# Supplementary material for: Rational deployment of molecular markers for the benzenediol lactones and related compounds biosynthesis in filamentous fungi
Source: PeerJ. 2025 Dec 19;13:e20472. doi: 10.7717/peerj.20472 (PMC12721105; doi:10.7717/peerj.20472)
Supplement: Supplemental Information 2 — Original alignment used to design primer sets (121 cDNAs), reference alignment and phylogenetic tree used in the placement pipeline, phylogenetic placement results summary for the complete set of KS-AT encoding genes across all reference genomes, as well as additional visualizations produced by the pipeline for amplicons (placements of all three experimental amplicon classes on non-collapsed reference tree clades) [file peerj-13-20472-s002.zip]

Archive with 12 entries (9 files):
- Kawalilo_et_al2025_Supporting_Data/
- Kawalilo_et_al2025_Supporting_Data/121_cDNA_alignment.fasta
- Kawalilo_et_al2025_Supporting_Data/Phyloplace of all KSAT domains containing genes from reference genomes/
- Kawalilo_et_al2025_Supporting_Data/Phyloplace of all KSAT domains containing genes from reference genomes/amp_insilico.fasta
- Kawalilo_et_al2025_Supporting_Data/Phyloplace of all KSAT domains containing genes from reference genomes/phyloplace_ksat_FINAL.xlsx
- Kawalilo_et_al2025_Supporting_Data/Phyloplacement of all experimental data/
- Kawalilo_et_al2025_Supporting_Data/Phyloplacement of all experimental data/ALL_PLACEMENTS.svg
- Kawalilo_et_al2025_Supporting_Data/Phyloplacement of all experimental data/hr_pks.svg
- Kawalilo_et_al2025_Supporting_Data/Phyloplacement of all experimental data/macrolactone_ancestral_clade.svg
- Kawalilo_et_al2025_Supporting_Data/Phyloplacement of all experimental data/summary.tsv
- Kawalilo_et_al2025_Supporting_Data/reference.align.fasta
- Kawalilo_et_al2025_Supporting_Data/reference.nwk
