# Supplementary material for: Rational deployment of molecular markers for the benzenediol lactones and related compounds biosynthesis in filamentous fungi
Source: PeerJ. 2025 Dec 19;13:e20472. doi: 10.7717/peerj.20472 (PMC12721105; doi:10.7717/peerj.20472)
Supplement: Supplemental Information 2 — Original alignment used to design primer sets (121 cDNAs), reference alignment and phylogenetic tree used in the placement pipeline, phylogenetic placement results summary for the complete set of KS-AT encoding genes across all reference genomes, as well as additional visualizations produced by the pipeline for amplicons (placements of all three experimental amplicon classes on non-collapsed reference tree clades) [file peerj-13-20472-s002.zip › Kawalilo_et_al2025_Supporting_Data/121_cDNA_alignment.fasta]

>acephala_macrosclerotiorum_ew76-utf0540__estExt_fgenesh1_pg.C_2000019
------------------------------------------------------------
------------------------------------------------------------
------------------------------------------------------------
------------------------------------------------------------
---------------------------------------------------ATGCCTTCT
---GCAAGCAAGGCGGCGGACGTCCCAATCGCGGTCGTGGGTTTGGCATGTCGTTTTCCC
GGCGAAGCTAGCTGCCCATCGAAGTTCTGGGACTTACTAAAGAGTGGAAGA---------
------------------------------------------GACGCCTACTCACCAACT
---TCAAACAGATGGAACTCAGACGCTTTCTACCACCCAAACAGC------------TCC
CGCTTGAACACTCTACCCACCAAAGGGGGACATTTTCTCAAGCAAGATCCTTATGTGTTC
GATGCGGCATTTTTCAATATAACAGCTACGGAGGCTGTCGCATTAGATCCAAAACAGAGG
ATCGCAATGGAAGTTGCATATGAGGCCTTTGAGAACGCTGGTTTGTCTCTTCAACGTGTC
TCTGGCACCCAAACGGCCTGCTACATCGGCTCGGGC------ATGTCCGACTATCGAGGA
TCGGTCGAACGCGACTTCATGCATTCTCCAAAATATCATCTCCTCGGGACCGGCGAGGAG
ATGATTTCCAATCGTATCTCTCACTTCTTTAACATCCATGGCCCTAGTGCAACAGTCCAG
ACTGCCTGCTCGTCAAGTCTCATGGCTACCCACCTGGCTTGCCAGAGCCTGAAGTCGGGG
GAGTCCGAGATGGCCATCACGGGAGGCGTGAGCCTTATCCTCACTCCTGACTTTACCACG
CATCTCAATAACTTGTCTTTCCTCAATCCAGCGGGCCATTCAAAGGCCTTTGACGAGACT
GCGGGTGGCTATGGTCGCGGTGAGGGTACCGGAATCATCATCTTGAAGCGACTCGACAAG
GCGATTCATGATGGCGATACCATCCGTGCCATCATACGTGCCACTGGTGCCAACTCAGAT
GGGTTCACACAGGGCGTGACGATGCCGTCTCTGGAAGCCCAGGCGGCCCTCATTAAGTAT
GTCTACGAGTCTAACGGGTTGGACTATAATTCGACTCAATACGTCGAGGCTCAT------
---------GGTACCGGCACCAAAGCCGGAGATCCAATCGAAACAAAGGCAATTTATAGT
ACTATTGGGAAGGGGGCG------------TCCAAACCGCGCAAGCTGTGGATAGGAAGC
GTCAAACCTAAC---------------------ATCGGTCATCTCGAATCGGCTGCTGGA
ATAGCAGGAATCATTAAAGGCATTCTGTCTATGGAGCACGGTCTCATCCCGCCAAACATC
TACTTTTCCAAGCCTAATCCTGCCATTCCCTTTGACGAATGGAACGTCGCTGTCCCCACC
AAATTGACGCCTTGGCCTGTTGCCAAT------------ACCAAGCGTATGAGCGTCAGC
GGCTTCGGCATGGGTGGAACGAACGGCCATGTGGTCTTGGAGGCGTTCAACGCAACCCGT
TTGTCCAACGGGAACGCGAAGCTC------------------------------------
------------------------------------------------------------
------------------------------------AACGAC------------------
------------------------CTTGCCACTTACGAGAAGCCCCGCAGCAGGAGACGA
CTCTTCGTCTTCAGCAGCCATGACCAGGCCGGCTTCAAGCGCAATGCTGATGCGCTCGTC
GAGCATCTAGACAGCCTTGGACCAGTAGCG------------------------------
------TCGAGCCCCGAGTACCTTGCTAATCTTGCCCATACCCTCTCAGGGGCAAAATCA
AGTCTCTCATGGAGGGCAACCTTTGCTGCAGAGAGTGCGACAGAACTCCGTGATTATCTG
ACA------------ACCAAGCCAGGAGAAAATGCCACCAGGGATGCC------------
------------AGC---ACCAGCCATCATCGCATTGGGTTCGTCTTCACCGGGCAAGGG
GCTCAGTGGGCTCGTATGGGCGTGGAGATGCTCGAA---CACCCTGTCTTTCGGGATTCG
GTTGCCCAATCTGCCAACTTCCTT---CGAGATATGGGTTGCCTCTGGGATCCCGTCACT
GAACTCAACAAGACACAA---GACGACTCCCGACTGACCCAGCCCGAGATCAGCCAGCCT
ATATGCTCCGTGCTCCAGATCGCGCTGGTCGACGAGCTGCGCTCGTGGGGAGTG------
------ACACCTTCCAGAGTGGTCGGACATTCCAGCGGGGAGATTGCAGCCGCGTACAGC
ATTGGAGCTCTGAGCCATCGGGATGCTATTGCAGCAGCGTACTTTCGGGGTGTGGCCTCT
GCCACTCTTCGGGTGGAT---------GCGCCACAT---CTCAAGGGCGGCATGATGGCG
GCGGGCTGTTCGCGAGACGAAGCGGACCACGTGATTGCC------CAGTCGAAGCTC---
------------GATAGT---GTCGCCGTCGCTTGCGTCAACTCCCCTTCGAGCGTGACC
CTCTCGGGCGATGTCGATGCACTTGAACAGCTCAGAGCTATCTTTGACGAGCGCAAGGTG
TTCGCCCGGCGGCTGAAGGTCGAGATGGCTTACCACAGTCGGCATATGAACAGGGTCTTT
GGCATTTACTCTGCATCCATTTCCGACATTGAGCCTATACCGCGATACGACAACCAAGAT
GGAGATGAAGATGCC------------------------------AGCAGCCGACGTACC
CAGATCATGGTATCCAGTGTTACGGGACAGGAGGTAGCA---CCTGAGCTTCTTGGACCA
TAC---TATTGGGTTCGCAACTTGGTCTCGCCGGTTCTCTTTGCAGATGCGCTCAAGGAA
CTTGTCTCCCCAACTGAAGCTGATGCCAATGACAGCAAT---------------------
AGCAGCAACGCAGTCGACCTTCTGATCGAAATTGGTCCGCACAGCGCCCTGAGCGGGCCC
GTGGAGCAGATTCTGGAT---------CATCATGGC---ATC------------AAG---
---AATGTTGGCTACAAGTCTATGCTCACGCGCGGAAAGAATGCACTTGATACGAGTCTA
GAGCTGGCAGCAGAGCTGTTTCTCGCG---GGCATCTCCCTTCATATTTCAAAGGTCAAT
GGCGACTTGAACACT------------------------------CGTCGGCTCATGGAT
CTTCCCCCATACCGATGGAATCATTCCAAAGTATTCCGCCACGAGACTCGAATTCAAAGG
GAGCTCGTGACTCGCAAG------TTTCCCACCAAGAGCATCATCGGCGCCCAGCTCCCG
ATGATGGATGAG---AGCCAGCACGTCTGGCGCAACTTCATCCGACTGGCCGATGAGCCG
TGGCTTCGAGGCCACATGGTCGGCAGTACCGTGTTGTTCCCTGGGGCTGGGCTCGTGAGC
ATGGCACTCGAGGCAGCACAGCAGCTGGCG---------GAGCCAGGC------------
------------AAGAGAGCCCGATCCTTCAGGCTTCGGGAAGTCTCGTTTTTTGCTGCC
ATGGCACTTCCTGAGGATGTG---TCGACCGAGGTCATCATGCACATGCGACCGCATCTT
ATTGCGACCGCAGGCTCA---------ACCCCA---GCCTCCTGGTGGGAGTTCACTATA
TCCTCGTGCGTG------GGCACGGATCAA---TTGAGAGACAACTGCCGCGGCTTGATA
ACCATTGACTACATCGAGACCACCAGT---------------------GACCAGATGGCT
AGCGAGGACGCCAGCTTCGAGGCC---GCTAGGATTGCCAACTACCAC---CGCGTCCTC
AAGGAGCCCTCTAACACT------TTCTCCAAAGAAGACTTCTACAATCAATTTGCA---
AAGACGGGCTGGCGGTATGGCGAGCTCTTCCAGGGCGTCGAGAATGTACATCTTGGCGAC
GGCCAG------ACAACATATGACGTGAGGCTTGTCGACATTGGCGAG---ACCTTCAGC
AGA---------------------------------------------------------
------GGACAATTAGACCGC---CCATTCCTGATTCACGGAGCAGCCCTCGATGCCATC
CTCCAAGGGTGTCTTGGTAGCACTTAC---------------------AAGAACCGAAGT
TTCGAATTCGACAAGCCACTCTTACCCACTTTTATCGGTGAGCTTGAGATATCCCTCGAC
ATTCCCGCG---------GATGTTGGGTACGTCTTACCAGGAGTGTGCATATCTAAGAGG
CACGGCTTCAACGAACTGTCTTCAAATATCTTCACA------TTTGATGAT---TCGCTC
TCCAAGGTCTACTTGTCCGTCATCGACTTCCGGCTCTCGGAGCTGGAAAATGACACAGGA
AAGCAA---------GATGGC---------------CCGCAGATC---------------
---------------GAGGTCGACCCAGCCGAAATAACCTCTGAAGTTCGTTGGAACTAC
GGTCTTCAAGTCATGAAGCCGGAAGAAATCAGTAAGGCGGTG---------TCCGCTGCT
ACGCAA------------------------------------------------------
------------------------------------------------------------
------------------------------------------------------------
------------------------------------------------------------
------------------------------------------------------------
------------------------------------------------------------
------------------------------------------------------------
------------------------------------GAGGATAGGGTCGTCGAGCTTATC
CGTATGTGCCTCCACGAT---AACCCGGCGGCTACTGTGATTGAGCTCGTGTCAGACTAC
GAGGCGCTTGCACACACGACTATGTCGCTG------------------------------
------CTACCCAATGGAATCATTCTCCCAAGCCAGATTAAGTATGCCGTGGCAGGCAGC
---AACGAGGACGTG---------------------------------------------
GAAAGGGGTGCAAACTCAAACGTAGTTGGAGCGCCATTCGCACTGGGCGGCTTGGATGAC
ACC------------CTGCCCACGGTC---ATCCCCCTAGCCGATTTGCTGGTCGTTTCT
CAATCCTTCGGCACCCTCGAG------GATTTGGGAAGA------CTGTTAAATCGTTTG
ACTGGCCTCAGCAAGCCCGACGCAGCTGTGGTCTTCGCTGTTAATAGTCATCTG------
------------------------------------------------------------
------------------------------------------------------AAAGAA
GCAGCATCTATCTTAGAAGCCAAGGGATTTCGACTC------------------------
---------------------------------ATCTTT---------------------
------GACATTGCGGGCTCTGAC---------------------------AATTCAGTG
GCGCTGTACAAGCAACAACAACTTGAGCACACTAACGGCACA------------------
---------------------TCGAAC------------AGACGCGACTTTGTCATAATT
GAGCCGTCGACATCCTCA---------AGCGGCACC---AAATCCTTCTCGAGCGTGCTG
CAGGACGCTCTCGGA---GACCAAGGCTAT------AGTGCATCGACCACGACATGGGCT
GAGATCAGTGCC------------------------------------ATAGCTACCAAT
GAGGTCGAGGGCAAGACATTCATATCCCTTCTGGAGCTCGAGCAGCCACTGTTGGACAAT
CTCGCTGAGTCGGATTTTCATATCATCAGAAAGCTAGTTCTGAACTGCGAGCGCCTCCTC
TGGATAAACTGCGGC---------------GATGATCCGTCAATGGCCGTAGTCGACGGC
CTTGCGCGGACCATGAGGAGTGAGCTTGCAAGCATC---AAGTTCCAGGTCTTGCACCTC
---AGCAGCTGGGAGACGGCATTGCAA------------------CGCGGACCATCCCTC
GCATCCCGCATCGTGACATCA------------------------GATACC---AAGGAC
GACGAGTTCCAAGAGCGG---GACGGCCTTCTCCAGATCCCTCGCATATTCAACAGCCTT
GAAGGGAATGAAAGCGTGCGCCATTGCCTTGAGGATACC---------------GTTCGC
ATCCAGTCTCTGAGCCAC------CAGGAC------------ACTCCCCCCCTCAGACTA
ACGATTGGCAAGCCTGGTCTCTTGGACACGCTGACTTTCATCAAT---GACGAC------
CGTATG---GAGGTTCCGCTCGGGGAAACGGAAATTGAGGTCGAAGTCAAAGCAACTGGC
GTCAACTTCAAAGACGTCATGGCGTCCATGGGTCTAGTCGAAGTCTCTCTGATAGGCCAG
GAAGCAAGTGGCATTGTCGTTAAGACGGGCACTAAAGCTGCTGAACGATTCAAGCCTGGG
GAGCGCGTTATTCTG---------CTCAGAGAGGGCATGCACGCAACCAAGCTCCGAATC
GATCACCGCCTAGCTGCGCAGATACCCGAC------------------AGCATGTCCTTT
GAAGAGGCAGCAGCCCTGCCGATGGTACACGTAACTGCGTACCATGCTCTCGTTAACATC
GCCAAGCTTCGAGAGGGCCAGTCTGTATTGATCCACGCTGCTGCTGGTGGAGTCGGGCAA
GCCGCGTTGCAG------------------------------CTGGCTGCATAC---CTG
AACCTGAAGGTCTATGTGACGGTAGGCAGCGAGGATAAGCGCAAACTGGTGATGGAGAAA
TACAATGTTCCCGACTCGCACATTTTCCACTCGCGGGATGCTAGTTTCGTCAAAGCCATC
AAGCGAGTTACAGGTGGTCGTGGCGTGGATTGCGTTTTGAACTCG---------TTGTCG
GGTGAGCTCCTGCGTGCCTCCTGGTCG------TGTCTCGCGACGTTTGGAACCTTTGTC
GAGATCGGCCTCCGCGACATCACGAATAACATGCGCCTCGACATGCGTCCGTTCAGCAAG
AGCACCACCTTTGCGTTCATCAACATAGCCAACTTTTTCACC---GAGGACCTGGATGCC
GTGGGCAAGATTTTGGATGACGCCTTCAGGCTCGTTCACAAGGGAGTCCTTACAGCGCCG
AGCCCCCTGACGGTATACCCCGTCGGCGAGATCGAGACGGCCTTCCGCACGATGCAACAA
GGG---AAGCATCGTGGTAAATTGGTGCTGTCACTCGCAAAC------------------
AGTGCCCAGGCTCCTGTGTTGCGC------AAAGCCAAGGATGCT---CTCAGACTCGAC
CCCCATGCCACTTATCTCTTCATCGGTGGCCTTGGAGGGCTGGGCCGCAGTCTCGCGCGC
GAGTTTGTCGAATGCGGAGCGAGGAACATAGCTTTCATCTCACGATCTGGCGATACAAAT
---GCT---GAAGCCAGGACGGTCATAGATGAGCTTTCTGAG------CGC---------
GGTGCACACGTCATGGCCTACCGTGGAGACATAGCTGACGAGAAGTCCTTCCTCGCTGCC
ATGGAGCGGTGTTCGGGA------GATCTGCCTCCAATCAAGGGAGTGATCCAGATGGCC
ATGGTGCTACGCGACATCGTGTTCGAGAAGATGTCGTATGAGGAGTGGACGGTCCCCCTG
AGGCCCAAAGTCCAGGGCACGTGGAACCTGCACCTTTTCTTTGATCAGGCT---CGACCG
CTGGATTTTTTCATCATCTGCTCGTCCCTCTCTGGCATCTTCGGCAATGCCAGCCAGGCG
CAGTACGCTGCTGGCAACACGTATCAGGATGCACTGGCGCACTACCGCCGT---GCCCAA
GGGTTGAAGGCGGTGTCTGTCAACCTGGGGATCATGCGTGACGTCGGCGTGCTTGCCGAA
CAAGGCGCT---------GGCAATATGAAGCAATGGGAAGACGTCTTGGGCATCCGCGAG
CCTGCCTTCCATGCCCTCATGAAGAGCCTGATCAACCGCCAGCGAGATGGAGAT------
------------------------------------GGTACGTGCCCCGCTCAGGTGTGT
ACTGGTCTGGGAACTGGTGACCTTATCGCT------------ACTCATGGCCTTGCCCGC
CCT---GGCTGGTTTAACGAT---CCTCGATTCGGACCCTTGGCTGCGACGAGCATCGCA
GCCCAGTCACGCTCA------------------GGC---TCT---TCTGAACAAGCTGCA
GCTGCATCGCTTGAATCTCGCCTGACCGAAGCTGCG---AGCAAGGACCAG---------
GCAGTCGAGATCATTACAGATGCCTTGGTGAAGAAGATAGCAGAGATCCTCCAGATGCCA
ACATCTGAAGTCGACCCTAGCCGGCCCATGTATCGCTATGGTGTGGACTCACTGGTGGCT
TTAGAGGTCAGGAATTGGATTACGAGGGAAATGAAGGCGAATATTGCGTTGCTGGAAATT
TTAGCAGCCGTGCCAATG---AATATCTTTGCTGCTAAGATTGCC---GAAAAGATTTTT
---TTTTTGTTCTATTTTAAAGTTATTTAA------------------------------
------------------------------------------------------------
------------------------------------------------------------
------------------------------------------------------------
------------------------------------------------------------
------------------------------------------------------------
------------------------------------------------------------
------------------------------------------------------------
------------------------------------------------------------
------------------------------------------------------------
---------------------------------------------
>aplosporella_prunicola_cbs_121.167__gene_3678
------------------------------------------------------------
------------------------------------------------------------
------------------------------------------------------------
------------------------------------------------------------
---------------------------------------------------ATGTCGTCA
---ACCAGCCATTCACCACACGTCCCAATTGCCATTGTCGGCTTAGCATGTCGCTTCCCC
GGCGATGCTTCCTCACCATCGAAGTTCTGGGATCTCTTGAAGAATGGAAAG---------
------------------------------------------GATGCCTACTCTTCAACA
---ACGGATCGGTACAATACGGATGCATTTTACCATCCCAATGCT---------AAAGAT
CGACAAAATGTCTTGCCTACCAAGGGTGGACACTTCCTCAAGCAAGATCCGTATGCGTTT
GACCCATCATTTTTCAACATTACGGCCGCGGAAGCCATTGCGCTCGACCCAAAACAGCGC
ATAGCTCTAGAAGTCGTCTATGAAGCCTTGGAAAATGCTGGCAAGCCTCTCCAAAAGATT
GCAGGCACTCAAACAGCGTGCTACATCGGCTCCTCG------ATGAGCGATTATCGAGAT
GGTATTGTGCGGGATTTTGGGCATTACCCCAAATATCACATTTTGGGAATCAGCGAGGAG
ATGATCTCCAATCGCGTCTCTCATTTCCTGGATATCCATGGTCCTAGCGCCACCGTCCAC
ACGGCCTGCTCGTCGAGCCTCGTAGCAACTCACCTTGGTTGTCAAAGCATAAAGTCGGGA
GAATCGGAAATGGCCATCGTCGGGGGCGTTGGTATGATCCTCAGCCCAGATGCGAACATG
CATCTCCACAACTTGGGCTTTTTAAACCCTGAGGGTCACTCAAGAGCATTCGATGAGAAT
GCAGGTGGCTATGCCCGCGGTGAAGGCTGTGGAATTCTGGTCTTGAAGCGACTGGACAGA
GCCCTTGAAGACGGAGATTCTATTCGAGCTGTTATTCGAGGCTCAGGTGTGAACTCCGAT
GGTTGGACGCAGGGTGTGACAATGCCTTCAAGCGAAGCACAAGCCGCTTTGATCAAGTAT
GTGTACGAGTCGAATGGTTTAGATTATGGGTCTACTCAATATGTCGAAGCCCAT------
---------GGTACCGGCACTAAGGCGGGTGATCCAAAAGAGATCGGAGCAATTCACCGC
ACCATTGGCCAGGGCACC------------ACCAAGTCTCGCAAGCTGTGGATTGGCAGT
GTTAAGCCAAAC---------------------ATTGGCCATCTTGAGGCTGCTGCCGGT
GTTGCCGGCATTATCAAGGGTGTGCTTGCCCTGGAAAATGGACTAATTCCTCCAAACATC
TACTTTTCGAAGGCAAATCCTGCCATTCCTCTACAAGAATGGAACATGGCGGTACCTACA
AAGCTAACGCCCTGGCCTGCTACCCAG---------ACAGTGCGACGCATGAGCGTCAGT
GGGTTCGGCATGGGCGGTACGAACGGACACGTCATCCTGGAGTCATTCAAACCCAGTCAA
AGACATCTTACC---AACGGCAATAGTACT------GCAAAC---GAC------------
------------------------------------------------------------
---------------------------AAACTCGTCAATGGCGATGGT------------
------------------------ACTGCTCTACATAGCGCCCATCATCCAGGGAAGAGA
TTGTTTGTCCTTAGCAGTCAGGATCAGGCTGGTTTCAAGCGCGTGGGCAAGGCACTTGCG
GAGCACCTAGAGAGTCATGGCCCTGCTGCA------------------------------
------TCGACCCCGGACTATCTCGCCAACCTTGCATACACGCTTGCAATTGCAAGATCC
GGCTTATCTTGGAGGGCCAGTTTCCTAGCTGAAAATGCGGCGGAGGTGCGGGAGAAGTTA
ACA------------ACGGATCCGGGAGAGAACGCCTCTCGCATGTCA------------
---------ACCAGC---------CAACCACGCATTGGCTTTGTCTTCACTGGGCAAGGC
GCTCAATGGGCGCGGATGGGCCTCGAGCTACTAGAG---CACCCCGTGTTCAAGGGTTCT
GTGGCAAAGTCTGCCGAGATTTTG---AAAACCCTCGGATGCGACTGGGACCCAATCGCG
GAGCTGGCCAAGGACAAA---GACGAGTCGCGACTTGGAATTCCCGCGATTTCACAGCCA
ATTTGCTCAGTCTTGCAGATTGCCCTGGTCGATGAACTGAGTTCGTGGGGTATA------
------ACTCCATTGAAGGTTGTTGGTCATTCAAGTGGAGAAATCGCTGCAGCTTATGCC
ACCGGAGCTTTATCCCACCACGACGCTATAGCAGTGGCCTATTTCAGGGGCAAAACATCT
GCCGGG---------------------CTCAAGCAC---CTCAAAGGCGGCATGATGGCT
GTTGGGTCTTCCCCAGAAGATGCCCAAAACCTAATCGTC------GAGGCT---AAGCTC
TCCGGTGGC---------GCCGTGACTGTCGCTTGTGTCAATTCACCTTCGAGTGTCACC
CTTTCCGGCGATGTTGCTGCACTTGAAGAGCTAAAGATTTTCTTAGAAAAGCGAGGTGTG
TTTGCTCGACGACTCAAGGTTGATGTCGCCTATCATTCGACCCATATGAGCTCTGCCGTG
GGCGAATATTCATCCTCAATCGCAGACATCGAGCCTGCGCAATCAGTCGAGGGT------
---------------------------------------------------------CAA
CCCGTAATGGTATCGAGCGTCACGAGCAGCGAAGTGGAT---TCCGAGCTTTTAGGTCCC
TAC---TACTGGATTCGAAACTTAGTTTCCCCCGTTCTGTTCGCGGACGCCGTTAAAGAA
CTGGTCGTGCCATCCGAC------GGTGAT------------------------------
GGAGGGAATACGGTCGACCTTCTGGTTGAGATTGGCCCTCACAGCGCACTGGGTGGGCCG
ATCGAGCAGATTCTTTCT---------CATCATGGT---ATC------------AAA---
---AATGTTGGCTACAGTTCAGTGCTTACTCGCGGTGAGAACGCACTCGATTGTAGTCTC
AAATTTGCTGGAGATTTGTTCCTTCAG---GGTGTACAGTTCAACGTGCAAGAAGCGAAC
GGCGATTTGCACTGC------------------------------AGCCTTCTGACGAAT
CTCCCTCCGTATCAATGGAACCACTCGAAAACTTTCCGTGCCGACTCTCGCATTCATAGG
GAGCTCATAGCACAGAAG------TTTCCCACAAGAAGTCTCATCGGTGCGCAACTCCCT
ACGCTGGCCGAA---AACCAATATGAATGGCGAAGCTTTATAAGACTCTCAGACGAACCT
TGGCTCCGCGGCCACACTGCTGGCAGCACAGTTTTGTTTCCAGGAGCCGGGATTGTGAGC
ATGGTCTTAGAAGCCGCCCAACAGTTGGCA---------GATTCAGGA------------
------------AAGACAGTCCGTGCCTTCAGATTACGCGATGTTAATCTCTTTGCTGCC
ATGGCTCTTCCAGAAGACCAG---GCTACTGAGGTTATCATTCACTTGCGACCACATCTC
ATCGCCACCACTGGGTCA---------ACGCCG---GCGAGCTGGTGGGAGTTCACTGTC
TCATCTTGTGTT------GGCACAGACCAA---CTGCGGGACAATGCACGAGGGTTGGTA
ACGATCGACTACGACGATAACCGTAGC---------------------CTGCAAATGATT
GCTGAGGACGCCATGATCGTTGCC---GCGCAGATTGAAGACTACCAT---CGCATTCAC
CATGAGTGTCCGGAGGTT------TATTCCAAAGAGCGATATTATCAACAGTTTGTC---
AAGGTCTCCTGGAACTATGGAGAGTTGTTCCAAGGCGTGGAGAGTTGCCGTCCAGGCTAT
GGCAAG------ACTGTCTTCGATATCCGACTTGTCGATATTGGAGAG---ACATTCAGT
AAG---------------------------------------------------------
------GACCAGCTGGATCGA---CCGTTCCTCATCAATGCTGCTTCTCTCGATGCAATT
TTTCAGGGTTCGCTCGGGGCTACATAC---------------------AACAACGGCACC
TTTGAGTTCGACAAGCCTTTTATGCCGACATCAATCGGCGAGTTAGAGATATCTGCTAGT
ATTCCGGCT---------GATGCAGACTACATCATGCCAGGTCTTTGTCGAGCAGAAAGG
TACGGCTTCAACGAGTTATCCGCAGATATAGCCGTC------TTCGACAAG---AACCTT
TCCACCGTCTTCATGACAGTTAAAGATTTCCGAACCTCAGAATTAGACATGGATTCTGGG
AAGCCC---------GACGGT---------------GACAGCATC---------------
---------------GAAGTGGATCGGGCTGATATAACATCCGAAGTCACATGGAACCAT
GCCCTTGGTCTACTTAGACCTGATGAAATCGACCAGGCATTG---------AGCGCATTT
GCAGCT------------------------------------------------------
------------------------------------------------------------
------------------------------------------------------------
------------------------------------------------------------
------------------------------------------------------------
------------------------------------------------------------
------------------------------------------------------------
------------------------------------CAGGATAGATTTACTGAGCTTGTT
CGCATGATACTTCACAAC---AACCCGGCGGCAACCGTCGTCGAGTTGATCTCAGAGACA
GGTGATCGTACAAATGCAACCATGTCAAGC------------------------------
------CTATCTGGAAGCGTTGTTCCTCAGAGCCGGGTCCGTTATGCTGTTGCAAAAGCT
GACGATGGGGGCAAT---------------------------------------------
---------------------------ACTCGGATTTTGTCCTTTGGCGATGACGATACT
CTG------------GTGCCAACTGAC---AAAGCTTCCATGGACTTGTTAATCATTTCG
CATGATGTTTCA---GACACA------GACGATCTCGAGAGACTTGTTAACCTTGCAAGT
CAGCAACTGGTCAAACCTGAAGCCACTATTGTCGTGGCTGCATCTAATGAA---------
------------------------------------------------------------
---------------------------------------------------------GCT
GCAGCTTCAAAGTTGGCGAGCATGGGTTTCGAAATC------------------------
---------------------------------ATCCCA---------------------
------AGCATTGACGGCAGTAAA---------------------------ACACTCGCA
TATAGCACT---CACAGAGGT---TTGCAATCTGGGATTGTC------------------
------------ACGAAT------------GGCTCGCCAAAACACGAGATATCCATTTTC
GAGCCGTCCACAGCTGGA---------GTCGACACT---CAGAAACTCTCCTCTACGCTC
CAGGATATCCTACAG---AGCCAAGGCTAC------TCTGTCCTTATAAACTCTTGGGAC
GATGAC------------------------------------------TTTAATGCTCTC
AGCATTAAGGATAAGACGTGCATATCTTTGCTGGAGCTTGAGAAGCCACTGTTGGATAAC
CTCTCGGAGCGCGATTTCAAGAGCATTCGAACAGTGGTGTTGAGCTGTGAGAGGCTCCTG
TGGATCACATCTGGC---------------GACAATCCAGCTCTCGGAATGGTAGACGGC
TTCTTGCGATGTATGAAGAGCGAGATGGCAGGTACA---AAGTTCCAAGTCTTGCACCTT
---AGTTCA------ACAGGGTTGCAG------------------CACGGTCCCTCACTT
GCGACCCGGATCCTCGAGTCG------------------------GACAGC---ACCGAC
AGTGAGTATCGAGAAGTA---GACGGTCGCCTTCAAGTTGCTCGCATTTTCAAAAGTTTC
CAGCAAAACGAAAGTGTCCGCCACCATCTGGAAGACTCT---------------ACTCGC
ATTGAGACTGTAGGTGAC------AATGGT---------------GAAGCGCTGCGGCTC
ACTATTGGCAAGCCAGGTCTTTTGGACACTTTGAGATTTGTCCCG---GATGAA------
AGGCTG---CTACCTCCACTCGAAGAACACGAAGTCGATATCCAAGTCAAGGCTACGGGC
CTAAACTTTAAGGATATTATGGCTTCTATGGGTCTAATTCCCCAGCAGGGACTTGGCCTA
GAAGCCAGTGGTACCGTAATACGAGTTGGCACCAAGGCT---ACCAGTTTCAAGCCTGGT
GATCGTGTTTGTACCATGCAGCCTCTGCAACTCGGATGCCACGCAACCAAGATCCGAGTG
GACTATCGAGGCCTAGCTAAGATCCCAGAC------------------TCTATGTCTTTC
GAAGAGGCCGCATCGGTTCCTACTGTGCACTCGACTGCGTATTACGCGTTCGTCCGTGCG
GCGAAGCTTCGCAAAGGCCAGTCGGTGTTGATTCATGCTGCAGCGGGAGGCGTGGGGCAA
GCGGCAATACAG------------------------------TTGGCCAAATAT---CTC
GAGCTCATCATCTATGTCACCGTGGGCACAGATGACAAGCGTAGGCTTATAACCGAACAG
TACGGTATCCCTGATGAACACATCTTTAACTCGCGCGATGCTAGTTTCGTCAAGGGTATC
AATCGGGTAACGGGTGGCCGAGGCGTCGACTGCATTCTCAACTCA---------TTGTCT
GGCGAGTTGTTAAGAGCTTCCTGGGGA------TGCCTCGCATCTTTCGGAACATTTGTT
GAGATTGGTCTTCGTGACATTGCCAACAACATGCGTCTCGATATGCGACCATTCCGGAAA
AGCACTTCGTTCGCCTTCGTCAATAATCTCACTCTTTATGAC---GAAGATCCGGAAGAA
TTCTACAAACTATTCCATCAGTGTTTCGCACTGATTGAGAAGGGCATTCTCCGACCTCCG
ACTTCCGTCGTCTCGTACCCAATTGGTCAGGTTGGGGAAGCATTCCGAACCATGCAACAA
GGC---AAGCATCGCGGAAAGTTGGTACTCTCCTTCCCAGAC------------------
GATGCCAACGCTCCTGTCCTACGC------AAAGCCAAAGACTCT---TTAAAGCTTGAC
CCTGAATCCACATATCTTTTTGTTGGCGGCTTGGGTGGCTTGGGTCGTAGTCTCGCGAAA
GAGTTTCTGGCATCTGGAGCTCGAAACATCGCGTTTCTCTCACGATCTGGCAATACCACG
---CCA---CAGGCGAAAGCTGTCGTGGATGAGCTCGCGGCT---------------GGC
GGGGCACAGGTCAGAGCCTATCGTGGCGATATATCCAATTCCGCCTCCTTCCTCGCTGCT
ATGGACCAGTGCGCACAG------GACCTGCCACCGATCAAGGGCGTTATCCAGATGGCC
ATGGTACTCCGAGACATTGTTTTCGAGAAGATGTCGTATAAAGAGTGGAAACTTCCCGTC
GGTCCGAAGGTCCAGGGAACATGGAACCTTCATAAATACTTCGGCCACGAG---CGACCG
CTGGATTTCATGGTCATCTGTTCGTCAACTTCTGGAATCTTTGGGTACCCTAGTCAGGCC
CAATATTCCGCTGGAAACACATACCAGGATGCCCTTGCTCACTATCGCCGC---TCTCAG
GGCCTCAAGGCCATCTCCGTAAACCTTGGTATCATGCGCGACGTTGGTGTACTTGCGGAG
ACAGGCACC------AGTGGTAACATCAAACTCTGGGAAGAGGTGTTGGGCATCCGCGAA
CCTGCATTCCACGCCCTCATGAAGAGTTTAATCAACCAGCAGTACCGGGGTTCTCAAGAA
------------------------------------CATTGC---CCTGTACAGGTTTGC
ACCGGATTGGGTACCGCGGACATCATGGCT------------ACTCACGGTCTTGCTCAG
CCC---GACTACTTCAGCGAC---CCACGCTTTGGACCTCTGGCTGTCACTACCGTGGCT
GTCTCTGCCTCG---------------------ACA---------GAGAGCCAAGGCTCT
GCTGTATCGCTTGCTGCCAGAATTTCCAAGGCCTCC---AGCAAGGAAGAG---------
GCAACAGAAATCATTACGGGGGCTTTAGTTCACAAGACAGCGGACATCCTCCAGATGCCT
TCATCAGAGGTTGACCCTAGTCGGCCGTTGTATCGGTACGGCGTTGATTCGCTCGTGGCA
CTGGAGGTAAGAAACTGGATCACAAGAGAGCTGAAGGCGAACATGGCTTTGTTGGAAATT
CTTGCAGCTGTGCCCATT---GAGAGCTTTGCCGAAAAGATCACG---GAGAAGAGCAAG
---CTGGTGACTGCAGCAGGGTCGTGA---------------------------------
------------------------------------------------------------
------------------------------------------------------------
------------------------------------------------------------
------------------------------------------------------------
------------------------------------------------------------
------------------------------------------------------------
------------------------------------------------------------
------------------------------------------------------------
------------------------------------------------------------
---------------------------------------------
>aspergillus_novofumigatus_ibt_16806__gene_11335
------------------------------------------------------------
------------------------------------------------------------
------------------------------------------------------------
------------------------------------------------------------
---------------------------------------------------ATGACTTCT
---ACACACACCGCGGGAGATGTCCCAATTGCGATCGTGGGCTTAGCATGTCGGTTTCCC
GGCGACGCTAGCTCGCCATCCAAGTTCTGGGACATGCTGAAGAACGGCAAA---------
------------------------------------------GATGCCTACTCACCAACA
---TCACCCAGATGGAACTCGGACGCTTTCTACCACCCAGGCGAC------------ACC
CGATTGAACGCACTACCCACCAAAGGAGGCCACTTTCTGAAAGAAGATCCTTACGTGTTC
GATGCCGCTTTTTTCAACATCACCGCTACGGAAGCAATCGCCCTGGATCCCAAACAACGG
ATCGCCATGGAAGTGACATACGAGGCATTTGAAAACGCGGGCATGTCCCTTCAACGGATT
TCTGGCACCCAGACGGCCTGTTACATCGGCTCTGGT------CCAAGCGACTATCGAGGG
GCAGTTGAGCGCGACTTCTTGCACAATCCCAAATACCATCTCCTCGGGACCGGTGATGAG
ATGATTTCCAATCGCATATCTCATTTTTTTAATGTCCACGGCCCTAGTGCCACGGTTCAG
ACAGCCTGCTCGTCCAGTCTTATGGCTACCCATTTGGCCTGCCAAAGCTTGAAGTCGGGC
GAATCAGAGATGGCCATTACGGGTGGCGTGAGTCTGATGCTCACCCCGGACTTCACGACA
CATCTGAATAACTTGAATTTCCTCAATCCTGAGGGCCTGTCGAAAGCATTTGATGAGAGC
GCAGGTGGATACGGTCGTGGTGAAGGTTGCGGAATCATCATCCTGAAACGGCTGGCTGAT
GCAATCCATGATGGCGATGACATCCGTGCCGTCATCCGCGCCACTGGTGCTAATTCAGAT
GGCTTTACACAGGGTGTGACAATGCCGTCTCTGGAAGCACAGACTGCACTCATAGAACAC
GTCTACTTGTCCAACGGGTTGGACTATTCG---ACACAATACGTCGAGGCACAC------
---------GGTACGGGGACCAAAGCTGGAGATCCAATTGAAACAAAGGCCATTTATAGC
ACCATCGGGAAAGGCTCG------------CCAAAACCGCGCAAGCTCTTGATAGGAAGT
GTGAAACCCAAC---------------------ATTGGCCATCTCGAATCAGCTGCTGCA
---------------------------------------CAATCTTATCCCCCCAATCTT
CACTTCTCTAAAGGCAATCCCGCGATTCCATTTGACGAATGGAACATTGCTGTACCCACC
AAATTGACGCCTTGGCCTGTTGCTCAT------------ACAAAGCGTATGAGCGTCAGC
GGCTTCGGCATG---------------------GTCCTGGAATCGTTCGACCCGACCCGT
TTCGCCAATGGGTCTGGAACGATC------------------------------------
------------------------------------------------------------
------------------------------------AACGGC------------------
------------------------TTTTCCAAATTAGAGAGGACGCGTGCCAAGAAAAGA
CTCTTCGTCTTCAGCAGCCACGACCAGGCCGGCTTCAAGCGGAATGCTGATGCCCTGGTT
GAACATCTAGACACCGTCGGTCCCGTGGCC------------------------------
------TCGAGCTCGGACTTCATGGCAAATCTGTCCTACACACTCTCCCGGGCCAGATCC
AGCCTCTCGTGGCGGGCAACATGTATTGCTGAGAACATGACTGAGCTCCGTGACCATCTG
AGC------------ACCGATCCAGGGGAAGGCGCCTCCCGGGACGCC------------
---------AGCAGTGCCACTCGGGCCCCACGAATTGGTTTCGTTTTCACAGGACAAGGT
GCACAGTGGGCGCGTATGGGCGTGGAGATGCTCGAC---CGCCCTGTTTTTAGGGACTCG
GTTGCGCAATCGGCAAACTTCCTC---CGAGAGATAGGTTGTGCCTGGGATCCTGTCGCA
GAACTCAAGAAGACACAA---GCCGACTCCCGCCTGAGCCAGCCGGAGATCAGTCAGCCG
ATCTGCTCCGTGCTCCAGATCGCCCTAGTCGACGAGCTGCGGTCGTGGGGCGTG------
------ACACCGTCCAGAGTGGTTGGGCATTCCAGCGGCGAGATCGCAGCTGCATACAGC
ATTGGAGCGCTTAGCCACCGCGACGCAGTTGCAGCTGCCTACTTCAGGGGCGTGGCTGCT
ACCAGGCTTCGAACTGAT---------GCGCCAAAT---CTCAAGGGCGGCATGATGGCT
GTCGGCTGTTCGCGAGACGAAGCAGAGAAATTGATCCAA------CAGTCGAAGCTC---
------------GATGGCACCGCTGCCGTCGCCTGTGTCAACTCACCTTCCAGTGTGACG
CTGTCGGGCGATGTTGACGCACTTGAGCAACTCCGAGCCATCTTAGACGAGCGTAAGGTG
TTTGCCCGGCGACTGAAAGTCGAGATGGCGTACCACAGCAGGCATATGAATCGTGTGTTT
GGCAGTTACGCTGAACTCATTGCCGATCTTAAGCCTATACCACGAAAGTACAATGAGAAC
GAGAACGAA---------------------------------------GATGGACGCATT
CCAACCATGGTATCCAGTGTGACTGGCCAGGAGGTCGCA---CCAGAGCTTCTAAGGCCA
TAC---TATTGGGTCCGCAACTTGGTCTCTCCGGTTCTCTTTTCCGATGCGGTCAAGGAG
ATGGTCTCCCCAGCCGAAGATGAAAAAGAAGATGATAATGATGACAGCAGTGGTAACCAC
AGCGACAACACTGTTGACCTGCTGATCGAAGTTGGCCCACACAGCGCCCTTGGCGGACCG
GTGGAGCAAATTCTAGGG---------CACCACGGC---ATT------------AAA---
---GACGTCGCCTACAAGTCGATGCTTACACGCGGACGCAATACCCTTGAAACGAGTCTC
GAGCTCGCGTCAGAGCTATTCCTCAGA---GGAGTCCCCATCGACATCTCCAAGGTCAAC
GGCGATCTGAATCCC------------------------------CGTCGACTTACCGAC
CTTCCCCCGTACCAATGGAACCATTCCAAGGTCTTCCGCCACGAGACTCGGATTCAGAGG
GAGCTCGTGATGCGCCAA------TTTCCCTCAAAGAGCATTATCGGCGCCCAAGTCCCG
ATGATGGATGAG---AGCCAACATGTCTGGCGCAACTTCCTCCGGTTGTCCGACGAGCCC
TGGCTTCGCGGTCACAAGGTCGGTAGTACTGTGCTATTCCCCGCGGCTGGCCTCATCAGC
ATGGCGCTTGAGGCCGCACAGCAGTTGGTG---------GAGCCCAGC------------
------------AAGACGGTGCGCACCCTTCGGCTTCGCGAGATCTCGTTCTCTGCTGCT
ATGGCACTTTCTGAGGATGCG---CCGACTGAGATTATCCTGCACATGCGGCCGCACCTT
CTTGCAACCTCGGGTTCC---------ACACCA---GCTTCCTGGTGGGAGTTTACCATA
TCCTCATGCGCT------GGCATCGATCAC---TTGCGAGACAATTGCCGAGGATTGATT
ACCATTGACTACACCGAAAGTACCAGT---------------------GAGCAGATGGCT
AGCGAAGATGCCAGCCTGGAGGCG---TCTAGGGTTGCCGACTACCAC---CGTGTCCAC
GAGGGGTGTCCGGACACT------TATTCCAAAGAGGACTTCTACGGCCAATTCGAA---
AAGATCGCCTGGAAGTACGGCGGGGCCTTCCAGGGCGTCGAGAATGTCCATCTTGGCGAC
GGCCGG------TCAACCTACGACGTGAGGCTCGTCGACATCGGCGAG---ACCTTTAGC
AAA---------------------------------------------------------
------GGACAACTGGACCGC---CCATTTTTGATCCACGCGGGTGCCCTCGACTCGATC
CTCCAGGGCTGTCTGGGTAGCACGTAC---------------------AAGAATGGGGGA
TTCGAGATGAACAAGCCGGTCTTGCCTACGTTTATTGGCCAGATGGAGATCTCGCTGGAT
ATTCCGGGA---------GATGTTGGGTATGTCCTGCCAGTGCTCTGCGAGTCGAAGAGA
CATGGCTTTAAAGAGTTGTCGTCGAATATCTACGCG------TTTGATAGT---GCAGTG
TCCAAGATCAACCTGTCCGTTATTGACTACCGAGTCTCGGAGCTGGAGAATGACGCGGGT
GAACAG---------GATAGC---------------CAGCAGCTG---------------
---------------GAGGTCGATCCGGCCGAGATCACCTCTGAAGTT------------
------------CTGGAGCCGGAAGAAATCAAGAAGGTGGTG---------TCGGCTGTT
GCAGCA------------------------------------------------------
------------------------------------------------------------
------------------------------------------------------------
------------------------------------------------------------
------------------------------------------------------------
------------------------------------------------------------
------------------------------------------------------------
------------------------------------GAAGATCGGCTG---------ATC
CGTCTGTACCTCCATGAC---AACCCGGCAGCCACCGTGATCGAGCTCGCGCCTGACTAC
AAGGCTCTTAACCATGCGACAATGTCATTG------------------------------
------CTGCCCCGCGGAACCATTCTCCCAAGCCATATCCAATACGCTGTAGCAGGCATT
GGTAACGAGTCTGAG---------------------------------------------
GACCAATGTACCACCGCAAATGTGATTGGGAAAGCCTTTGACCTGGGCGATGAGGATGAC
CCC------------TTGCCCGCAGAC---ATTGCGGCGGCGGATTTGTTGGTCGCTCCG
CAATCCGTCAGCAATCATAAG------GATTTGGGCGTG------TTACTGGGTCGTCTG
ACAAGCCTTGGCAAGCCTGATGCAAGCCTGGTTCTCGCTGTGGACAGCAATCTG------
------------------------------------------------------------
------------------------------------------------------GGGAAT
CTGCCTCCATTTTGGAGGCTAACGGATTTCGACGCG------------------------
---------------------------------TCTTTG---------------------
------ATACGGCAA------------------------------------TCTGAGCAT
------GCCAACGGGCTCACCAACGGCTACACTAACGGCAAC------------------
---------------------ACGAACGGCACATCTTCAAAATCCGACTTGGTCATTATC
GAGCCACCAGCA---ACA---------AATAGCGGC---ATCTCTTTCTGCTCTGCTCTG
CAAGCCACTCTCCGC---GACCATGGTTAT------AGCGTGGTCGTGACCAACTGGGCC
GAGATCAGTGCC------------------------------------CGTGCAGCCACC
GACCTCGAGGGCAAGACGTTCATCTCGTTGCTGGAGCTCGAGCAGCCCCTGCTGGACAAT
CTCTCAGAGCCGGATTTCCACAATGTCCGCAAGCTGCTGCTGAACAGCGACCGCCTGCTC
TGGATCACAGCCGGC---------------GACAATCCGTCCATGGGTGTGGTCGATGGC
ATTCGGAGGACGATGAGGAGTGAGGTGGCTGGTCTC---AAGTTCCAGGTCTTGCATCTT
---AGTAGCCTGGAGACGGCGTTGCAG------------------TGTGGTCCAGCCCTT
GCAGGTCGCATTGTGACGACC------------------------CATACC---AAAGAT
GATGAGTTCCAGGAGCGG---GATGGTATGCTCCAGGTTGCTCGTATCTTCATCAGTCCC
GAGGGAAATGAGGGCGTGCGCCACTGTCTGGAGGACTCC---------------GTTCGT
GTCCAGCGGTTGGCGGAT------CAAGAG---------------CGACCCCTGAGGCTC
ACGATTCTGAAGCCAGGACTCATGGACACTTTGACGTTCATTGAG---GACGAC------
CGCATG---AAAGTTCCACTTGGAGAGTCAGAGATCGAGGTCGATGTCAAAGCAACAGGT
GTCAACTTCAAAGACATCATGGCGGCCATGGGCCTCGTCGAAGTCTCCCTCATCGGCCAA
GAAGCCAGCGGCGTCGTCACGGCGACCGGGAGTGCAGCAGCCTCACGCTTCCAACCCGGC
GACCGCGTCACGCTT---------CTCTGGGAGGGCATGCATGCCACCAAGCTCCGAATC
GATCACCGTCTTGCCGTGCACATCCCCGGC------------------TCCATGTCTTTC
GAAGTCGCCGCCGCCCTGCCCATGGTCCACGCCACTGCCTACCACGCGCTCGTCAACGTC
GCCAAACTACGCCCCGGCCAATCCGTCCTCATTCACGCTGCTGCCGGCGGCGTCGGTCAA
GCTGCACTGCAG------------------------------TTAGCTGCTCAC---CTA
GGCCTCGTGGTTTATGTGACCGTCGGAAGCGAGGACAAGCGCCGTCTCCTGATGGAGAAG
TATAACGTGCCTGAAACGCATATCTTCCACTCCCGTGACGCTAGCTTCGCCAAAGCCATC
AAGCGCGTCACGGGCGGCCGCGGCGTCGACTGCGTGCTCAACTCG---------CTGTCT
GGCGAATTGCTCCGTGTCTCATGGACG------TGTCTCGCGCCCTTTGGCACGTTCGTC
GAGATCGGGCTGCGCGATATCACGAATAACATGCGTCTGGACATGCGTCCGTTCAGTGGC
AGCACAACCTTCGCATTCATCAACATAGCCAATTTCTTCAACGCTGAGGGTCTTGAAGTG
CTGGGGCAGATCCTATCTGACGCCTTTGACCTTGTGCATAAGGGCGTTCTGGGTGCCGCG
TACCCGCTAACAGTGTACCCTGTGGCCCAGCTTGAGACGGCTTTCCGTACGATGCAGCAG
GGG---AAGCATCGCGGCAAACTCGTCCTATCATTTACCGAC------------------
AATGCCGAAGCACCCGTACTCTGC------AAAGCTCAAAACAGT---CTCCGTCTCAGC
CCCGATAGCACCTATCTCTTTGTCGGCGGCCTCGGCGGCCTGGGACGCAGCCTAGCGCGC
GAATTTGTCGCTTGTGGAGCACGACACATCGCATTCATATCCCGCTCGGGCGATTCCAGT
---GCA---GAAGCCAAAGCCACGATACAGGACCTCACCACC------TCT---------
GGCGCCGTCGTCAAAGCGTATCGTGCAGACGTAGCAGACGAAACTGCCTTCCTCTCCGCC
ATGCAACAATGCACCACC------GACCTCCCGCCCATCGCGGGCGTCCTCCAAATGGCG
ATGCTGCTGCGCGACACGCTGTTCGAGAAAATGTCGTACGCGAATTGGACGCAGCCCATG
CGGCCCAAGATCCAAGGCTCACTCAATCTGCACAACTACTTCTCTTCCACG---CGCCCG
TTGGATTTCTTCCTCATCTGCTCCTCCATATCCGGCATCTTCGGCTACCACGGCCAAACG
CAATACGCCGCCGCCAACACATTCCAAGACGCCCTCGCACACTACCGCCGC---AGTCAA
GGCCTCAAGGCCGTGGCGGTCGATCTCGGCATCATGCGAGACGTCGGCATTCTAGCTGAG
CAAGGCACA------ACTGGCAAACTCGCCGACTGGGAAGCCGTTCTCGGGATCCGCGAA
AAGCCCTTCCACGCGCTGATGAAGAGCCTGATCAACCGCGAGTGGAAAGGAGTCAGT---
------------------------------------GACGCGTCTCCTGCGCAGGTGTGT
ACCGGCCTAGGGACGGCAGACGTCATGGCC------------CGGTTCGGGCTGGAGCGG
CCC---GAGCATTTCAGTGAT---CCGCGGTTTGGCCCGCTGAATGTGTTGAGTATTGCA
TCCTCGTCCTCCTTC------------------GCA---GACCAAGACACCTCATCCGCA
GCATCATCGCCCTCCACGCGTCTCGCTGCCGCGTCC---ACCCTCGCCGAA---------
GCCGTGTCCATCATCACGGACGCGCTCGTACACAAGACGGCGGAGATACTGCAGATGCCC
TTGTCCGAGGTGGATCCAGGTAGGCCTATGTACCGATATGGAGTGGATTCGCTGGTGGCG
CTCGAGGTCCGCAACTGGATTACTAGGGAGCTGCAGGCGAATATGGCGCTGTTGGAGATT
CTGGCAGCGGAGCCGATG---AGCGCGTTTGCGGGGAAGATTGCG---GAGAAGAGTAGG
---TTAGTTGTAGGTAGAGTCTAG------------------------------------
------------------------------------------------------------
------------------------------------------------------------
------------------------------------------------------------
------------------------------------------------------------
------------------------------------------------------------
------------------------------------------------------------
------------------------------------------------------------
------------------------------------------------------------
------------------------------------------------------------
---------------------------------------------
>aspergillus_ustus__gene___HK57_00634
------------------------------------------------------------
------------------------------------------------------------
------------------------------------------------------------
------------------------------------------------------------
---------ATGATC---------------------------------------------
---AGCCCCGAACCAGCAGGCGATGACATTGCCGTCATCGGCCTTGCATGTCGGTTCCCC
GGAGAAGCCTCCGGGCCTCAGCAGTTTTGGGATCTCCTCTGCAAGGGGCGA---------
------------------------------------------TCCGCATATTCATCTGCC
---TCAAAACGATGGAACACGGACGCCTTTCACCATTCCAAGCGAGGC------------
CGTTTAGGAACCAGTGTGGCTGCCGGTGGTCACTTCCTTGAACAAGATTTGGCTACATTC
GATGCGGCCTTCTTCAACATCAGCCAGAATGAAGCATCCTCAATGGACCCGCAACAACGA
CTGACCCTTGAGGTATCATACGAAGCCTTCGAGAATGCTGGTGTTCCTATCGACAAGCTG
TCAAATAGTAGTACCGGCTGCTATATTGGTGGTTTC------ACCAGCGATTGGAGAGAA
GCGCTGACTCGGGATGCCGAGGCCGCACCGATGTATACTGGTACCGGTGTGGGTTCAGAG
TTTCTGTCGAATCGAGTTTCATGGTTCTTCAACATGAAGGGGCCCAGCTTGACGCTGAAT
ACGGCCTGCTCATCGAGTCTGGTTGCCTTTCACCTGGCCTGCCAAAGTCTGCGGACACGC
GAGTCTAGCATGGCCATTGCTGGTGGCGTCAGTGTACATCTCAATCCTGACTTCTTCATG
TACCTCTCCAACCAAGGGTTCCTCGGCCAAGAGGGCCGCTCAAAGACCTTTGACGCCAGT
GGAGATGGATATGGCCGTGGAGAGGGATGCGGCGTCGTCGTGCTCAAGAGAGTCGAGGAC
GCTCTCCGAGACGGCGATAACATTCGCGCGATTGTCCGTGGCACTGGCGTCAATCAAGAC
GGCAAGACAAAGGGTATCACCCTGCCTAATGCTGTCGCCCAAGCCGAGTTGATCAAAGCG
ACGTATCAGTCGGCAGGTCTGGATATGGGAGATACCCAGTATTTCGAAGCTCAC------
---------GGCACTGGAACCCAAGCTGGTGATCCAACCGAGCTGGAGGCTGTCTCGCTC
ACTATCGGTTCTGCCCTG------------CCAGGAGATAAGCAGATCCTGGTTGGATCA
GTAAAACCAAAC---------------------ATTGGCCACGTCGAAGCCAGTGCCGGT
ATTGCGGGTGTGATCAAAGGAGTTCTGGCGCTGGAGAATGGCCTTATCCCCCCGAACATC
CTCTTCAACACGCCGAATCCCAAGATTCAATTCCAGAAATGGAAGGTCGCTGTTCCGACC
GCCCTTACTCCCTGGCCCAGCGAT---------GGC---GTCCGCAGAATGAGTGTCAAC
TCGTTCGGAGCTGGTGGAACCAACGCCCACGCGGTCCTTGATGGGGCAGAGCACTACTTG
CGAGAAAGAGGCTCTCAGCTTGTCAGAATCTCC---------------------------
------------------------------------------------------------
------------------------------------------------------------
------------------GACACCAGGACAGGGTTG------ACAAAGAACTCTCCGCGA
CTGTTTATCATTAGCTCCCATGACCAGGATGGTCTGTCGCGTCAGAGAGAGTCCCTCGCC
AACTTCATCCAGACTCAGGCGAACAACACC---------------CCG------------
AAACCCAAGCAGGACAATTACCTCCATCGCCTCGCATACACCCTGAGCGAGCGTCGTTCC
GCCCTACCATGGAATACCTTTGCTGTTGCCTCAGACCTGGAGGAACTCGCCCAGGAACTT
TCT------------GGGTCT---------GCT---------CCATCT------------
------GGCCGTTCCAGC---GAAGCACCGAGACTGGGCTTCATCTTCACTGGACAAGGT
GCGCAATGGGCACGAATGGGGATGGAGCTACGG---CAATACGACGTCTTCCAATCGTCG
CTTGAAAGCGCCGAGGCCTTCTTCAAGCGGCAGTTGAAATGCCCGTGGTCTGTTATTGAC
GAGATGGAGCGGATCGAC---GGAGAGTCCAAGATCAATCTGCCCGAGTACAGCCAGGCC
CTCTGCACAGTCCTCCAGGTGGCTATTGTCGACCTACTGTCATCCTGGGGTATT------
------ACTCCAACGGCTGTTGCTGGTCACTCTAGCGGTGAAATCGGAGCGGCGTACTGC
CTGGGTGCGTTGAGTCGCGAAGATGCCTGGACGGTCGCCTACTACAGAGGTATCCTGTCC
GCGCGCATCCCTGAGTTC---------CGCCCGGAC---CTGAAGGGCTCCATGATTGCG
GTTGGCCTGGGAGAGGACGACGCTGAGAAGTACATTGCC------CGTGTC---------
------AGC---AAGGGCACTATTGCAGTCGCCTGTGTCAATTCACCTTCCAGTGTCACA
GTCTCGGGAGATGTATCGGGGATCGACGAGCTCCAGGACCTTCTACGACAGGACTCCGTT
TTTGAGCGAAAGCTCAAGGTTGGTGTCGCCTACCACTCTGCCCACATGATGACCATCGCC
TCGCTGTACCTCGATGCTATCAGTGCGATTGAGCCCATG---------------------
---------------------------------------------GAAGAGGCTGAGGAC
CGCAAGATGTACTCGAGTGTGTCCGGAGAATATGTCGAA---GCTGACGAGTTGGGCGCC
ATG---TACTGGGTCCAGAATTTGACCAACCCAGTGCGCTTCTCAGACGCAGTCCAGAGC
CTCGTTCTCCCGCTCGAC---GAGTCTGGT------------------CAGCGG---CAG
AAGAAGGCAGCAGTTGATATCCTTGTGGAAATCGGGCCGCACTCTGCTCTTGGGGGGCCG
GTCAAGCAGATTCTGAAG---------GAAATTGGC---GTC------------AAG---
---GACGTGGACTACAAGTCCGTGCTTTCTCGGGGCAAGCACGCTGTCCAGACTGCGTTG
CAGTGCACTGGAAGCCTGTCCGTCCAA---GGTGTGCCAGTCGAGGTCAAGGAGATCAAC
CAGTACCACGCTGCC------------------CCAGTCTCACTCACACCACTGCATGAT
CTGCCTTCCTACGTCTGGAACCACTCGCGCACCTTTTGGGCCGAGCCGCGAGTCAACCGC
GAGTACCGCATGCGAGAG------CACCCTCGCTACAGTCTCGTCGGAGCACCGCTTCCT
CGGATGAGCGAG---AACGAACGTGACTGGAAAGGGCTGATCCGGATCTCCGAAGAGCCC
TGGGTTCGCGACCATCGCATCCAGAATCTGGTCCTGTATCCGGCGGCAGGTTACATTGCA
ATGGCGATCGAAGGTGCGCGGCAACTCGCC---------GACAAAAGC------------
------------CGAGAGATCTCTGGTTTCAGACTGCGTGATATTCAGATTGGTGCAGCT
GCCACCGTGACGGATGATGCG---GACCTGGAGATTATGCTGCATATGCGCCCGCATGCC
CACGGCACGCGCGACAAG---------GCG------TTCTCATGGTGGGAGTTCTCGATC
AGCACCTGCGCA------CCTGGC---CAGGAGCTCAGGCAAAACTGCGCTGGTCTGCTG
CTAATAGAGTACGCCTCTGATGCAGAC---------------------TCTCCCCTGAGG
ATCGAGGCAGAGATTGCAGCGATT---GCAGCTTCTGCGCGCTATGCC---GATCTCCAA
GAGTCGTGCACTGTGCAG------GAAGAACCCAAGAAGTTCTATGAAGACCTAGCT---
GGTTTTGGACTCAACTATGGACCTACCTTTAGTACCATGACTGAGATCCGACTTGGGAAA
GGCGCT------TCATGCTGTACAGTGGAAGTCTCTGACCACGGGTCG---ACCGTCGTT
CCC------------------CCA------------------------------------
------GCATCAATTGGCAAA---CCATACATCATCCACCCAACCACCCTTGATGCCATG
TTCCATGCCGTTTTTGCCGCTCTGAAGGGGCCT------------------------GGC
GGAATACTGAAAGGTGCAATGGTTCCCAAATCAATCGATGAGATCACCATCGCCGCCGAC
ATGGACATT---------GTTGAGAAATCTGTCTTCCGGGGTTTCGCGACTGCGACCAAG
CATGGCTTCCGGGAAATCATGTCGGATGTGCACATG------CTTGACAAT---AGCCTG
GACAAACAGGCCGTGTCTATCCGAGGCTTTTGCTGTGCTGATGTGGCCGGTGCAGTCGAC
ATTGCTGATGCT------------------------------------------------
---------------GGTGCCGATGCTGTCAACCTGTGCACCTCCACCACATGGTTGCCG
GCCATTGAGCTCTTATCGTCTGAGCAGCTCCAGAGCGTTCTT---------GAGGATTTT
TCGAAGGATGGG------------------------------------------------
------------------------------------------------------------
------------------------------------------------------------
------------------------------------------------------------
------------------------------------------------------------
------------------------------------------------------------
------------------------------------------------------------
------------------CCAGAGCTGCAAGAGTCTCGTGTCAAAGCACAAGAGCTCGTT
AAGTTGATCGTACAAACG---ACGCCTGGACAATCTATTGTGGAGGTTAGCGACAGTGGA
CTGCCCATCCTTTCTGGCATTTCTGCGGCC---------------------AAC------
------------------------ATTGGATCCTTGTTCGACTACACTATCGCGAGCAAC
AACACT---------------------------GAGTGGCTTAAATCAGCAGAGGAACAC
CTCCAGCCTTTCAATCTGCAAGCCAAATTCATACCCTTCGAT---GGGCAG---------
---AATCTG------------------GCAGAAGGTTCTTTCGATGTCGTCTTAGCCTCG
TTTGTAGCAGGCGATGAG------AATGAC------GCTCAACCACTACTAAGGCAGCTG
TCGAGGATCGCAAAGAAGGGCGCAACGCTCTGTTTGATCGAGCATCTTCCAGCGGAG---
------------------------------------------------------------
---------------------CATTCTGAGCTGCGTACA---------CAA---GCCCAG
TGGGATGAGCTACTGCAAAGCTACGGCCTG------------------------------
---------------------------CAGGTGCAATTC---------------------
------ACCTCCGTTGGG---------------------------------GAACAGTCA
AGTTTAACAGTTGCGGCCTTG------------CCCAACACT------------------
---------------------GAAAATGGGGCAGTTGGGGTGGACGAGGTCGTTATCCTC
GAGGCCGCGAATCCAAGC---------GCTGTTTCC---CAGGCCATTGCAGCTGAGATC
ATCGAACAGTTTCAG---GCAGCCTCC------ATCTCTACATCGCGGACAACTCTGGCG
GATTCA------------------------------------------CTA------GCC
ACTCTCAAAGGCAAGCGCTGCATCTCGCTGCTCGAGGTTGAATCATCCATCCTTGAAGAC
CTCTCCCAGGCCAACTTTGACGCGCTCAAGGAGATTTTGCTGTCCACAGCAAATCTTCTT
TGGTTTGTGGGCTTT---------------GAAGGTCCAGCGGCGACGCTGATTACTGGT
CTTGCGCGTAGCATTCGGAATGAGATCGCCGGCCTG---GAAGTTTGCACATTGCTCGCC
---GCGGTGAGCTCG------TTCCAGTCC------CAAGGCGCG---CTTGCGTCTACT
ATTGTCAAGGTCGCA------------------ACA------TCAAGGACC---CGCGAC
AACGAAATACAGGCGGAA---AATGGAATCCTTCAAGTCAGCCGACTCGTGGAGGATGAG
CCTCTGAGCAGCGCCATCGCGGGCCTGCAGCGAGGAGAA---------------AAGGTC
CTCACGCCACTTTCTCAG------ACTGTG---------------CGACCGCAGAAACTC
GTCATCCAGAATCCGGGGTTGCTGGACTCACTCTGCTTCGAGCTC---GATGAA------
AGCCTC---GAAAAGGACCTTGGAGAGGATGAAGTTGAGATTGAGGTTCGCGCCAGTGGT
GTCAACTTCCGCGACGTCATGACCGCAATGGGGCAGATTCCCGATGAGACAGTTGGCCTC
GAAGCCAGCGGTGTCGTGCGTCGAGTCGGTGGGAAT---GTGACCAAGTTCCAAGCAGGC
GACCGCGTGTGCTGCCTC------GCTCACGCAGCG---CACAAGCCCTTGATCCGAGTA
CCAGTGGTGCAGTGCAAGCAGATCCCCGAA------------------GGCATGTCCTAC
GAGGACGCTGCCACTCTGCCCATGGTCCATTATACCGCTTACCACGCACTTGTTAACCTT
GCCCGGGTCCGGAAGGGCCAGAGCATCCTGATCCACGCGGCTGCCGGTGGCGTCGGACAG
GCCGCTATCCAG------------------------------ATAGCGAAGCAT---TTT
GAAATGGAGATCTTCACTACGGTTGGATCCGAGTCAAAGAGAGAGTTGATCAAAGAGGTT
TACGGCATCCAGGATGACCACATCTTCAACTCTCGTGACGTTAGCTTCGTCAAGGGTCTC
CTGAGGATGACCAAAGGCCGCGGTGTCGACTGCGTCCTCAACTCC---------CTGTCG
GGCGAGATGCTTCGTCAGACCTGGTAC------TGCCTCGCACCCTTTGGTGTCTTTGTT
GAAATCGGTATGAAAGACATCCTCAGCAACAGCGGACTCGACATGCTGCCCTTCAAGAAG
CACGCAACTTTCTGCTTCTTCAACCTGGAAAATATTGCGACG---ATCAACCCGCAGCTC
ATCGACGAGATTGGCGAGGGTGTCTTTGACCTGCTCCGTCAAGGCGCCTTGAAGCCGGTG
TTCCCTGTGACTGTGTACCCAGTGTCCGAGATGGAGACTGCCTTCCGAGTGATGCAGGCC
GGT---CGGCATCAAGGAAAGCTCGTGCTGTCGTACAGCCCGGAG---------------
GAT---GTTGTGCCGATACTGCGC------CGAGCCGATGACGCC---CTCCGACTCGAT
CCCAATGCGACCTATGTTCTCGTTGGAGGGTTCGGAGGTCTGGGTCGCAGCTTGATCCGC
ATGTTCGCTGCCAGTGGTGCGCGTCATTTGGCCGTCTTCTCCCGGTCGGGGGCGGCCTCT
---GCT---GCTGCCCAAGCCTGCGTGGAGGAGACGGAGAAG------CTG---------
GGTACGCAAGTTCAGGTGTACCAGTGCGATGTCTCGAACAGGGAGGCCGTCAAAGAGGCC
GTCGAGCATATCCAGAGC------CATCTACCTCCAATCAAGGGTGTCATCCAAGGCGCG
ATGGTGCTTCGTGACGTGCTGTTTGAGCAAATGGCATACCAGCAGTGGGTTGAATCAACG
CGACCGAAAGTGCAGGGGACTTGGAATCTTCATGAATACCTGCCG---------GCGGAT
ATGGACTTCTTCATCACGCTCAGTTCGTTCGCTGGTGTGTTCGGTAATCGCGGACAGGGC
AACTACGCCGCTGCTGGCGCATACGAGGATGCATTAGCCTACCACCGTCGG---AGTCAA
GGGCTGAAGGCCGTGACAATCGATCTGGGAGTGATGCGCGATTCGGGCGTGCTTGCTGAG
CAGGGCACAACG------GCAAACTTGAAAGACTTC---GATTCGTTTGCGATCAGCGAC
GCGACATTCCACGCGATGATCAAGAAGGTGATTGTCGACGAGCTGTCTGGCTCC------
---------------------------------------ACAACTCAAGCCCAAATCACG
ACAGGAATGCCGACCGGAAAGACCGTCCAA------------GCGGCGGGAATCGATCGA
CCG---TACTTTTTCGACGAT---GCTCGATTTTCGATCATCAGTCAAGCTGGGGCGCAA
AGCGGCGAGAGTGCG---------------------------------------TCTGGC
GAGGTCTCGATCGAGGCCCAAATTTCGCGCGTTGGG---TCGCGCGAGGAA---------
GCGGTGCCGATTGTGCAGGAGGCGCTGGTGAACCGGGTGGCCAAATTCCTGCAGACGTCT
CCAGGCGAGATCGACGCGGGCAAACCGCTGTACCACTACGGAGTCGACTCGCTGGCGGCG
GTGGAGATGCGCAACTGGGTGTTCAGGGAGATCAAGGCCGAAGTGTCGCTGCTGGAGGTG
ATGAGCGCCAGTCCGATT---GCGCAGTTGGCGCAGGAGATTGCG---AGCAGGAGCAAG
---CTGATAACATAA---------------------------------------------
------------------------------------------------------------
------------------------------------------------------------
------------------------------------------------------------
------------------------------------------------------------
------------------------------------------------------------
------------------------------------------------------------
------------------------------------------------------------
------------------------------------------------------------
------------------------------------------------------------
---------------------------------------------
>byssothecium_circinans_cbs_675.92__gene_2558
------------------------------------------------------------
------------------------------------------------------------
------------------------------------------------------------
------------------------------------------------------------
---------------------------------------------------ATGCCTTCT
CCAAATGGCAAAAATGAAAACTCTCCCATTGCCATCATAGGCTTGTCCTGTCGATTCCCT
GGAGAGGCAACGACTCCTTCCAGATTTTGGGACCTGTTGAAGAACAGGGGA---------
------------------------------------------AGTGGCTTTTCGTCCAGC
---ACGAACAGATATAATGCCGAAGCCTTCCAACATGCCGTCGGT------CATGGGAAT
CGCCAGAACGTAATTCCAACCAGAGGGGGTTATTTTCTAGAGCAAGACCCGTATGTTTTC
GACGCCGCATTTTTCAACATCACTGCCGTGGAAGCCGCTGCACTAGACCCGAGACAGCGG
ATAGCAATGGAGGTCGCCTATGAAGCACTCGAGAATGCAGGCTTGCCGCTCCAAAAAGTG
GCGGGTACGCAAACCGCGTGTTTCATGGGCTCTTCC------ATGAGCGATTACCGAGAC
GGTGTCTCGCGGGACTTCGCAAACGCTCCGAAATACCACATCCTCGGAGTCAGCGACGAG
ATGATATCCAACCGTATTTCGCACTTCTTGGACATCCATGGCCCCAGCGCCACTGTCCAG
ACCGCCTGCTCTTCTAGCCTCGTAGCAACGCACCTCTCCTGCCAGAGCTTGCGTTCGGGG
GAGTCGGAGATGGCCATCACTGGTGGAGTTGGCTTAATTCTTAGCATCGATGGCACTATG
CACCTCAACAATCTCGGATTTCTCAATCCTGAAGGCCACTCTAGATCCTTTGACGAGAAA
GCGGGCGGATACGGCCGGGGTGAAGGCTGCGGTGTCATCGTCCTTAAACCGCTGGATAAG
GCAATTCGAGACGGCAATACCATCCGCGCTGTAATCCGTGCTTCTGGCGTCAATTCCGAT
GGCTGGACACAGGGTGTGACGATGCCTTCGGGCGAAGCGCAGGCCGCGCTCATAAATACG
TCGAAGCAC---------ATGGCACTGGGACCAAAGCAGGCG------------------
------------------------------------------------------------
------------------------------------------------------------
------------------------------------------------------------
------------------------------------------------------------
------------------------------------------------ATCCAATCGAAA
CGGGCGCCATTTACCCCGGTAGCGCAA------------ACGAGGCGCATGAGCATCAGT
GGGTTTGGCATGGGCGGCACGAATGCACACGTCGTTCTGGAACGTGAAGCGGTCAGTCAA
CCGGGAGCAGTG---ACTTCTCCCACCAAC------------------------------
------------------------------------------------------------
------------------------------------------------------------
------------------------GGCGTGCTTGCC------TCGCGAATCGGCTCAAGG
CTTTTCGCATTCAGCAGCCACGACAAAGCTGGATTCGAACGTGTCGGACAAGCACTCGCT
GAGCATCTGGATAAGCTAGGCCCTGCT---------------------------------
---GCATCGAGCCCGGAGTACCTGGCCGACCTCGCACATACCCTTGCCACCGCTCGATCA
GGCCTTTCCTGGAGATCGACATGTTTCGCCGGGGATGTGGCTGAATTACGCGCGAAGCTG
ACGACCCAATATCAACATCATCTTGGTGAGAATGCCACGAGATCGCCA------------
---------AGT---------AAGCCGCCACGCATTGGGCTCGTATTCACCGGTCAAGCA
---------------------------------------------------------TCA
ATCGAGGAATCGTCCAGATTCTTA---GAAGAGATGGGCTGCAGCTGGGACCCAATCGCG
AAAATGTCAAGGCCGCAG---GAGGAATCTAAGCTCGGTATTCCTGAGATAAGCCAACCC
ATCTGCTCGGTCTTGCAGATCGCCCTTGTCGACGAATTGTGTTCATGTGGAGTA------
------AGGCCCGCAAAGGTTGTTGGTCATTCCAGCGGCGAGATCACCGCTGCTTACAGC
ATTGGCGCTCTGTCACACCGTGACGCATTAGCAGTGGCTTACTTTCGCGGCAAGGCTTCG
GCTGGCCTCAAGCACCGC---------ACC---------------GGAGGAATGATGGCC
GTTGGGTGCTCCCGCGAACATGCCAAGAAGCTCATTACT------GACGCGAAGATT---
------------------CCAGCCACAGTTGCCTGCGTCAATTCCCCCTCAAATGTTACC
GTATCGGGCGACAGTGCTCATTTGGAAGCACTCGAAGCTGTCGTCCAAGAACAAGGCCTA
TTTGCGCGGCGACTCAAGGTGCATGTTGCCTACCATTCCTCGTACATGCACAGCTGCTCT
TCTGAGTACTATGCCTCCATCGAGGATATAGAGTTTGGCATAGTCAGCCCTACTGATGAT
GATGCT---------------------------------------------CAAAGTCGA
CCCATCATGGTATCGAGTGTCACTGGAGCCGAAATTGAT---GCCAAGGAACTAGGTCCC
TAC---TATTGGATTCGTAACTTGACATCGCCTGTTCTCTTTACGGACGCTATCAAGGAA
TTGGCGTGTCCGGAT------------------------------AGGATAGAAAAGCCA
AAGACTAAGGACATTGACATCCTCGTCGAAATCGGCCCGCACAGCACTCTCGGTGGCCCA
ATCGAACAAATCTTGACT---------CATTATGGG---ATC------------CAG---
---AATGTCGCATACATGTCGGCCCTTGCTCGCGGAAAGAACGCAATAGATACCACTCTG
AACCTCGCATCCGAATTATTCCGTCAA---GGCGTGGATGTGAACATGTCCAAGGCCAAC
GGTGACTCCAATTGC------------------------------TACCTTTTGACGGAT
CTCCCGCCTTATCCATGGAATCACTCAGAACAGTTCCGTGCAGATTCCCGCCTCCAGCGA
GAGTCTGTATCTCGGAAA------GCCCCAAAGAGAAGCTTATTAGGTGCGTTGATGCCC
AACATGGAGGAG---AGCGTGCATGTATGGCGGGGGTTTATTCGTCTTGACGACGAGCCG
TGGCTGCGTGACCATACAGTGGGAAGTAACACGGTGTTCCCTGGCGCTGGAATGGTCAGC
ACTGTGCTCGAAGCAGCCCAGCAGTTGGTC---------GAACATGGA------------
------------AAGACGCCGCATGCGTTCAGACTGCGTGACATCTCCTTTTTGGCCGCC
ATGACACTCCCCGAGAATATG---GCTACCGAAGTGACAGTTCACATCCGACCTCATCTT
CTTGCCACAACCGGAAAC---------GTTCCA---GCAACTTGGTGGGAGTTTACATTT
TCTTCCTGCGCT------GGGCTTACAGGGCAAATGCGGAATAATTGCCGTGGATTGATA
TCCATCGCATATAAGGACAGCAGAAGT---------------------CCACACATGGCA
CAAGAAGAGGCAATGATCGAGGAG---ATTCGCATTTCGGACTATCGC---CGTACTCTT
CTCGAGCTCCCAGAAATA------TGCCCTAAAGAGTTCTTCTATGAAAGAATGGCA---
AAGTCCGCTCTGCCGTACGGTCCCGTCTTCAGAGGCGTGGAAAGGTGCCATCCTGGTTCC
GGAAAG------GCAGTGTACGAGGTAAATATTCTTGACATCGGGGAG---ACTTTTACC
AAG---------------------------------------------------------
------GGAAAGCTGGAACGA---CCGTTTCTCATCCATGCAGCAACATTGGATGCTATT
TTCCAGGGCTGGCTAGGCAGTACCTGCGACAGTGAC------------AGCCATGGGAAC
TTTGGTTTTGATAAGCCCTTAGTTCCGACGTCTATTGGTGAGCTCGAGATCGCAGCTGAT
ATTCCTGGC---------GATGTCGGATACAGAATGCTTGGACTCTGCCAATCGCGCAAG
CAAACCTTCAACGACTTCCTAGCAGATATACACATG------TTTGATGCG---GGCCTG
TCTAAGAATCTCTTGTCCGTCACCAACTTTCAGACGTCTGAAATGGAAATTGAGGACACA
GTCGAACCCAGTGCTGGA------------------AACGTCACT---------------
---------------GGCATTCTACCCTCCGATATCGCCTCGGAGGTCCACTGGAGATAT
GCGCTTGATTTCTTAAACCCAGCAGAAATTGGCCAAGCATTG---------CGCAGACTG
TCTGCG------------------------------------------------------
------------------------------------------------------------
------------------------------------------------------------
------------------------------------------------------------
------------------------------------------------------------
------------------------------------------------------------
------------------------------------------------------------
---------------------TCCACCACA------GCCGAGAGACTGACCGAGCTCATC
CGCTTGGTACTTCACCAG---CGCCCGGCCGCAAGTATTGTCGAATTAGTCACAACTGCG
AAAGTGCTTTCGAGTGCAGTCGTGCCAAGA------------------------------
------TCAGCCAAAGGGCTCATCCTTCCGAGTCAGGTTCGCTATGCTCTGGTCCATGGT
ACCGGCGATGAC------------------------------------------------
------------CACAACGATACATTCGGAAAACCGTTCGCGCTTGGAAGTCTAGATGAA
CCA------------CCAGACCCCAGT---ATAACACCGGCAGACGTATTCATTATTCCC
CGCCATGTAATCACCGAACTC------AGAAGTGGCATTGGCCGTATTTTGGATCGTCTA
TTCGGCCTTGCCAAGCCTAGTGCTGTTGTCCTCATGGCTGCCGAAGCTTGTGCC------
---AGTGATGAC------------------------------------------------
---------------------------------------------------ATCGAATGC
GCATCACGGGCTTTGAAGACTAGAGATTTTGAACGT------------------------
---------------------------------GTCTCT---------------------
------CTCATACCATCGGAGGGT---------------------------GACTGGCTC
GCCCTATTTTCCTCTGGATCCGAGGAT---ACGAGGCCGCCT------------------
------------GGAAGGCTCGCCAATGGCATACACTCG---AAGAGGGTCACCATCCTC
GAGCCAGTATCGCCCTCG---------AACGAATTG---CAGTCGTTTTCACGAGAACTT
CAAACCTTATTTCAG---AACCATGAATAC------TCGTTTACGATCGAGACCGGCCTT
CCGGGTAGTCCA------------------------------------GCC------AAT
GAATTCGATGGCAAGACGTATGTATCTCTTTTAGAGCTAGAGCAGCCTCTGCTAGAAAAT
CTCTCGGAGCCTGACTACCAGAGCATTCAAAAGCTGATGCTGAACTGCGAACGTCTCCTC
TGGATCACATCTGGA---------------GACAACCCTTCGCTAAGGATCGTGGATGGT
CTTGCCCGTTGCATTATTAGCGAGGTCGCAAGCTCC---AGGATCCAGGTCCTACATCTA
---AGTAGC------CAAGGAGCACAG------------------CGAGGCCCTTCGCTA
GTAACACGAATAATCGAGTCA------------------------ACGACC---GATGAC
AATGAGTTCTGCGAACAA---GACGGTTTGCTGCAGGTCTCCCGCATTTACCCCAGCGCC
ACGGAAATTGGAAACGTGCGAGAGCATATCGAGGATTCC---------------GTCCGC
GTTTTGAATCTGCGAGAC------CAAGGTCAGATAGTTGACGCTCCACGCTTTCGCCTT
ACGATCGGTAAACCTGGTCTTTTGGATACTCTGCACTTTATATCC---GACGGA------
ACCAGTCCTGCCTCACCACTTCGTGATGACGAAGTTGAACTCGAAGTCAAGGCTACTGGC
GTTAATTTCCGAGACATCATGGCTTCCATGGGGCTGGTACCGGTCAAAGGACTTGGTCAA
GAGGCCAGCGGAGCGATCATCAGAGTGGGTAGAAATGCAGCAAACTCATTCAAGATGGGT
GACCGTGTGAGTAGCCTG------TCAACGAGAAGCACGCACGCAAACAAGACGCGAGTT
GACCACCGAGTCACGGTGAAAATTCCGGAC------------------AGTATGTCTTTC
GAAGAGGCTGCAGCATCACCCATGGTACATGCCACGGCGTACTATGCTTTGGTAAAGCTT
GCAAGGCTTCGTCGCGGGCAGTCCGTCTTGATACACGCTGCAGCAGGAGGAGTAGGACAA
GCCGCCGTGCAG------------------------------CTAGCAGCATAC---CTC
GGTGTAACGGTCTATGTGACCGTGGGCTCTGAAGAGAAGCGTTATTTCATGGTATCGCAA
TACGACATCCCCGACGAGCACATCTTCAACTCGCGTGACAGCAGCTTTGTCAAGGGCATC
CAGCGAGTGACCAATGGCCGAGGTGTCGATTGTGTCCTCAACTCG---------CTCTCG
GGCGAGCTTCTTCGGGTCTCGTGGGCC------TGCCTTGCGACTTTTGGCACCTTTGTC
GAGATCGGCCTGCGCGACATCACCAACAACATGCGCCTTGATATGAGACCCTTCGAAAAC
AGCACCACGTTCACGTTTTTCAACATCCAGACGCTCATCGAT---CATGACCCAGGTACG
CTAGGCGATGTTCTCCGCGAGGCGTTTGACCTTCTTCATCAAGGCGTTTTGCGGACACCG
TATCCAATGACGGTCTATCCCGTCGGCGGAGTAGAAGATGCTTTTCGCACCATGCAAGCG
GGG---AAGCACCGTGGTAAATTGGTGCTATCTTTCAGCGGT---------------GAC
ACGGTAAAAGTCCCCGTTTTATGT------AAAGCTAAGGACACT---CTCCAACTCGAT
CCAAGTGCCACGTATCTCTTGGTCGGAGGTCTGGGTGGCTTGGGCCGCAGTCTAGCTTTG
GACTTTATCGCAGCCGGATGTCGGTACCTTGCGTTCGTTTCTCGATCTGGCGACTCGAAA
---CTG---GAAGCTAAGGCCGTTGTCGACGATTTGGCGGGC------CAC---------
GGCGCACAGGTTAAGGTATTCCGCGGAGACGTTTCGGATGAAGGCTCCTTCCTTGCCGCC
ATGGAGCAATGCTCTCAA------CAGTTCCCACCCATCAAGGGAGTAGTGCAAATGGCC
ATGGTACTCCGCGACACGGTCTTTGAAAAAATGGGTTACGAGGACTGGTTAATTCCGCTA
AGACCAAAAGTACAAGGGACGTGGAATTTGCACAAATACTTCAACCACCAG---CGGCCT
TTGGGCTTTATGATTTTCTGCTCTTCCATATCTGGAGTCACTGGAAACCCCGGCCAAGCT
CAATATGCTGCTGGCAACACGTACCAGGACGAGCTTGCGCATTACCGTCGC---ACCCAA
GGACTCAAGGCTGTCTCGGTAGATCTAGGAATCATGCTAGATGTCGGCGTGATTGCAGAG
ACGGGCGCG---------CACAACTTCAAGACTTGGGAGGAGGTCCTTGGCATTCGTGAG
CCGGTATTCCACGCCCTAATGAGGAGCATAATCAATGGTCAGCAGCGAGAG---------
---------------------------------TACGGGCCTAGTCCCGCGCAGATTTGT
ACTGGTCTGGGTTGTGGAGATCAGTTGGCC------------GCTCACCGACTCCCTAGT
CCT---CCATGGTTTAAGGAT---GCCCGAATGACTCCGTTGGCTGTTTCTAGCGACTTG
CACACCACGACTGCTAGCGGCGAA------------------------GGCGCTTCAGCT
ACGGCTTCACTTGCGCACAAGCTTTCTGAGGCTGGCAACAAGAACGACTTA---GCCGCA
GCAGCGAGCATTGTCACCAGCGCCTTGGTGAAGAAGACAGCCGACATCTTGCGCATCCCA
TCGTCTGAGGTCGATCCAAGCCGGGCGCTGTACCATTACGGTGTCGATTCGCTCGTGGCT
CTGGAACTACATGGCTCGAGGAGTGAAGACATAAGACACGAAAGTGTGAAGCTGAAAGAG
TGCCAAGCCACGCTAATCCATATGAGCTATAGTGGCGGCTACCCACACGGCCGTGACAGC
GCACCGATGCGCGGCCCGTCCCACCCGCAGATGCTTAGCTGT------------------
---------------ACATACTACTCAATAGATCATATGTCGACACCACTG---CTGGCA
ATA------TTTCGTGCAACTTATATAATCAACTATTAA---------------------
------------------------------------------------------------
------------------------------------------------------------
------------------------------------------------------------
------------------------------------------------------------
------------------------------------------------------------
------------------------------------------------------------
------------------------------------------------------------
---------------------------------------------
>chalara_longipes_bdj__gene_11319
------------------------------------------------------------
------------------------------------------------------------
------------------------------------------------------------
------------------------------------------------------------
ATGCGTTATCTTCGC------------CGGTCTGGT------------------AACTCC
AGTCTCGGCGAGATTGATCCAGATGACATAGCGATCATTGGACTTTCTTGTCGATTTCCC
GGCGATGCTTCTACCCCAGAATCTTTTTGGGATCTCCTTTGCAGGGGAAGA---------
------------------------------------------TCTACCCAGTCCAAGATC
CCAAAGAGCCGGTTTAACGTCGACGCTTTCTACAACCCCACTAAAGGC------------
AGAACTAATACCACAATCACAGAAGGCGGTCATTTTATTGCCCAAGACGTCGCTGCTTTT
GACGCTGCCTTCTTCAATATCAATCAGAGCGAAGCCGGAGCCATCGATCCTCAACAAAGG
ATGATGATGGAGGTCACGTACGAAGCCCTGGAGAATGCGGGACTGCCCATCAAGGAAATC
GCAGGGACACAGACAGGATGCTTTGTCGGCAGCTTC------ACGAATGACTATCGGGAA
ATGCTGTTCCGAGACGCTGAAACGGCTCCAAGGTACACGGGTACAGGGGCCGGAAGCGAA
CTGCTCTCGAACAGGCTGTCCTGGTTCTACGACCTTCGCGGACCCAGTATGACGCTGGGC
ACTGCCTGCTCGTCGTCGCTGGTTGCCGTCCACCAGGCGTGCCAAAGCCTTCGGACCGGA
GAATCCAAGATAGCCATCGCAGGCGGAGTGAACATCATGCTGAATCCAGACATGTTCATG
ATGCTTTCCAACCAGCAGTTCCTGTCGCCGGACGGGCTCTGCAAGAGCTTCGACGAGAGA
GGAGATGGCTACAGTCGAGGGGAGGGCATCGCGGCGATCATCCTCAAGCCCATCAGTGAT
GCGATCCGCGACGGAGACACGGTCCGGGCCGTCATCCGAGGGACAGGTGTAAATCAGGAT
GGCAAGACAAAGGGAATCACCGTGCCGAACGCAGAAGCGCAGGCCGAACTAATCCGTGCC
ACCTATGTCTCAGCTGGGCTCCCCTTCAGCGACACTTACTACTTTGAGGCTCAT------
---------GGCACGGGTACACGCGCGGGCGATCCCTCAGAGAGTCGCGCAATCGCGGAA
ACTTTGGGCGCTGTACGG------------CGGCAGGGCGATAAGCTCTTTGTAGGGTCA
GTTAAATCAAAT---------------------ATTGGCCACCTAGAAGCGTGTGCCGGA
CTAGCCGGCCTTATCAAAGGAGTGTACATCCTAGAGAGTGGCGTGATCCCAAAAAACATT
CATTACAAGACGGGTAATTCCCAGATTCCCTTCGAAGAATGGAGGATCAAGGTCCCTACC
ACTCTAACAGCATGGCCTGTTAGC---------GGC---CTGCGACGTTTGAGCGTCAAC
TCTTTTGGTTATGGCGGGACGAATGCACATGCCATACTCGACGACGCATATCACTACTTG
GCCGAGCGAGGTCTCAAAGGCCACCATAACACTATTGACGAGCCATCCATAAGTTTATTT
CGCGTACCGAGG---ACCACC------------------AAAGACCCC------------
------------GCTCTCTCTGGA------------------------------------
---------AAAAAACTTATAATCAAGCCCAATGGAATTCAAGTCTCTGGAAGCCCTAGG
CTATTCGTCTTCAGTACCCACGATGAAGACGGATTGAGCCGCCTTCGAACCACCTTCTCG
ACCCATTTCCAAGAACGACTGTGCGCTTTACAGGGC---------GAT------------
AAGTCTAACGAAGATTCTTACCTTCAAGATCTTGCCTTTACTCTCAGTACGCGACGCACG
GCATTGCCGTGGAAAATGTCGCTGGTGGCCTCGTCTACTGAAGAATTAGCGCAAGGTCTG
TAT------------GAGAAG---TATGAAGCT---------ATTTCT------------
------TGTCGTTCTACA---AGAGAGCCTCGACTGGGGTTTGTTTTCACCGGACAAGGT
GCACAATGGGCTGGTATGGGCATTGAGCTCTGC---AATTACGACGTTTTTCGACGCAGC
CTGGAGGATGCTGATGAGTATCTCTCGTTCACACTCGGTTGTAAGTGGTCTGTCATCGAG
GAAATGAGTCGTGGAGAA---AGTGACTCGAACATCAATCTTCCGGAGTACAGTCAAACT
CTTTGTACGGTTCTTCAGGTTGCCCTTGTTGATTTGTTAGCGTCTTGGAATATC------
------AGCCCAGCTGCTGTGGTTGGACACTCAAGTGGTGAGATTGCTGCAGCATACTGC
TTGGGTGCATTGACCAAAGAGACCGCCTGGAAAATTGCATATTTCCGGGGGACTCTGTCG
TCTCAATTGAAAACTATC---------GCTCCGGAA---CTTCGAGGAACAATGTTGGCT
GCCGGATGCTCTGAGGCTCAAGCGTGGGATTTGATATCC------AAGGTC---------
------ACT---GTCGGCGAAGTCGTTGTTGCGTGTGTCAACTCCCCATCTAGTGTCACG
ATATCTGGTGATGCATCCGGCATCGAAGAAATCGATGCATTACTCAAAAAAGAAGGCATT
TTTTCTCGAAAGCTCAAGGTTGAGACTGCCTATCACTCGCCCCACATGAGCATGATTGCA
ACACAGTATCTACAAGCAATTATGGATATCGAGACCCAA---------------------
---------------------------------------------GCGGTACCATCTGGC
CGGAAAATGCACTCTAGTGTCACTGGGAGCCTCATTGAC---CCTAGTGAGCTTGGACCT
GCT---AACTGGGTTCGTAACTTGTTGTCTCCAGTCTTATTCTCAGACGCGGTGCACGAC
CTACTACGTCCTCTTCAG------GATGGA------------------GAAAAACGCACA
ACAGAAACTGCTGTCGATATTTTAGTTGAAATTGGCCCTTATTCTGCTCTTCAAGGTCCT
GTAAACCAAGTCATGAAG---------AAGCACAGT---ATC------------ACT---
---GGAGTGAATTATCGATCTGTCCTTTCGCGAAAGCAAGACGCTGTTAGAACAACTTTG
ACTTGTGTAGGAGCTCTGGTTGCCCAC---GGAGCCTCTGTGGACGTCAACAGAGCCAAC
AACGATACGACGGATCCT------------TTCAGCAAGTCGGGAAGGATCTTGACTGAT
CTCCCTACCTACAGCTGGAATCACTCCAGGACTTATTGGGGCGAGTCTCGTCTTGCTGGA
CATTACCGATTCCGAGAT------CATCCTCACCAGACCCTCATTGGCGCTCCCTGCCCA
GCGATGGCTGAG---AATGAAAGGAGTTGGAGAGGTTTCCTTCGATTATCGGAAGAACCT
TGGATGAATGATCACAGAATTCAGTCATCGGTTCTGTATCCTGCAGCCGGTTTTATTGCA
ATGGCAATCGAAGGCGCATGCCAGATGGCT---------GATACAAGT------------
------------CGCGTAATACGAGACTTCAAGCTACGAGACATTCAAATCACCGCGGCA
GTAGTTTTGACCGAGGAAATT---GATGTTGAATGCATCCTTCAAGTCAAGCCTCACCTA
ATTGGAACGCGGGATGCA---------TCT---GGTTCGATTTGGCTAGAATTTAGTGTT
TCATCTTGTACA------GATGGA---GTATCTATGCGAAAGAACTGTTGTGGCTTGTTA
CTCATTGAATATGAGCCACCATCGAAC---------------------TCCGGTCTCGCT
CTTGAAAAATATCTAGAAGACCAG---GCATCCAGAGACCTATACCAC---TTAGTCGAA
GGGTCTTGTCAAATTTGG------GAAGATCCAGTGGAATTTTATGCTAGTCTATCA---
TCTCTTGGTCTGGTATACGGCCCTACCTTCCAGAACATGACTCAAATTTCTGAAGGTAAA
GGACAA------AGCTGCTGTGTTGTGAGCATTCCAGATACCGGATCA---ACCATTGTT
TCT---------------------------------------------------------
------GGTTCATCTGGCAGG---CCACACATCATTCATCCCACCACCCTTGACGCTATG
TTCCATGCTTCCTTTGCAGCTTTGAAAGGCGAA------------------------AAA
AATCAAATTGTGACTGCCATGGTGCCCAAATCGATCGATGAAGTAATCATCTCGGCAAAT
ATTCCTTTC---------GAGATAGGAACTCAGTTCAAAGGGTTCTCAAATGCCTCGAAG
CATGGATTCAACGAAATCATGGCCGATATTCAGATG------CTTCAAGGT---CAATCA
AACAGTCCCGCTGTAAAGATCAAAGGCTTCTGTTGTGTTGAGATATCGGGGATGAGTTCA
CCCACGGATGAA------------------------GAC---AGC---------------
---------------GAAGGTAAATCGAAGAAGCTCTGTACTCAGATTGTGTGGAAGCCC
GCAATAGAGCTTCTTTCTGGAGACCAAATCCGGGAACTTCTC---------CATGCAACA
GGGTCTAATACTATCGATGTCACA------------------------------------
------------------------------------------------------------
------------------------------------------------------------
------------------------------------------------------------
------------------------------------------------------------
------------------------------------------------------------
------------------------------------------------------------
------------------------------TCAAATCTCTTGGCCGAGAATTATTTTGTC
GACTTGGTTGCTCACACA---ACTCCAGATCTTTCGATCCTAGAAATTGGTATTGGGAGT
GCCGATATGGCTTCGTCTATACTTTCACTT---------------------GGA------
------------------------AATAGCAATCTCTTTCATTACACTATATCGGATGCA
GACGCC---------------------------ACAAAATTGGAGAGACTTCAGACACAA
CTTCAACCTAAATACCCTGCGGTCGAGTACAAAGTCCTCGATATCGAACGG---------
---GATCTCGTG---AAACAACAGTTCAAGGACAACACTTTCGATATCATTATTATATCT
CATCCACTCTACACTATG------CAGAGC------CTGGAAAAAGCTTTTATGAACTCT
CGAAAGTTGCTCAAATCCGGTGGAAAACTGTGTCTTATCGAAGTCACAAGCCCAAGCCTT
AGACTCGGTTCC------------------------------------------------
------------------------------------------------------------
------------------------------------------------------------
------------------------------------TTT---------------------
------GTCGCTGCCGACTTTGATGATTCAAAA---------------TATCAAAAACTG
AGTCTGATCACTGCGAGCGCC------------AAAGTACCC------------------
---------------------TCCAACGTAGCCACAGACAGGAACGAGATCATCATCCTA
GAGAATTCCAACTCTTCC---------GAGGCTTCT---CAAATCTTCGCTTCGCAGCTT
GTCTTTGAATTAGAG---ACCTTGAGT------GTAAAGGCTACAAGGTTGAAATTAACA
ACAAAC------------------------------------------ATA------TCT
AGTTTGAAGAGCAAGAAGTGCATTGCGCTCCTGGAGCTCGAGACAAGCTACCTCGAGCAG
ATGTCTGCGCAAGACTTTTCTTCCATGCAACAAGTAATTTTGCAAGTATCAAGTATTCTT
TGGGTCACTGGTCAC---------------GACACACCGGCAAAGGCGCTGATTGTGGGA
TTGGCACGCAGCGTGCGGAATGAAATAGCCAGCCTC---GAATTTCACACTTTGGAGTTA
---TCCTCGAGCTGG------TCAAAAAAT------CCAGATCCC---ATGGCAGCTCTC
ACTGCAAGATTAGCT------------------ACA------ACTGCAGTC---ACGGAT
GATGAGTTCGTAGAAGAA---GACGGCATCTTGAAAATTTCTCGTGCTGTGGAAGACGCA
ACATTGAACGAGAAGGTTTCAGGTCTCCCGGATGCAGAT------------AAAATTGAT
CTCACGACACTATCTCAG------GCTACT---------------GGTCCACAGAAGCTC
ACAATTCAGAACCCAGGGATGCTTGACTCCTTATGCTTTGAGGAC---GATGCG------
CTTGCT---ACCATCGACCTTTTAGAAGATGAGGTAGAAATTGAAGTCAAAGCGACGGGT
CTCAACTTCCGTGATATTATGGTTGCGATGGATCAGATCCCAGATAAACTTCTGGGCTTC
GAAGCCAGTGGAGTCATTACTCGCGTCGGGAAAGGA---GTGAAACAATTTCAAGTCGGT
GATGCTGTGTGCACTTTA------GGCCACGGTGCT---CACAGAGCTTTCTTCCGTAAT
AAGGCAATGTTTTGTCAATACATACCAGAA------------------GGTATATCTTTT
GAGGAAGCAGCCACACTACCTCTGATTCACTGTACGGCCTACCATGCTCTTGTTCGCATT
GCACGCGTTGAAGCAGGACAATCGATCTTGATCCATGCCGCTGCTGGAGGTGTTGGCCAA
GCAGCCATTCAA------------------------------CTTGCAAAGCAT---TTT
GGAATGGAAATCTTTGCCACGGTGGGATCGCAAGAAAAAGGGGCTCTGATCAAAGACGCC
TATGGCATCCAAGAGGACCATATTTTTAACTCTCGAGATCTCAGCTTTCAAAAGGGCGTT
ATGCGGATGACTAAGGGCCGTGGTGTGGATTGTGTTCTAAATTCG---------TTGTCA
GGAGAGGCACTTCGACAATCTTGGTAC------TGTGTGGCACCCTTTGGTACCTTCGTT
GAAATTGGACTCAAAGATATCCTCGGAAATACGGGCCTTGATATGCGTCCATTTTTACAA
GATGCAACATTTGTTTCCCTCAATTTAGAGCATGTCACAAGG---AGAAATCCTAAAGTC
ATGGCCCAAATTATTCAAGGCACCTTCGACTTCTTGCGTCAAGGCGTCACAAAACCGGTG
GCACCTTTAACAGTCTATCCGGTTTCCGAGATCGAGAATGCCTTTCGCATCATGCAAACA
GGC---AAACACATTGGCAAAATTGCAATTTCATTTGGATCTAGA---------------
GAT---GTTGTACCTGTTCTCCGC------AAAACATCTAGCACG---CTCGAACTGGAT
GGAGAAGCAACATATGTGCTTGTTGGCGGACTGGGTGGATTGGGCCGAAGTCTTTCAAAT
CTTCTCGTCCATCATGGAGCACGAAACCTGTGTTTTATATCTAGATCTGGAGCAGACTCA
---GCA---AAAGCCAAGAAACAGATCCAAGATCTCGAAAGT------GCC---------
GGCATCCAAACCAAAGCTTACTGTTGCGATATCGCGGATGCAAGTTCTCTTGCAGAAACT
CTCAGGCGCCATTCAAAC------GAGCTTCCCGCAATCAAAGGTGTAATTCAATGCGCA
ATGGTCTTGCGTGATGGACTTTTCGAGAATCAATCTTATCAAGGGTGGATTGATTCAACC
CGACCCAAGGTTCAGGGGACCTGGAACCTTCACAGCCTTCTCCCC---------GCAAAT
CTGGACTTCTTTATAGTTTTGAGCTCTTTCGCGGGAGTTTTCGGGAACCGGGGACAGTCC
AATTATGCAGCAGCGGGAGCATACCAAGATGCTCTAGCGCATTTTCGCCGT---ACCAAA
GGATTGAAATCCGTAACCATCGACCTTGGAATCATGCAAGATGTTGGTGTTGTTGCTGAG
CTAGGCGCGACT------GGAATCCTTCAAGAGTGGGAAAAATCATTTGGAATCCGGGAA
TTCGAATTCCACGCGCTGTTGAAGGCAGTTCTCATTGACCAACTGAAAAGAAAT------
------------------------------------CCACAACTGCCTCTCCAAATCGTT
ACTGGTCTTGCCACGGGAGGGTCTGCGAAA------------GCTGCTGGTATACGTCCT
CCG---TTCTACTTCGAGGAC---GCCAGATTCTCGGTTCTGAGTAAGATTGGTTTGCAG
ATTCAGGATGAGGCT---------TTG---------GCAACAGAT---------GGTACC
GCCGTTCCAATTGAGACTCAAATTGCACAGGTTGAG---TCTATTGAGGAA---------
GCAGCTAACGTTGTCACGAGCGCTATGGTAGCGAAGGTAGCGAAGTCGCTGCAGACAGTT
CAATCTGAAATTGACGAAAGCAGACCGCTCCATTCTTATGGTGTTGATTCTCTCGTCGCC
ATCGAGATCAGGAACTGGATTTTCAAGGTGATCAAGGCTGAGATTACGGTCTTTGATATC
TTATCTGCTGTTCCTATT---AATGTGTTAGCTAATAGGATTGCA---ACGAAGAGCAAA
---TTGCTCCCGGAGAGATTGGCT------------------------------------
------------------------------------------------------------
------------------------------------------------------------
------------------------------------------------------------
------------------------------------------------------------
------------------------------------------------------------
------------------------------------------------------------
------------------------------------------------------------
------------------------------------------------------------
------------------------------------------------------------
---------------------------------------------
>chalara_longipes_bdj__gene_2477
------------------------------------------------------------
------------------------------------------------------------
------------------------------------------------------------
------------------------------------------------------------
------------------------------------------------------------
------------------ATGGGCGAGATCGCGGTCATAGGTTTGTCATGTCGTTTTCCA
GGAGGTGCTTCAACACCAGAAAAGTTTTGGGAATTATTGTCAGAGAAGAAATCC------
---------------------------------------------GCACACTCAGAAGCC
CCGCCAAGTCGTTACAACGCCAAAGGTTTCCACCATCCG---GCGGAC------------
AAACTCAACACTCTCAGTTCTACAGGTGGTCACTTTCTGGAAGGCGACGTTGCTGCTTTC
GATGCACCATTCTTCAATATCACAGCGCAGGAAGCTAAAGCCATGGACCCCACAGCGAGA
ATGCTACTCGAAGTAGCCTACGAGGCGTTCGAAAACTCAGGCATTCCGATTGAGGATCTC
GTTGGTAGCCAGACGTCCTGCTATGTTGGCTGTTTC------ACCCGCGACTACCACGAA
ATGCTCATGCGTGATGCTGAGACTTCACCGATGTATGCTGGGACCGGGACAGGCTTCTCC
CTTCTCTCAAACAGAATTTCGTGGTTCTATGATCTCCGAGGCCCAAGCATGACTCTAGAT
ACAGCTTGCTCATCTAGTCTTGTTGGTCTGCATCTTGCTTGTCAAAGTCTCCGAGTAGGG
GAATCGAAAGTAGCGGTGGTGAGCGGAGCAAACCTGATTCTAAGTCCCGATTTGGCTATG
TGGCTTTCAAATTTGCATATGACATCAAAAGATGGATTATCAAGATCATTTGCGGACGGA
ACTACTGGCTATGGGCGAGGCGAGGGCATTGCTACCTTGGTCTTAAAACCACTTGTAGAT
GCTCTACGCGACGGAGATCCTATACGTGCTGTTATTCGTGGGACTGGTGTAAATCAGGAT
GGTCATACGACTGGAATTACACTTCCCAACAGCGAAGCGCAAGCGGACTTGATTCGATCC
ACGTACCATTTAGCAGGGCTAGACTTTTCCCGTACTGGATTTTTTGAGGCTCAT------
---------GGGACTGGAACGGCCGTTGGAGATCCCTTAGAGCTTGGAGCTGTTGCTAAA
ACATTGGCCGGTGTTCGT------------GATCCCGGGGATGAGCTTTTTGTTGGATCA
GTGAAATCAAAC---------------------ATTGGCCATCTTGAAGGTGCCGCAGGT
CTCGCTGGAGTCATTAAGTGCATCTTGATGCTCGAAAGTGGCACAATTCTCCCCAATATC
CACTTCGACAAGCCTAACAGGCGGATTCCTTTCAAAAGTTGGAAGATTTGTGTTCCAACG
ACTCTTCTTCCGTGGCCATCCGAT---------CGC---TTGAAACGTGCGAGCGTGAAT
TCATTTGGCTATGGCGGAACAAATGCCCATGCTATTCTCGATGATGCTGGAGAGTTCCTG
TCTCGAAGAGGTCTAAAAGGTAATGAGATCGCAAATAGTCCA---GTC------------
------------------------------------------------------------
------------------------------------------------------------
------------------------------ATCCATGGGAAACTGTCTAAGCGTCAGAGG
TTGTTGGTTTTCAGTGCTCGAGATGAAGCCGCTCTGGACCGAATGAGAATTCGATATGGC
GAGCATCTGGAACGATTTATTTCAACC------------------TCAAAGTTCCAGAAT
GAGACGGAAGAGAGTGCATATCTCGATAAGATGTCTTTTACTCTGAGCGAGCGTCGATCA
CGTTTTGACTGGAAAGCTTACGTGTCTGCTTCATCACTAAGAGAACTAAAGGATGTTTTG
GCA------------AAATCGAAATTCACTCCTATACAT---------------------
---------------TCTACTGCAGAACCACGGATAGGGTTCATTTTCACGGGGCAAGGA
GCACAGTGGGCTAGAATGGGAATAGAGCTTCTT---CAATACCCGGTTTTCAAAGCTAGT
ATTTCCGACGCGGATACTTATTTGAAGGAAGTTCTTGGATCCGAATGGTCGGTGTTGGAC
GAGCTGCAGAAGAATGAA---AAGATTTCGTCCATCCAGCGTGCGAAGATCAGTCAACCT
GTGTGTACTATTCTTCAAGTCGCTCTTGTTGACCTTCTACGAACGTGGAACGTC------
------AAGGCATCTGCTGTTGTTGGTCACTCGAGTGGCGAAATCGGAGCAGCATATTGC
TACGGAGCTATAACACGCGAAGATGCCTGGAAAATCTCGTATTTCAGAGGCAAAATCTGC
TCTGAATTGCATGACGAG---------GCTCCAGAA---TTAAAAGGCTCTATGATGGCT
GCAGGATTATCGCCTGATGATGCGCATAAGTACATTGCA------GAGCTC---------
------ACT---AAAGGCAAGGTAGTCGTTGCATGCGTCAATTCTCCATCGTCTGTTACC
ATTTCGGGTGATGAGGCTGGCATCGATGAACTGTCTGAGATTCTCAAAAAAAGTTCTGTC
TTCTGCCGGAAGTTGAAAGTTGAGAACGCATATCACTCCCATCATATGCAACTCATCGCA
GAGAAATACCTCGATAGTATCGCCGGATTCAGTGTAAAGATA------------------
------------------------------------CCACAAGTCTCTTCGGTGAAGAAT
ATGAAAATGGCTTCAAGCGTCACAGGAGATCTAGCCACT---CACTCAGATTTCGGACCT
GAA---TACTGGATTCGGAATCTAGTCTCACCTGTTCTGTTTTCAAATGCAGTCCAAGCT
CTCTCAAAGGATATAGGACAACGTAGGCGC---------------AGAGCT---AAAGTC
GGAGAATCGGCCCTAGATTTCTTGTTAGAGATTGGTCCTCATGCTGCTCTCAAAGGCCCC
TTGAGGCAGATTCTGCAA---------TACCAATCC---ATC------------ACG---
---AACTTCACGTACAGATCGATGATCCTGCGAGGCGAAGATGCAGCCAAAACTGCTGTT
GAAACTGCCGGGATCCTCTACTGCCAT---GGCGCTCGAGTAACAGTTCCCGAAGTCAGT
AACTTTACAACT---------------------------TTGCAAAAGCCCCTAACAGAT
TTGCCATCTTACCCTTGGAATCATTCTTTGACCTACTGGTCGGAGTCACGGTTGAGCCAG
AACTACCGTTCTCGGGAG------CATGGCCGCCATGACCTCCTAGGTTCAGTGGCCATA
GGTTCGGACGAA---ATGGAACCAAAATGGAGGCACTTTCTCAGAACAAGTGAGAATCCC
TGGATTCGGGATCATGTCGTCCAGTCAAGCATTTTGTATCCTGGAGCTGGTATCATTGCC
ATGCCAATCGAGGCAGCGAGAAAACTAGCC---------GACAAAGGC------------
------------AAAGAGATCGACAAAATCATACTCAAGGACGTCCAGATCCATAAAGCG
ATTGTCATTAACGACGACCAAGAAGGCGTCGAGACGTTTCTACATATGCGGCGCCAAAAC
TTTGGACCTGATAGATCA---------------TGGACCGGATGGTGGGAGTTCTCAGTC
ACTACGCGCATC------GAAGAT---CAGGATCTCCAAGAGAATGGCAGTGGTCTCGTG
AAAGTTACATACAAGTTAGATGGAAGC---------------------CACCATTGGACC
ACAGGAAGAAATCTAGAGTTTGAA---TCTCTCAAACGAGAACTCTCT---GATGCAAAG
GAGAGATGCATCCATCGA------ATCGAGCCCAAGGCTTTCTATGACGCCACTACG---
AAGGCCGGTCTTCAGTATGGTCCTTCCTTTCAAGGTTTGACGGAACTATATACTGGGAAG
GAC------TACTGCCACTGTGTCATCTCGATCCCTGATACGAAGCAG---AAAATGCCA
------------------------------------------------------------
------GCACAAGCCGAAAGC---CCTCACCTCATCCACCCCACAACACTGGATGTGATA
TTCCACTCACTTTTCGCAGCGCTGGGT---------------------GAAGAT---AAA
ATGGACTTCAAGAATGCTGCCGTCCCAATTTCATTCGAAAGCTTATACATATCAGCTGAT
CTTCCATCC---------GGCGCAGGTTCTCAGTTCAGCGGATTCTGTCATGCTACTAGA
TCGGGATCACGTGAAGTTATTGCGGATATTTTTATG------TCGGACATG---AACTGG
GACGAGCCAAAAGTGCAAGTCAAGGGCATACGTTGCAGAGAGCTGCCGAGAGCAGAGACA
GCCGAT---------------------------------TCC------------------
------------------TCAGATGTGAAAGCTCCTTGTGGTACACTTGTATGGAAGCCA
GATATCGACTTCCTTGATGCAGATACGCTGCCAGGGTTTCTG---------GCGGAGCAA
CATTCCGGAATCGTGGGG------------------------------------------
---------AAT------------------------------------------------
------------------------------------------------------------
---------------------------------------TTCTCC------CTC------
------------------------------------------------------------
------------------------------------------------------GGTGAT
------------------------------------------------------------
------------------ATAAAAATTGTATCTATTAAAAGTATTCTCAAGCAGGTGATC
GAGCTTGCAGCACACAAG---AACCCAAACCTATCGATACTCCAAGTAGGCCGTGTCGCA
TCCGAATTCACAAACTCTATTATATCGAGT---------------------GTGACGAGT
GACTCC---------GGT---TCTACACAATTGTTCTCGAAATACATCCTGGCTGATGTG
GATCAC---------------------------AAAGCTATCGAAACAGCTGAGGAGCTC
TTCCAGAATTGGAAGCCTAAGATTGCTTGTACAGTATTGAATGAGAGCCTC---------
---GATCTCAAA---GAACAGGATATTCCAAAGGATTCTGTTGATATCGCCATTATTCTC
ACAAATTTGGGGGATACTGTG------CAA------CGGCAGCAGCTGATATCTGGTATA
AGGGGAGTGCTGAAAACGGGTGGCTATCTTTTGGCCCTCACGACTCAAAATGAT------
GGCACGCTA---GCAGAAGATATGGAAAATTTG---------------------------
AAGAAGCAAACAACAGAAGCCGAATATCTATCGCTACTGTTTGGGAGCTCTACAGAAGAT
GGT---------------------------------------------------------
------------------------------------------------------------
---------------------GATGAACAGAGC------------GTGTCAAAATCGGAA
AATCTAGTCATCGCTAGGAAG------------ATGATACCA------------------
---------------------GCGGAAGTCAACAAACCCTCAGAGACGGTATTTGTCCTC
ACTCCGTCAGTTCAATCT---------GACCAGGAC---ATTGCAATTGCCAAGGAGATT
ATCAAAGTGGCTTCT---GAAAGAGGA------ATGCATGTCCGCCAGATAACATGGCCT
CCGCAATTG------------------------------------------------TCA
GAGACACAATCACATTCGGTGATCTCACTCTTGGAATTAACAACATCTTTCCTCGTCGAC
ATTTCATACGAAGATTTCAATACCCTGAAGGAACTTGTTCTCCAAGCTTCATCTATGCTG
TGGGTATCTGGAGGA---------------GCCGATCCTGTCATGAATGCAGCAGTCGGG
TATTTAAGATCTGTGAAGAATGAGAATCCCAATCTC---CATCTTCGATATCTTCGACTC
---GAGGATCAGCCTAATGAAAACTTCTCC---AAAACT------------GCGAACATC
GTCTTGAAAGCAGCT------------------GCT------ACTCCAAGT---GTCGAG
AGGGAATTTGTTGAGATT---CAAGGGAAACTATGCATCAATCGATGGGTTGCTGATGAA
GGAATAAGCCGCGCTCTTGTCGACGATAAATCTTCA------------ATACCACATGAG
CATATGGCGATCAGAGAA------AGTTTT---------------GTCGGTCTCGAGCTG
GTGATTGGTAACCAGAAAGAACCGGATTCCTGGTATTTCGAATCG---CAGAGG------
AATTCT---ACCGTTGATCTCCAGCCAAATGAGGTGGAAATTGAGGTCAAGGCTATTGGC
CTCAAACACAGTACCAGAGACTCAATTATCGGAGATCAAAATTACGATTTGCCTGACAAA
GAACTCAGCGGGTTCGCTATACGGGTTGGAAATCTA---TGCACACGAATCCAGCCAGGT
GATCGTGTTTGCACAATT------GGCACT---GGCCCATACTGCACTACCTACAGAGTA
GACGAGTCCCTATGCCACCAGATTCCACTT------------------CAAGTGACATTC
GAGGAAGCAAGCTGTTGGCCTATCACTTACGGTGCTGCTTACCATAGTCTTCTTCAAATT
GCACATTTGAAGCCTGGCAATACCGTTCTTGTTCAAGCTGCTGCATCTGCTATTGGCCAA
GCTACTGTTCAT------------------------------TTAGCAAAGGCC---CTT
GGCGCGATTGTATACGCGATGGTCAGCAGCGAAGAAGAGTTCTGTATCATG---GAGAGC
TTCTCTCTTCCTAGAGATCACATATTCGGCGACAGCGATGAAGATTTAGCGGCAGATGTC
AAGAGGCTTACACATGGAAAAGGCTTCGATATTATTCTGAATCAGTCA------TTGACT
GGGGATGCATTTCGACAAATTTGGCTC------GCCACCGCCTCCCACGGAATTTTCATT
GATGCGAGCAAAGTTGACGTCTCAAATGAGGCTGTACTAAGTATTGCGCCCTTCCAGAGA
AGTGCATCATTTCATATCATGAATACGGACTTGCTTGCTCGA---GAAAATCCTTCCCTT
TTGTCCGATGTCATGAAAGATGCTGGATCAAATTTGAGGAAATTTCAAATTCAATCAATC
ACTTCGAAACATATGTTCGCCGCCAGTCAGGTTGGGAAAGCATTCGTATACCTCCAAAGT
CAT---GGCAATGTCGGCAGAACGATCTTGTCATTCAATCACTCG---------------
GAC---CAAGTTCCAATTTTGCCC------AGTACAAGAAATCCG---ATTATTCTCGAC
AAAACCTCGACGTATATCATCGCCGGTGGCCTGGGAGGATTAGGACAAAGTTTGGCATGG
CTTTTGATAGAGCATGGAGCAAAGTTCCTTGTTTTCCTCTCACGGTCTGGCGCCAAATCC
---ACC---GATGCTCAAAAGTTTTTGGCAAATCTCGCCATT------TCG---------
AATGTGGTTGCAAAGAGCTATGCATGTGATATCTCAGACGAGACTGCTTTGAACGGTGTC
CTCCAGCAATGCTCCGCAGAT------ATGCCTCCGATCAAAGGCATCATTCAGAGCGCC
GCTGTTTTGAACGACTCTGTTTACGAGAACATGACCCACGAGATGTGGCAGGGTGCAATA
CGTCCGAAAATTCATGGCTCACGGCTGCTTCACAACCTTTTGCCCAAA---------GAT
ATGGACTTTTTCGTTATGTTGAGCTCTATCTCAGGCGTCGTTGGGAATCGCAGTCAAGCA
AACTACGCAGCAGGAAACACGTTCCAGGATGCACTAGCCCAGCATCGGCGA---GAGCAA
AGTTTACCTGCAGTCAGTATCGATCTTGGTCTGATGTTAGATATTGGCTTGATAGCTCAA
AGAGGTGGATCC------ACCAATTTGAAAAAGTCGGAA---GCAGTGGGACTCTACGAA
CACGAATTCCACGCAATTGTGGCAGCTGCCATTGCTGGATCATACGGACAGAGT------
---------------------------------------AAAACCCCGACTCAACTCATC
ACTGGACTTCCAACCGGGGGTATTCTTCGG------------AGTGGAGGACTTGAAGAA
CCA---TTCTACTATGATGAT---CCTCGCTTCTCTTTGCTGAAAAAGTCTGGCTTGGAC
GACCATGCGGACGAC---------------GATAGTGGCGCGAGTGGTGGCTCTTCGGCC
GAAGCTAGCTTCATATATCAATTGGCCCATTGTGCT---TCGCTACAAGAA---------
GCGTCCGGTTTGATCAGTCACGCATTATGCGCACGGCTGGCCAAATCACTACAAACAGCA
CCAGAGAATATTGACAGTGGAAAACCGCTACACACATACGGTGTTGATTCACTAATGGCT
GTCGATTTCCGAACTTGGATCATGTTACAGATCAAAGCGGAAATTAGCTTGTTCGATGTG
CTCAGTGGTGGAAGCATT---GAGGCGCTGGCTTCTAAGATTGCT---GCAATATCAAAA
---TTGGTACCAGTCGGGGTTGATCGACGAGGAAGT---------------------TTA
GATGACCGG---AGAGGAAGTTTGTCAATGGACAGT---------GGA------TCAGCT
ATTCGTCCTGTCTAG---------------------------------------------
------------------------------------------------------------
------------------------------------------------------------
------------------------------------------------------------
------------------------------------------------------------
------------------------------------------------------------
------------------------------------------------------------
------------------------------------------------------------
---------------------------------------------
>cladonia_grayi_cgr_da2myc_ss__CLAGR_011106-RA
------------------------------------------------------------
------------------------------------------------------------
------------------------------------------------------------
------------------------------------------------------------
------------------------------------------------------------
---ATGGTTGACGAGGACCTAACTTCGGTGGCCGTCATTGGCCTTGCATGTCGGTTTCCG
GGTGACGCGTCTAGTCCAGCCAGGTTCTGGGACCTTCTTTGCAAATCTCGT---------
------------------------------------------TCTGCCTATTCGGAGATA
CCAAAAGATCGTTTCAACGTTGAAGCTTTTCATAGCAGTAACAAAGAC------------
AAGATAAACATCAGCGCACCGAGAGGAGGTCATTTTCTGAGCCAAGATGTCGCAGCCTTC
GACGCCAACTTCTTCAGCATCACCCAGAGCGAAGCCGTGGCCATGGATCCGCAGCAACGC
TTCATGTTAGAGATTGCATATGAGGCCTTTGAGAATGCTGGCCTGCCACTGGATGCTGTG
GCAGGTACCGACACTGGTTGTTTCATGGGAAATTTC------ACCACTGATTACCGTGAA
TTGCTCTTTCGTGATCCGGATTCTGCGCCTCTGTACGCGGTGACCGGCTCAGGATCAGAA
TTAAACTCGAATCGAGTCTCGTGGTTCTTTGATTTGAGAGGGCCAAGCTTCACCCTCAAC
ACAGCGTGCTCATCCGGTCTAGTAGCTCTCCATCAAGGATGCCAGAGCATTCGTACAGGC
GAGTCTTCGATGGCTCTTGTAGGTGCCTCGAACCTTCTACTTAATCCTGATATGTTCATG
CTCCTGTCAAATCAGAACTTTCTCGCGCAAGGCGGTCGCTGCCGAAGCTTTGATGCTTCT
GGGGATGGCTATGGCCGGGGCGAAGGATTTGCTGCTGTCGTCCTGAAAAACGTCGGCGAC
GCAATTCGTGACGGAGATCCAATTCGGGCTATCATTCGTGGTACTGGAGTGAACCAAGAT
GGAAAAACAAAAGGACTCACCGTTCCGAGTGCTGATGCCCAAGCACATCTGATTCGCTCA
ACCTACAGTCTCGCTGGTCTGGATTTTGAAGACACAAATTACTTTGAAGCTCAT------
---------GGCACGGGCACGAAAGCAGGAGATCCGTTAGAACTAGAAGGCATTGCGAAA
ACGATCTGCTCTACACGG------------AAACAAGGGAAAGACCTTATTGTCGGATCT
GTGAAGTCGAAC---------------------ATTGGCCACTTGGAGTCAGTAGCGGGA
CTTGCTGGTCTAATTAAAGGCATTCTCATACTCGAGAATGGTATGATCCCTGCGAACATC
AATTTTGAGAAGCCCAATCCGCGCATCCCTTTCAAAGAATGGAAGATCGCGCCCTCGAGA
AAATTAGTATCGTGGCCTACTGAA---------GGT---ATTCGGCGCTTGAGTGTACAA
GCCTTCGGCTACGGAGGAACGAATGCTCATGCCGTACTTGATGACGCTTATCATTACCTA
GCAGAGAGAGGGCTGGAGGGCATCCATTTTACCAAGTCGCCAATTACAATGAACCTTCTT
CAGACGCAGAAA---TCAACG------------------AAAAACGGT------------
------------TACAGCAATGGGATTAGTCAC---------------------------
---------AAAAAGAATGGATTG---AAATCCGGAAATGTTGAGACGAACCGAACCAGA
TTGTTTGTATTGAGTGCTCAAGACAAGGACGGGCTCAAAAGGCAGCGGGAGATTCTCGCC
AAGTACCTCATGGAACGGTCAAAT---------GGT---------GCT------------
GGTCAAGCAGAGCCCGTAAGCCTTCGAGACTTGGCTTTCACGCTAGCCGAGAAACGGTCC
CGCTTATCATGGAGATTATGCTTAAGTGCCTCTTCTAATGAAACACTCATCACCAACTTG
CAA------------AACAACAACCTGGACAAG---------CTGGTC------------
------ACACGTCCCTCC---CGAATGCCTCGAGTCGGGTTTATCTTCACTGGACAAGGA
GCTCAATGGGCCCAAATGGGAATAGATCTATTG---CAGTATCGAATATTTCGCGAATCC
ATTGAGGATGCCGACGATTATCTTTCGAAGACTTTGGGATGCACTTGGTCTGTCTTAAAA
GAGATGTGTCGGAATGAT---GCCTCATCGAATATCAATCTTCCAGCATACAGCCAACCA
CTTTGCACAATCCTCCAAGTAGCTCTCGTTGACCTCCTGGAATCCTGGAATATA------
------CAGCCGTCAGTCATAGCTGGCCATTCAAGTGGTGAAATCGCGGGAGCATACTGC
TTGGGAGCTTTAACCAGGGAAGACGCATGGAAGGTTGCGTACTTCAGAGGATTACTGTCG
TCCCAGATGAAGTCCTCT---------TCTCCCCCG---CTCAAAGGTGCTATGCTAGCT
GTTGGCGTATCCAAGGACGAGGCCGAGAATTGGATATGT------AGATAC---------
------GCT---GGTGGCGAAGTAGTTGTGGCTTGCGTGAATTCGCCTACCAGTGTCACA
CTTTCTGGAAGTACGTCTGGGGTTAATGACATGGAAGAGATGTTTAAAGAGGCTGGTGTG
TTTGCTCGCAAATTGAAGGTCGATGTCGCGTACCACTCACCGCAGATGGAAATGATCTCA
GTAGCATACTTGGAGTCTATGAGAGATATAAGAACCAAG---------------------
---------------------------------------------CCTGGTCGCAAGGAC
CGGAAAATGTACTCCGCCGTGACTGGAGCTTTTGCCGAT---GCAAGTGAGCTTGGACCA
ATC---AATTGGGTCCGAAATCTGGTCTCGCCAGTTCTGTTTTATGATGCCCTGCGTCAG
CTTCTACAGGAC------------------------------------CAGAAG---AAA
ACAAATACACCTGTTGACATTTTGCTTGAGATTGGTCCGCATGCTGCCCTCAGAGGGCCA
ATCAACCAAGTAATGAAG---------AGACATGGC---ATC------------GAA---
---GGCGTGAATACCTACTCTGTTCTCTCCCGCGGTCAGAACGCCGTTGAGACTGCCCTT
GCAGCGGCTAGCACACTTTTCACCCAG---GGCGTACCCATTGATCTCTGTTGCGCCAAC
AACGATACTGATCACACA------------TTTCAGAACCTTGGCCGACCTGTAGTCGAT
CTTCCATCATACTGCTGGAATCATTCTCGCACGTACTGGGCCGAATCGCGCATTTCAAAG
CAGTACCGCTTCCGTGAG------CAGCCACGACGAAGCTTGATTGGGGCCCCATGTTCT
ACCTATGGTGAG---CATGAGCAGCTATGGAGAGGGTTCTTAAGGCTACCAGAAGAGCCA
TGGGTACGCGATCACAAGATTCAAACGTCTATACTCTACCCAGCCGCGGGCTACATCGCC
ATGGCCGTGGAAGGTGCCTGTCAAATGGCT---------GCCGTCGGC------------
------------AAAATTATTCATGACATCCGGATGAGAGATGTTCAGATCGTTGCTCCT
GCTGTGGTCTCCGAGGACTCC---GAGATGGAATTCATACTTCAGCTTCGGCCTCATTAT
AGCGGCACTAGGGATGAC---------AGT------TCAGCATGGCAAGAGTTCACCGTT
TCGACCTGTAAC------AATGGG---CAGAATCTGCGAAAAAATTGTTACGGGTTGTTG
TTGATTGGGTATCAACCCTTAATTGAG---------------------AATGACACAAGC
ATAGAGAAGGATTTAGAGCAAAAG---AAAACCAAGGAGCTTTACAAC---GAAGCCGCT
AAGGTCTGTCAAACTCAA------ACAGACCCGAAAGTTTTCTATGACGATCTCAAA---
TCTTTGGGTCTGAATTATGGACCAGCATTCCAGAATCTCTCGGAGATTAAAAGCTGTGAT
GGGCAA------AGCTGCTGTGGTGTCGTCATATCGAGTGCTGGCCTA---TCTGAGTCC
CAC---------------------------------------------------------
------GAAGAGAGTATTAGA---CCGCATATCATACACCCATCGACTCTGGATACAATG
TTTCATGCAGTATTTGCGGCCTTCAAGCATGAC------------------------AAA
AGCCAGCTGAGGGAAGCTATGGTTCCAAAATCGATTGATGAGATTACAATTTTGGCAGAC
ACTCCGTTC---------GAAATGGGATCTCGATTCAAAGGCTTTGCTACCGCGTCCAGG
CACGGCTTCCGTGAGTTAATGGGCGATATCATCATG------CTGGACCAA---GACTTG
AATAGATCTGTGGTGACGGTGAAGAATTTCCACTGCACTGCTATATCGGGCACTGGTGAA
TCGGAAGAAGCG------------------------CGA---CAA---------------
---------------GATACCAACGCGGGAAAGCTTTACAGCAAAGAGGTCTGGAAGCCC
GCGCTTGAATTCTGCTCTGCAGCCCAAAAGAGTTCCCTTCTA---------GATTCTGCA
TCACCAGACTTAGAGGAGTCGAAG---------CTTATTGGTAAGTCCAGGACTTTGGCC
ATGTACTTGATGCGTCAGGCTTTGGAGCGGTTGCCG---GTTGACAAGATT---CCCACG
CCACATCTGAGAGAATTACACGATTGGATGCAAACAGAATGCTCGCTCGGTGCCATCGGT
GACTCTGGCCGTGAGCATGAGAATGACGCCAAGGCGCTTACGATA------CAT------
ACTGAAAAAGAGGCTCAATTACTA------------CAAAACGAGATTAGGAATGGTAGC
ATCGAGAACCGGGCGCTCTGTGAGCTTGGTGGGTCGCTTCAATCAATGCTACTTGGCAAG
---------ACGGATGCTGGACATTTGCTACGTCAAAGTGGACTTCTAGACCGTATTTTT
GTCGAGCTA---------CAAGGGATGAACAAATGTCTTGGAAAGATAATGAAGCTGATT
GACATCATGGCGCATGCC---AACCCGGCTCTTTCAGTGTTAGAGTTGGGAGCATCCACA
CAAACTGCTACCTCATCCATTTTCTCTTCA---------------------GTGCTTGAC
GCA------------GAGGAAACTGCCCTGCCGAGCTTTGACTACGTCTTTGCCGCTTCA
AATGAG---------------------------GCTACTTTGGATTGTGCCAAAACACAA
CTTCAAAACTGGAAGAATCGAATCAGCTTCAAGCATCTTGATGCTAGCAAA---------
---AGTCCCACC---ACTCAGGATTTTAAGGATGGGTCTTACGATCTCGTCATTGTTTCT
GATCTACAATTGGTAGCA------CAAGAT------CCAAACGCAGTCCTAACCAATCTT
CGAAAGCTTTTGAAGCCGGGAGGAAGGCTCTGTATTGTGCAGATCGAAAATCCACGTGTG
GAGCTTGCACTGATCCTTGGATCCCTGCCAAGC---TCGAGGGGC---------GCTGGA
AGC------CAA---GGTCTGCATCTCGGACTGATGGAC---------CAG---AAGACA
CTCAAGGTTCTGCTACAGAAGAATGATTTC------------------------------
---------------------------GAATTTGATTTG---------------------
------GCTGTTTCTGACTCCAGGGACCGTCGG---------------AATCGCGAACTA
AGCGTGACAGTTGCAACAGCC------------AATCCAGGA------------------
---------------------ACTAACGGAATTCATCAGAAACATTCAATCACCGTTCTC
GAGCCCCTGAATCCTTCA---------GAGAAGGTA---TTAGCTCTAGTCTCCCAACTT
GAAGCTGAGCTGGCA---AGTCAAGAT------GTCGTGACGAGACGTGTAACATGGAGT
CCAGGC------------------------------------------CTC------GCC
ACACAGAACGTATCGCATTGCATATCACTCCTTGAGCTAGACATGGCATTCATCATCACT
TTAACAAAAGGTGAATTTGCAGCTTTGCAGAAGCTAATCCTACGTTCCGAAAATATGCTG
TGGGTTACTGGTATC---------------GATGATCCAGCGGCATCTCTTGCGAATGGT
ATGTTTCGAAGTATACGAAATGAAGTTGTAGGTAAA---CAACTGCGCACCCTTAACCTC
---CGCTCG---TCT------TTGAGGACG------TCGGGCCAA---CTTGGCACTTTG
ATTGCCAAACTTGCC------------------ACG------TCTTCTACA---ATGGAC
GAGGAATTTATGGAGGAA---CGTGGCCTTCTAAATATATGTCGCTACGTGAAAGACATC
CCAATGAACGAAGAAATTTCTAGCTTGCTTGAGGGCGGA------AAAGAGACTGTGGAT
GCTATTCCCCTAAAGGAA------GCCTCT---------------GGCCCTCAAAAGTTG
GCCATCAGAACGCAAGGCATGCTGGATACTTTGTGCCTTGAAAGC---GATGAT------
GTGACC---ACAAACGCTATTGGGGATGATGAGGTGGATATAGAGGTCAAAGCTACAGGC
CTGAACTTTCGAGATGTTATGGTTACGATGGGCCAGATTCCCGACAGCCTTCTGGGTTTC
GAGGCTAGTGGAATAGTCAGGCGATGTGGTAAGAAT---GTTAAGCAATTTGAGCTAGGG
GATAAGGTTTGCACGCTT------GGCCACGGTTCC---CATACAACTGTTTTTCGCAAC
AAGGCAGCCTTCTGCCAACCCATGCCGAGT------------------GGTCTGTCTTTC
GAAGAAGCCGCCACACTTCCCCTTGTCCATGCCACAGCGTTCCACTCCTTAGTGAACGTG
GCACGCGCTCGACCAGGACAAACAATTTTGATCCACGCGGCAGCGGGCGGCGTGGGTCAA
TCCGCCATTCAG------------------------------TTGGCCAAACAT---CTT
GGCTTGGTGATCTTTGCTACAGTGGGATCGGCGGATAAGAAGCAATTGATTCAAGAAGCC
TACGGAATAGATTCTGATCATATCTTCAATTCCCGAGACCTAAGCTTCGCGAAGGGAGTT
ATGCGGATGACCAAAGGCCGAGGCGTCGATTGCATCCTGAACTCC---------TTGTCG
GGCGAAGCTCTGCGGCAGAGCTGGCAA------TGTATCGCAGCTTTCGGGACATTTGTG
GAGATTGGCATGAAAGATATACTGAACAACACTGGCCTTGAAATGCGGCCTTTTCTTCAA
GATGCTAGCTTTACCTTTTTCAATCTTAAGCATGTCATGACT---GACAATCCGCTCTTG
ATGGCGGAGATCTTGGAAGGTACCTTCGATTTTCTACGCCGTGGGATCCTTAAATCTGTT
TCGCCGATAAATGTGTATTCAATCTCAGACGTGGAGAACGCATTTCGCCTACTACAAACG
GGC---AAACACAGGGGCAAGATAGCGCTTACGTGGGACAAGGAA---------------
GCT---GTTGTACCAGTCTTGCGC------CGCGGACATGCCCCA---CTGAAATTGGAC
CATGATGCTACCTACCTGCTCGTGGGAGGGCTAGGTGGGCTAGGTCGAAGCCTCGCCCTC
CTACTTGCAGACTCAGGAGCGGGCCATATCTGCTTTCTTTCCCGGTCAGGCGGTACATCG
---CCA---ACTGCGCGGAGGCTGATCCAAGAACTTGAAGAC------CGT---------
AATGTTCACATTAAGGCCTACAGCTGCGACATTTCCAAAGAAAGTTCCTTAGCATCAGTT
TTGAAGACCTGCTCCGAA------GAAATGCCCCCAATCAGGGGTGTCTTTCAATGCGCC
ATGGTCCTTCAAGATACTCTCTTCGAACGGATGTCCTATGATCAATGGACAACCTCCCTC
TCCCCCAAAGTCACGGGAACATGGAATCTTCACACCCTCCTTCCA---------TCTTCT
CTTTCATTCTTTATCACCCTTTCCTCTTTCGCTGCCCTCTTCGGCAACCGTACACAAAGC
AACTACGCCGCCGCCGGGGCGTACCAAGATGCACTATCCCACTACCGGCGC---AAGATG
GGTCTGAAAGCCGTAACCGTTGACCTCGGCGTGATGCGAGACATCGGTGTAATTGCAGAG
AAAGGAGCAACA------GACTACCTCAAAGAATGGGAACAGCCTTTCGGCATGCGGGAG
AACGAGTTTCACGCTCTAATGAAGAAAATAATCGCGAGCGAGATTTCAACCAAT------
---------------------------------------GATACAGCAACACAAATAATA
AATGGCCTGGCTACAGGAGCAACCGTCCAT------------GCTGCGGGGATTCGCACG
CCC---TTCTATTTCTCAGAC---CCCCGATTCTCCCATCTTGTGGCCGCTGGTTCCTCA
ATTGACTCAGGGAAT---------TCC---------TCAGCGCAAGGTTCCAATCCAGCA
GCACCCTCCCTGCGCGACCAGCTGAGCGCCGCGACG---ACGCTTACGGAT---------
GCAGCAAACATTGTGACAGATGCACTTGTCGCGCGTGTGGCGAAGAGCTTGCAGACAGAA
ACATCCGAAATAGATGAAGCTAGGCCATTACACAGCTATGGAATTGACTCCTTGGTTGGA
GTCGAGATTGCCAATTGGGTCTTTAGGGAGACGAAGGTTGGTGTTAGTGTTTTCGACATC
CTTGCTACTGTCAGTATC---AGGGACTTTTCAAAGGGGGTCGCT---GAGAAGAGTGCC
---TTTTTCAAGGAGGGCGGTAGGGATGTTAATGGAACATGA------------------
------------------------------------------------------------
------------------------------------------------------------
------------------------------------------------------------
------------------------------------------------------------
------------------------------------------------------------
------------------------------------------------------------
------------------------------------------------------------
------------------------------------------------------------
------------------------------------------------------------
---------------------------------------------
>cladonia_grayi_cgr_da2myc_ss__CLAGR_002268-RA
------------------------------------------------------------
------------------------------------------------------------
------------------------------------------------------------
------------------------------------------------------------
------------------------------------------------------ATGTCA
GCCCAAACTAAACACGATGGCCATTCGGTGGCGGTCACGGGCTTGTCATGCCGCTTTCCC
GGTGATGGGGATAGCCTTGGTAATTTCTGGGAGTCGATCTGCCATGGTAAATGTGGTAAA
TGCGTCCGAGCGTGTAATCTTGCTAACGTTAATGAATCTCCAGCGGCTTGGTCGGAGATA
CCGAAAAGTCGATTCAATGTCGACGGTTTCCATTCAGCCTCGGGC---------------
AAAATAAACACAAGTATCACCAGAGGAGCTCATTTTCTAAAGCAAGACTTAACAAAATTC
GACGCAAATTTCTTTGGCTTGTCGAAAGCAGAGGCGGACTCCATGGACCCTCAGCACCGA
ATGATGATAGAAGTCGCATACCAAGGACTTGAGAGTGCAGGGCTGTCTCTTCAGGATGTT
GCCGGATCGAGGACTGGAGTCTTCATTGGCCATTTC------ATGAGCGATTACCGGGAT
ACGGTATTTAGAGATCCCGACAAGGCACCAACCTACACCTTCAGTGGGACTAGTAAGACG
TCATTAGCCAATCGCATCTCCTGGCTGTTCGACCTAAAAGGCCCAAGTTTCAGCTTGGAC
ACTGCCTGCTCGTCGAGTCTGGTCGCACTGCATCTGGCTTGCCAAAGCTTACGCATTGGA
GAGTCAGATATTGCCATTGTCGGAGGGGTCAACCTTTTCTGGAATCCGGAGACGTTCATG
TATCTCTCCAATCAGCACTTTCTCTCACCGGATGGGAAATGTAAAAGCTTTGACGAATCC
GGCAATGGCTATGGTCGTGGCGAAGGCATTGCCGCCCTTGTACTAAGAAGAGTCGACGAC
GCGATTGCGGTCCAGGATCCTATTCGTGCCATTATTCGCGGTACTGGGAGTAACCAGGAC
GGACACACCAAAGGTTTCACACTCCCCAGCGCAGAAGCCCAGGCGATGTTGATTAGAGAT
ACGTACTCTGCCGCGGGGCTAGATTTTAGAGACACACGTTACGTGGAAGCTCAC------
---------GGCACCGGTACCCAGGCCGGTGATACAGAAGAGACATTGGCTCTGTCTGAG
ACAATCTCCAAAGAGCGT------------TCCTCCAGTGATCCACTTTACATAGGCTCT
GTGAAGTCAAAT---------------------ATTGGACACTTGGAGGCGTGTGCGGGT
ATGGCTGGGGTTGTCAAATCCGTTTTGACACTTGAATGCGGTATGATCCCGGCAACAATC
CATTACAAGAAAGGAAATCCAAGAATCAAGTTCAAGGAGTGGGGTCTGGAGGTGCCCATT
ACCTTGACTCCATGGCCAACTTCT---------GGA---TTGCGGAGGATCAGTGTGAAT
TCTTTTGGCTATGGAGGAACGAACGCGCATGCTATCCTCGACGACGCGTATCATTATTTG
CAAAGTCGTGGAGTCCAAGCAATGCATTACACTCAAGTTTCGAGACGTCATGGACTGATG
AGTAGGAGCTCAGTCAATGAATCCAAGCGTTTG------ATGAACGGCTACGCCAACGGA
GACGTAAAGCCTTACACTAATGGCTACGTGGAT---------------------------
---GGAGACGAGAGGCCTCCAAACAACCTCAATGATAAAGATCGCGAAGTCATGCCTCGT
CTCTTCTTATTCAGCGCCCAGGATAAAGAGGGATTGAAGCGTACGAAACAGGCATTTGCT
AATCATCTGTCGAATAAATTGGGCGAT------------------------------GAG
AGTCTGAACAGCCAGACTTATCTAGCAGATTTATCTTTTACGCTTAGT---CGGAGGGCT
ACGCTTCAGTGGAGGACGAGCCTCACGGCATCGTCGATCCAGCAGCTTTGGGAGAACTTG
CGG------------AATGATGAAAATGTATCA------------ATA------------
------ACCAGAGCCCGC---GGTCACCCTCGGATTGGCTTCGTCTTTACAGGTCAAGGG
GCGCAATGGCCGAAGATGGGGATCGAGTTGATG---GTCTATCCTGTTTTCCGAGAAAGT
ATACAAGCGGCGGACGAATACCTTAGAGCAGCTTGCTCATGTTCGTGGTCGGTGGAAGGA
GAATTGATGAAAGGTAAA---TCTTCGTCTAGACTTCATCTTGCCGAGTTTAGCCAGACG
CTGTGCACTGTGCTGCAGATTGCCATAGTAGACCTTCTACGAACCTGGAAAATT------
------GCTCCCGTGGCGGTCGCCGGGCATTCCAGCGGCGAGATCGCCGCAGCCTACTGC
CTAGGTGCGCTGACCCGGGAGGAAGCTTGGAGGGCAGCCCATTATCGAGGAGTTGTTTCC
ACGGCTCTCAAGAATATT---------GCTCCAGAA---ATCTCTGGATCAATGATGGCT
GTAGGGACATCCCCTAAACAAGCGCAGACGTGGATTTCC------CAAGCT---------
------AAA---AAAGGCGACATTGCCATTGCTTGCATTAATTCGCCCTCAAGCGTGACA
CTTTCGGGCGACACGGCTGGCATTGATGAGATGGCCGCGAAATTTGCAGAAATGGATGTC
TTCGCAAGGAAGCTGAAGGTTGATACTGCTTATCATTCGCCACATATGCAGACTGTCGCT
CAGGACTACTTCGAATACATTGAGGATATTAAACCAAAA---------------------
---------------------------------------------TCTCAAACCGGCGAA
TGTCGAATGCATTCAAGCGTCACTGGACGTCAAATCCAG---CCAAACGAGCTTGGAGCT
GCC---AATTGGGTCCGTAACCTAATCTCACCTGTACAGTTTGCCGCCGCAATCCATGAT
ATGGTGCGTCCTATGCAG---GATAATGGT------------------AAACGC---CTG
GAAGAGAATGCAGTTGATTTGCTCATTGAAATTGGGCCTCATTCTGCGCTCCAAGGGCCA
TCAACTCAGACATTGAAG---------AGCTACGGT---ATT------------AAC---
---GACATGCCATACGAGACCGTATTGAAGAGAGACCAAGATGGACTTCAAAGTGCTCTA
GATCTCGCGGGTGCTGTATTTGCTCGA---GGCGGCCAATTGGATTTACTTGCCGTCAAC
AACGAGAGCGGCAAA---------------------GAGAATGTTAAACTGCTTGTTGAT
CTGCCCTCCTATCCTTGGAACCACTCTCAAGGTTATTGGGAAGAGTCACGAATCTCAAAG
GAGTTTCGGAACAGAAAG------CAACCGCCTCTGAGTCTCCTTGGTGCACCCAGCTCC
TCATTCGCGCAG---GGAGAATACAATTGGAGAAAGTATATTAGACTGTCTGAGGACCCT
TGGATATCCGATCATCAGATCGAATCCTCCATCGTATACCCTGGTGCTGGTTTCTTAGCC
ATGGCTTTTGAAGCCGCTTATCAAATTGCT---------GATCCCTAT------------
------------CAGAAGATCGCAGGCTTTCAACTTAGGGACGTGCAGCTTACTGCGGCT
TTGGTCGTTTCAGAAGACACC---GATATTGAATGCATTGTTCAATTGAGACCGCACTTC
ACCAGTACACGTGACAGT---------------GCTTCTACCTGGATGGAATTCGTGGTC
ACCACATCACCG------GACGCC---GAGACTCTTCAACGAAATTGCTCGGGTCTCCTC
GTGATTGATTACGAACAAGCCAAGAAT---------------------CCCAGCATGAAC
CTAGAGAGGTATTTGGAAGCTGAT---CATTTGCAACGTCAATACCTC---GAGGCAGCC
TCTCTGTGTAAGCAACAC------ATTGCGCCAGAAGAATTTTATCAAAATCTCGTT---
AAGATTGGTCTGAAATATGGTCCGGTCTTTAGAAACATAAAAGAAATTCGTAACGGGGAA
GGTAAG------AGTTTCTGTGCGGTAGATGTCCCCGAAACGGGAGCC---AAACCCACG
GAT---------------------------------------------------------
------GGATCAACCCGTCGG---CCACATATCATCCACCCTGGCACCCTCGATTCCATG
TTCCACAGCGCTTTCGCGGCCATTCAAGGGCTT------------------------GAA
AATGACATGAAACAGGCCATGGTACCAAGAGCGATCGACGAAGTCTACGTTTCCGCCGAC
ATTCCATAT---------CAGCCTGAGACTCGTATGAGCGGATTTTCAAATGCGGAAAAA
TACGGTTTCAAAGGACTCAAGGCTGACATTACAATG------TTTGCTGCA---GACACC
ACTCATCCAGTGGTCAAAATCGTCGGCTTCACGTGTATGGAGATAGGAAGTTCGAGTTCA
GCGTCTGATGAT------------------------------------------------
---------------AACGTGGAACCCAAGAGCCTCTGTAGTAAGCTTACATGGAAGCCG
GCAATCCAGCTTCTTTCAGCTGAAGAAGTCGAGCGAGTGATC---------AGAGATGCT
TGTATAATTGACCACGAGACCGGTCTCGAGGACTTGATTGGGCGTGATGAAGTAAAAGCA
ATCACTTGCATCGGCGACACACTGAAGACCGTGGCA---GCTGATAAAGTT---CCCTCC
---GCAAAAAAAGAATTTTGGGAATGGATGCAGACCCAGAAAAAGCTCGTAGAAGACTCA
GAACATCCTTCTCAGAGTTATCTGAATCATATGCATCCAGTAGGG---------------
------------------------------------------------------------
CACAATGACACCGACACGGAGACGCTTTCACTTGAATTAAAAGCGCATTTAATTGCAGAC
AAATCTGAACTCGACGATCCGACCTTGAACTCT------------CAAAGTGAGCTCTAT
ATGGAAAGT---------GCAGCTATCAAATCTCTGTTGAGGCAGCTTAGCGAATATCTC
CGATTACTTCATTTTACC---AGCCCAGGGTTGTCCATTCTTGAGCTTTCGACAAATTCT
GCGGGTATTGGATCGAGCTCTCTGCTGAAG---------------------TACCTTCCA
GGT------------CTTGAAGCCTTACTGGAAACCGCTCAATACACTGTTGCATGTCCG
AATGGC---------------------------AATACATTGGTTAAAGCGAGGGACCAC
TCTTCGGATATCAATAGCGGGGTCGAATACGTCGTCTTTGATTCCGATAAA---------
---AGTTTTGAG---ACCCAAGAATTGCAATATCAAAAGTTCGATGTTATTCTTGCCTTT
GATCTCGCTAACGCTACG------AAACAT------CCGGACATTACGCTTAGAAATGCG
AGAAATCTTTTGAAAGAAGGCGGGGATATTTGCGTTCTAGACGTCAGTAAACCTGGCTTG
TATCTTTCTATGTTGACAGGATCTGGAGGATCT---GTGTACGCATATATTCCATGTCTT
TCG------TGT---GATGAGACTGACAAGCTATGCTAC---------AGAAACAATTCG
TTGACACCTATGCTGCCCAAGCATGGCCTA------------------------------
------------------------------------------------------AAGTCG
TATCTCGCGTTAGGTGATATAGGCAATCCCCGT---------------CTAAGCCAGGCT
GAACTACTCATCATACGA---------------GCTGCGGTGGAG---------------
---------------------ACACGCACAAGCCACGATAATGAGGAGATAGTTATTATC
CAACCGACGCATGTTTCA---------GCAAAAGTC---TATACTGCTGGGCAGCAGTTG
TCTGAAGTCTTCGCA---AAGTATTCT------TATCGAACGAGCTTCTTTTCCTGGGGA
TCTGAC------------------------------------------CCC------TCG
GCCTTGAAAGGAAAGCCTTGCATCTCTCTTCTAGAGCTTGAACGCCCGATGCTTAGTGAT
ATGAATGAACGAGACTTTGAATTTCTAAAAATATTTATCACAGAAGCCAAGAGGGTTTTC
TGGATCGTCGGCTTT---------------GACGGTCCAAGCAGTGGGATGGTTAGTGGC
CTTGCTCGTGTCGTCCGTAATGAAATTCCTGGTGTC---TCATTCCAAACGGCGCACATG
---AACATTGTGAAA------AGCTCGTGT------TTTGAGCGG---CTCAGCTCAACA
ATTGCCCGAGTATTC------------------ACA------TCGAAAACG---GCGGAC
GATGAGTTCAGAATACAA---GACGACATGGTGTCTATAAGCCGAGTAGAAGAGGATGTC
GTTGCAAACAAGCAAGTTCAAGCTTTGATGCCAAACGCT------CCTGATATCATTGAT
ATGGTGCCTTTAGGACAG------GCGGGT---------------GGCCCCCTTAAACTC
CGCATCCAAACTCCTGGAATGTTAGATTCGCTCTGCTTTGAAGGC---GATGAC------
TTGCCG---CTGACGGAGCTTGAGGCGGATCAGATTGAGATAGATGTCAAGGCTACGGCG
CTCAACTTCCGCGAGGTCATGGTTGTCATGGGTCAGATTCCTGATAGACTACTTGGTTTC
GATGCCGCTGGTATAGTCCGGCGTGTGGGATCCGAG---GTCTCGAGGTTCAAGGTTGGA
GACGGTGTCGCCATGTAT------GGACACGGCGCG---CATAGAACCATTCATCGGAGT
AAAGCAGACTTTTGCGCTTTGATTCCTGAT------------------GGCTTGTCTTTT
GAGCAGGCAGCGACTATCCCGGTAGTCCATGGAACTGCGTGGTATGGCTTGGTACAGCTC
GCGCGAGTAGAGAGAGGCCAATCTATATTGATCCATGCGGCCGCGGGAGGTGTAGGTCAA
GCCGCCATCCAG------------------------------ATCGCACAATAT---TAT
CAGATGGATATCATCGCTACGGTGGGCTCCGAGCCCAAGCGGAAATTGCTGCGTGATACA
TATGGGCTTTCGGACGATCGTATACTGTCATCTCGCGACCTAAGCTTCGTGAAGGGTGTC
AAGCGTTTGACCGGCGGACGAGGAGTTGACGTTGTATTAAACTCA---------CTTTCC
GGAGAATTTCTCAGACAGACTTGGCAT------TGCATTGCACCCTTTGGTACCTTCATC
GAAATCGGAATCAAGGATATCCTTGACAATACAGAGCTGGACATGCGACCTTTCCTGAAG
GGCGCCTCCTACAAGTTCTTCAACCTCAATCAGCTCGAAAAA---GACCGCCCAGATATT
ATGGGCAAGATCATTACTGGAACTTTCGAGTTTCAGCGTCGGAAGATCACCCGGCCCATA
ACGCCTGTGAAGATTCATCCCGTATCCGATGTTGAGAACGCATTTCGCTTGATGCAAGCA
GGG---AAACATCTTGGCAAGGTGGTCCTCAGCTTCGCCGATGCG---------------
GGC---TCCATTCCCGTGATTCGA------AGGGGCGCTGATTCA---TTCCAATTGGAT
TCGAATGCCGCATATCTAATTGTTGGCGGCTTCGGCGGTCTTGGAAGGAGTATCTCGAAC
TTACTCGTGGACCAGGGCGCACGCAAACTTTGCTTTTTCTCCAGATCTGGCGGTTCCTCG
---GCT---GAAGCACAAAAGCTTATTCAGGATTTGAGAGAT------CGA---------
AGAGTGCAGGTTCAAGCCTATGCATGCGATGTTGCGGATCCAGTGACCACGTCACAATCA
GTATCTAAATGCCTCTTG------GAGCTCGGACCGATTCGTGGTGTCCTTCAATGCGCC
ATGGTCCTCCGTGATGTCCTATTCACAAATATGAGCTACTCTGAATGGGTTCAAGCAGCG
AAGCCGAAGATCCAAGGAACATGGAATATTCACCAAAATCTCAAA---------GAC---
GTCGACTTCTTTGTCTGCCTAAGCTCCTTCGCAGCAGTATTCGGCAACCGTGGCCAAAGC
AATTACGCAGCGGGAGGAGCGTATCAGGACGCCGTAGCGTACTACCGTCGA---TCCTTG
GGCCTGCACGCCGTGACGATAGACGTAGGAATAATGCGGGATGTTGGCGTTCTCGCCGAG
AAAGGCATGACG------GATTCATTGCGCGAGTGGGAGAAACCATTCGGGATCCTGGAG
TTCGAGCTGCATGGCCTTCTCAAGCGCGTTATTGCAGGCGACATCAGAGGCGGT------
------------------------------------------ACTGCACCACAAGTTCTC
ACCGGCTTTGCCACTGGGGGAAGCGCCGTG------------GCCGCAGCCATTTCCACT
CCA---TATTATCTCCGAGATGACGCTCGCTTCTCCATCATGTCCAGAGCAGGCGTCAGG
GCACAGCAGAGCAGT---------AGCAAT------------TCTGCAAGTCAGAAAATG
GCAATATCGACACAATCGCTACTATCAAAAGCCAGC---TCGATGCAGGAA---------
GCAACGCAGATAGTGACGGACGCACTCGTTCGTCGAGTTGCGAAGATGCTGCAGACGCCG
GAGTCCGAGATCGACACGGGGCGGTTCTTGAATGCTTATGGTGTGGATTCCCTGACGGCC
ATCGAAATCGTGAATTGGGCACTCCGAGAGCTGAAGGCTACTGTGAGTGTAATTGATGTT
ACGGCAAGTGTGCCCATC---ACGACGACGGCTGGAAAAATTGCG---TCTAGCTCGACT
---TTGTACCAGGAACCATAG---------------------------------------
------------------------------------------------------------
------------------------------------------------------------
------------------------------------------------------------
------------------------------------------------------------
------------------------------------------------------------
------------------------------------------------------------
------------------------------------------------------------
------------------------------------------------------------
------------------------------------------------------------
---------------------------------------------
>cladophialophora_immunda__gene___PV07_04200
------------------------------------------------------------
------------------------------------------------------------
------------------------------------------------------------
------------------------------------------------------------
------------------------------------------------ATGCCTCACACC
TCCTGGACCCCCGGACACGACGGCGGCATTGCTATCGTTGGCTTGTCTTGTCGATTTCCT
GGTGATGCTTCGACTCCTACAAAGTTCTGGGAGCTGTTGAAGAACGCTAAG---------
------------------------------------------AATGCCTTCACAGAGACG
---ACAGACCGATATAACGCAGACGCGTTCTGCCATCCACGGAGT---------GGTAGC
GTCCAGAATGTGATACCCACGAAGGGCGGTTACTTCCTGAAGCAGGACCTGTATGAATGG
GATGCGGCATTCTTTAACATCACAGCAGCTGAAGCGATGGCACTGGATCCCAGACAGCGA
ATCGCCATGGAAGTGACCTACGAAGCTCTTGAGAATGCCGGCATGCCACTTCAGAAAGTA
TCAGGCTCTCAAACGGCTTGCTACATGGGCTCCTCG------ATGAGTGATTACCGAGAT
TCGGTATCTCGAGACTTTCAGAATTATCCCAAGTACCACATTCTGGGTATGAGCGACGAG
ATGATCGCCAACCGAATATCCCATTTCTTGAACATCCACGGCCCAAGCGCCACTGTTCAG
ACGGCTTGCTCTTCGAGTTTAGTATCAACGCACATCGCCTGTCAGAGCTTGCAGTTGGGA
GAATCAGACATGGCCATTGCTGGCGGCGTTGGCTTGATCCTTGGTACAGAGGGCTCTTCA
CATCTTAACAATTTGGGGTTTCTCAATCCAGCAGGACACAGCCGCTCATTCGACGCAGAC
GCTGCCGGGTACGGTCGTGGCGAGGGCTGTGGTGTCCTGATCCTGAAGCGGCTGGAGACA
GCCATTCAAGATGGGGATAATATCCGAGCCGTGATACGTGCCTCCGGCGTCAACTCGGAT
GGCTGGACACCTGGTGTGACAATGCCTTCTCTCACAGCCCAAGCAGCTCTCATCAAAAAC
GTCTATGGGCGCAATGGGCTGGACTACGGATCAACGCAGTACGTCGAAGCGCAT------
---------GGTACTGGAACCAAGGCTGGTGATCCAGTAGAGACCAGCGCAATCCATAAG
ACCATCGGCCAGAGC---------------AAATGGCGGAAAAGACTTTACGTCGGGTCT
GTGAAGCCCAAT---------------------ATTGGGCATCTGGAAGCGGCGGCGGGG
GTCGCCAGCATCATCAAAGGAGTGCTTGCTCTAGAGCACGGCATGATCCCACCGAATCTC
AACTTCACGAAGCCCAATCCAGCCATTCCGCTGGACGAATGGAATATGGTCGTGCCCACC
AGACTGACACCATGGCCTGCTGCTCCG------------ACCAAGCGAATGAGCATCAGT
GGCTTTGGTATGGGTGGTACGAATGCTCACATTGTCCTTGATGGC------TACAACCTT
CCAGCCAAA------------ACTACCAAC------------------------------
------------------------------------------------------------
------------------------------------------------------------
------------------------GGTGTTTCAGCCAGTCGCAAAAGCACTTCTAAGCGT
CTCTTCCTCCTTAGCAGCCAAGATAAAGCTGGCTTCCAACGAGTGGGTCAGTCCCTGTCC
GAATATCTCGGCAGCCTCGGCGCAGCA---------------------------------
---GCCTCAAGTCCCGCCTACCTCTCCAACCTCGCCCACACTCTCGCGAAAGCCCGTTCC
GGCCTTGCATGGCGAGACGCAATCATCGCCGAGAACGCCGCTGAGCTGCGTGAGCGCCTG
ACT------------AGGTCTTTGGGCGAAGGTGCCGTGCGTGCTCCG------------
---------AAC---------AGCTCTCCAAGGATCGGATTCGTGTTTACTGGCCAAGGG
GCACAGTGGGCGCGCATGGGGATCGAGTTGATGGAT---AGGTCGGTGTTTAGCGCTTCT
ATTGCACGGTCTGCTCAATACTTG---AGGGATCTGGGCTGCGACTGGGACCCTGTAAAC
GAACTCTCCGCATTCGAG---AAAGACTCTCGCCTCGGCATGCCGTTGATAAGCCAACCC
ATCTGCACCGTTCTCCAAATCGGGCTCGTCGACGAGCTGCGCAGCTGGGGCGTC------
------ACACCATCGAAGGTTGTGGGCCACTCCAGCGGGGAGATCGCCGCTGCATACACC
TTGGGCGCCCTATCGCACCGAGACGCAGTAGCAGCCGCATATTATCGCGGAACTGTATCC
AGTGCTCCTAGACTGGCC---------GCAAAGAAC---------GGCGGGATGATGGCC
GTCGGCTGCTCACCTGACGAAGCGACGGCGTCGATGAAG------GAGAACAGCCTA---
------------------TCAGCGACTGTCGCTTGTGTGAACTCCCCTTCCAGCGTCACC
TTGTCAGGCGACGTCAAGACATTAGAAGCCATCAAAGCGATCTTAAACTCACGCGGAACC
TTCGCCAGAAGACTGAAAGTTGAAGTCGCCTACCATTCCTCGCACATGCACTCCGTCTCC
ATGGATTACTACGCCGCCATCGCCGAAGTCGGTCAAGACGACATCTTGTCAGACCTCCAG
CAGCAG---------------------------------------------GGAGAGAGC
GTCACCATGGTATCCAGCGTCAGCGGCCATGAAGTTGAT---GCTAGTGATCTGGGACCA
TAC---TATTGGGTACAAAACCTCATCTCCCCTGTCCTTTTCGCAGATGCTGTCAAGGAG
CTGGTTGTACCAGCC------------------------------AACTGTAACGGG---
---GAGAAGACGGTAGATCTGCTCATTGAGATTGGGCCACACAGCGCCCTCGGCGGCCCT
ATCGAGCAGACCCTGCGC---------------TCA---ATT------------ACC---
---GGTGTTCATTATACATCGATGCTAGTCCGCAACCAGAGCGCGCTAGATACCAGCATG
GCTCTCGCTGCGGAGCTGTTCCGACAT---GGCGTCTCATTCGATGTTGCCAAGGTGAAT
GCGGATTCAAATTGC------------------------------AAGTTGTTGACGGAT
CTGCCTCCGTACGCATGGAATCATTCGCAAAAGTTCAGCGCGATCGGTCGCATGCAACGG
GAGCAGTACGCTCAACAA------TTCCCGACGAGAAGCTTGCTTGGTGCTATGATGCCA
ACTATGGACGAG---CGAGAACGAGTCTGGCGTAGCTTCATTCGCCTCAATGACGAGCCC
TGGCTGAGGGGCCATATGGTTGGGTCAACGGTACTGTTCCCCGCTGCGGGCATGGTGAGC
ATAGCGCTCGAGGCTGCAGGGCAGGTGGTC---------GAGACGCAT------------
------------AAAACTCCTCTGTCTTTTAAGTTGAGGGATGTCTCCTTCGTGGCAGCT
ATGGCACTAACCGAAGATATG---GCGACTGAGACGGTGGTGCACATGCGCCCGCACCTC
CTCGCTACTGCTGGCAAC---------CGCCAG---TCTTTTTGGTGGGAGTTCAGCCTC
TCCTCCTGCGCC------GGTCCCGCAGGTCAACTTCGAGAGAACTGCCGGGGCCTGATC
AGCGTCGTCTACGCAGAAAGCAGAAGC---------------------ACCTACGTGGCG
CACGAGGACGCTCAGGCCGAAGCC---CTGTGCATTGCTGACTACCGC---GCAGTTCTC
AAAGAGTTGCCCAAGAAC------TATAGCAAGGAGTCTTTCTACGACATCTTTGCT---
AAATCTGGCTTCCGGTACGGTGAAATATTCCAAGGCGTCGAAACATGCCATCCTAGTGTG
GGCAAG------ACCTGCTACGAGGTAAAAATCGTTGATATTGGTGAA---ACATTGACC
AGA---------------------------------------------------------
------GGAAAGCTCAAGCGA---CCATTCCTCATCCACGGCGCCACTCTTGATAGTATG
TGGCAAGGGTGGCTGGGAAGCACGCAGGACTACGCC------------GTCCCCGGCGAG
TTAGGCACTGAAAAGCCATTGGTGCCGACATCAATTGGTGAGCTCGAGGTGTCGATGGAC
ATGCCCGGT---------GACATTGGATACTCGATACCAGGCATTTGCCGCTCGCGGCGC
CACGGTTTCGATGAGTTCTCCGCAGATATCAGTATG------TTTGACAAG---GACCTG
TCGAAGGTCGTCGTGTCTGTTTCCAATTTCCACCTGTCACCACTGGAAATGGAATCTGGG
GCCGAATCTGGC------------------------GCTGCTGCC---------------
---------------GTCGTCGACCCAGCTGACATAGCCTCCGAGGTTCGCTGGAATTAT
CCGTTGGATGCCATGGTACCCGAGGAAATCGAGCAGGCTTTG---------CTTAGCACG
GATCCC------------------------------------------------------
------------------------------------------------------------
------------------------------------------------------------
------------------------------------------------------------
------------------------------------------------------------
------------------------------------------------------------
------------------------------------------------------------
---------------------GCTACTCCC------AATGCCAGGCTCCTGCAACTCATC
CGGATGGTCATCCACCAG---CACCCAGCTGCCAAGGTAATCGAGCTGGTACATTCCTAC
AAGGACCTTCCTTACACAGCCATGTCCAAG------------------------------
------CTCCTCGATGGTGTCATTCGCCGCACTCAAGTTCATTATGCCGTGGCTGAAGCC
GAAGGCTCT---------------------------------------------------
---------ATAAGTGACGAGGTTGTTGGCCAGCCATTCGCCCTCGGACCCTTGGATGCT
CCA------------CTACCTGCAGAC---ATAACACCCGCAGATCTCTTTGTCGTCCCC
TACGACCTCAGCCTGAAGCTC------AAGAGAAATCTAAACATCTACGTGGAGCGGCTT
GTCCGCATGGCGAAGCCGGGGGCCATGATTGCCATTGCCACCCCAGCAGCCGTACCTGCA
CAGGATGCG---------------------------------------------------
------------------------------------------------------------
AAATCGCCTAGCCTCAAAGCGAACGGTTTCGATCTT------------------------
---------------------------------CTTTCT---------------------
------TCCACAGAGGCAAACGGG---------------------------GAAATAGTG
ACGTACTACAGACACGTTGGTGAG------AAGCAAGCTAAC------------------
------------GGTTTGCTTGCCAACGGCACGCACCAG---GAGGACGTGGTCCTGATC
GTTCCGGCGGAGTCTTCG---------AAGGGGTCG---CAGTCATTCGCAAACAAGCTG
CAAGATATGCTCCAT---GTCCGAGGCTAT------GATGTCATAGTCGAGAAGGGAACT
CCCGAGATC------------------------------------------------GAA
TCCGGGGATGAGAAGTCATACATCTGCTTGCTGGAGCTCGAGAAACCATTCCTGGAAAAT
CTCTCCGAGACCGACTTCCTGGGCATTCGGAAGCTGATGTTGACAGCCAGGCGACTCCTC
TGGGTCACATGCGGC---------------GACAACCCGTCCCTCAAAATGGTGGACGGC
CTCGCAAGATGTGTCAATATCGAGCTAGCAGCCTCC---AACTTCCAGGTATTACACCTG
---AGTTGC------CAAGGAGAGAAA------------------TCTGGCCCGTCCCTT
GTGACACGCATTCTCATGTCTTCAAAT------------------CAGTCC---ACGGAT
AAAGAGTTCCGCGAGGTT---GGCGGTCTTCTCCAGGTACCAAGGGTGTATGAGGCTCCT
GACGAGAATCGGCAGATTCGTAGCCATCTTCAGGATTCG---------------GTTCAG
AACATCAGTCTCAGTGAT---------------------GACAGCGCAGCCTTCCGTCTC
GTCGTCGGCAAGCCTGGTCTTTTGGGCAGTCTACATTTCGTTCGC---GATGAG------
AGTCTGTTGGCCGAGCCGCTTGGTGATGACGAGCTTGAACTGGACGTCAAGGCGGCCGGC
GTCAACTTCCGGGATATTATGGCTTGCATGGGTCTCGTCGCTGTCCGCGGTCTTGGCGTG
GAAGCCAGCGGCGTTGTTTTGAAGGCGGGCAAGAACGCGCGCAAGATGTTCCAGCCTGGT
GACCGCGTGAGCACGGTA------TCGTTGGGCGGGGCACACGCAACTAGGACTCGATGC
GACTACAGAGTCACAGTGGCGGTCCCAGAC------------------ACAATGTCGTTT
GAAGAGGCCGCTGCTGCGCCCACAGTACATGCCACCGCTTACTTCGCCCTCGTCCGGCTG
GCTAGATGCCGCGAAGGCCAGTCTGTCTTGATCCACGCAGCAACAGGAGGCGTGGGACAG
GCAGCTATACAG------------------------------CTGGCACAACAT---CTC
GGTTTGATCATCTACGCCACCGTTGGTACAGCCGACAAGCGCCAGCTTCTCAGGGAGCAG
TATGGCATTCCCGATGAGCATATCTTCCACTCGCGCGACAGCAGCTTCGCCAAGGGCGTC
CAGCGAGTGACAGGTGGGCGCGGTGTCGATTGCGTCCTCAACTCG---------TTGTCT
GGTGAACTTCTTCGTGTCTCGTGGACG------TGCCTTGCGCCATTTGGAACCTTTGTC
GAGATCGGCACCCGCGATATCGCGGACAACATGCGCCTCGACATGCGACCCTTCGCCAAG
CTCGCCACTTTTACTCCCTTCGACATTCCAACTACCATCAAG---GAAGACCCGGCTGCG
CTGGGAGAGGCTCTCCACAGTGCCTTCAAGCTACTTCAGCACGGGAAGCTCCACGTGCCG
AAGCCATTGACTGTATACCCCTGTGGCCAAGCCGAGAGTGTCTTCCGGACTATGCAGCAG
GGC---AAGCATCGTGGCAAGCTCGTGCTGTCTTTCAACGATGAG------------AGC
AAGGCGAAGGCGCCCGTCATGTGC------AAGGCCAAAGATTCG---TTGCGGCTGGAC
CCCAGAGTCACTTATCTTATTGTTGGCGGCTTGGGAGGCCTGGGCCGCAGCCTGGCGAAG
GAATTCGTCGCATCTGGAGCTCGTCACATCGCTTTCCTGTCAAGGTCTGGTGACTCCAAG
---CCC---GAGGCGAAGGCTATGGTCGACCAGTTGGAACAA------CTC---------
GGCGCACGGGTCAAGGTCCTCCGTGGCGATGTCGCCGACCCGACGGCGTTTCACAGAGCC
ATGGAGGAATGTGAACAG------GATTTCCCACCCATCAGAGGCGTCATCCAAATGGCT
ATGGTACTCTGGGACACGTTGATAGAGAAGATGTCGTACGAGGATTGGAAGATTCCTGTC
GAACCGAAGGTCCAGGGGACGTGGAACCTGCACCAATACTTCGACCACGAG---CGGCCC
CTTGATTTTATGATCTTCTGCTCCTCCTTTAGCGGCGTCGTGGGGAATCCAGGCCAGGCG
CAGTATGCTGCGGGTAACACATATCAAGATGCTCTCGCCGTTTACCGGCGT---GCACAC
GGTTTGAAGGCGGTCTCTATCAATTTAGGTATCATGATGGAAGTCGGGATTCTTCACGAG
CGGGGTGGT---------CACACTTTCAAGCAGTGGGAAGAAGTCTTGGGCATCCGCGAG
TCAACATTCAGTGCGCTGATGAAGAGCCTGATCAACGGACAACAAAACAGGCGAGGC---
------------------------------GCCGAGAGAGAATGCCCGCCGCACCTGACC
GTCGGCCTGGCCACTGGCGACATTATTGCC------------GCTCACGGTTCGCCACCA
CCT---CCATGGTTCCAAGAT---GTGCGGTTTGGACCATTGGCGGTCGTGAGCAACTCC
TCTTCGCCTAGATCAGGCGGTGAA------------------------GACAAGGGCGCC
GGCGCTCCCCTGGCCACCCAACTTGCTGCAGCCGCGCAGGACAAGGACTTT---GCTGCC
GCAGCCACCATTATCACCGGCGCGTTGGCGACGAAGCTTGCAGAGATCCTGCGCATTCCC
CTGTCCGAGATCGATTCCAGGCGACCCATGTACTCCTACGGGGTCGACTCGCTTGTGGCA
CTCGAGATACGAAACTGGATCACGCGGGAGATCAAGGCCAACATGGCCTTGCTGGACATC
CTGGCGGCGGTGCCAATA---GAGACATTTGCGTCTCAGATTACA---CAGAAAAGCAAG
---CTTGTCGTCGGCTAG------------------------------------------
------------------------------------------------------------
------------------------------------------------------------
------------------------------------------------------------
------------------------------------------------------------
------------------------------------------------------------
------------------------------------------------------------
------------------------------------------------------------
------------------------------------------------------------
------------------------------------------------------------
---------------------------------------------
>coccodinium_bartschii_cbs_121709__CE131214_7880
------------------------------------------------------------
------------------------------------------------------------
------------------------------------------------------------
------------------ATGATTACATACATACTCGTTTGCTTGAATTTTGTGTATCGT
CTCCCTTTCCTTTCGACCTCCTGCTGGCGATCGACGTCGGCCATGGGCTCTGCCGGCCCT
TTCGCATCATATCCGGAACCCGACGATATCGCCGTGATCGGTCTTGCTTGTCGGTTCTCT
GGGGGTGTAACAGACGCTCCGAAATTATGGGATTTGTTGTACAATCGCAGGTCA------
---------------------------------------------GGATACTCCAAAGTT
CCAAGCAGCCGTTTCAATGCCGATGCTTTCTATCATGCCTCGGGTGAC------------
AAACTTCATGCTTTGAGAAACAATGGTGGTCATTTCCTACAATCAGATGTCGCCGAGTTT
GACGCACCGTTCTTCAGCATCACCTCCAACGAGGCCAAAGCCATAGATCCGGCGGCTCGA
ATGCTTCTGGAAGTTACGTACGAAGCTTTCGAGAATGCTGGAATTGCAGTGGAGAATCTT
GTCGGCAGCGACACGAGCTGCTATGTGGGATGCTTT------ACACGAGACTTCCACGAA
ATGCAGATGCGCGACGCCGAGACTTCGGCAACACATGCAGGAACAGGCACAGGATTCTCC
CTCCTTTCCAACCGCATATCCTGGTTCTTCGACCTTCGTGGACCGAGCTTAACCCTGGAT
ACAGCATGTTCGTCCAGTTTGGTCGGCCTACACTTTGCCTGCCAAGGTCTTCGGTCAGGA
GAGTCCAAGATCGCAGTCGTGTCTGGCGCGAATCTGGTATTGAGTCCCGATTTGTCCATT
TGGCTTTCTAATCTCGGCATGCTGTCAAAAGAGGGACTCTCGCGTACATTCGCTGAAGGC
ACGTCAGGTTACGGTCGAGGAGAAGGAATCGCCACGATCGTTTTGAAGACTGTTGCTGAC
GCCATCCATGACGGAGACCACATCCGAGCAGTGATCAGAGGGACTGGCGTGAACCAAGAC
GGACACACCAAAGGTATCACTGTTCCCAACAGTGAAGCTCAGGCCAACCTCATACGTTCG
ACTTATCACTCGGCTGGCCTCGAGCTAGGCGACACCGGCTACTTCGAGGCCCAT------
---------GGCACAGGAACGGCTGTCGGAGATCCTCGTGAGCTCGCTGCCGTGGCGCAG
ACCGTGGCGTCAGCACAA---------------GGCAGCAACCAACTCTACGTCGGCTCG
GTCAAATCGAAC---------------------ATCGGTCATACCGAGGGAGCCGCCGGT
CTTGCTGGAATGATCAAAGGCATCTTGATGTTGGAGGAAGAGACCATTTTACCAAACATA
CACTTCGAACGACCAAACCAACGCATACCATTTAATGATTGGAACATCCACGTTCCAACT
CTTCCCGTTCCTTGGCCAGCACAC---------AGC---CGGAAGAGAGTGAGCGTCAAC
TCATTTGGTTACGGAGGCACAAACGCCCACGTCATCATCGACAGTGCTACAGAGTACTTG
TCAGCCATAGGCATTGACTACACTGTG---------------------------------
------------------------------------------------------------
------------------------------------------------------------
---------------------------------AGAATGAAAGCACCGACGCAGCAACGG
GTGTTCCTCTTCAGTGCACAGAGTCAATCGGCCCTTGAGAGGATGCAGAAGATCTACTGT
AGCCACCTGGAAACATGCTTGAGCAAA------------------ACAGAGCAGCAGCAA
CAAACCGGGGTGGCAGAGTACTTGGAAAGACTGGCATTCACTCTCAGCGAGAGACGATCT
CAGCTAGATTGGAAAGCTTACGCCGTGGGCTCGAGCATGGAAGAGCTCAAGGAGAGCATT
CTC------------ACGCCGACGTTCCGACCAACGCAC---------------------
---------------ATCACGTCGACACCCCGGCTGGTCTTCGTTTTCACCGGGCAGGGT
GCTCAATGGGCTCGCATGGGTATCCAACTCCTA---CAGTACGCAAGTTTTCGAGACTCC
GTCGTTGCTGCCGACCAGTACCTGAAAGAGGAGCTGGGCTGTGAGTGGTCAGTCGTCGAA
CAGCTGCAGCAAGACGAA---TTCACCAGCAGAATTTCTTTTGCAGAGTTTAGCCAGCCG
CTCTGTTCGGTACTGCAGGTTGCTCTAGTCGATCTGCTTGCGTCATGGAACGTC------
------AAGCCAGCCGGCGTAGTCGGACATTCCAGCGGAGAGATAGGCGCAGCCTACGCT
TATGGAGCCATCACAGCACAGAACGCCTGGACGATCGCATACTTCCGAGGAAAGCTCTGT
TCAGGTTTGAGTCGCAAG------------TCAGGC---GTCCGAGGCTCGATGTTGGCT
GTCGGATGTTCCCCAGACGCAGCAGAAGAGTATGTGGGT------GCCGTC---------
------ACG---AAGGGTAGGCTCGCCGTCGCTTGTGTCAACTCACCTGAATCGGTGACT
GTCTCGGGAGACGAGCCTGCCATCGACGAGATGCTTGAAACATTAACAGCTAAATCTATG
TTCGTTCGGAAGCTCAAAGTCGAGAACGCCTATCACTCCCATCACATGGAGCCCATCGCG
GAGCAGTACCTGGCAGCCATCTCACACATCGAGCCTACAACC------------------
------------------------------------CCTGCCGCAGTG---GCCGATCAG
CCCGTGATGGTATCCAGCGTGACAGGAGAGATCATTCAG---CACTCCGAGCTTGGCCCG
GCA---TATTGGGTCAAGAACCTGGTATCGCCCGTTCTTTTTTCAGATGCGGCGTCCACC
CTGCTCACTAGCACCAAGCGC------AAA---------------CGTCGAGCTCGAAGT
GCTCATCCAGAGACGAACTTCCTGCTCGAAGTTGGACCTCACGCGGCTCTACAAGGTCCG
CTAAGACAGATCTTATCTGTGTTGGAAGACCAAGGC---GTC------------AAA---
---GACGTGACGTACCGATCCGTCCTCTCCAGGAACGGAGATGCGTGTGTATGCGCCGTT
GACGCTGCAGGCGCACTATTCACTCAT---GGAGTTCCTGTTTCCATTTCCGACGTCAAT
GGCGTTCACTTC---------------------------CGGCCTCAGCCACTGGTCGAT
CTGCCGCCGTACCCATGGAACCGCGCGCTCAAGTATTGGTCCGAATCACGTCTGAGCAAG
AAATACCGCATGCGGAAG------CACGGGGGACACGACCTTCTAGGAGCGCCCGTGATC
GGTTTCGACGAGGGCACCAATTTGAGATGGCGGAACTTTCTACGACTGAAAGACAACCCC
TGGATGCGTGACCACATGATATCTTCGAGCGTGATCTATCCGGCCGCAGGCATAATCGTG
ATGCCCGTCGAGGCCATCCGACAGATCGCC---------GACAACGAC------------
------------AGGGAGATCGAAAGCATCCAACTCAGCAATGTGCAGGTTGCCAAAGCG
ATCGTCGTCCCTGACACGCAATACGGGCTCGAGAGTATCCTGCACATGCACAAACAAGGC
GTCGGCCAAGACGGAACG---------------TCCACCGGCTGGTACGAGTTCACCGTC
CACACCTGTGCT------GAAGAC---GAGGAGCCGGTCCAGAACGCTTCAGGTCTTATC
CGAGTCCGATATGCGCGAGCACGCGACGGG------------CCAGAAGCGCGCTGGCAT
CGCGAGAAGAACGTCGTGTCCGAA---GCACTCAAGAAGGAATACGAT---CTCTGCGGG
AAAAAGTGCACCAACTAC------ATCGAGCCGAGGGCGTTTTACGAAGAAACGGAA---
CGATTGGGTCTGGACTACGGACCAGGCTTTCAAGGAATCACCAGCATCGCCAATGGTTCA
GGAAAT---CAATGCCATTGGGCTGTCTCGGTCCCAGGTACCAAGACG---TTGATGCCA
------------------------------------------------------------
------GCACAGGTCCAGAGC---GAGCATCTGATACATCCCTCGACTCTGGACGTGTTC
TTCCAATCTCTCTTTGCAGCACTGGGA---------------------GACGGCAACGGC
TTCGAGCTTGACAAAGCTGCTCTGCCGGTGTCGTTTGACAGCATCACTCTGGCCGCGGCA
ATGCCCAGC---------GAGGCAGACTCACAATTTTGCGGATTCTCCCGTGCCAGGAAA
GAAGGCAAGGACATCCTGGTCGCCGACGTGTTCGCA------TGGTCCGAG---GAGGAG
GACGTGCCGAGAGTAAGTGTCAGCGGCATGCGATGCAAAGAGCTCCCCGGAGGTGGTCGA
TCGACCGATGGGCTGAAG---------------------GCTGGT---------------
---------------GATGACGAGATCGGACTACCTTGTGGTATGCCCGTATCGAAACCG
GACTTTGACCTCTGCAACCGCACCGAGATGGCCAGGTACCTA---------CGATCCAAA
TCAGACTGGGACGACTTC------------------------------------------
---------ATCCAACCA------------------------------------------
------------------------------------------------------------
---------------------------------------GCCAAGAGGGGCACC------
------------------------------------------------------------
------------------------------------------------------GAGCAT
------------------------------------------------------------
------------------GAGCAGCTGAGCACGGCCGAGGAAGGTGTATGCAAGCTTGTT
GATTTACTCGCACACAAG---AATCCCCAACTCGCCGTTCTTCAGCTCGGTGGTTCTAGC
TCGACGTTGTTGTCTTCCATGCTGGCTGTG---------------------CTTGCGCCG
AGTTCT---------GTC---GATACTGGACGTTTCACTCAGCTGACCGTTGTTGATACC
GATGTC---------------------------GACGAGCTGAAAGTGGCCGAGGCGCGG
CACGAAGCGTGGAAAGGTAAAGTGCGTTTCGTGTCCTTGCAGATGAAACTC---------
---GGCACTACTGCAGAGCAAGGTCTAGACAACGACTCGTTTGACTTGATCGTCGTCTCA
CCTGAACAAGCTGTTCACGCA------CGG------GAGGATGGTTATGTCAAAATATTG
ATGGCTTTGCTGCGAGAGCAAGGAAAGCTCATCGTGATGGAGTCACAGCAGCAG------
AAAATGACCAATATTGTTTGGGGAGATTCTTGTGGAAGTGTATCCTCTCCACCCATGAGA
CGACGACCAAGGTCGGGCATCCATTCCATTTCCCCATTCGTCGGGCGACAGCGAAGGTCA
AGTCCATCGAGTCTTGGACCTACAGCCTTT------------------------------
---------------------------GAGATATCATTC---------------------
---------------------GGCGATGATGAG------------ACATGCTGCCATGAG
TCGCTGAGCATCCTTACCAAG------------CCTCCACCA------------------
---------------------GAGGAGGAGCTGACCGAGTCCGAGATCGTCTATGTCCTG
CAACCACCAGACCCATCG---------ACGGAGACC---AATGAGCTGTGTCGACAAGTA
GTTCGCAAACTCGTC---GCTACTGGA------TCGTCTGCAGAGATCGTGAGCTGGCCG
CCACCCAAA---------------------------------------------GTTCAA
CTCCTCGAAGGCAAAGCCGTTTTATGTCTTCTCGAATTTGAGAGACCAATCTTGATGGAT
ATTGCTGCTCAAGACTTCGATACTCTCCGCAATATCGTCCTGCACAGTTCGAGCTTCCTC
TGGGTTTCTAGAGGC---------------ATGAGTCCGGCTGTAGAGATGGCCACTGGC
TATTTGCGGTCGGTGAGCAGCGAGAACCCGAACCTT---CAACTTCGATATCTGCTCGTC
---AGAGATTCCGAGACTTTCTCAGCACAC---GAGGTG------------GCTTCCAAG
ATCGTGAAAGTTGCC------------------AGA------AGTACCAAC---GCAGAG
CGAGAGTACAAGCTGGTC---AACGATCAACTGTGCATCGACCGTTTCATTCCAGACCAC
GATGCGAGTCGAATGCTTCTACGTGACGACCATCCT------------CGACAACGTGAG
ACCATGGTTCTCGAAGAT------GTCAAA---------------GCTAGTCTACGACTG
GTACGGGAAATCACCAACAAGGGAAGCTCGTTCATATTTGCCCCC---AACGAC------
GAAGCG---------CCGTTGTTGGCAGACGAAGTTGAGGTTGCGGTGAAAGCATCTTCA
ATCAGCGTGAAAGCA---------------ACGGCACAGAACGGCCAGCAGGCAGTCAAA
GACTTCAGTGGCATAATCAAAGCCGTTGGTAAGAGG---TGTTCGCGACTTCGAGTGGGC
GATGCTGTCTTTGGCTAC------TGTATG---AGTGAGTATGGTACCGGTTGTCGAACC
AAAGAAATTCTTTGCCACAAGTTGCCGATT------------------GGTGTCGCTTTC
GAGGAGGCAGCCGCATGGCCTACCAACTTTGCCACGGCGTATCGGAGTATTCGTGGACAC
CGGCCGTTGCGAGAAGGACAATCCGTATTGATCCAAGCAGCTGCCAGTGCGGTGGGTCAG
GCAGCATTGCAA------------------------------TTGGCCAAGTGT---TGC
AAAGCTACCATCTACGCAACCGCAAGAAGTGCCGAAGATAGTCGTCTTGTC---GAGGAT
CTCGGCGTTGACTCAAAGCGCATCTTGGATGACACGGATCCAGATCTGAGCCTGGCTGCT
ACCACAACCACTTCAGGAAGAGGGTTCGACATGGTCCTAATCACAGCC------AACACA
GATGATCGCCTCCAACAGCTCTGGAAA------TGTCTCGCACCGAATGCCGTTCTCTTT
CAACTAGACGGCGGCGACACCTCTTCACGACCAGCCATTGACACCCAGCCATTCGAAGTG
GGATGTTCCTTCTCCGGTATCGATATCGAGAATCTCATCAAG---CACGACACGGGTACA
GCGGCAGATATGCTTGAACGACTCGCCAATCTGATGGCAGACAGAGTCCTTCAGCCGATC
AATCCTGTGGTAAGCTTCTCGCTAGAAAGCGTTGCTGATGCCTTTGGGTTTGTTGAGAAG
CGA---AGAGACTTCGGACAAGTGATCTTGACGTTCAGACCGAAA---------------
GAT---GCCATTACAGTCTTGCCA------AGTGCGAGAAACCCA---CTCGTTCTCAGC
CCTTACTCAACGTACATTGTGGCTGGTGGTCTGGGCGGACTCGGACGCTCGATCGCCAGA
TCCTTGGTCGAGTATGGTGCCAGGAACATTGTCCTTTTGTCCAGATCCGGTCCCAAGTCA
---CCA---AATGCGGTTGCGCTTGTGAACGAGCTCGGCAAA------TGC---------
AACGTCACCACGAGGGTGTACGCGTGCGATGTGTCCGACAGACAAGCTATGCAGGATGTC
ATGGCACAATGTGCAGCAAAG------ATGCCTCCCATCAAAGGTGTCATTCAAAGTGCA
GCCGTCCTCGAGGATTCCCTCTATGAAACCATGACGCACGAGCAGTGGTGTCGCAGCATT
CGACCGAAAGTTCATGGATCCATGCTTTTGCACGAGCTTCTGCCCAAA---------GAT
ATGGACTTCTTCGTCATGCTCAGTTCCATCTCTGGCCTCATCGGCAATCGAGGCCAGGCA
AACTATGCTGCAAGCAACACATTCAAAGATGCTCTTGCACATTGGCGTCGT---GACCAA
GGGCTTCCAGCTGTAGCTATCGATCTTGGTCTTATGGTCGGTATCGGCATGATTGCTGAG
CGAGGGGGCTTC------ACCACCATTCGCAAATCCGAT---GCGGCAGAGCTGAATGTA
AAAGACTTCCGCGCAATTTTAAGAGCAGCAATCTCAGGCTACTATGGCGCCTCG------
---------------------------------------CCCATTGGTGCGCAACTGGTG
GTTGGCGTACCATCAGGAGGTATGCTGAAG------------CAGGCCAATCTCCCTGCA
CCG---TACTACTTTGAGGAT---CCCAGATTCTCTGTTTGGAAGACGTTTGATCTCGAC
CAGGTCGTCGTCGGT---------------GACAGCACAGAT------TCGTCAGCGGCC
GGTGATTATCTGGAGACGGACTTGGCACGGTGTACT---TCGCAGCCTGAA---------
GCCGCGAGAACGATCAGCAATGCACTTTGTGCCAATCTGGCCCAAGGACTGCAAACGACG
ATCGAGAACATCGACTACAGCAAGCCGTTGCATACTTATGGTGTCGACTCGTTGATGGCG
GTCGAAATCCGCGCATGGGTATTGCAGCATCTAAAGTCAGACATCACATTGTTCGAGGTG
TTGAGTGGTGGAAGTATT---GCATCGTTGGCGACGAAGATTGCT---TCTTCATCGAGA
---CTGGTTCCGGCAGGACTGGAGCCATCCGCAAGAAGAGCA---AGTCTGGAGCCTTTT
GGTTCGAGA---AGAGGATCGTTTTAG---------------------------------
------------------------------------------------------------
------------------------------------------------------------
------------------------------------------------------------
------------------------------------------------------------
------------------------------------------------------------
------------------------------------------------------------
------------------------------------------------------------
------------------------------------------------------------
---------------------------------------------
>glomerella_acutata_colletotrichum_fiorinae_mh_18__gene_3716
------------------------------------------------------------
------------------------------------------------------------
------------------------------------------------------------
------------------------------------------------------------
---------------------------------------------------ATGGTTGCA
---GCCCGCAAAGATGAGCGCATCCCGATTGCGATTGTGGGAATGGGATGTCGCTTCCCA
GGTGATGCGACATCGCCATCCAAATTCTGGGACCTCCTGAAGAATGGAAGA---------
------------------------------------------GACGCCTACTCCCCTAGT
---ACGGATCGATGGAACTCAGACGCCTTCCATCACCCCAACAGC---------AAAGAT
CGCGTCAATACTTTGGCCACGAAAGGAGGGCACTTCCTGAAGGAGGATCCCTATCTGTGG
GACGCATCCTTCTTCAACATCACAGCAGCCGAAGCTATGGCCCTTGATCCGAAGCAGCGT
ATTATGATGGAAGTCGCTTACGAGGCGCTCGAGAACGCCGGCATGCCCCTGCCAAAAGTC
GCCGGCACACAAACTGCGTGTTACATCGGCTCCTCG------ACGAGCGACTACAGAGAC
ATGGTGACCAGGGATTTCGCAAACTGGCCTAAGTATTACATCCTCGGCAACTGCGAGGAG
ATGGTCTCGAACCGTATCTCGCACTTTCTCGACATCCACGGCCCCAGTGCCACCATCCAG
ACGGCGTGCTCCTCGAGTCTGGTGGCTACGCACTTGGCATGCCAGAGTCTCCACTCCGGA
GAGTCGGAAATGGCCATTGCGGGTGGTATCGGTCTGACGCTCACCCCCGACGGCAACATT
CAGCTGGCCAACTTGACGTTCCTCAACCCCGAGGGCCACTCTCGGTCGTTCGATGCAGAT
GCTGGTGGCTATGGTCGCGGTGAAGGTGCTGGCGCCCTCATCCTCAAGCGGCTGGACAAG
GCGCTTGCTGATGGAGATCCTATCCGTGCTGTCATCCGGGCCACGGGCGCCAACTCGGAC
GGGTGGACACAGGGTGTGACGCTGCCTTCTGGCGAGGCACAGGCGGCGCTTATCAAATAC
GTCTACGAATCTAATGGACTTGACTACTCTGCGACTCAATATGTAGAGGCTCAC------
---------GGCACAGGCACAAAGGCTGGAGATCCCCTGGAAGCGGGAGCTATCTCAAGA
ACCATCGGATCAGGTGCG------------ACGAAGTCGCGAAAGCTTTGGATGGGAAGT
CTCAAGCCAAAT---------------------ATCGGTCACTTAGAAGCTGCCGCTGGT
GTAGCGGGAATTATCAAGGGCGTCCTGGCCATGGAGAACGGAATGATACCCCCCAACATC
TACTTCAACAAGCCCAACCCCGCAATTCCATTCGATGAATGGAACATGGCCGTACCGACA
AAGCTAACACCTTGGCCTGTCTGCAAG------------ACCAAGCGGATGAGTGTCAGT
GGCTTTGGCATGGGCGGCACAAACGGCCACGTTGTGTTGGAGTCATTCAACTCGGACCAG
TGGAAGTCACTACTGCCCGCCAAC------------------------------------
------------------------------------------------------------
------------------------------------------------------------
------------------------GGTGTCGCCCGCGAGACTCCAAACAACAAGAAGAGA
CTATTTGTCTTCAGCAGTCACGATCAAGCTGGGCTCAAACGCATCGGCGATAAGTTGGTT
GAGCACATGGACGCCCTTGGCCCCGCTGCT------------------------------
------TCGAGTCCAGAGTATCTCGCCAAGCTGGCACACACCCTATCTGTCGCGAGGTCG
GGCCTGACTTGGAGATGGAGTTTGTCGGCTGAAAACGCCGCTGAGCTCCGACACAAGCTT
TCA------------ACCACTGCTGGCGACAAGACTACGAGAACCCCA------------
---------GACAGC---------AAGCCGAGGATCGGGTTCGTCTTTACTGGCCAGGGA
GCGCAGTGGGCTGGCATGGGTGTCGAGATGCTCAAGTCCCACCCAGTCTTTAGAGATTCA
GTTGCGCGGTCTGCGGCTCTCCTG---AAGTCCATGGGCTGCGACTGGGACCCAGTCGAA
GAACTCACGAGGTCAAAG---CAAGAGTCACGTCTCAAGGCGCCTATGATCAGCCAGCCC
ATCTGTACCGTTTTGCAGATTGCCCTGGTTGACGAGCTGCACTCTTGGGGCGTG------
------ACACCCAAAAAAGTCGCTGGCCACTCAAGTGGAGAGATTGCAGCAGCGTACTGC
GCAGGGGCGCTCACCCACCGTGATGCTATTGCCATCGCTTACTTCAGAGGCAAAGCTTCC
TCCGGT---------------------CTGGTCGGC---CTCAAGGGCGGCATGATGGCT
GTCGGCTGCTCCTATGATCAAGCACGATCATTGCTCGCA------CAACACGGAGAGCAT
CTCGGCGGT---------GTCGCGACAGTAGCCTGTGTGAACTCTCCGAACAGCGTCACC
ATTTCGGGTGACTCGGCTGCTCTCGAGAGACTGCGAGCTATCCTCGAGAAGGAAAGCATG
TTTGCTCGCATGCTTCAGGTCGATGTCGCCTACCACTCTAGCCACATGCAGGGTGCTGCA
GCAGACTACGCCGCTTCCATCGCAGACATTGAGCCGAATAGCTCAGAGGAAGAC------
---GAC---------------------------------------------ACTAAGCGA
GTAACCATGATCTCTAGTGTCACTGGTAGTGAAGCTGCC---CCTGAGTTGCTTGGGGGC
TAC---TACTGGGTACGTAACCTGGTATCTCCTGTTCTCTTTGAGCAAGCAATCAAGGAG
ATGGTTTCTCCAGCAGCA------GAGGCA------------------------------
GGTGGCAAGACTCTTGACCTCTTGATCGAACTTGGTCCTCATAGCGCTCTTGGTGGCCCT
ATTGAGCAGATATTGTCT---------CACCACGGG---ATC------------AGC---
---GATGTCAGCTACAAGTCCGTTCTCACCAGACTCCAAAGCGCCGTCGACACGAGTTTG
CAGCTCGCTTCCGAGCTTTTCGCTGAA---GGTGTCTCTCTGGAACTCCAAAAGGTCAAT
GGAGATTCTCACTGC------------------------------GAGCTTCTCACGAAT
CTTCCGTCGTACCCCTGGAACCACTCTAAAGTTTTCCGCTGCGACTCTCGCATTGCAAAG
GAACTGCTAGCACAGAAA------TTTCCCACAAGAAGTCTCCTGGGAGCGCCGGTGCCA
ATGATGGATGAG---ACACAGAGGGTTTGGCGCAGCTTCTTGCGCCTCGAAGACGAACCT
TGGCTTCGTGGGCACATGGTCGGCAGCACCGTACTTCTTCCCGGTGCTGGTATGACTAGT
ATCATTCTCGAAGCTAGTCAACAGCTTGTT---------GCACCGGGA------------
------------AAGACTGCTCGAGCTTTTCGTTTACGCGATGTATCTCTTTTCGCTGCC
ATGGCTCTCCCCGAAGGAGTT---GCAACAGAAGTCATTGTTCACATGAGGCCCTACCTC
CAATCCACCCTAGGTTCA---------ACCCCC---GCAGCGTGGTGGGAGTTTACTATG
TCTTCATGCGTC------GGAGGTGATCAG---CTTAGGGACAACTGCCGTGGACTGATG
ACCATCGATTACCATGAAGACACAACG---------------------CTGCAGATGGTA
GAGGAGGATGCCATCATCGCAGCC---TCAAGAGTCGCGGAGTACCAT---CGCGTTCAC
ATGGACTCAAACCTTGAG------TATGCCAAGGAAAACTTCTATAACCACATGAAC---
AGTGCCTCGTGGAAATACGGAGAAGCTTTCCAGGGTATCGAGGGCTGCCATGTTGGCGAC
GGCCAG------AGCACCTTCAATATCAGAGTGACCGATATCGGGGAG---ACCTACAGC
AAG---------------------------------------------------------
------GGGCAAATTGAGCGA---CCGTTCCTCATTCACGCGGGTACCTTGGACGCGGTC
TTCCAGAGCTGGCTGAGCAGCACGTGGATAGGTGAC------------AAGGACGGAGGC
TTCGACTTCACGAGACCCTTCGTGCCTGTTCACTTCACCGAGCTCGAAATCGCTGCTGAT
ATTCCTGGC---------GACGTGGGCTACATCATGCCTGGACTCTGTCTCTCGGAGCGA
TATGGCTTTACGGACTTGTCCGCGGACATGTTCATG------TTCGACAAG---GATGTT
TCTAAGCCTTATCTCGTGGTGAAGGACTTCCGAGTTGCTGAGCTGAACGTGGATGACGGC
GGAGGT---------CGC------------------GAAGACAAT---------------
---------------GAGGTTGACCCGACCGACATTACATCAGAAGTTCGCTGGAACTAT
GCCTTAGATGTCATGGAGCCACAGGAAATCAGCCGAGTGGTC---------TCTGCTATC
AAACCC------------------------------------------------------
------------------------------------------------------------
------------------------------------------------------------
------------------------------------------------------------
------------------------------------------------------------
------------------------------------------------------------
------------------------------------------------------------
------------------------------------AAGGACAGGATGGCTGAGATTATT
CGGATGGCACTTCACTTG---AACCCGGCAGCTACACTCCTACAGCTCGTCCCGGACCAC
GATGCCGCGCGCAACTCCGTCATCGCTAGC------------------------------
------CTACCTGGGGACATCGTACGCCCGAGTCAAGTTCGCTATGCGGTCATCAATGCC
GCCAAGAGCCCGTCG---------------------------------------------
------ACCGACAAGACACCCGTCGTCGGCGAAGCGTTCGAACTTGGCGCACTGGATAGC
CCC------------TTGCCGGAGAAC---CTTCCCAAGGCCGATCTCTTGATCATCTCC
AGCGATGTGGAGAAGATTGAC------AAGCGCGACCAGTTC------CTTGAACGAGTT
CTCAGCCTCACCAAGCCAGAGGCGACGGTTCTTATTGCTGCCAAACAGCAG---------
------------------------------------------------------------
---------------------------------------------------------CCT
ACTCCTGGTGGACTGGAAGCTAGAGGCTATGACTTT------------------------
---------------------------------GTCTTT---------------------
------GGAGTTGAGGGAGATGAG---------------------------CGCCTCGCG
CTGTACTGG---GGTGCTAGGAACGCGGATGCGAAGCTCGCG------------------
------------GCCAAC------------GGTACGCCTGCTCGGCAGGCAGTTATCATG
GAGCCGACGACCATGTCC---------ACGGATTCT---CGACAATTCTCAAAAGCTCTA
CAAGAAGCGCTCATT---GCTCAAAGCTAC------GCAGTGTCAACGAGGACTCTGGCC
GACGAG------------------------------------------CCGAAGTCTGGT
GCTGCAGAGAGCGAAGTTCTCATTTCTTTGTTGGAACTTGAAAAGCCGCTGCTCGACGAC
CTGTCGGAGAAGGAGTACGAAGTTGTGAAAAGCCTATCTCTGGCTTACCAGCGTCTTCTC
TGGATCACTTGCGGC---------------GACAACCCATCATTCGGCGTGATTGATGGT
TTGTCACGCTGTGTCGAGAGCGAGATCGCAGGCACT---CGATTCCAGGTTCTGCATCTG
---AGTCAAGAA---ACGGGCCTGCAA------------------CATGGCCCGGCCCTG
GCATCTCGCATCTTATCTTCA------------------------GAAACCACAAAGGAC
GATGAGTTCCATGAACAC---GATGGTGTCTTGCAGGTAACCCGCATTTACAGGAGCTTA
ACCGAAAATGACTCCATCAAGCATCACTTGCACGATTCG---------------ACCCGG
GTTACTTCTGTCGGCGCT---------GAC---------------GAGGATTTGAGGCTC
TCAATCGAGAGACCTGGTCTGTTGGACACACTGCAGTTTATTGAG---GACGAC------
CGGCTG---AACACCACTCTTGCAGACCATGAGGTGGAGATTGAGGTGAAGGCCACAGGC
ATTAACTTTCGAGACATCATGGCCACTATGGGCCTCATTCCCATGTCTGTCTTGGGACAG
GAAGGCAGCGGCGTCGTTGTCAAGACTGGTAGTGAGGCA---AGCCGCTTCAAGCCCGGT
GACCGTGTGAGCTTC---------CTGGGCGTCGGTACACACGCCACCAAGATCCGGGTT
GACCATCGCATTGTTGCTCATATTCCCAAC------------------ACCATGTCCTTC
GAGGAGGCCGCTGCCTTGCCCGTCGTTCATACCACTGCGTACCATGCCCTTGTCAACCTC
GCAAAGCTGACTAAAGGCAAGTCGGTTCTGATCCACGCTGCCGCTGGTGGTGTAGGCCAA
GCGGCTGTCCAA------------------------------ATTGCTCGTCAC---CTG
GGTCTGATCGTCTATGTCACTGTTGGTTCCGAAGATAAGCGGAAGCTATTGGTCAACACG
TATGGCATTCCCGAGAAGCACATTTTCAATTCTCGCGATGCCAGCTTCGCAAAAAGTGTG
ATGCGCGTCACGAATGGTCGTGGAGTTGACTGCGTCCTCAACTCA---------CTCTCC
GGAGAGCTTCTTCGGACATCGTGGGAG------TGCCTGGCTACCTTTGGCACCTTTGTC
GAGATTGGGCTCCGCGACATTCTCGACAACACTCGGCTTGACATGAGACCATTCGGGAAG
AGCACGACGTTCACCTTCTTTAACCAGTTCACGCTCTACGAG---GAGGATCCCGCTGCG
CTAGGACAGATCCTCGACGAGGCCTTCAAGTTGGTCCATGAGGGTACGCTCCGTGCTCCG
AGCCCCCTAACAGTGCATTCCACGGGCCAAGTGGGAGACGCCTTTCGCACTATCCAGCAA
GGA---AAGCACCGCGGTAAGATGGTTTTGTCGTTTACGGAT------------------
AACGCAGAGGTGCCAATCTTGCGC------AAGGCTAAGAACTCC---CTCAAGCTCAGC
GCTGATGTCACATACCTCCTTGTTGGTGGCCTCGGTGGTTTGGGCCGCAGTCTGGCGCGG
CAGTTCATCGCCTGTGGCGCTCGAAACCTTGCCTTCCTCTCAAGATCTGGAGACGCCTCC
---CCA---GATGCCAAGGCTCTGATCAAAGAGCTATCCGAT---------------ATG
GGCGCCAACGTCAAGGCCTACCAAGGTGACGTGTCAGACCCAACTTCGTTCCGGGCCGCT
CTGGATGAATGCGAGCGA------GAACTTCCGCCCGTCAGGGGTGTGGTCCAAATGGCT
ATGGCTCTCCGCGACATCGTCTTCGAGAAGATGTCTTACGATTGGTGGAAGACTGGGCTG
AGACCTAAGGTGCAAGGCACATGGAACCTTCACGAGTACTTCAACCATGAA---CGCCCC
CTGGAGTTCTTCATCATCTGCTCGTCCATCTCCGGTATGTACGGCTACCCTAGTCAGGCA
CAGTACTCCGCCGGCAACACATACCAAGACACTCTGGCGCACTACCGTCGG---TCACAA
GGGCTCAAGGCCGTATCAGTCAACCTGGGTATCATGCGTGACGTTGGCGTGTTGGCAGAG
CAAGGAGCC------ACAGGCAACTTCTTGCTGTGGGAAGAGAGCTTGGGCATTCGAGAG
CCGGCATTCCATGCACTCTTCAAGGGCCTCATCAATCGGCAGAAGAGCGAAAACCCGGCT
------------------------------------TCATGGCCACCAGCTCAAGTGACA
ACCGGCTTGGGCACTGCAGACATCATGGCA------------GCACACGGCCTCGATCAG
CCG---GGATACTTCAGCATC---CCGCGTTTCGGACCTCTGGCTGTGACGAGCTCAGCG
ACAAGTGCTTCG---------------------GGT---------GTTGGAAAGTCGGAT
ACGGTTTCTCTTTCTTCACGCTTATCTGAGGCGAGT---AGCAAGCAGCAG---------
GCGTTGGAGATTATCACAGAGGCTCTGGTGAAGAAGGTGGCCGACATTTTGCAGATGCCC
GTGTCGGAAGTCGATCCGGGCCGGCCTATGTACCGCTATGGTGTTGATTCTTTGGTTGCG
CTCGAGGTCAGAAACTGGATCACTAGGGAGATGAAGGCAACCGTGGCTCTTTTGGAGGTC
TTGGCTGCGGTTCCTATG---GAGGTCTTTGCAGCCAGGATAGCT---GACAAGAGCAAG
---TTGGTGGCGTTTGAGTGA---------------------------------------
------------------------------------------------------------
------------------------------------------------------------
------------------------------------------------------------
------------------------------------------------------------
------------------------------------------------------------
------------------------------------------------------------
------------------------------------------------------------
------------------------------------------------------------
------------------------------------------------------------
---------------------------------------------
>colletotrichum_caudatum_cbs131602__gene_19014
------------------------------------------------------------
------------------------------------------------------------
------------------------------------------------------------
------------------------------------------------------------
------------------------------------------------------------
------------ATGCCCAAGTCTCCCATTGCCGTCGTCGGGCTGGCATGTCGCCTCCCG
GACGAAGCTTCTTCTCCCGAGGAGTTCTGGAAGCTGCTGCTAGAACAAAGA---------
------------------------------------------GATACACTCTCGGAGCCT
CAC---AATCGATGGAACACGGATGCGTTCCACCACCCCGGGCGCAAC------------
AAGCCGCAAACCATCGCGGCGAGGGGCGCCCATTTCCTAAAGAGAGACGTCATGGCATTT
GACGCAGCCTTCTTCAACATCAACGCCAGCGAGGCCGTCGCCCTGGACCCCCAACAGCGC
TTCGTGCTCGAGGTCACCTACGAAGCCCTCGAGAGCGCCGGCCTCACCATGGCCGGCGTC
TCGGGCTCACGGACGGGATGCTACGTCGGCTTCTCG------TCCAGCGACTACCGCGAC
TCCATCCTCCGGGACACGGAGACGTCGCCCCGCTACACCGACCTCGGCACCCACGCCGAA
ATGCTGTCGAACCGCACCTCGTGGTTCTACAACCTCAAGGGCCCCAGCATGACCGTGTCT
ACGGCCTGCTCGTCCAGCCTCGTCGCCGTTCACATGGCGTGCCAGAGTCTGCTGGCCGGC
GAGACCGACATGGCCGTCGCCGGCGGCGTGAATCTCATGCTCAACCCCGAGTGCGGCACC
TACCTGAGCAGCCTGACCATGATCTCGCCCGAAGGCCACTGCAAGTCGTTCGACGCCTCC
GGGGACGGCTACGGCCGCGGCGAGGGCTGCGGCATCGTCGTCCTCAAGCGCCTCGACGAC
GCCCTCAGGGACGGCGACCCCATCCGCGCCGTCATCCCCGGCACCGGCGTCAACTCGGAC
GGCTTCACTCAGGGGTTCACCATGCCCAGCTCCGAGTCGCAGGCGGCGTTGATCAGAGAC
GTATACGAGAGTGCAGGGCTGGACATGAGCGACACGCAGTTTGTCGAGTGCCAC------
---------GGAACTGGGACCAAGGCCGGCGATCCCATTGAGACGAGAGCAATCTACGAG
ACGCTCGGCAAGAGCGCA------------AGCAGCTCGCAGCCGCTCATCATCGGCAGC
GTAAAACCCAGC---------------------ATTGGCCACTTGGAGGGCGCATCCGGC
GTGGCGGCGCTCATCAAGGCGATCCTCGCCCTCGAGAAGGGATACATCCCGCCGCAGATG
TTCTTCAGCACACCCAACCCCAAGATCCCGCTCCGGGAGTGGAACCTCTCGGTCCCGACA
GCCCTCACGCCGTGGCCCAAGACGAAC------GGTCCC---AGGCGGGCGAGCATCAAC
AACTTTGGTGTCGGCGGGACCAACTCCCACGTCATCATCCAAGAAGGCATCCCCCCCCGG
GGGCGGCAG------CCCGCT---------------------------------------
---------CTA------------------------------------------GAC---
------------------------------------------------------------
---------------------TCCTCGGCAGCAGCAGCTGCGCACGACAGGAAGAAGCGC
CTCTTCGTCCTCAGCAGCCAGGACCAGAAGGGCCTTGTCCGCGTGGCCGAGTCGATCGCG
GGCTATCTCGGCAACGCATCTACGCATGCC------------------------------
------AACGCCACCACCCGTGCCGCCGACCTCGCGTATACCCTGGGGAACAAGCGCTCG
AGGTTCTCGTGGAAGAAGTCTTGCATCGCCACCGACCTCGAGGACCTGCGGTCTCGCCTC
CTT------------GCCATGACAAGCGACGGC------GCC------------------
------GTCAGGTCTCAC---GCCGCCCCGCGCATCGGCTTCGTCTTCACGGGACAGGGC
GCCCAGTGGCCGCTGATGGGCCTCGAACTGTTG---AAGTTCGACGTCTACAAGGCCTCT
TTCGAAAAGTGCCAGGGCTACCTC---GCCGAGCTGGGCTGTTCTTGGGACGCTGCCGAG
GAGCTTCGGAGGCCGGCC---GAGACGAGCCGTATCAAGTCACCCGAGCTGAGCCAGCCG
CTCTGCACCATCCTCCAGATCGGTCTCGCCGACCTGCTGACGTCCTGGGGCGTC------
------CGTCCCGCCAGGGTCGTGGGCCACTCGAGCGGCGAGATCGCCGCTGCCTACTGC
GCTGGCTTCCTGACCGCGCGGGACGCCGTCGAGGTAGCCTACCGCCGAGGCAAGTTCTCC
GCAGACCTTTCCTCCCTG---------GCCCCCGGG---CGGAAGGGCGGCATGCTGGCG
GTCGGCTGCTCGCAGGACGAGGCCGAAGAGCTCATCTCC------AACGTC---------
------ACG---TCCGGGCGGCTGGCTGTCGCTTGCGTCAACTCGCCGTCCAACGTCACG
ATTTCCGGCGACGCCGCCGCAGTCGAGGAGCTGCACGGGAAGCTGCGGGCCACGTCAATG
TTTGCCGCCCGTCTCAAGGTCGACGTCGCCTACCACTCGGAGCACATGGAGACCATCTAC
CCGAGCTACGTCCAGTCGCTCAGGCACATCCGTCCAGGCGCGGGCGGCCTTCCG------
------------------------------------CCGGACGCCCCC---ACGCATGCC
GTCGCCATGGTGTCGAGCGTCGAGGCCGCCGAGGTCGAC---CCGGAAGCGCTCGGAGCC
TTC---TACTGGGGCCGCAACCTCGTCTCGCCCGTCCGGTTCTCCGATGCCCTGCGCCAA
CTCGTCTGCCCGGCCGCCGAGGGGCCCGTC------------------GACGCCGACGGC
ACCGCCAGCGCCGTCGACCTCCTCGTAGAGATAGGCCCACACCCCGCCCTGAAGCAGAGC
GTAAAGGAGATCCTCGCG---------GCCTCGGGC---GTC------------AAG---
---GGCGTCGGCTACCTGCCTTCCCTGTCGCGGGGCATGAACGACGAGGACATGGCGCTT
TCGTTGGCCGGGAACCTCTTCGCGGCG---GGGGCGGCCGTGGACGTGTCCAAGGTCAAC
GGCGACCCG---GGC---------------------------GCCGTCATGCTCACCGAC
CTGCCGCCGTACCCGTGGCAGCACTCGCGCAAGTTCGACGCGACCCCGCGCATAGGTCGC
GAGCACAACAACCGTCCT------CACCCGCAGTACGGCCTGCTGGGCGCCCCGATGCCC
ACCGTCGACCCC---GACGAGCACGTCTGGCGCGGATACGTCCGCCTCGACCAGGAGAGT
TGGGTGCGCGACCACAAGATCACCGGCGTCATCGTCTATCCCGGGGCGGGGCTCGTCGCC
ATGGCCCTGGAGGGAGCGCGGCAGCTGGCC---------GAGCCCGGT------------
------------CGTGCGGTCCGGGCCTTCAAGCTGCGCGACGTCTCCATCGGGTCGGCC
GCCATCATGACCGAGGACAGG---CCGACCGAGTTTGTCCTCCACGTGCGCCCGCACCTG
CTCGGCACCGCC---------GGC---TCCGCGCCGAGCGCGTGGCTCGAGTTCACCATC
TCGTCGTCGGGA------GGGCCCGATATGCCGCTGCGCCAGAACTCCCGCGGTCTTCTG
CGCATAGAGTACGAGGCCGATGAC---------------------GGCAGCGCTGCGAGC
CGCGAGGAGGAAGCCGCCGTCGCC---GGCTGTCTGGCCGAGTACGAG---GCGGCGGCG
GCCGCCTGCGTGGAGGAG------CTGCCTATGAGCGACTTTTACCCTGACTTGGCC---
AAGGTCGGGCTCGGGTTCGGCACGACCTTCCAGAACATGAAGAAGCTCCACTATCGACCG
GGCGAG------TCGGTGTACGACCTGGCCATCGGCGATCCGGGCGAG---TCCTTCGAC
ACG---------------------------------------------------------
------GGGCGCACCGGGCGGCGTACGCACCTGATACACCCGACGACGCTGGATTCAACC
GCCTCGGCGTCGTTCGCGGCGTGCTACACTGGT---------------TCC------CGG
GAGCCGCCTGAAAGGCCGTACATCCCCGTCTTCATCAGCGAGTTTGAGATCTCGGCTGAT
ATTCCCTTC---------GAGCCGGGCACGCTTGTCAAGGGGTTCGCGAGGGCCAAGAGG
CGCGGCATCAACGAAATGGAGTCCGAAGTCTACATG------TTTGATAAG---GCGCTG
TCCAAGTGCTACCTCTCCATCCGCGGGTATCGGGCCACCAGCGACATCGCGTCCGACGCG
AGCGGCGCCGGG------------------------GAGGACCCG---------------
---------------TCGGAGGCGGCGCCGGGTCTGTGTTATTCCACGCGGTGGGAGGCG
GCCTTTGGGTTGCTCACCGAT---GAAGAGCTCCGCGCCGTT---------GCTGCGAGT
------------------------------------------------------------
------------------------------------------------------------
------------------------------------------------------------
------------------------------------------------------------
------------------------------------------------------------
------------------------------------------------------------
------------------------------------------------------------
---------------------GCCGGGCTGACACCGGACGACAAGCTGGAAAAGATTGCC
CAAATGATCCTCCACGAG---CACCCCGACACAACCATTCTCGAGGTCCTAGCCAAGCAA
CACGAGCCTCCGGCCAAGGACGACACG------------------------GTGCTAGGC
CGTCTC---------TCGCTGAGCGGGCCTGACCAGGCGAGGCATGCCGTCATCGGCGAC
TCGGCA------------------------------------------------------
------GCGGCATCCGGCGATTCGAGCAGAGAGGTTCTGCTGCTGAAGCCC---------
---------GGA---CAG------CCAGCCGACACCACCTTCGACCTCGTCCTCGCGGGG
CAGGCCTGCAAGGACCTGATT------CGC------GGCGACGCCAACCTCGGTCTTCTA
TTGGAGCACGTCAAGCCCGGCGGGCGTCTCATCTGCGGGTTCGACTGCGAGGGGCTCGAC
AAGTCGAAGCTCCCGGAAGGTTGCCGTGTTGAC---TATTTGTCC---------------
---------------------------TCGGACGCC------------GCCGCCGAAGCA
GGCATGACGCTGATCACCGCTCCCGCGGTCGTT---------------------------
---------------------------------------------------GCGGAC---
------------GCCGACCCCGGC------------------------------------
------------------------------------------------------------
------------------------GCCCTTCCGGTAAAGGGCGGTAGAGTCACCATAGTG
GAGCCGCCAACGCCGAGC---------GGCGCCGTT---CAAAGGTTCTCGGCCGCCTTG
GCGGAGCTTCTTCAAAAGACACTAGGA------CTCGAGACCAGAACCGTACCCTGGACG
CCGGAGCTGGCG---------ACG------------------------GCG---GTCCTT
TCGGAG---------CGCGTCGTGTGCTTGCTGGAGCTGGAGAAGGCCTCGATGGACAAC
CTTTCCGAGCCCGACTTTGGCCTCGTCAGGGACATGATTGTCAAGGCGGCGAGTGTGCTG
TGGGTGACGGCGCTGAAG------------GACGACCCGGCGGCGTCCGTCATCGAGGGC
GCACTGCGCGTCGCACGGAGAGAGCTGGGCAACCCC---GAGCTCAAGACGCTGCATCTG
---TCC------GGT------------CTC------GAT------GGCGGGCCGGAGCTG
GCAGCCAGGGTGCTC------------------GGC------AGCTCCACC---AAGGAC
ACCGAGTTCGTCGAGGACGGGGACGGCATGCTCAAGGTGAGCAGGGTCTTGGAGGACAAC
GGACTCAGCGCCGAGGTCGCGTCCTACGCCGGCACGGAG---------------CCGCAG
ATGGCGTCGATCAAGACG------TGCGGG---------------TTTCCGCTGCGTCTC
GGCATTTCCAGGCCCGGCCTGTTGGACACACTTCGCTTCGGGCCG---CAGGAG------
GACGCG------GGCCCGCTCAAGGAGGACGAAGTCGAGATCGAGATTAAGGCGTCCGGG
ATGAATTTCCGAGACGTCATGATCTCCATGGGGCTCATCGCAGACCCCCGTCTGGGCTAC
GAGGGCGCCGGCGTCGTCCTCAGGACGGGAAGCAAG---GTGACGAGCGTCAAGCCGGGC
GACCGCGTCAGTGCCCAC------ATCTTGGGCTCC---CACGCCACCAGGGCCCGCACG
CTCGACATCATGTGCGCCCGCATGGCGGAC------------------GACATGTCCTTC
ACCGAGGCCGCGTCGTTCCCGTGCGTCTTCACTACGGCCTACCACGCCCTCGTCAACCTC
GCCCGGCTACGCCCGGGGCAGTCGGTGCTGATCCACGCCGCGGCCGGAGGCGTCGGCCAG
GCCGCCATTCAG------------------------------CTGGCCTGCGAT---ATG
GGCCTCACGATATACGCGACGGTCGGGTCTGCGGCCAAGAAGGCTCTCGTGATGGAGCGG
TACGGCATACCGGAGGCGCACATATTCAGCTCGCGCGACTCCAGCTTCGTCAAGGGCGTA
AAACGCGTCACCGGTGGCCGCGGCGTCGACTGCGTGCTCAACTCA---------CTTGCG
GGCGAGCTGCTCCGTCAATCCATGTAC------TGCCTTGCCCCCCTCGGAACCTTTGTA
GAGATTGGAAGCCGCGACATCAGTGAGAACACGCGCCTCGACATGGCCCCATTCGCTGCT
GGCACCACCTTCACTTCATTCACCCTTCTCCAGGTCCTCCAG---TACGATCCGGGGCTC
ATGGCAGAGACTTGGGCTAAAACCTTTGACCTCGTCCGCAGAAAGGTCCTGCGCCCCCCC
TCGCCTTTGACAATCATGCCTGTCCAGTCTCTCAAGGAGGCCTTCCGCCTGATGCAGGGC
GGC---AAGCACAGCGGCAAGATCGTCCTCTCGTTCGAGCACGAC------------GGC
GAC------GTCCCC------ATCGTGCGGGATCCCAAGACCGCC---CTGCAGCTCGAC
CCCGCCTCCACATACCTGCTGGTCGGGGGCCTAGGTGGCCTGGGTCTGTCGCTGGCGCAG
ATGCTCGTCGACTCGGGCGCGCGCAACGTCGCCTTCATCTCGCGATCCGGCGACACGCAA
---CCA---TCGGCCAAGGCCGCCTTGGCCGCCATCTCCGCCTCCGCGCCG---------
GGCACACAAGCCAGGGCGTACGCCGCCGACGTCAGCGACAAGGCGTCGCTGGCCGACGCT
CTCGCCCGCTGCGGTGCC------GAGCTGCCGCCGGTCCGGGGCGTCGTCCAGATGGCC
ATGGTCCTGCGCGACGGCGTCTTTGAGCAGATGGAGCACGACGGCTGGACGGCAGCCGTC
CGGCCCAAGGTTGACGGCACCCGCAACCTGCACGAGCACTTCGGGCCCGCC---CACCCG
CTCGACTTCTTCATCATGTGCTCGTCCATCTCGGGCGTCATCGGCAACCGCGGCCAGGCC
AACTACGCCGCGGCCAATGCCTTCCAGGACGCTCTGGCTCACCACCGCCGC---TCGCTG
GGCCTGCGCGGCTGCGCCGTCGACCTGGGCATCATGCGGGACGTCGGCGTGGTGGCCGAG
AAGGGCGCCGCG------GGCGACCTGGTCAAGTGGGAGGAGCTGCTGGGCATCCGGGAG
GCCACCTTCCACACGCTCATGAAGACCGTCATCAACGGGGAGATGCGCCGGCAG------
------------------------------CCGGCCGCCGAGTTCCCTGCACAGATCAGC
GTGGGCCTCGCGACTGCCGGCGCCTTCGAA------------GCGGCGGGTCTGGCCCTG
CCC---GATTGGCTTACGGCGGACGCCCGGTTCGGACACCTGGCCGCCGTGCGCTCCGGG
GTTTCTCCCAAA------------GACGGGAGC---GGCGGGGACGCCGCGCAGACGGCG
GTGGCGTCTCTGCCGCGGCGGCTCGCGGCCTCCGCG---ACCAGGGACGAG---------
GCTGTTGCTGCCGTCGTTGACGGGCTGGTTGATAAGGTGTCCAACATCCTGTTGACGCCG
GCGTCCGAGGTCGACCCCGCGCGGCCGCTCTACATGTACGGTGTAGACTCGCTCGTGGCG
ATGGAGATCCGCAACTGGATCCACCGCGATGTGAAGGCGGACATTGCGCTGTTTGACGTC
CTGGAGGCCGTGCCCATG---ACTAGTTTTGCGGACAAGGTGGTT---AAGCGGTCTAAA
---CTATGT---------------------------GCTTTTGAAGATCAATAA------
------------------------------------------------------------
------------------------------------------------------------
------------------------------------------------------------
------------------------------------------------------------
------------------------------------------------------------
------------------------------------------------------------
------------------------------------------------------------
------------------------------------------------------------
------------------------------------------------------------
---------------------------------------------
>colletotrichum_cereale_cbs_129662__estExt_Genewise1.C_1610017
------------------------------------------------------------
------------------------------------------------------------
------------------------------------------------------------
------------------------------------------------------------
------------------------------------------------------------
------------------------------------------------------------
------------------------------------------------------------
------------------------------------------------------------
------------------------------------------------------------
------------------------------------------------------------
------------------------------------------------------------
------------------------------------------------------------
------------------------------------------------------------
------------------------------------------------------------
------------------------------------------------------------
------------------------------------------------------------
---------------------------------ATGATCCTCGGACCCGAGGCAACCATG
GAACTCAACAGCCTGGGCGTGCTCAACCCCGACGGACGGTCACTGTCGTTCGACGAGGCG
GCAAACGGGTACGGACGCGCCGAGGGCTGCGGCATCGTCGTCCTCAAGCCGCTGGACAAG
GCGATCCGGGACGGCGACCACGTCCGCGCCGTGGTCCGCGGCAGCGGCGTCAACTCGGAC
GGCTGGACCAAGACCATCTCGACGCCGTCGGGCGAGGCCCAGGCGGAGCTGATCCGGCAC
GTGTACGAGTCCAACGGGCTGGACTACGACGCGACGCAGTACGTCGAGGCCCAC------
---------GGGACCGGCACCAAGGTCGGAGACCCCACGGAGCTCAAGGCGATCCACGAC
ACCATCGGGCGGAACGCG------------AGCGAGTCCCGCAAGCTGTACGTGGGCAGC
GTCAAGGCCAAC---------------------ATCGGCCACCTCGAGCCGGCCGCCGGC
GTGGCGGGCTTCATCAAGGGCGTCCTGGCGCTCGAGCACGCCGTGATCCCGCCCAACGTC
CACTTCCACAAGGCCAACCCGCGCATCCCCTTTGACGAGTGGAAGATGGTCGTCCCGACC
TCGCCGACGCCCTGGCCCGCGGCC---------GAG---ACCAGGCGCATGAGCGTCAGC
AGCTTCGGCATGGGCGGCACCAACGCCCACGTCGTCCTCGAGGCGTACCGGAAGCCGACG
GCACCGGAACAGCTGACGGCGGACGGACACGGC---------------------------
------------------------------------------------------------
------------------------------------------------------------
------------------------------AGCAGCCCCGTCGCCACCGAGAAGAAGAGG
CTGTTCGTCCTCAGCAGCCACGACCAGGCGGGCCTCAAGCGCGTCTCGGACACGCTGCTG
CGGCACCTCGCCAACGTCCGGCGCGAGAGCCCGGCGTGGACGCCC------------GAC
AAG---GGCGAGCCCGGGTACCTGGCCGACCTCGCACACACGCTCGGCACGGCGCGCTCC
GGCCTGGGGTGGAAGGCCAGCTGCGTGGCTCGCAACCTCTCGCAGCTCGAGGCCCATCTC
GAT------------GCCGCACCCTCCGAGGAGGTGTGGAAGATCTCGCGCGCTTCCGCT
TCCCCGGCGGAC---ACCGACAGGCTGCAGCGCGTCGGCTTCGTCTTCACGGGACAGGGC
GCCCAGTGGGCCGGCATGGGCGTCGAGCTCCTC---GCGCGGCCCGTCTTCCGGGACTCG
GTGGCCCGCTCGGCCGCCATCCTC---AAGAGCCTCGGCTGCGACTGGGACCCGGTGGCC
GAGCTGTCCAAGACGGGC---GGCGAGTCCCGGCTGGGCCGGCCCGAGATCAGCCAGCCC
GTGTGCAGCGTGCTGCAGATCGCCCTCGTCGACGAGGTCCGGTCGTGGGGCTCGCCCGTC
CTCGGCAACCCGGCCAAGGTCGTCGGCCACTCGAGCGGCGAGATCGCGGCCGCGTACTGC
GTGGGCGCCCTGACGCACCGGGACGCCCTCGTCGTGGCCTACTCGCGCGGCACCGCCTCG
GCCCTGCTGCCGACGGTC---------GCGCCCGAG---CTGGACGGCGCCATGATGGCC
GCCGGGTGCTCCCGGGAGACGGCCGAGGACCTTATCGAG------AGCCTC---------
------GGGCTGGCCGGCCAGGTCGGCGTCGGCTGCGTCAACTCCCCGTCCAGCATCACC
CTCTCCGGGGACTCGACGGCCATCGACGCCATGGCGGCCGCGCTGGACGAGCAAAAGACC
TTTTGCCGCCGGCTCAAGGTCCAGGTGGCCTACCACTCGTCCCACGTCGCCGCCGTGTCC
GGCCAGTACTACGAGGCCATGGACGGCGTCGAGACCGTCGCCGTCGCC------------
---------------------------------------GGGGATGACGGCGCCGCCGCG
CCGCGCATGATCTCGAGCGTGCTGGGCGACGAGGTATCC---CACGAGCAGCTGGGCCCC
TTT---TACTGGCTGCAGAACTTCCTATCGCCCGTCCTCTTCTCCGACGCCCTCAAGATG
CTCGTCCAGCCCGGG---GGC------------------------------------AGC
ACCGAGCCCGAGGTCGACCTGCTCATCGAGATCGGCCCGCACAGCACCCTGGGCGGGCCC
ATCGAGCAGATCCTCTCG---------CACCACGGC---ATC------------AAG---
---GGCGTCGCGTACCAGTCCCTTCTCCGGCGCGGCGCCGACGCCTCCGAGACGAGCCTG
CGGATGGCCCAGGAGCTGTTCCACCAG---GGCATCCCGCTGGACCTGGCCAGGGTCAAC
GGCGACACCTCGCCG------------------------TCGGTCGACCTGCTGACCGAC
CTGCCGCCGTACCCCTGGATGCACGACAACAAGTACAACGCCTACCCGCGGGCGCAGAGG
GAGCGCTGGTTCCGGGAC------CAGCCGGCCAGGGGCCTGCTGGGGGCCCCGACCCCG
GTCATGCAGGAG---AAGCAGCGCGTCTGGCGCGGCTTCATCCGGCTCGACGACGAGCCG
TGGCTGGCCGGACACGCGGTCGGCGACACGGTCGTGTTCCCCGCGGCCGGCATGATCAGC
ATGGTGCTCGAGGCGGCGCAGCAGCTGGCC---------GAGCCGGGC------------
------------AAGACGGTCCAGGCCCTCCGCCTGCGCGACGTGTCCGTCGTGGCCGCC
CTGTCGATCCTCCAGGGCGTG---GCCACCGAAACCGTCGTCACCATGGCCCGGTCCGGC
TCCGGGTCCGGC---TCC------------------GGGCCCTGGTGGGACTTCACGGTG
TCGTCGGCCAAC------ACCAGCTCGGCCCAGCTACGGGACAACTGCCGCGGGCTCATC
GCCATCGACTACGCGGCCGGGAAGAGC---------------------GAGCACATGGTG
CACGAGGAGGCGCACGTCTTCGCG---CAGCGGGCGGGCCAGTACAGG---GACGCCGTG
CGGGAGCTCCGCGAGCCC------ATCGCAAAGGACGACTTCTACAAGCAGATCGCCCAG
GGCACCGGCTTCAAGTACGGCGAGCTCTTCCAGGGCGTCGAGGACCTGCTCGCGGGGCCC
GGCAAG------ACGCACTTCAAGCTGCGCGTCACCGACATCGGCAAG---ACGTTCAGC
CAGGGGCAGGACGGCAGCAGCAGC------------------------------------
------------AGCAGCAGGCGGCCGTTCCTGATCCACGCGGCCACGCTCGACGCCATC
TTCCAGTGCTGGGTGGGCGCCACGTACCGCGAC------------------------GGC
AAGCTCGGCCTGAAGCCGTTTGCGCCCACGCGCCTGGGCGCCATGGAGATCCGGATGGAC
GTGCCGGGC---------GCGCCGGACGACGTCATGGTCGGCTACAGCACCAACAGGCGC
CACGGCTTCCACGAGCAGACCAACGACATGTTCCTG------TTCGACCCG---GCCCTC
GACAAGATGTACATCGCCATCCAGGACTTCCGCATCTCCGAGCTCGACACCACCGGAGGC
GGCGGCGGCGGCGGCGGCGGCGGCGGCGCCGAGCAGGAAGAGCACGAGGGCGGCAGCGCG
GATACCGTGCTCGACGGGCCCGGC---GCCTCCGTCACGGCCGAGGTGCGGTGGGACCAT
TCCATCCGTCTGCTGGAAGAGGCGGACGTGGCCAAGGTCGTG---------GCG---CCG
------------------------------------------------------------
------------------------------------------------------------
------------------------------------------------------------
------------------------------------------------------------
------------------------------------------------------------
------------------------------------------------------------
------------------------------------------------------------
------------------------CGGAGCCGGCCCGAGGACGGCATGGCCAAGCTCGTC
GGCATGTTCCTCCACGAG---AAGCCCTCGGCGTCGGTCGTCGAGCTGGTGCAGGACCGC
AAGGCTCTGCACCAG------GGCCGGTCCGTCGTGAACAGC---GTCCTCGGCAACGCC
GGGCTGCTGCCGCCGGGCGCCGTACCGTCCTCCAACGTCCGTTACACGCTCGTGGACGGC
ACATCCGCAGGTGCCGGTGTCGTTTTCGACGAGACC---GCTGCC---------------
---GCCGCCGCCGCCGCCGCCCTCATCGGTGAACCCCTGCCGCTTCAACAGGCC------
---------------------GTCGAGGACGCCGTGTCCGCGGATCTCTTGGTCGTCCCG
CCGCCG---GTCTCCCATCAC---CTCTTGGATGACGGAAACCCGGTCCTGGACTCATTC
GTTCGCCTGGCCAAGCCAGATGCCGAGCTCGTCCTCTCTGTCTATGGCCGTCAAGCGTAC
GAGGCAACA---GCGTCGTCCCTCCAGTCCAAGGGCTGGCGAGAAATGTCGACGCTC---
------------------------------------------------------------
---------------TCTGCAGGTGATGCTGGA---------------------------
------------------------------------------------------------
---------------------------GACGAT------------------GCGGTCGTG
GCCATGTTGAGATACAGCCCAGGCGAG---GCACCGCAGCAG------------------
------------------AACGGCGAGACGACCCCGGCCCAAGAC---TTCGTCGTCGTC
GTGCCGTCCACACCTTCA---------CCTGCCACC---CAAGACTTCTCCGAGACGCTG
CAAGACCAGATGGTT---TCTCAGGGC------AAGTCCGTCGTCGTGAAGACTTGGGAT
CAGATCACCGGTTCCGAA------------GCCGGCGCGGCCGGTCTGGTGTCCGGCGGC
AAGACGACGTCGCCCGTCGTCGTATCTCTGCTGGAACTCGGGCGACCCATGCTCGCCGAT
CTTTCCGAGCCTGATTTCCATGCCCTCCGAAGCCTCATCTTGCAGACTGAGCGCATCCTT
TGGGTCACCGGCGGCGAC------GGCGGCAACGATCCGTCCTTCTACATCGTGGACGGT
CTCGCACGAACCGTCTCCAACGAGACGGCCGGCCTG---CGGTTCCAGACGCTCCATCTC
---AGCAGCTCATCATCGGAG---------------------------CTGGCGTCGCTC
GCCGCCCGGATCCTC------------------GCG------AGCGACACG---CCGGAC
AACGAGTTCCGCGAGGCG---GGGGGCCTGCTGCAGACGTCCCGCCTGTACAAGAGCGCC
GCGGGCGAGCGGCGCATCGCCCGCCACCTCAAGGACGCC---------------ACGCGC
GTCGTGCCCCTGGCCGGGGAGAAG---------------------TCGCCCCTCCGCCTG
GCCATCGGCCGTCCCGGCCTGCTGGACTCGCTGCACTTCGTCACG---GACGAG------
CGCACG---CTGGAGCCGCTCGGCGACGAGGACGTCGAGATCCGCGTCCACGCCTCGAGC
ATCAACTTCAAGGACATCATGGGCGCCATGGGGCTGGTCCCGGTGCCGATGCTGGGCTTG
GAGGCCAGCGGCGTCGTCGTCCGGACGGGGGCCGCC---GTCGGCAACGTCAAGGTCGGC
GACCGCGTCGCGGCCCAC------GCCTACGGGAGC---CATGCCACCATCGTCCGCACC
CACCACGCCGTCGTCCACAAGCTGCCCGAC------------------TCCATCTCGTTC
GAGCAGGGCGCCGCCATCAACCTCGTCCACGTCACGGCCTACTACGCGCTCGTCCGCCTG
GCCAAGCTGCGCAAGGGCCAGTCGGTCCTGATCCACGCGGCGGCCGGCGGCGTCGGACAG
GCCGCCGTCCAG------------------------------CTGGCCAAGTAC---CTC
GGCCTGGTCGTCTACGTGACTGTCGGCTCCGAGAGCAAGCGGCGGCTGATGCGGGAGCGC
TTCGGGGTTCCCGACGAGCACATCTTCTACTCGCGCGACCTCAGCTTCGTCAAGAGCGTC
GAGCGCGTCACCAACGGCCGCGGCGTCGACTGCATCCTCAACTCC---------CTCGCC
GACGAGCTGCTGAGGGCCTCGTGGGACTCGGCCTGCCTGGCCCCTTTTGGCACCTTTGTC
GAGATCGGCCTGCGCGACATCACAAACAACTCGCCCCTCGACATGCGGCCCTTTGTCAAG
AACGCCACCTTTGCCTTCTGCGACATCCTCAACTACCCCGTC---GAG---------GAC
CTCGGCGCAGTCCTCGCCGAGGTCTACGCCCTCGTCGAGCAGGGCCACCTCACCCCCGCC
CACCCGCTCAAGGCCTACCGCCCCGGCCAGGTCGAGGACGTCTTCCGCGTCATGCAGCAG
GGC---AAGCACGCCGGCAAGGCCGTCCTCACCTTCAACACGCCCGGCGAGTCTCCCGAC
GACTCGCGCGCTCCCGTGTTCCAG------CGCGCCGCCGACCTG---TTTCGCCTCGAC
CCCGACGCCACGTACCTCCTGGTCGGCGGCACCGGCGGGCTGGGCCGCAGTCTGGCGCGG
AACTTGGCCGTCGCCGGCGCTCGCCACATCGCCTTCCTCTCGCGGTCCGGCGACGCCTCG
---GAA---GAGGCCCGGACGCTGCTGGCCGAGCTGGCCTCG---CGT------------
------------------------------------------------------------
------------------------------------------------------------
------------------------------------------------------------
------------------------------------------------------------
------------------------------------------------------------
------------------------------------------------------------
------------------------------------------------------------
------------------------------------------------------------
------------------------------------------------------------
------------------------------------------------------------
------------------------------------------------------------
------------------------------------------------------------
------------------------------------------------------------
------------------------------------------------------------
------------------------------------------------------------
------------------------------------------------------------
------------------------------------------------------------
------------------------------------------------------------
------------------------------------------------------------
------------------------------------------------------------
------------------------------------------------------------
------------------------------------------------------------
------------------------------------------------------------
------------------------------------------------------------
------------------------------------------------------------
------------------------------------------------------------
------------------------------------------------------------
------------------------------------------------------------
---------------------------------------------
>Colletotrichum_chlorophyti__gene7859
------------------------------------------------------------
------------------------------------------------------------
------------------------------------------------------------
---------------------------------------------------------ATG
ATTCCCAATGTTACAATG------------------------------------GGGTCT
TATCATGTTCGTCGGGACAACTCTCCCATCGCTGTAGTTGGGTTAGCCTGTCGTCTTCCC
GGTGATGCGACCTGCCCGACTGAATACTGGAACCTTTTGAAAGAGGGGAGA---------
------------------------------------------------------------
------------------------GCCTTCTACCATGCCAACCCCAAA---------GAT
AGGCAAAACGTGCTGCCCACCAAGGGTGGACACTTCATCAAGAACGACCCCTATGCGTTC
GACTCGTCCTTTTTCAAATTCTCGGCGGCCGAAGCGGCCATCCTGGACCCCAAACAGCGC
ATCTTGCTCGAGGTGACGTACGAGGCCCTCGAGAACGCTGGCCTGCCGATGCCCAAGGTG
GCGGGCACGCGCACTGCGTGTATAATGGGCACCGCC------TGGAGCGACTACCGCGAC
GCCCTCGTGCGTGACTTCGAGCAATGGCCCCGCCTCTACCTAATGGGCGTCAGCGACGAG
ATGGTCAGCAACCGCCTGTCGCATTTTTTCGACCTGCGTGGCCCCAGTCTGACAGTTGAG
ACGGCCTGCTCGTCCAGTCTTGTGGCTATTCATCAGGCCTGCGAGAGCCTGCGGTCTGGC
CAGGCAGAGAtggccgtcgccggcggAATCAACATGATCCTCGGACCCGAGGCAACCATG
GAACTCAACAGCTTAGGAGTGCTCAACCCAGATGGACGCTCGCTCTCTTTTGACGAGGCA
GCGAATGGTTACGCACGTGCCGAGGGCTGCGGCGTTGTCGTACTCAAGCCACTAGACCAG
GCTGTTCGGGATGGAGACCACATTCGTGCGGTCATCCGCGGAAGCGGTGTCAACTCGGAC
GGCTGGACCAAGACCATCTCGACGCCGTCCGGCTCAGCCCAGGCTGAGCTGATTCGACTG
GTCTACGACTCGAACGGGCTGGATTACGACTCGACCCAGTACGTCGAGGCTCAC------
---------GGGACTGGCACCAAAGTCGGAGACCCTATCGAGTTAGGAGCGATTCACGAC
ACCATTGGCCAAAACGCG------------AGCGAGTCCCGCAAGCTGTATGTGGGCAGC
GTGAAGGCAAAC---------------------ATTGGCCATCTCGAGCCCGCCGCAGGT
GTGGCCGGTTTTATCAAGGGCGTCCTGGCACTGGAGCACGGCATGATCCCGCCCAACGTT
CACTTTCACAAGGCCAACCCTCACATTCCCTTTGACAAGTGGAACATGGTCGTCCCGACC
TCGCTGACGCCCTGGCCTGTGGCC---------GAG---ACAAAACGCATGAGCGTCAGC
AGCTTCGGCATGGGTGGCACCAATGCCCATATCGTCCTCGAAGAATTTAAAAAA---CGA
CCATCAAAACAACTAACAAACGGGCATAGCAAT---------------------------
------------------------------------------------------------
------------------------------------------------------------
------------------TACGATGCCTCTAACAACAACATCGTCGCCGACAAGAAAAGG
CTGTTCGTCTTCAGCAGCCACGATCAGGCGGGCATCAAGCGCGTCTCTGATTCACTCGTG
CAGCACCTCAGCAACGTCCGCCGCGAAAATCCAACGTGGACGTCT------------GAG
AAG---GGCGAGCCCGAGTACATCGCCAACCTCGCACACACCCTCAGCACCGCGCGCTCC
AGCCTGGGGTGGAAGGCCAGCTGTGTTGCGAGCAGCTTGTCGCAGCTAGAGGAGCagctc
gcc------------gccgcgccTTCGGAGGAGGCGTGGAAGATCTCGCGCGCCTCCGAA
---------GCA---------AAACAACTGCGCGTCGGCTTCGTCTTCACGGGCCAGGGC
GCCCAGTGGGCTGGCATGGGCATTGAGCTCCTC---TCGCGGCCCGTGTTCCGGGACTCC
GTCGCCCGGTCAGCCGCCATTCTC---AAGGGCATCGGCTGCACCTGGGATCCCGTGGCC
GAGCTATCCAAGACGGGC---AAGGAGTCACGGCTGGGCCAGCCTGAGATCAGCCAGCCC
ATCTGCAGCGTCCTGCAGATTGCACTCGTCGACTTGATCCGGTCGTGGGGCTCCCCGGTC
CTTAGCAACCCGGCCAAGGTCATTGGCCACTCGAGCGGTGAGATCGCCGCGGCCTACTGC
ATGGGCGCCCTGACGCACCGGGACGCGCTTGTGGTGGCCTACTCCCGTGGcacggcctcg
gccttgctGCCGACGGTG---------GCGCCCCAT---TTGAACGGCGCCATGATGGCG
GCGGGATGCTCCCGCGAGACAGCCGAGGCCCTTATCGAG------AAGCTC---------
------GGACTCGCCGGGCAGGTCGGCGTCGGCTGCGTCAACTCCCCGTCTAGCATCACC
CTCTCCGGTGACTCGAAGGCGATCGACGCCATGGCGGCTGCGCTGGAAGAACAGAAGATT
TTCTGCCGCCGACTCAAAGTCCAGGTAGCCTACCACTCGTCCCATGTGGCCGCCGTTTCC
GGCGAATACTACCAGGCCATGGAG------GGCGTCGAGCCCGTTGATGTT---------
---GCT------------------------------GCAGATAAAAAtgccgctcctcct
cctcgcatGATTTCGAGCGTACAGGGCGATGAGGTGCCT---GCCGAACAGCTGGGCCCC
TTT---TACTGGCTGCAGAACTTCCTATCCCCTGTGCTGTTCTCCGATGCCCTGAAAAAG
CTCGTCCAGCCCGAG---GGC------------------------------------CAG
ACCGAGCCCGAGATCGACCTGCTCGTTGAGATCGGACCGCACAGCACCCTGAGCGGGCCC
ATCGAGCAGATCCTGTCG---------CACCACGGC---GTG------------AAG---
---GAGGTGGCGTACCAGTCCGTCCTCCGACGTGGCGCTGACGCGGCCGAGACGAGCCTG
CGGCTGGCCCAGGAGCTCTTTCACCAG---GGCATCCCGCTGGACCTGGCTAAGGTCAAC
GACGAT---TCGTCG------------------------TCGGTTGATCTGCTGACGAAC
CTGCCCCCCTACCCCTGGATGCACGACAACAAGTACAACGCCTACCCGCGTGTGCAGAAA
GAACGTTGGTTCCGGGCC------CAGCCCGCCAAGGGCCTGCTGGGGGCTCCGACACCG
GTTATGCAGGAG---AAGCAGCATGTGTGGCGCGGCTTCATCCGGCTGGACGACGAGCCG
TGGCTGCGCGGGCACACTGTTGGAGACACGGTCGTCTTCCCCGCGGCCGGCATGATCAGC
ATGGTGCTCGAGGCGGTGCGGCAGCTGGCC---------GAGCCGGGC------------
------------AAGACCATCCACGCCCTGCGTTTGCGTGACGTATCGGTCATGGCCGCC
CTGTCAATCCTCGAGGGCGTA---GCCACCGAGGCCATCGTCACCATCGCGCGCGCCGGG
------TCTGGC---CAG------------------GGACCGTGGTGGGAATTCACATTG
TCGTCGGCCAAC------ACTAGCTCCAGTCAGCTCCGGGACAATTGCCGTGGTCTCATC
GCCATTGACTACGCGGCCGGTAAGAGC---------------------GAGCATATGGCG
CGCGAGGAAGCGCACGTCGTCGCG---CAGCGGACGGCACAGCACCGG---GAGGTCGTG
CTGGAGCTCCGCGAGACC------GTCGCCAAGGACGACTTCTACGCTCAGATCGCCCAA
GGCACCGGCTTCAAGTACGGCGAGCTGTTCCAGGGCGTCGAGGACCTGTTCGTCGGACCC
GGCAAG------ACACACTTCCGGCTGCGTGTCACCGATATCGGCAAG---ACGTTCAGC
CAAGGGCAGGCCGGGCCGGACAGC------------------------------------
------------GGCATACAGCGGCCCTTCCTGATCCACGCGGCCACGCTCGACGCCATC
TTCCAGGCGTGGGTGGGCGCCACGTACCGTGGC------------------------GGC
GTGTTGGGTCTTAAGCCGTTCGCTCCCACGCGCCTGGGCGCCATGGAGATCCGGATGGAC
GTGCCAGGA---------GCTCCGGACGACATCATGGTCGGGTTCAGCACCAACAAGCGC
CATGGATTCCACGAGCAGACTAACGACATGTTTCTG------TTCAACCCG---GCGCTC
GACAAGATGTACATCTCGATTCAGGACTTCCGCATCTCGGAAATCGACGTTtcgggaggc
ggcggcgcc------------------------ggccaggatgaggaggaggaaagcgCC
GACACCGTACTCGGCGGTCCCGGC---GCATCCGTCACGTCCGAACTGCGATGGGACTAT
TCCGTGGGTCTGCTGGGCAGCGGAGACATAGCGAAGATGGTG---------TCA---CCG
------------------------------------------------------------
------------------------------------------------------------
------------------------------------------------------------
------------------------------------------------------------
------------------------------------------------------------
------------------------------------------------------------
------------------------------------------------------------
------------------------CAGACTCGGCCTGAGGACGGCATGGCCAAGCTGATC
AGCATGCTGCTCCACGAG---AAACCCTCATCGGCGGTTGTCGAGCTAGTACAGAACTAC
AAGGCTCTACGCCAG------GGCGAGTCCGTCTTAAACAAC---CTTCTTACTAACCCT
GAGCTGCTGCCGCAAGGCGCGGTACCGCCCTCCAATGTTCGCTACGCGCTGGTGGACGAC
ACTCCGGCAAGTTCTGGCGCCGATGCT---------------GAT---------------
---GAGAGTGCCGCTGCCGTTTTCTTCGGTAAGCCACTGCCGTTGCAACAAGCA------
------------------GTCCAGGACGCCGCC---TCTGCGGATCTCTTAGTTGTTCCG
CTGCCGCTACTCTCCCATCAC---TTGCAGGGTGACGAGGACCCGCTCCTAGATTCTTTT
GTTCGTCTGGCCAAACCGGATGCAGTCCTCATCTTCTCCGTCAACCGTAAGGAC---TAC
ACAGCAACT---GCGTTGTTCCTCCTGTCCAAGGGTTGGCGAGTCGAGTCGATGGTT---
------------------------------------------------------------
---------------TCTCTGGGT---GACGTT---------------------------
------------------------------------------------------------
---------------------------------------------------------ACA
------------------------------------------------------------
------------------------------------------------------------
------------------------------------------------------------
------------------------------------------------------------
------------GATGTGTCTGAC------------------------------------
AACAAGACGTTACCCGTCGTCATATCTCTGATGGAGCTCGAGCAGCCCATGCTGGCCGAT
CTTTCGGAGCGTGAGTTCCACGCCCTCCGAAGTCTAATCTTGCAGAGCGACCGTATCCTA
TGGGTCACCGCTGGT---------------GACGACCCCTCCTTCTACACCGTGGACGGG
CTTGCACGAACCATCTCCAATGAGACGGCCAGCCTG---CGTTTCCAAACGCTCCATCTC
---AGCAGTCCGTCGTCGGGGCTGAGCCGC------------------GGTCCTTTGCTC
GCCAGCCGGATTCTC------------------ACG------AGCGACACG---CCAGAC
AACGAGTTCCGCGAGGTG---CAGGGCCTACTGCAGACAGCCCGCGTCTATAAGAGCCCC
TCGGGCGAACGACGCATCGCCCGTCACCTCAAGGACGCC---------------ACGCGC
ATTGTGCCCCTGTCCCAAGAAAAG---------------------TCTCCTATTCGCCTG
GCCATCGGCCGTCCAGGATTGCTAGACACTCTGCACTTTGTCAAG---GACGAG------
AGGGCG---CTTGAACCGCTCGCCGATACGGACGTCGAGATCAGCGTGCGCGCCTCGAGC
ATCAACTTCAAGGACATCATGGGCGCCATGGGGCTGATCCCGGTGCCGATGCTGGGCCTG
GAAGCAAGCGGCATCGTGGTCAGAACGGGCGCCGCC---GTCACAAATGTCAAGGCTGGC
GACCGCGTTGCAGCCCAC------GCGTACGGGAGC---CATGCCACGACCGTCCGCACC
CACCACGCCGTCGTCCATAAGCTGCCCGAG------------------TCCATCACGTTC
GAACAGGGCGCCGCTATCAACCTGGTGCACGTCACGGCATACTACGCGCTCGTCCGACTG
GCCAAGCTGCGCAAGGGCCAGTCGGTCCTGATCCATGCCGCGGCCGGCGGTGTCGGACAG
GCCGCCATCCAG------------------------------CTGGCCACGTAC---CTA
GAGTTGGTCATCTACGTGACCGTCGGTTCCGAGAGCAAGCGGCAGCTTATACGGGAGCGC
TTCGGGATCCCCGAGGAGCACATCTTCTACTCACGAGACCTCAGCTTCGTCAAGGGCGTC
GAGCGCATTACCCAGGGCCGCGGAGTCGACTGCATCCTCAACTCG---------CTCGCC
GACGAGCTGCTGCGGGCCTCGTGGGACTCGGCCTGCCTGGCGTCCTTCGGCACATTCGTC
GAGATCGGCCTGCGCGACATCACCAACAACTCGCCGCTCGATATGCGACCCTTTGTCAAG
AACGCGACCTTCGCCTTCTGCGACATTCTCAACTACCCTGTC---GAA---------GAT
CTCGGCGCCGTCCTCGGCGAGGTCTACCGCCTCGTCGAGCAGGGCCACCTCTCCCCCGCA
TACCCGCTGAAGGCGTACCGCCCCGGGCAGGTCGAGGAAGTCTTCCGGGTCATGCAGCAG
GGC---AAGCACATCGGCAAGGCCGTCATCACCTTCAACACACCGGGCGAgtccgacgac
gacaccCGCGCTCCCGTGTTCCAG------CGCGCAGCCGACCTG---TTCCGCCTCGAC
CCGGACGTCACGtacctcctcgtcggcggcatGGGCGGTCTGGGCCGCAGCTTGGCACGG
AACTTCGCCGCCGCGGGCGCCCGCCACATCGCCTTCCTCTCGCGCTCCGGCGACGCCTCA
---ACC---GATGCGCAGACACTGCTGGCCGAGCTGGCCGGG---CGTTGG---------
GGCGTCACGGCGCGCGCGTACGCGGCGGACGCTGCCGATGCGGCGTCGCTGCGCGCAGCC
ATGGAGGCGTGCGAGCGT------GAGATGCCGCCGGTGCGGGGAGTTGTGCAGCTGGCC
ATGGTGCTGCGCGATGTAGTGTTTGAGAAGATGGCGCACGCGCAGTGGATGCAGCCGCTG
CGGCCCAAGGTAGACGGATCGCGCAATCTGCACGAGTACTTTGGCGCTGAA---CGCCCC
CTCGACTTTTTCGTGTTGTGCTCGTCCGTGTCCGGCGTTGTGGGTAACCCAGGCCAGGCG
GCGTACGCGGCCGGAAACGCTTACCAGGATGCGCTGGCGGCGTACCGGCGA---AAGTTG
GGGCTCAAGGCCGTTGCGGTCGACCTGGGCGTCATGCGCGACGTTGGCGTCCTGGCCGAG
GGGAACACTGAGAGC---GGCGTGCTCGGCCAGTGGGAGGAGGCGGTCGGTATCCCCGAG
CCCATCTTCCACGCACTCATCAAGAGCGTGGTCCACGGCCAGAAGCACGAGAAG------
---------------------------AACTCGGAAGAGGCAGTTCCCGCGCAGGTGGTC
ACAGGTTTGGGAACGGCCGACGTCTGGGCC------------GCCCACCGCCTCTCTCCA
CCG---TTTTACCTCGCCGAC---CCCCGCTTCAGCCCCATGGCCATGACGACGACCGCG
GCCTCCTCTTCGGAC------------------GGCGACGCCGGCACCGGGACCACCGCC
ACAATGTCTCTCGCCTCGCAGCTCGCGGGCGTGCCC---TCGATGCAGGAG---------
GCCGCTGAGATCGTGACCGAGGCGTTGGTCAAGCGGACGGCCGAGATCCTGCAGATGCCG
GCGTCCGAGGTGGATCCGGCGCAGCCGTTGTACCGTTACGGAGTCGACTCGCTGACGGCT
ATTGAGGTGCGCAACTGGATCGCGCGCGAGCTCAAGGCTAACATGGCGCTGTTGGAGATC
GTGTCGGCTGTGCCGATC---CGCGAGTTCGCTGCCAAGATTGCC---GAAAAGAGCCAG
---CTAGTCAAAATCACGGCGTAG------------------------------------
------------------------------------------------------------
------------------------------------------------------------
------------------------------------------------------------
------------------------------------------------------------
------------------------------------------------------------
------------------------------------------------------------
------------------------------------------------------------
------------------------------------------------------------
------------------------------------------------------------
---------------------------------------------
>colletotrichum_eremochloae_cbs129661__gene_14376
------------------------------------------------------------
------------------------------------------------------------
------------------------------------------------------------
------------------------------------------------------------
---------------------------------------------------ATGCCTTCC
GCTATGCCGAGTGAGACACGGGCTCCCATAGCCATTGTAGGTTTGTCATGCCGCTTCCCC
GGCGATGCCACAGACCCTTCAAAGTTTTGGGACATGCTCAAAAGTGGACGA---------
------------------------------------------GATGGCTACACGCCCAAG
---ACGAACAGATACAACGAAGATGCCTTCCACCACCCAGGGGGC------AACAACAAG
CGGCAGAATGTCCTTCCCGTCAAAGGTGGCTACATGCTCAAGCAGGACCCCTACGTGTGG
GACGCTGCTTTCTTCAACATCACAGCCGCCGAGGCCATCGCTTTCGACCCCAAGCAACGC
ATCGCCATGGAGGTCACGTACGAGGCCCTCGAGAATGCCGGCATGTCTTTGCAAAAGGTT
GCCGGCACGCAGACTGCCTGCTACATGGGCACTTCA------ATGAGTGATTATAGAGAC
TCGATTGTCCGAGATTTCGGTAACTACCCCAAGTACCATCTGCTCGGCACCAGCGACGAG
ATGATTTCAAACCGCATCTCACATTTCCTCGATATCCACGGTCCTAGTGCCACGATCGAG
ACGGCCTGCTCATCCAGTCATGTGGCTACCCATCTTGCCTGCCAAAGCCTGCAGTCCGGC
GAGTCCGAGATGGCCATTGCTGGCGGCGTGGGCATGACTCTGGTCCCTGAAAGCACGATG
CAGCTTAACAACCTGGGCTTCCTTAGTCCTCTGGGCCAGTCACGAGCCTTTGACTCCAAG
GCAGGCGGTTATGCACGCGGCGAAGGCTGCGGCGTCATTGTCATGAAGCGACTAGACAAA
GCCATTGCAGACGGCGACACGATCCGCGCCATCATCCGCGGCTCTGGCGTCAACCAAGAT
GGTTGGACGCAGGGTGTCACGATGCCTTCAGGGGAAGCCCAGGCCGCCCTGATCAAGTAC
GTCTATGAGTCAAATAAGCTAGACTATGGCGGCACCCAGTATGTAGAAGCTCAC------
---------GGTCCAGGCACTCAGGCTGGTGATCCCACCGAGACTGGGGCCATCTATCGC
ACCATCGGACTGAAGGGTCTCGAGACCAATCCGTCACGCAAGAAGCTATGGGTAGGCAGC
GTGAAGCCAAAC---------------------ATCGGCCATCTTGAGTCGGCCGCTGGT
GTTGCAGGTCTTATTAAAGGCATTCTTGCCATGGAACATGGTTTCATCCCCCCAAACATC
CATTTCGATGAACCGAACCCGGCTATCAAGCTCGATGAATGGGGACTAGCCGTGCCCACC
AAGCTCATCCCCTGGCCTGCATGTCTA------------ACGCGGCGCATGTCCTGCAGT
TCCTTCGGCATGGGCGGCACCAACGCCCACATCGTCCTTGAACAGCCTAGCAAGCAG---
---CTCCAGAAC---GGCCACGTTGCGAAC------------------------------
------------------------------------------------------------
------------------------------------------------------------
------------------------GGCGCCACA------TCCCCCAAGCATGCCAACAGG
CTCTTCACCTTCAGCAGCCACGACCAAGCCGGGTTCAAGCGCATTGGGAGTGCTCTCGTA
GAGCACCTGGACCGCCTCGGCCCTGCT---------------------------------
---GCCTCGACGCCAGAATATTTGGCCAATCTGTCACACACACTCGCTGTTGCACGCTCT
GGTCTGTCATGGAAGGCATCATGCTTTGCTGAAAGCGCGGCGGACCTCAAGAGACAGCTG
GGC------------ACAACGTTGGGAGACAACGCCACTCGCGGTCCT------------
---------GGTGGC---GGCCAGCAACCACGCATCGGCTTTGTCTTCACGGGACAGGGT
GCCCAGTGGGCCCGTATGGGTGTCGAGCTGATGGAG---CGCAAGGTCTTTGCAGATTCG
GTAGCCAAGTCAGCAGAGCTGCTG---CGTGACTTCGGCGCCGATTGGGATCCGTTAACG
GAGCTGTCCAAAGTCCAG---AAAGCGTCTCGCATCGGCGTCCCCGAGATCAGTCAGCCC
ATTTGCACCGTACTGCAAATCGCTCTGGTCGATCTCCTCCGAAGCTGGAATGTC------
------AACCCCTCCAGGGTGGTAGGCCATTCGAGCGGCGAGATCGGAGCTGCCTACTGC
ATCGGCGCACTCACCCATCGCGATGCCGTGGCCGCAGCTTACTTCCGTGGCAAGGCGTCC
GCCAGCCTTCAGGGCCGC---------AAA---------------GGAGGCATGATGGCA
GTCGGTTCGTCGCCAGAAGGCATAGAGAAACACATATCC------GATGCCGGCGTC---
------------------AACGTAGCCGTCGCCTGCGTCAACTCTCCCTCGAGCACCACC
CTCTCCGGCGATGTTGATGCCCTTCAGACTCTGCAGTCCTTGCTCGAGGAACGTGGCATC
TTTGCTCGACGCCTGAAGGTTGACGTTGCCTATCATTCTATACATATGCAGGACTGCTCT
AATGAGTACCACTCATCCATTCAGGAGCTCGAGGGTCTGCAGTCAGATGAA---------
---------------------------------------------------GAGGAACCT
GTCGTCATGATATCCAGCGTCACTGGTAGCGAGGTTGAT---CCAGAAATGCTGGGCCCC
TTC---TACTGGGTGCGAAACCTGATCTCGCCAGTACAATTCTCCGACGCTCTCAAGGAA
CTCGTCGCTCCCGCT------------------------------GGCGAGGAAGGTGAG
GCGGAAACCGCTGTTGACATCCTTGTAGAAGTCGGTCCTCACAGCGCACTCGGCGGTCCT
GTCAAGCAGATCCTCGCA---------CACCACGGC---ATC------------AAG---
---AACGTCGCCTACGCTTCTGTGCTCACGCGAGAACAAAATGCTGTCGAAACAAGCATG
AACCTCGCCGCGGAGCTTTTCCGCCTA---GGCGTATCCGTGAACGTGCCTGAGGTCAAC
GGCGACACCTACACC------------------------------CACTTACTAACGGAC
CTGCCGCCGTACCAGTGGAACCACTCGGAGGTGTTCCGCGCCGACTCCCGCTACCAGCGC
CAGATTGTCTCTCAAAAA------CTTCCTGCCAGGAGCATCTTGGGCGCTGAGCAACCT
AGCATGAGCGAG---ACGGAGCGCGTCTGGCGAGGCTTCATCCGTCTCGAGGAGGAACCG
TGGCTGCGTGAACACACTGTCGGAACCACGGTTCTGTTTCCAGGTGCTGGTGTTATTAGC
GTCGTCCTCGAGGCTGCGCAGCAGATGGCC---------GAGGATGGG------------
------------AAGAAGCCGCGCTCCTTTACGCTTCGTGACATTTCCTTCACTGCCATG
ATGCCTCTCACTGAAGGTGTA---GCCACCGAGATCATCGTCCATATCCAGCCTCACCTT
GTCGGAACCGCGGGCTCG---------ACTCGG---TCCTCTTGGTTTGAATTCACCGTC
TCTTCAGCCACT------GGCCCAACCGGTTCCGTCCGCAGCAATGCCCGTGGTCTGCTG
TCCATCGACTACGAAGACTCCCGTGGC---------------------CCGCAAATGATC
CATGAAGACGCCATCGTTGAAAAG---ACTCGCATCGAAGACTACCGC---CGCATCCTT
GGCGAGTGTCCCGACACA------TGTTCCAAGGAGAAGTTCTACGAGACCCTGACC---
AAGTCAGCTCTCCGGTATGGAGATGTCTTTCGTGGCGTAGAGACGTCCCACCCCGGGAAT
GGCAAA------ACGGCCTTCAGCATACAGATGACCGACATTGGTGAG---ACATTCACC
AAG---------------------------------------------------------
------GGTCGGCTGGCCCGT---CCCTTCCTCATCCACGCCGCAGCCCTCGATGCCGTC
CTCCAAGCCTGGATGGGCAGCACCAGCGGCAGCAAC------------GGTCCCGGGTCC
TTCGGCTTCGCCAAGCCCATGTTGCCCAAGAGCATCGGAGAGCTGGAGATTTCCATCGAT
ATTCCCGCG---------GATGTTGGCTACATGATGCCCGGGTGCTGTCGCTCCACCAGA
CACGGCTTCCACGAGTGGTCTGCCAATATTACCACG------TTCGACACT---GAGCTA
TCACGCGTTTTCCTGTCAATTACCGACTTCCGCCTTGCGGAGCTTGAGGTGGACGAAGCC
GCGAAGCCGGTGCTCGAGGGA---------------GAAGACCTT---------------
---------------CACGTCGATCCGGCGGAGATTGCGTCCGAAATGAAGTGGAACTAC
GCCCTTGACTTCATGAAACCGAGCGAGGTCGCGGGGGTGATC---------TCTGAGACT
CCTGCT------------------------------------------------------
------------------------------------------------------------
------------------------------------------------------------
------------------------------------------------------------
------------------------------------------------------------
------------------------------------------------------------
------------------------------------------------------------
---------------------ACTACACCA------TACAGTAGACTAATCGAGCTCATT
CTTATGTATATTCACAGC---CGACCCGCAGCTGATGTTATAGAGCTGGCTGCCGATTCG
AGGCAACTCCACAACGCGGCCATGTCCAAG------------------------------
------CTGCCCAAAGGCACGATTAACCAGACCCAGATCCGTTACGCACTGGCAGACGCC
GCCGACACACAAGAT---------------------------------------------
ACTGATTATGTTGACAACGACATGTTAACACAGTCGTTCCCTCTCGGACCATTGGATAAC
GCT------------CTGCCTGCTGAC---ATTGACCATGCGGATCTGATTGTGATTCCG
TACCATGCTACTGAGGGGCTC------AAAGCAGACACTGATGGCATCATGACGCGTCTT
ATTAGCCTCGCCAAGCCTGATTCGACTGTTCTTCTCGTTGGCCCAAATGCCCCG------
---AGCGCTGTC------------------------------------------------
---------------------------------------------------AGAACCAAG
CTCACCTCTGTACTGGCAGCCAAGGGTTTTGAGCTG------------------------
---------------------------------TCAGTC---------------------
------TCCATTCCCGAT---GAGGTTGGC------------------TCACTCACTCTT
CAACAGTTCAATAATAAG------AAG---AGCCCTCAGCCA------------------
------------GAGAGGCTCGTCAACGGCTCCACCGGG---AAGAAGGCGGTAATCTTG
ACCCGGCCCAAGGCATCC---------CCTGCAACA---CATGATTTTGCCCTCAAGATG
GAGGAACTCCTCAAT---GATATTGGCTTC------TCTTCCTCAGTAGAGACCGGACTC
---GGCACTGAA------------------------------------ATC---------
---GATGCCTCTACGACATACGTGTCTCTGCTGGAACTTGAGGAGCCGCTGCTGGAGGAC
CTATCCGAGGCTGAGTTCCACGGTGTTCGGACCTTGATGCTCAACTCGGAGCGACTGCTC
TGGATCACTCAGGGC---------------GCGAACCCGTCCCTTGGTCTGATCGACGGC
TTGGCGCGAGTCATTCGCAGCGAATATGTCAACGCC---AACATCCAGGTCCTGCATCTC
---ATGAGC------CCCGGAACTGAT------------------ATTGGCCTCGCTTCG
GCGTCCCGCATACTGCTCTCA------------------------CCCACC---GGCGAC
AGCGAGTTCATGGAGGTT---AGCGGTCTTCTCAAGGTCTCTCGGATCTACAGGAGCCCC
AACGAGGACGACCACGTCCGTCATCACCTGTTTGACTCC---------------ACGAGA
GTAGTGAGTCTTCCT---------ACG------GACCAGCAAGCTCCTGCTCTGAAGCTG
GCTGTCGGCAAACCCGGCCTACTGAATACCCTACATTTCGTGCCC---GACGAC------
GCTACGGAACAGACGCCTCTTGCCGATGATGAGGTAGAGCTGCAGGTCATGGCCTCCGGC
ATCAACTTTAGAGACATCATGGGCTCTATGGGTCTTCTACCGGTGTCCGGGCTTGGTCAA
GAAGCGAGTGGCGTTGTCATTCGCGCAGGCAAGTTGGGCGCAGAGAACCTCAAGCCTGGA
GACCGGGTGAGCACTCTG------ACAGTTGGTGGAACTCATGCCACCAAGATACGATGC
CACTACCGCGTTGCGCACAAGATACCAGAA------------------GACCTATCTTTC
GAAGAGGCTGCCGGTATCCCCGTCACTCACTGCACGGCCTACTACGCACTCGTCAAGCTC
GCTAGGCTTCACCGTGGTCAGTCTATTCTCATCCACGCCGCTGCGGGCGGAACTGGGCAG
GCTGCAATCCAG------------------------------CTCGCAAAGCAC---CTG
GGCCTGACTGTCTACGCTACTGTCGGCACCGACGAGAAGCGCGACCTCCTGATGACGAGG
TATGGCATCCCGGAAGATCACATCTTCAACTCTCGCGATGTCAGCTTCGTCAAGGGTATT
AAACGCATCACGAACGGCCGCGGTGTCGACTGCGTTCTTAACTCG---------TTGTCC
GGTGAGCTCCTCAGACAGTCGTTTGGA------TGCTTGGCGACATTCGGTATCTTTGTC
GAGATTGGTCTTCGTGATATCACAGACAACATGCGTCTTGATATGCGCCCCTTCCATAAG
AGTACGACTTTTAGCTTCATCAACATGGTGACGTTCCTCCAA---GAAAACCCTGACGCG
ATGGGAGAGATTCTGGAGAATGTTTTCAATCTTGTCTCCAAAGGCATCTTGAAGCCGGCG
TACCCCGTGACCGTCTACCCCGTCGGTAAGGTCGAGGATGCTTTCCGCGTCATGCAGCAA
GGT---AAACACCTGGGTAAGATGGTTCTGTCTTACACGCAG---------------GAC
GGTGGGAAAGCGCCTGTTCTATGC------AGGGCCAAGGACTCG---CTAAAACTCGAC
CCTGCCGCCTCATACCTCATCATCGGTGGTCTCGGTGGCCTTGGTCGTAGCTTGGCAACC
GAATTCGTAGCCTGCGGAGCCCGCAACATTGCCTTCGTGTCACGCTCCGGTGACTCCAAG
---CCT---GAGGCCAAGACCACTGTGGACCAGCTTGTCGCT------CGT---------
GGTGCCAACGTCACGGTGTACCGCGCCGACGTCTCCGATGAGGCTTCGTTCACTGCCGCG
ATGAGGCAATGCTCAGAG------GAAATGCCGCCCATCAAGGGTGTCATTCAGATGGCC
ATGGTGCTCCGAGACGTTGTCTTCGAGAAGATGGAGTACAAGGACTGGATCACTGGCCTG
CGACCCAAAGTCCAGGGCACGTGGAACATACACCATTACTTTGGCAGCAAC---CGCCCT
CTTGACTTCATGATCTTTTGCTCATCCATCGCTGGTGTTTTCGGTAACCCTAGCCAGGCC
CAGTACGCTGCTGGCAATACTTTCCAGGATACGCTTGCCAAGTGGCGACGG---CACCAA
GGTCTCAAGGCCGTGTCTGTCAACCTGGGAATCATGCGCGACGTCGGCGTCATCGCTGAG
GGTACGTCC---------AACTTCATGGCTTCCTGGGAGAAGGTTCTTGGCATCCGGGAG
CCTGCGTTCCACGCCCTAATGAAGAGCGTCATAAACGGTCAGCAAGAGGGCGCT------
------------------------------CGTTCGGAGGTATGCCCAGCTCAGGTTGTT
GTCGGTCTCGGCACTGGCGAAATTCTCGCT------------AGGAACCATCTCAAGAAG
CCT---GCCTACTTTGACGAC---CCGCGCTTCGGACCTTTGGCTCACGCCAGTACTCTG
TCCAACCGAGCACTGGGCGCC---------------------------GGTGACGGCTCG
CCCGTCTCGCTGTCGTCCAAGTTGACGGCAGCCAGTGCTGATAAAGATCCG---GCCGGG
GCTTCGAGCATCGTCAAAGACGCTCTGGTCAAGAAAGTAGCCGAAATTCTCCGCATTCCT
CCTTCCGAGGTCGATGCCTCGCGGCCTATGTACCGTTATGGCGTGGACTCACTTGTAGCT
CTCGAGGTACGGAACTGGATTTCCAAGGAAATGAAAGCGAATATGCCGCTCCTGGAAATT
CTGGCGGCTACGCCCATG---GAGACATTTGCGGTGCAGATTGCT---AAGAAGAGCAAG
---TTTCTTGAGGGATTGTCTTTC------------------------------------
------------------------------------------------------------
------------------------------------------------------------
------------------------------------------------------------
------------------------------------------------------------
------------------------------------------------------------
------------------------------------------------------------
------------------------------------------------------------
------------------------------------------------------------
------------------------------------------------------------
---------------------------------------------
>colletotrichum_falcatum_maff306170__gene_15964
------------------------------------------------------------
------------------------------------------------------------
------------------------------------------------------------
------------------------------------------------------------
---------------------------------------------------ATGCCTTCC
GCCATGCCGAGCGAGCCAAGGGCGCCGATAGCCGTGATAGGCTTGTCGTGCCGCTTCCCC
GGCGACGCCACAGACCCTTCAAAGTTTTGGGATATGCTCAAGAGCGGACGG---------
------------------------------------------GATGGCTACACGCCCAAG
---ACGGACAGGTACAACGAAGACGCCTTCCACCACCCGGGGGGC------GACAACAAG
CGGCAGAACGTGCTGCCCGTCAAGGGCGGCTACATGCTCAAGCAGGACCCGTACGTGTGG
GATGCCGCCTTCTTCAACATCACAGCCGCCGAGGCCATCGCCTTCGACCCCAAGCAGCGC
ATCGCCATGGAGGTCGCGTACGAGGCCCTCGAGAACGCCGGCCTGTCTCTGCAGAGGGTG
GCCGGCACGCAGACCGCCTGCTACATGGGCACCTCG------ATGAGCGACTACCGGGAC
TCGATCGTCCGGGACTTTGGCAACTACCCCAAATACCACCTGCTCGGCACCAGCGACGAG
ATGATCTCGAACCGCATCTCGCACTTCCTCGACATCCACGGCCCCAGCGCCACCATCGAG
ACGGCGTGCTCGTCCAGCCACGTCGCGGCCCATCTCGCCTGCCAGAGCCTGCAGTCCGGC
GAGTCGGAGATGGCCATCGCCGGCGGGGTGGGCATGACTCTGGTCCCCGAGAGCACGATG
CAGCTCAACAACCTGGGCTTCCTCAGCCCCCTGGGCCAGTCGCGGGCCTTTGACTCCAAG
GCGGGCGGCTACGCCCGCGGCGAAGGCTGCGGCGTCATCGTCATGAAGCGGCTGGACAAG
GCCATTGCCGACGGCGACACGGTCCGCGCCATCATCCGCGGCTCCGGCGTCAACCAAGAC
GGCTGGACCCAGGGCGTCACGATGCCTTCGGGGGAGGCCCAGGCCGCGCTGATCAAGTAC
GTCTACGAGTCCAACAAGCTCGACTACGGGGGGACCCAGTACGTAGAGGCCCAC------
---------GGCCCGGGCACCCAGGCCGGCGATCCCACCGAGACCGGGGCCATCTACCGC
ACCATCGGACTCGAGGGCCTCAAGACCAACCCGTCACGCAAGAAGCTGTGGGTGGGCAGC
GTGAAGCCCAAC---------------------ATTGGCCACCTCGAGTCGGCCGCCGGC
GTCGCCGGTCTCATCAAGGGCATCCTCGCCATGGAGCACGGCTTCATCCCCCCAAACATC
CACTTCGACGAGCCGAACCCGGCTATAAAGCTCGACGAATGGGGACTCGCCGTGCCCACG
AAGCTCACCCCCTGGCCCGCGTGTCTC------------ACGCGGCGCATGTCCTGCAGC
TCCTTCGGCATGGGCGGCACCAACGCCCACATCGTCCTCGAACACCCCAACAAGCTGCAG
---CTCGAGATC---GGCGACGCCGCCGAC------------------------------
------------------------------------------------------------
------------------------------------------------------------
------------------------GGCGCCACGCCACCACTACCCACGCACGCCACGCGG
CTCTTCACCTTCAGCAGCCACGACCAGGCCGGCTTCAAGCGCATCGGGAGCGCCTTGGCC
GAGCACCTGGACCGCCTCGGCCCCGTG---------------------------------
---GCCTCGACGCCAGAGTACCTGGCCAACCTGTCGCACACGCTGGCCGCCGCACGCTCC
GGCCTGTCATGGAAGGCCTCGTGCTTCGCCGACAGCGCGGCGGAGCTCAAGAGACGGCTG
AGC------------ACGACGCTGGGGGACAACGCCGCCCGCGGCCCC------------
---------GGCAGC---GGCCAGGCACCGCGCGTCGGCTTCGTCTTCACGGGCCAGGGC
GCCCAGTGGGCCCGTATGGGCGTCGAGCTGATGGAA---CGCAAGGTCTTTGCGGACTCG
GTGGCCAAGTCGGCCGAGCTGCTG---CGCGGCTTCGGCGCCGACTGGGATCCGCTGACG
GAACTGTCCAAGGTCCAG---AAGGCGTCTCGCATCGGCGCGCCCGAGATCAGCCAGCCC
ATCTGCACCGTGCTGCAAATCGCCCTCGTCGACCTTCTCCGGAGCTGGGGCGTC------
------AGGCCCTCCAGGGTGGTAGGCCATTCGAGCGGCGAGATCGGGGCCGCCTACTGC
ATCGGCGCACTAACCCACCGCGATGCCATGGCCGCGGCCTACTTCCGCGGCAAGGCGTCG
GCCGGCCTCCGGGGTCGC---------AGA---------------GGAGGCATGATGGCG
GTCGGTTCGTCGCCGGAAGGCGTCAAGCAACACATGTCC------GACGCCGGCGTC---
------------------AACGTCACCGTCGCCTGCGTCAACTCTCCCTCGAGCGTCACC
CTCTCCGGCGACGTCGACGCCCTTGAGACTCTGCAATCCTTGCTCGAGGAGCGTGGCATC
TTTGCCCGACACCTCAAGGTCGACGTCGCATATCACTCGACGCACATGCAGGACTGCTCC
CACGAGTACCTCGCATCCATCCAGGAGCTCGAGGGTCTGCTGCCGGAAGAAGAA---GAA
GGAGAA---------------------------------------------GAGGAGCCC
GTAGTCATGATATCCAGCGTCACTGGCGGCGAGGTCGAT---CCCGAAATGCTCGGCCCC
TTT---TACTGGGTGCGGAACCTCGTCTCGCCGGTGGAATTCTCCGACGCCCTCAAGGAG
CTCGTCGCCCCCGCCGCCGCCGCCGCCGCCGCC---------GCCGGCGAGGGGGGCGAG
GCCATCACGGCCGTTGACGTGCTTGTAGAAGTCGGTCCTCACAGCGCACTCGCCGGTCCT
GTCAAGCAGATTCTCAGC---------CACCACGGC---ATC------------AAG---
---AACGTCGCCTACGCTTCCGTGCTCACGCGGGAACAGAACGCGGTCGGGACGAGCATG
AACCTCGCGGCGGAGCTCTTCCGCCTC---GGCGTGTCCGTGAACGTGCCCCAAGTCAAC
GGCGACTCCCGCACC------------------------------CGCCTGCTGACGGAT
CTGCCGCCGTACCAGTGGAACCACTCCGAGGTGTTTCGCGCCGACTCCCGCTACCAGCGC
CAGATTGTCTCTCAGAAG------CTCCCCGCCAGGAGCATCCTGGGCGCCGAGCAGCCG
AGCATGAGCGAG---ACGGAGCGCGTCTGGCGAGGCTTCATCCGCCTCGAGGAGGAGCCG
TGGCTGCGCGAGCACACTGTGGGCACCACCGTCCTGTTCCCGGGCGCCGGCGTCGTCAGC
GTCGTCCTCGAGGCCGCGCAGCAGATGGCC---------GAGGATGGC------------
------------AAGAAGCCGCGCTCCTTTACGCTGCGCGACGTCTCCTTCACCGCCATG
ATGCCTCTCGCCGAAGGCGTG---GCCACCGAGATCATCGTCCACATCCAGCCTCACCTA
GTCGGGACGACAGGCTCC---------GCCCAA---CCCTCCTGGTTCGAGTTCACCGTC
TCTTCGGCCACC------GGCCCGACCGGTGCCGTCCGCAGCAATGCCCGCGGCCTGCTG
TCGATCAACTACGAAGATTCCCGCAGC---------------------CCGCAAATGATC
CACGAAGACGCCATCGTCGAAAGG---GCCCGCATCGAAGACTACCGC---CGCATCCTT
GCCGAGTGTCCCGGCACG------TGCTCCAAGGACAAGTTCTACGAGACCCTGACC---
AGGTCGGCCCTCGGATACGGAGACGTCTTTCGCGGCGTCGAGACGTCCCGCCCCGGGAAC
GGCAGG------ACGGCCTTTGAGATCCGGATGACCGACATTGGCGAG---ACCTTTACC
AAG---------------------------------------------------------
------GGTCGGCTGGCCCGT---CCCTTCCTCATCCACGGTGCGGCCCTCGATGCCGTG
CTCCAAGCCTGGATGGGCAGCACCAGCGGCAGCAAC------------GGCCCCGGGTCC
TTGGGCTTCGGCAAGCCCATGCTGCCCAAGAGCATCGGAGAGCTGGAGATTTCCATCGAC
ATCCCCGCA---------GACGTTGGCTACACGATGCCCGGGTACTGCCGCTCCACCAGG
CACGGCTTCAACGAGTGGTCTGCCAGCATTGCCACG------CTTGACGCG---GAGCTG
TCGCGCGTGTTCCTCTCCATCACCGACTTTCGCCTTGCGGAGCTTGAGGTGGACGATGCC
GCCAAGCCGGCGGTCGAGGGC---------------GACGACCCC---------------
---------------CACGTCGACCCGGCAGCCATTTCCTCCGACGTCAGGTGGAACTAC
GCCCTCGACTTGCTGAAACCGAGCGAGGTTGCTGAGGTGGTC---------TCCAAGACC
CCTGCT------------------------------------------------------
------------------------------------------------------------
------------------------------------------------------------
------------------------------------------------------------
------------------------------------------------------------
------------------------------------------------------------
------------------------------------------------------------
---------------------GCTACTGCA------TACAGTAGACTCGTCGAGCTCGCT
ATGATGTATATCCACAGC---CGCCCTGCGGCCGATGTCGTCGAGCTAGCCGCCGACTCG
AGGCAGCTCCACGACGCCGTTATGCCCAGG------------------------------
------CTGCCCTCGGGCACGATCAGCCGGACCCAGATCCGTTACGCCCTAGCAAACACC
GCCGATACGCAGGAC---------------------------------------------
ACTGATGGCGTCGACGAGGACATGCTGGCACAGTCGTTCCCTCTCGGGCCATTGGACACC
AGC------------CTGCCTGCTGGC---ATTGACCATGCGGATCTGATCGTCATTCCG
TACCACGCCGTTGAGGGGCTC------CATGCAGACACCGATCTCATCATGGAACGTCTT
GTTAGTCTCGCCAAGCCCGATTCGACTGTCCTTTTCGTTGGCCCACGTGCCCCG------
---GCCGCTGCC------------------------------------------------
---------------------------------------------------GATACCAAT
CTCACCTCTGTGCTGACGGCCAAGGGCTTTGAGCTG------------------------
---------------------------------TCGGCC---------------------
------TCCATCCCCGACGGGGGGGTCGGC------------------TCGCTCGCTCTC
CGCCAGTTCGTCAACAAG------AAG---AGCCCCCAGCCG------------------
------------GAGAAGCTCGTCAACGGCTCTGCCGGG---AAGAAGGCGGTAATCCTG
ACCCGGCCCGAGCCGTCC---------CCCGCGACA---CAGGAACTCGCTCTCAAGATG
GAGGTGCTTCTCAAC---GATGCCGGCTTC------TCCACCTCGGTAGAGACCGGCATC
GTCGGCGCTGGA------------------------------------ATC---------
---GACGCCTCTGCGACGTATGTGTCCCTATTGGAGCTCGAGGAACCGCTGCTGGAGGAC
CTATCCGAAGCCGAGTTCCGCGACGTCCGGACCTTGATGCTCAACTCGGACCGCCTGCTC
TGGATCACCCAGGGC---------------GCGAACCCGGCCCTCGGTCTGGTTGACGGC
TTGGCGCGGGTCGTCCGCAGCGAGTACGTCAGCGCC---AACATCCAGGTTCTGCACCTG
---ACGAGC------CCCGGAACCGGC------------------GCCGGTCCCGCTTCG
GCGTCCCGCATACTGCTCTCC------------------------CCCACC---CGCGAC
AGCGAGTTCGTCGAGGCC---GGCGGTCTTCTCAAGGTCTCCCGGATCTACAGGAGCCCC
GGCGAGGACGAGCGCATCCGCGAGCACCTGCTCGACTCC---------------ACGCGC
GTGGTGAGTCTCCCT---------GCC------GACCAGCACGCCCCTGCTCTGAAGCTG
GCGGTCGGCAAGCCCGGCCTGCTCAACACCCTGCACTTCGTGCCC---GACGAC------
GCGACGGAATCGGCGCCTCTTGCCGACGACGAAGTCGAGCTGCAGGTCATGGCCTCCGGC
ATCAACTTCCGAGACATCATGGGCTCCATGGGCCTCCTCCCGGTGTCCGGGCTCGGACAG
GAAGCAAGCGGCGTCGTCGTCCGCGCAGGCAGGCTGGGCGCGGCGAGCCTCAGGCCCGGG
GACCGAGTGAGCACTCTG------ACAGTCGGCGGGACCCATGCCACCAAGATACGGTGC
CACTACCGCGTCGCGCACAAGATACCCGAG------------------GGCCTCTCTTTC
GAAGAGGCCGCCGGCATCCCCGTCACCCACTGCACGGCCTACTACGCGCTCGTCAGGCTC
GCCAGGCTGCGGCGCGGCCAGTCCATCCTCATACACGCCGCCGCCGGCGGGACGGGGCAG
GCCGCGGTCCAG------------------------------CTCGCAAAGCAC---CTG
GGCCTCGTCGTCTACGCCACCGTCGGCAGCGACGAGAAGCGCGACCTCCTCACGGCCAGG
TACGGCATCCCCGGGGCGCACATCTTCAACTCCCGCGACGCCAGCTTCGTCAAGGGCATC
AAGCGCGTCACGGGCGGCCGCGGCGTCGACTGCGTCCTCAACTCC---------CTGTCC
GGCGAGCTGCTCAGGCAGTCGTTCGGC------TGCCTGGCGACGTTCGGCACCTTTGTC
GAGATCGGCCTCCGCGACATCACGGACAACACGCGCCTCGACATGCGCCCCTTCCAGAAG
AGCACGACTTTCAGCTTCATCAACATGGTCACGTTCCTCCAG---GAGAACCCCGATGCG
ATGGGAGAGGTTCTGCGGGACGTTTTCGACCTTGTCTCCAGGGGCGTCTTGGAGCCGGCG
CACCCGGTGACCGTCTACCCCGTCGGCGAGATCGAGGGCGCCTTCCGCGTCATGCAGCAA
GGC---AAACATCTAGGCAAGATGGTCCTGTCTTACACGCAA---------------GGC
GGCGGGAGAGCGCCCGTTCTGTGC------AAGGCCAAGGACTCG---CTCAGACTCGAC
CCTGCCGCCTCGTACCTCATAATCGGCGGTCTCGGTGGCCTGGGCCGTAGCTTGGCGACC
GAGTTCGTCGCCTGCGGAGCCCGGAATATCGCCTTCGTTTCGCGCTCCGGCGACTCCAGG
---CCC---GAGGCAAAGACCACCGTGGACCAGCTTGTCGCG------CGC---------
GGTGCCAACGTCAAGGTGTACCGCGCCGACGTCTCCGACGAGGCTTCGTTCACCGCCGTG
ATGAGGCACTGCTCGGAG------GAGATGCCGCCCGTAAAGGGTGTCATCCAGATGGCC
ATGGTGCTCCGAGACGTCGTCTTCGAGAAGATGGAGTACGGCGAGTGGATCACCGGCCTG
CGGCCCAAAGTCCGGGGCACGTGGAACATACACCGTTACTTCGACAGCAAC---CGCCCC
CTCGACTTCATGGTCTTCTGCTCGTCCATCGCCGGCGTCTTCGGTAACCCGAGCCAGGCC
CAGTACGCCGCCGGCAACACTTTCCAGGACACGCTCGCCCGGTGGCGGCGG---CACCAA
GGGCTCAAGGCCGTGTCTGTCAACCTGGGAATCATGCGCGACGTCGGCGTCATCGCAGAA
GGCACTTCC---------AACTTCATGGCCCCGTGGGAGAAGGTCCTCGGCATCCGGGAG
CCTGCCTTCCACGCCCTCATGAAGAGCGTCATAAACGGCCAGCAAGACGGCGCT------
------------------------------CGCTCGGAGGCGTGCCCGGCCCGGGTCGTC
GTCGGCCTCGGCACCGGCGAGATTCTCGCC------------AGCAGCCAACTCGAGAAG
CCC---GCGTACTTTGACGAT---GCCCGCTTCGGGCCTTTGGCTTACACCGGCACTCTG
TCCAACCGAGCGCTGGGCGCC---------------------------GGCGACGGCTCG
CCCGTCTCGCTGTCGTCCAAGCTGGCGGCAGCCGGCGCTCAGAAGGATCCG---GCCGGG
GCCTCAAGCATCGTCAAGGACGCCCTGGTCAAGAAAGTCGCCGAGATTCTCCGCATTCCT
CCCTCAGAGGTCGATGCGTCCCGGCCGATGTACCGTTATGGCGTGGACTCACTTGTAGCC
CTCGAGGTGCGGAACTGGATTTCCAAGGAAATGAAAGCGAACATGCCGCTCCTGGAAATT
CTGGCGGCCACGCCCATG---GAGGCGTTTGCAGTGCAGGTTGCT---AAGAAGAGCAAG
---CTTCTTGAGGGAATGTCTTTCTGTTAA------------------------------
------------------------------------------------------------
------------------------------------------------------------
------------------------------------------------------------
------------------------------------------------------------
------------------------------------------------------------
------------------------------------------------------------
------------------------------------------------------------
------------------------------------------------------------
------------------------------------------------------------
---------------------------------------------
>colletotrichum_falcatum_maff306170__gene_15238
------------------------------------------------------------
------------------------------------------------------------
------------------------------------------------------------
------------------------------------------------------------
------------------------------------------------------------
------------ATGCCTAGGTCACCTATTGCCCTCATTGGGCTGGCATGCCGCTTCCCA
GACGAAGCTTCTTCCCCAGAGGAGTTCTGGGGGCTGCTTCTAGAGCAAAGA---------
------------------------------------------GACACGCTCTCGGTCCCT
CAG---AATCGGTGGAACACGGATGCATTCCACCACCCCGGGCGTAAC------------
AAGCCGCAAAGCATGGCGGCGAGGAGCGCCCATTTCCTAAAGAGGGACGTCATGGCCTTT
GACGCAGCCTTTTTCAACATCAACGCCAGCGAGGCCGTGGCCCTGGACCCCCAACAGCGC
TTCGTGCTCGAGGTCACCTACGAAGCCCTGGAGAGCGCCGGCCTCACCATCGCCGGCATA
TCGGGCTCACGGACGGGATGCTACGTCGGCTTTTCG------TCCTGCGACTACCGCGAC
TCCATCCTCCGGGACACGGAGACTTCGCCCCGCTACACTGATCTCGGCACCCACGCCGAG
ATGCTGTCGAACCGCACCTCGTGGTTCTACAACCTGAAGGGCCCCAGCATGACAGTCTCC
ACGGCCTGCTCGTCTAGCCTGGTCGCTGTTCACATGGCATGCCAGAGTCTGCTGGTCGGC
GAGACCGACATGGCCGTCGCCGGCGGCGTAAACCTCATGCTGAACCCCGAGTGCGGCATC
TACCTGAGCAGCCTGACCATGATCTCTCCCGAGGGCCACTGCAAGTCTTTCGACGCCTCG
GGAGACGGCTACGGCCGCGGCGAGGGCTGCGGCATGGTCATTCTCAAGCGCCTCGACGAC
GCCCTCAGGGACGGCGACCCTATTCGCGCCGTCATCCGCGGCACCGGGGTTAACTCGGAC
GGCTTTACGCAAGGGTTTACGATGCCCAGCTCCGAGTCGCAAGCCTCGCTGATCAGAGAT
GTGTACCAAAGCGCGGGGCTCGACATGAGCGACACGCAGTTTGTCGAGTGCCAC------
---------GGAACCGGGACGAAAGCCGGCGATCCCATCGAGACGAGAGCAATCTACGAG
ACGCTCGGCAAGAAAGCA------------GGCAGCTCGCAACCGCTCATCATCGGCAGC
GTAAAACCCAGT---------------------ATCGGCCACTTGGAGGGCGCATCCGGC
GTGGCGGCGCTTATCAAGTCCATCCTGGCACTGGAGAAGGGATACATCCCGCCGCAGATG
TTCTTCCGCACACCTAACCCCAAGATCCCGCTCCGTGATTGGAACCTCTCGGTCCCGACG
GCGCTCACGCCCTGGCCCAAGACGAAC------GGTCCC---AGGCGGGCGAGCATCAAC
AACTTTGGTGTCGGCGGAACCAACGCGCACGTCGTCATTGAAGAAGGCATCAGCCTCAGG
AGGCGGCAGCACCAGCGCGCC---------------------------------------
---------CTA------------------------------------------GGC---
------------------------------------------------------------
---------------------TCCGACACG------GCCGCAGGAGAAAGGCAGAAGCGC
CTCTTTGTCTTAAGCAGCCAGGACCAGAAGGGCCTTGTCCGCGTGGCCCGGTCGATTGCG
CTCTATCTCGGCGACAGTCTTACACGTACT------------------------------
---AATAACGCTACCACCTTTGCCCCCGAGCTCTCTTATACCCTCGGGAACAAGCGCTCA
CGGTTCTCATGGAAGAAGTTTTGTGTCGCCGCCGATCTCGAGGACCTGCGGTCCCGCCTT
GTT------------GAGCTGACCAGCGACAGC------GCC------------------
------GTAAGGTCCCAC---GCCGCCCCGCGCGTCGGCTTCGTCTTCACGGGACAGGGC
GCACAGTGGCCGCTGATGGGCCTTGAGCTATTA---AAGTTCGAAGTCTTCAAAGCCTCT
TTCAAAAAGTGCCAGAGCTACCTC---GTCGAGCTGGGCTGTCCATGGGACGCTGCTGAA
GAGCTCCGAAGGCCGGCC---GAGACAAGCCGCATCACGTCGCCCGAGATGAGCCAGCCG
CTCTGCACCATCCTCCAGGTCGGGCTCGTCGATCTGCTGCTATCCTGGGGCGTC------
------CGTCCCGCTAGGGTCGTTGGCCACTCCAGCGGTGAGATCGCCGCCGCCTACTGC
GCCGGCTCTCTGTCCGCGCGTGACGCCGTCGAGGTTGCCTACCTCCGAGGCAAGTTCTCC
GAACGCCTCTCCTTCATG---------GCCCCCGGG---CGAAAGGGTGGTATGCTGGCT
ATCGGGTGCTCGCAGGAGGAGGCCGAAGAGCTCATCTCC------GACGTC---------
------ACG---GCCGGGCGGCTGACTGTCGCTTGCGTCAACTCTCCCTCCAACGTCACG
ATATCCGGTGACGCCGCCGCCATTGAGCAGCTGCACGAGAAGCTGCGAGGCACGTCCAGG
TTTGCTGTTCGCCTAATCGTCGAGGTCGCCTATCACTCGGAGCATATGGAGACCATCTTT
CCCGGCTACGTCCAGTCTCTCAGCCACATCCGTCCCGGCGCGGGCCCTACGCCG------
------------------------------------GACGCCATCGAC---GAGGAGGCT
GTCACTATGGTTTCGAGCGTAGAGGCAGCCGAGATCGAC---CCGGAAGCGCTCGGCGCC
TAC---TACTGGGGCCGCAACCTCGTCTCGCCCGTCATGTTCTCCGATGCCCTGCTCCAG
CTCGTCTGCCCCGCCGCCGAAGGACCCGTC------------------AACGCCGACGGC
AACACCAACGACATCGACTTGCTGGTGGAAATCGGCCCACACCCCGCCCTCAAGCAGAGC
ATAAAGGAAATCCTCGCG---------GCCTCCGGT---GCC------------AAG---
---GGCGTCGGCTACCTCTCCTCCCTGTCGCGGGGCACGAACGACGAGGACATGGCACTG
TCTTTGGCTGGGAACCTCTGGACGGCG---GGAGCCGCCATCGACGTATCCAAAGTCAAC
GGCGACTCG---GAC---------------------------GTGGACATGCTCACCGAC
CTGCCGCCATACCCGTGGCAGCACTCCCGCAAGTTTGACGCGACCCCGCGCATCGGTCGT
GAGCACAACATGCGTCCT------CACCCGCAATACGGCCTGCTTGGCGCCCCGATGCCC
TCCGTTGGCCCC---GACGAGCACATCTGGCGCGGGTATGTCCGCCTTGACCAAGAGAAC
TGGGTGAAGGACCACGAGATCACGGGCGTCATCGTCTACCCGGGGGCCGGGCTCGTCGTA
ATGGCCCTAGAGGGAGCACGGCAGCTGGCC---------GAGGCCAAC------------
------------CGTGCGGTCCGGGCTTTCAAGCTGCGCGACGTCTCTATCGGGTCGGCC
GCCATCATGACGGAGAATAGA---CCTACCGAGTTCATCCTCCACGTCCGCCCGCACCTG
CTCGGCACCGTC---------GGC---TCCGCGCCGGGCGCGTGGCTCGAGTTCACTATC
TCGTCGTCGGGC------GGGCCCGATATGCCGTTACGGCAGAACTGCCGCGGCCTCCTG
CGCATAGAATACGAGACCGGCGAT---------------------GGCAGCGCCTCGAGC
CGCGAGGAGGACGCCGCCATCGCC---GCCTGTCTCGCCGAGTACGAG---TCGGCGGCT
GCCGCCTGCGTAGAGGAG------CTGCCTGTGAGCGAATTCTACCCTGACTTGGCC---
AAGGTCGGGCTCGGGTTCGGCCCGACGTTTCAAAACATGAAGAAAATTCACTATCGGCCG
GGCGAG------TCGGTGTATGACCTCGCCATCGCTGACCCGGGTGAA---TCCTTCGAC
ACG---------------------------------------------------------
------GGACGCACCGGGCGGCGTACGCATCTGATTCACCCGACGACGCTGGATTCGACC
GTCTCAGCGTCGTTCGCGGCGTGCTACGAGGGT---------------CCC------GGG
GAGCCGCCCAAAAGGCCGTACATACCCGTTTTCATCGGCGAGTTTGAGATCTCCGCCGCT
ATGCCCTTC---------GAGGTGGGAACGCTCGTCAAGGGGTTCACGAGGGCCAAGAAG
CGCGGCATCAACGAGATGGAGTCCGAAGTCTACATG------TTTGATGAG---GGGCTG
TCCAAGTGCTACCTCTCTGTCCGCGGGTATCGGGCCACGAGCGACATCGCGTCCGACGAG
AGCGGCGCCGGG------------------------GCGGAGCGA---------------
---------------GGGGGGGCGGCGCCGGGTCTGTGTTATTCCACGCGGTGGGAGGCG
GCTTTTGGGCTGCTGACGAAC---AAAGACATCCGCGGCATT---------GCTGCAAGT
------------------------------------------------------------
------------------------------------------------------------
------------------------------------------------------------
------------------------------------------------------------
------------------------------------------------------------
------------------------------------------------------------
------------------------------------------------------------
---------------------GCCGGACAGGCGTCTGATGACAAGCTGAAAAAGATTGCC
GAAATGATCCTCCACGAG---CACCCTGATACAACTATATTAGAGGTCGTATCCGGGGAG
CCCAAGTCTCCGGCCGAGGACAAGACG------------------------ATTTTAGGC
GGTCTC---------TCGCTAAGCCGGCCGGACCAGGTGAGGCATGCTGTTATCAGCGAC
TCAGCA------------------------------------------------------
------GTGGCACCGGGCGGCTCGAGCAGAGAGGTTTTACGACTGGAGCCC---------
---------GGA---AAG------CAAGCCGACGCTACCTTTGAACTCGTCGTCGCGGGG
CAGGCCTGCATGGACATGATC------CGC------GGCAACGCCAACCTCCGTCTCCTG
CTGGAGCACGTCAAGCCCGGCGGGCGTCTCATCTGCGGATTCGATTGCGAGGGGCTCGAC
AAGATGAAGCTCTCAGAAGGTGGAAAAGTTGAC---ATCTTGGCC---------------
---------------------------TTGGGCGGCGCT---------GCCGGCGCCGCG
GGAGTGACGCTGTTCACCGCTCCCCCCCTCGTT---------------------------
---------------------------------------------------GCGGAT---
------------CCCGACGCCGGC------------------------------------
------------------------------------------------------------
------------------------GCTCCTCCAGGAGAGGGCGGCAGAGTCATCATATTG
GAGCCACCAACGCCGAGT---------GCCGCCGTT---CAAAAGTTTACCACCACCTTG
GAAGAGCTTCTCTGGAAGACCAAAGGA------CTAAAGACCAGAACTCTTCCGTGGACA
CCGGAGCTGGCG---------TCG------------------------GCC---ATCTCT
TCGGAG---------CGCGTTGTGTGTTTGCTGGAGCTGGAGAAGGCCTCGATGGAAAAC
CTATCCGAGCCTGACTTTAGGCTTGTCAGGGACATGGTTGTTACGGCGGCGAGTCTGCTG
TGGGTGACGGCACTGAGG------------GATGACCCGGCGGCGTTCATGATTGACGGC
TCACTGCGCGTCGCTCGGAGAGAGCTGGAAAACCCT---AAGCTCAAGACGCTACACCTG
---TCC------GGT------------CTT------GGT------CGTGGGCCGGAGCTG
GCTGCCAGGGTTCTT------------------GGC------AGCTCCACC---AAGGAT
ACCGAGTTTATCGAGGACGAGAACGGCATGCTTAACGTCAGCAGGGTCTTGGAGGACCAC
GGACTCGGCGCCGAGGTCGCATCCTACGCCGGCACGGAG---------------ACGCAC
ATGGCGTCGTTGAAAAAA------TGCGGT---------------TTCCCGCTGCGTCTC
GATATTTCCAGGGCCGGCTTCTTAGACACGTTGCGCTTCGTGCCG---CAGGAG------
GACGCG------GGCCAGCTCAAGGAGAACGAGGTCGAGATCGAGATCAAGGCCTCCGGA
ATGAATTTCCGAGACATCATGATCTCCATGGGACTGATCGCCGACCCTCGCCTGGGCTAC
GAGGGCGCCGGCGTCGTCCTCAGGACAGGAAGCAAG---GTGAAGAGCGTCAAGCAGGGC
GACCGCGTCAGCGCCCAC------GTCTTGGGCTCC---CACGCCACCGTGGCCCGCACG
CTGGACATCATGTGCGCCCGTATGGCTGAC------------------GACATGTCCTTC
GCCGAGGGTGCGTCGCTGCCCTGCGTCTTCACCACGGCCTACCACGCCCTGGTCAACCTC
GCCCGGCTGCGCCCAGGGCAATCGGTGCTGATCCACGCCGCGGCCGGAGGCGTCGGCCAG
GCGGCCATTCAG------------------------------CTGGCTCGCGAT---ATG
GGCCTCATGATCTACGCGACGGTTGGGTCCGCTGATAAGAAGACTCTCTTAACGGAGCAA
TACGACATACCGGAGACGCACATATTCAGCTCGCGCGACTCTAGCTTCGTCAAGGGCGTG
AAACGTGTCACCGGCGGCCGCGGCGTCGACTGCGTACTTAACTCG---------CTCGCC
GGCGAGCTGCTCCGTCAATCTATGTAC------TGCCTCGCCCCCCTTGGGACGTTTGTA
GAGATTGGAAGCCGCGACATCAGCGAGAATACGCGCCTCGACATGGCTCCATTCGCCGCC
GGCACCACCTTCACCTCATTCACCCTTCTCCAGGTCCTCCGG---CACGACCCGGGACTT
ATGGCAGAGACTTGGCGCAAAACCTTTGACCTCGTGCGCAACAAAGTCCTGCGCCCCCCC
TCGCCCTTGACAATCATGCCCGTCCAAGCCCTCAAAGACGCCTTTCGCCTCATGCAGAGC
GGA---AAGCACCGCGGCAAGATCGTGCTCTCGCTCGAGCACGAC------------GGC
GAC------GTTCCC------ATCATGCGGGATCCCAAAACCGCC---CTCGAGCTCGAC
CCCTCCTCCACATACCTGTTGGTCGGTGGCCTCGGCGGACTGGGTCTGTCACTGGCACAG
ATGCTCGTCGGTTCGGGCTCGCGCAACATCGCCTTCATCTCGCGCTCCGGCGCCACGCAG
---CCA---TCGGCCAAGGCAGCCATGAACTCCATCTCCGCCTCTGCGCCG---------
GGCGTGCAAGTCAGGGCGTACGCGGCGGACGTCGCCGACAAGGCGTCGCTGGCCGGAGCT
CTCGCTCGCTGCGGTGCC------GAGCTACCGCCGGTCCGGGGCGTCGTTCAGATGGCC
ATGGTCCTGCACGACGGCGTCTTCGAGCAGATGGGGCACGACCGCTGGACGGCCTCAGTC
CGGCCCAAGGTCGACGGCACCCGCAACCTGCACGAGCACTTCGGACCCACC---CACCCG
CTCGACTTCTTTATCATGTGCTCGTCCATCTCGGGCGTCATAGGCAACCGCGGGCAGGCC
AACTACGCGGCGGCCAACGCCTTCCAGGACGCCCTGGCCTACCGTCGCCGC---TCGATG
GGTCTGCGCGGCTGCGCCGTTGACCTGGGCATCATGCGCGACGTGGGTGTGCTGGCCGAG
AAGGGCGCTGCC------GGCGATCTGGTTAAGTGGGAGAGGCTGCTAGGCATCCGGGAG
GCCACCTTCCACGCGCTCATGAAGACCGTCATCAATGGGGAGATGCGCCGGACG------
------------------------------CCAGCCGATGAGTTCCCCGCACAGGTCAGT
GTGGGCCTGGCGACGGCCGGGGCCTTCGAG------------GCGGCGGGTCTGAGCCTG
CCC---GATTGGCTCACGGCGGACGTTCGGTTCGGACACCTAGCGGCCGTGCGGTCCGGG
GCTTCGTCCGCG------------ATCGAGAGC---GGCGGGAACGCCGCGCAGACTGCG
GCGTCGTCTCTGCCAGGGCGGCTCGCGGCCTGCGGG---ACCAGGGATGAG---------
GCCGTTGCTGCCGTCACTGATGGGCTGATCGCCAAGGTGTCCAATATCCTGTTGACACCC
GCGTCCGAGGTGGACCCCGGGCGGCCACTCTACATGTACGGCGTAGACTCGCTCGTGGCG
ATGGAGATTCGCAATTGGATCCAGCGGGATGTGAAGGCAGATATCGCGCTGTTTGACGTC
CTGGAGGCCGTTCCTATG---ACCAGTTTTGCGGACAAGGTCGTC---AAGAGGTCTAAA
---TTGTGT---------------------------ACCTTTAAAGGTTTATAG------
------------------------------------------------------------
------------------------------------------------------------
------------------------------------------------------------
------------------------------------------------------------
------------------------------------------------------------
------------------------------------------------------------
------------------------------------------------------------
------------------------------------------------------------
------------------------------------------------------------
---------------------------------------------
>colletotrichum_falcatum_maff306170__gene_4256
------------------------------------------------------------
------------------------------------------------------------
------------------------------------------------------------
------------------------------------------------------------
------------------------------------------------------------
------------------------------------------------------------
------------------------------------------------------------
------------------------------------------------------------
------------------------------------------------------------
------------------------------------------------------------
------------------------------------------------------------
------------------------------------------------------------
------------------------------------------------------------
------------------------------------------------------------
------------------------------------------------------------
------------------------------------------------------------
------------------------------------------------------------
------------------------------------------------------------
------------------------------------------------------------
------------------------------------------------------------
------------------------------------------------------------
------------------------------------------------------------
------------------------------------------------------------
------------------------------------------------------------
------------------------------------------------------------
------------------------------------------------------------
------------------------------------------------------------
------ATGGCGTGGCCCGTTGTC---------CAG---TCCCGGCGTATGAGCGTCAGC
AGCTTTGGCCTGGGCGGCACCAACGCTCACGTCGTCATGGAGGCTCACAATTCCCAGGTT
------ATCATAGACCAC------------------------------------------
------------------------------------------------------------
------------------------------------------------------------
---------------AGTAGCAATGGCAGCAGAAGGGGAATCGCCAGTCATCGTAAGAGA
CTGTTCGTGCTCAGCAGTCAGGACAAGGGCGGCTTCGACCGCATCGGCAATTCGCTCGTT
CGACACCTGGACGGCCTTGGGCCGCTCGCC------------------------------
------GCTTGCCCCGAATACCTGGCCGACCTGGCCCATACGCTCGCCGTGGCACGGTCG
GGGCTTGGATGGGTGAGCAGCTTCGTCGCCGAGAGCTTGGCT------------------
------------------------------------------------------------
------GAGAAGGATAAAGATGACGCGCCAAGGTTGGCCTTTGTCTTCACCGGCCAAGGC
GCGCAGTGGGCCGGTATGAGACTCGAGCTGCTC---CAGCGACCCGTATTCGCGGCATCT
GTAGCCACCTCTACGGCCCATCTG---GCTCGGCTCAGATGCGAGTGGTACCCGGTTGAC
GAAGTGCGCAAGTCGGGC---GACAAGAGCCGGCTCGGCAGTCCGGAAATCAGCCAGGCC
GTCTGCACCGTCCTCCAGATCGGACTCGTTGACGAGCTTAGATCGTGGGGAATA------
------CGGCCGGCAAAAGTAATAGGTCACTCGAGCGGCGAGATCGCCGCGGCGTATTGT
CTGGGCGCCCTGACCCATGCTGACGCG------GCCGCTTACTTCCGTGGCAAGGCTTCG
GCTGCTGCTGTCTCCACG---AGTACGTCGACGGGT---CGGGGCATGGGCATGATGGCC
GTCGGTTGTTCCAGAGAAGAGGCTGAGAAGCTGATCGCA------AGCCAT---------
------GACGGCAGTACTGGAGTGACGGTGGCGTGCTTCAACTCGCCCGGGAGCATCACG
CTCTCTGCAGACGCGGCGGAGCTCGACCAGCTAGCTCGTGTCCTCCAAGAGCGAAACATC
TTTCACCGACGGCTCAAGGTAGAGGTCGCGTACCATTCGCCTTTCATGGCGTCCGTCTCT
GAGACATACTTGTCATCCATCTCCGATATACAGCCCCGAGAAGAGACG------------
---------------------------------------GACCCTGTA---TCAGGAGAA
ACAGTCATGATCTCCAGCGTGACGGCCTCCGAAGCGACG---CCCGACATGCTCGGCCCA
TAC---TACTGGCTTGTCGATATGCTATCACCGGTTCTCTTCTCGGACGGTATCGACAAG
CTGGTGCGGCCATCTGACCCGGACGAT---------------------GCCGAAAAAGAC
GCCGGTAACACGGTCGACATGATGATTGAGATCGGCCCCCATAGCACGCTTGCCGGACCC
GTCGCCCAGACTCTGTCA---------GACCACGGC---TTA------------GGC---
---GAGGTGGAATACCGGTCGGTGCTGCTTCGGGGCCACGACGCTGTTGAGACGGCCCTG
CAGCTCGCCCGCGGCCTCTTCCACGCC---GGCGTGGCTCTCAATGTGGCCGCCGTCAAC
AGCGACAAGGAT------------------------TGGGGCACCGCGCTTCTCACTGAC
CTCCCGCCTTACCCGTGGAATCACGATAGGCTTTTCGACGCCACGTCCCGCATCCAGAAG
GAGTACCTACACCGCCAG------CTCCCACGCCGGAGCCTCCTTGGGGCGCAGATGCCA
ACCGTACACCAG---ACGCAGCGTGTCTGGCGCGGCCACTCG------------------
------------------------------------------------------------
------------------------------------------------------------
------------------------------------------------------------
------------------ACG---GCGACCGAGCTGGTACTGACCATACGCCCACGCCTC
CTGGGAACTGTGGGCCACGGCACCACGGGCGGCAAGTCGTCGTGGTGGGAGTTCCTAATC
TCGTCGAGCGTC------GGGACGACTAGCCCGCTGCGCGACAACTGCGGCGGCCTGCTC
TCTCTCGACTATCGCGAGGACCAAAGT---------------------GAGCACGCGAGG
CGCGAGGACGAGCATCTCGCGGCT---GAGAAGACCGGCGAGTACCGC---GCGACGCTC
GACGCGTTGCTGTCGGAA---ACGTACGCGCCGGACGACTTCTATCGGCACCTCGCC---
GAACTCGGCTTCCAGTATGACGGGCACTTCCGAAGCGTCGAGGACATACACCCGGGCGCG
GGCCGC------GCAACCTTTGGCGTGCGACTGTCCAGCCTCGAGGAG---ACGTTCAGC
GCGAGACAGTCAGAG---GGAGAG------------------------------------
------GGGGGGCAACAGAGG---CCCTTTCTCGTACACGGCGCCGCGCTGGACGCCATC
TTCCAAGCGTGGATTGGCAGCACAATG---------------------TATGGCGGCCGC
ATCGACGCCGAGAGGCCGTACGCGCCGACGTTCGTGGCCGAGATGGAGGTTTCGGCCGGC
TTTCCCGCG---------CCCAAGGGCCAGTTGCTCCCGGGCGTGTGTGTTTCGAGACGC
AGTGGCTTCAACGAGTGGTCCGTCGAAGCTAGTCTG------TTCGGCGATGAGTCGCTA
AGCAGCCTGTGTCTCTCGTTCAAGGACTTTCGGCTGAGCGAGCTCGACGCAGCCAGCGCC
ACC---GCCGCCAGCGCCGGTGCCGGGGCCGTTTCCTCCACGAAA---------------
---------------CCATCCGGCGTGGCGGCGCTGACAGCGTCTGTGCAGTGGGACGAT
ACCCTCGACGTCATGACGCCCGAGGAGGTGGCGGACGCCATC---------TCCGACACT
GTCGCCGGTGCTACCGTC------------------------------------------
------------------------------------------------------------
------------------------------------------------------------
------------------------------------------------------------
------------------------------------------------------------
------------------------------------------------------------
------------------------------------------------------------
------------------CTGTCCGCG---------CGGGAAAGGCTGGCGAAGCTTGTT
GGCTTGGTGCTCCATGGCATGAACCCCGCAGCTACGGCCGTTGAGCTGGTGCGGAGGGGC
GCGGAGCCGCGGTTGCTGGCGGAGATG------------------CCGTTA---------
------------GCC---------------TCTCGTGTGATCTATGTGGCGTCGGATGGC
GAGGGC---------------------------------GGGGATAGGGCCGACCGGGGG
GGG---------------------------------------------------------
------------------------------------CGGACAGGATTGCTCCTGATACCG
TCATGGGCTGCCGAGGTCTTG------CCTATGGCCAAGGACGGGGTCCTAGAACGCCTG
GTCTCTCTGGCTGCTCCCGAAGCGACGTTTGTCTTGGGC---GCCGCCCTGCCCAGCATA
ACATCCGTCCTCGAGGCCAGCGGGTTCAGACGG---TCACCCGTC---------------
------------------------------------------------------------
------ATCCATAGCAGACACGGTGTTCATGATAGC------------------GCCGCC
GATCTTGATCCTCTCGCAAACGGG------------------------------------
------------------------------------------------GGGCCTGTGCTG
TAC------CGTCGCTGG------------GAATCGATGCCTCGT---------------
---------------GAGATG---CAAGAC------GTCACAGAGCACATCGTCGTTGTA
GAGCCGGCGGTGGTAACA---------GAGATGGCC---CAGCTCTGCATTTGCACGGTT
GTCAAAGCCCTCGAG---CCATACGGC---------GATGTTGTCCGACACCGTTGGGCG
ATAGATGGGTCG------ACGACG------------------------GCCGTTGAGACG
GTGTTTGCTGGGAGGACGGTGGTGTGCATGCTGGAGCTCGAGCAGCCGTTTCTCGAATCC
ATGTCGGACTCGGAGCTGCAAACCGTCAAAACCATGATGCTGCAGAGCGCGCGCATGGTG
TCGGTTACGCGCGGC---------------GACGACCCCTCGCTGCACATCGTCGATGGC
CTGGCGCGGTGTGTCCGTAGTGAGACCGCCACCGCC---GACGTCCGCGTACTCCACCTC
---GGGACTGGG------------------------CCGGTGGAGAACGCACCGCGTCAT
ATAGCGCGCGTAGTC------------------ACGGTCAAA---TCATCC---GCGGAC
AAGGAGTTCCGCGAGGCC---CGCGGTCGGTTGCAGGTTGCCCGGATCGTCGAGGACCGC
CGGGGCGAT---GCCATGGTCGCTGAGCACCTCGCCGAC------------TCGACGCTT
GTTATGGGCCTCGAAGAG------GCGCAC---------------TTCCCGCTCAAACTT
GCCATCGGCCATCCGGGGCTCCTTGACACGTTCTGCTTCGTCAAG---GACAACGGGGGT
GATATG---AGGGACCTGCTAGGTGACCTGGACATTGAGGTTCAGGTCCATGCTGCCAGT
CTCAACTTCAAGGACATTATGGCGGCCATGGGCATGATAGCCTTACAGGCAGCGGTG---
------------------------------------------------------------
------------------------------------------TTTCGAATGTACAAAGTA
GGTTCCAGTCTTGTCACGAGGATCCCTGAT------------------TCCTTGACCTTC
GAACAAGCTACCTCGATCCCTGTGGCCTTCATCACGGCCTATCACGCGCTCGTCAATGTT
GCCAAGCTGTCCAAGGGTCAGTCAGTCCTCATCCACGCGGCCGCGGGTGGTGTTGGCCAG
GCCGCGATCCAG------------------------------GTAGCCTCGCTC---CTT
GGCCTCGTCATCTATGCTACGGCCGGCTCGCATGAGAAAATGGCCTTCTTGACGAAGTGC
TATGGCGTGCCCCCGTCTCACATCTTCTACTCGCGCGACGCCAGCTTCGCCAAGGCCGTT
GCCCGCGTCACGGACAAGAGGGGCGTCGACTGTGTTCTCAACTCG---------CTGTCC
GGCGACCTCCTCCACGCTTCGTGGGAC------TACGTCGCGCCTTTCGGCGTCTTTGTT
GAGCTTGGCCTGCGCGATGTCGTCAACAACACGCGCCTCCACATGAGACCGTTCCACAAG
AACGTTTCATTTTCCTTTTTCGATGTCAAGGATTTGCCTGTG---CCC---------ACG
CTAGCCAAACTACTCAACACCATCTACGACCTGGTCGGCCGCGGCCGTCTGACGCCCGTC
TCGCCTATTACCGCCTACAGCGTCGAACGCGTCAAGGAAGCCTACCGCACGATGCAGCAG
GGT---AAGCACCGCGGCAAGATCGTCCTCACCTTTGCCCCCAGT---------------
---GCCCGAGTGCCCGTCCTGCTT------CCGGCC---ACGGACTCGCTCACTCTGAAC
CCGAATGTGGCCTATCTCCTCGTCGGAGGCCTGGGTGGCCTGGGACGTAGCCTTGCCCAG
CTTTTGGTCTCATGCAGCGCTCGCAATCTCGTCTTTCTCTCTCGCTCGGGGGTGCCCGAT
GGGTCCTCCGCTGCTAGGGATCACATTATCAAGCTCGAGAGC------ATG---------
GGCGCCAAGACATGCGTGCTTCGCGGCGATGTGGCCGACAGCAAATCGTTTCTCGCCGCC
ATGCGTCGGTACGAGGACGAG---GGGCTGCCACCCATCCGCGGCGTTGTACATCTGGCC
GCTGTGCTCCGCGATGCCGTCTTCGAGAACATGACGCACGACGAGTGGACTGCGGCCCTG
CGGCCCAAGGTACAGGGATCGCGGAACCTTGACGGCTACTTTGACCGCTCC---CGGCCG
CTCGACTTCTTCATTCTTTGCGCCTCCGTCGCGGGCATTTGGGGCAACGCCGGGCAGACT
GCATACGCGGCGGCCAATACATACCAGGACGCCCTGGCGCACCACCGCCGC---GCTCGG
GGGCTGGTCGGCGTCGCCGTCGATCTGGGCATCATCAGGGACGTTGGCATGGCGGCAGAG
CAGAGCTTC---GGT---ATGCGCTTCAGTCAGTGGGCTGAGGTCGTCTGCATCCCTGGC
GCCGTCTTCCTGGCTCTCATGAAGAGCCTGATCAAGGGGCAGCAGCAGCAGCAGCAGCAG
TCTATGGGCGCTGATACTTATTCGAGCTCCGACCCCGAGTGGCCGCCTCCACAGGTCTGC
TCAGGTCTCGGGTCAGCCGGGGCTTGGGAG------------GCCCACGACGTCGCCCCT
CCGCCGGCTTACCTCGCCGAT---CCGCGCTTCGCCGCGCTTCGCCGCGCTGGCCGGAGG
CAGCGCATCGGGCTTGCAACGGCGGTCTGCTCGGGAGGAGGGCGACGCGATAGCTTC---
GTCTTCTTCCTCGTTGGCTTCTCGGCTGGCCGGTGC---GGC---GACCAG---------
AGATGA------------------------------------------------------
------------------------------------------------------------
------------------------------------------------------------
------------------------------------------------------------
------------------------------------------------------------
------------------------------------------------------------
------------------------------------------------------------
------------------------------------------------------------
------------------------------------------------------------
------------------------------------------------------------
------------------------------------------------------------
------------------------------------------------------------
------------------------------------------------------------
------------------------------------------------------------
---------------------------------------------
>colletotrichum_fioriniae_pj7__gene___CFIO01_00012
------------------------------------------------------------
------------------------------------------------------------
------------------------------------------------------------
------------------------------------------------------------
---------------------------------------------------ATGGTTGCA
---GCCCGCAAAGATGAGCGCATCCCGATTGCGATTGTGGGAATGGGATGCCGTTTCCCA
GGTGATGCGACATCGCCATCCAAGTTCTGGGACCTCCTGAAGAATGGAAGA---------
------------------------------------------GACGCCTACTCCCCTAGT
---ACGGATCGATGGAACTCAGACGCCTTCCATCACCCCAACAGC---------AAAGAT
CGCGTCAATACTTTGGCCACGAAAGGAGGGCACTTCCTGAAGGAGGATCCCTATCTGTGG
GACGCATCCTTCTTCAACATCACAGCAGCCGAAGCGATGGCCCTTGATCCGAAGCAGCGT
ATTATGATGGAAGTCGCTTACGAGGCGCTCGAGAACGCCGGTATGCCCCTGCCAAAAGTC
GCCGGCACACAAACTGCGTGTTACATCGGCTCCTCG------ACGAGCGACTACAGAGAC
ATGGTGACCAGGGATTTCGCAAACTGGCCTAAGTATTACATCCTCGGCAACTGCGAGGAG
ATGGTCTCGAACCGTATCTCGCACTTTCTCGACATCCACGGCCCCAGTGCCACCATCCAG
ACGGCGTGCTCCTCGAGTCTGGTGGCTACGCACTTGGCTTGCCAGAGTCTCCACTCCGGA
GAGTCGGAAATGGCCATTGCGGGTGGTGTCGGTCTGACGCTCACCCCCGACGGCAACATT
CAGCTGGCCAACTTGACGTTCCTCAACCCCGAGGGCCACTCTCGGTCATTCGATGCAGAT
GCTGGTGGCTATGGTCGCGGTGAAGGTGCTGGCGCCCTCATCCTCAAGCGGCTGGACAAG
GCGCTTGCTGATGGAGATCCTATCCGTGCTGTCATCCGGGCCACGGGCGCCAACTCGGAC
GGGTGGACGCAGGGTGTGACGCTGCCTTCTGGCGAGGCACAGGCGGCGCTCATCAAATAC
GTCTTCGAATCTAATGGACTCGACTACTCTGCGACTCAATATGTAGAGGCTCAC------
---------GGCACAGGCACAAAGGCTGGAGATCCCCTGGAAGCGGGAGCTATCTCAAGA
ACCATCGGATCAGGTGCG------------ACGAAGTCGCGAAAGCTTTGGATGGGAAGT
CTCAAGCCAAAT---------------------ATCGGTCATCTAGAAGCTGCCGCTGGT
GTAGCGGGAATTATCAAGGGCGTCCTGGCCATGGAGAACGGAATGATACCCCCCAACATC
TACTTCAACAAGCCCAACCCCGCAATTCCATTCGATGAATGGAACATGGCCGTACCGACA
AAGCTAACACCTTGGCCTGTCTGCAAG------------ACCAAGCGGATGAGTGTCAGT
GGCTTTGGCATGGGCGGCACAAACGGCCACGTTGTATTGGAGTCATTCAACTCGGACCAG
TGGAAGTCACTACTGCCCGCCAAC------------------------------------
------------------------------------------------------------
------------------------------------------------------------
------------------------GGTGTCGCCCGCGAGACTCCAAACAACAAGAAGAGA
CTATTTGTCTTCAGCAGTCACGATCAAGCTGGGTTCAAACGCATCGGCGATAAGTTGGTT
GAGCACATGGACGCCCTTGGCCCCGCTGCT------------------------------
------TCGAGTCCAGAGTATCTCGCCAAGCTGGCACACACCCTGTCTGTCGCGAGGTCG
GGCCTGACTTGGAGATGGAGTTTGTCGGCTGAAAACGCCGCTGAGCTCCGACACAGGCTT
TCA------------ACCACTGCTGGCGACAAGACTACAAGAACCCCG------------
---------GACAGC---------AAGCCGAGGATTGGGTTCGTCTTTACTGGCCAGGGA
GCGCAGTGGGCTGGCATGGGTGTCGAGATGCTCAAGTCCCACCCAGTCTTTAGAGATTCA
GTTGCGCGGTCTGCGGCTCTCCTG---AAGTCCATGGGCTGCGACTGGGACCCAGTCGAA
GAACTCACGAGGTCAAAG---CAAGAGTCACGTCTCAAGGCGCCTATGATCAGCCAGCCC
ATCTGTACCGTTTTGCAGATTGCCCTGGTTGACGAGCTGCACTCTTGGGGCGTG------
------ACACCCAAAAAAGTCGCTGGCCACTCAAGTGGAGAGATTGCAGCAGCGTACTGC
GCAGGGGCGCTCACCCACCGTGATGCCATTGCCATCGCTTACTTCAGAGGCAAAGCTTCC
TCCGGT---------------------CTGGTCGGC---CTCAAGGGCGGCATGATGGCT
GTCGGCTGCTCCTATGATCAAGCACGATCATTGCTCGCG------CAACACGGAGAGCAT
CTCGGCGGT---------GTCGCGACAGTAGCCTGTGTGAACTCTCCAAACAGCGTCACC
ATTTCGGGTGACTCGGCTGCTCTCGAGAGACTGCGAGCTATCCTCGAGAAGGAAAGCATG
TTTGCTCGCATGCTTCAGGTTGATGTCGCCTACCACTCTAGCCACATGCAGGGTGCTGCA
GCAGACTACGCCGCTTCCATCGCAGACATTGAGCCAAATGGCTCAGAGGAGGAC------
---GAC---------------------------------------------ACTAAGCGA
GTAACCATGATCTCTAGTGTCACTGGTAGTGAAGCTGCC---CCTGAGTTGCTTGGGGGC
TAC---TACTGGGTACGCAACCTGGTATCTCCCGTTCTCTTTGAGCAAGCAATCAAGGAG
ATGGTTTCTCCAGCAGCA------GAGACA------------------------------
GGTGGCAAGACTCTTGACCTCTTGATCGAACTTGGTCCTCATAGCGCTCTTGGTGGCCCT
ATTGAGCAGATATTGTCT---------CACCACGTG---ATC------------AGC---
---GATGTCAGCTACAAGTCCGTTCTCACCAGACTCCAAAGCGCCGTCGACACGAGTTTG
CAGCTGGCTTCCGAGCTTTTCGCTGAA---GGTGTCTCTCTGGAACTCCAAAAGGTCAAT
GGAGATTCTCACTGC------------------------------CAGCTTCTCACGAAC
CTTCCGCCGTACCCCTGGAACCACTCTAAAGTTTTCCGCTGCGACTCTCGCATTGCAAAG
GAACTGCTAGCACAGAAA------TTTCCCACAAGAAGTCTCCTAGGAGCGCCGGTGCCA
ATGATGGATGAG---ACACAGAGGGTTTGGCGCAGCTTCTTGCGCCTCGAAGACGAACCT
TGGCTTCGTGGGCACATGGTCGGCAGCACCGTACTTCTTCCCGGTGCTGGTATGACTAGT
ATCATTCTCGAAGCTAGTCAACAGCTTGTT---------GCACCGGGA------------
------------AAGACTGCTCGAGCTTTTCGTTTACGCGATGTATCTCTTTTCGCTGCC
ATGGCTCTCCCCGAAGGAGTT---GCAACAGAAGTCATTGTTCACATGAGGCCCTACCTC
CAATCCACCCTAGGTTCA---------ACCCCC---GCAGCGTGGTGGGAGTTTACTATG
TCTTCATGCGTC------GGAGGTGATCAG---CTTAGGGACAACTGCCGTGGACTGATG
ACCATCGATTACCATGAAGACACAACG---------------------CTGCAGATGGTA
GAGGAGGATGCCATCATCGCAGCC---TCAAGAGTCGCGGAGTACCAT---CGCGTTCAC
ATGGAGTCAAACCTTGAG------TATGCCAAGGAAAACTTCTATAACCACATGAAC---
AGTGCCTCGTGGAAATACGGAGAAGCTTTCCAGGGTATCGAGGGCTGCCATGTTGGCGAC
GGCCAG------AGCACCTTCAATATCAAAGTGACCGATATCGGGGAG---ACCTACAGC
AAG---------------------------------------------------------
------GGGCAGATTGAGCGA---CCGTTCCTCATTCACGCGGGTACCTTGGACGCAGTC
TTCCAGAGCTGGCTGAGCAGCACGTGGATAGGTGAC------------AAGGACGGAGGC
TTCGACTTCACGAGACCCTTCGTGCCTGTTCACTTCACCGAGCTCGAAATTGCTGCTGAT
ATCCCTGGC---------GACGTGGGCTACATCATGCCTGGACTCTGTCTCTCGGAGCGA
TATGGCTTTACGGACTTGTCCGCGGACATGTTCATG------TTCGACAAG---GATGTT
TCTAAGCCTTATCTCGTGGTGAAGGACTTCCGAGTTGCTGAGCTGAACATGGATGACGGC
GGAGGT---------CGC------------------GAAGACAAT---------------
---------------GAGGTTGACCCGACCGACATTACATCAGAAGTTCGCTGGAACTAT
GCCTTGGATGTCATGGAGCCACAGGAAATCAGCCGAGTGGTC---------TCTGCTATC
AAACCC------------------------------------------------------
------------------------------------------------------------
------------------------------------------------------------
------------------------------------------------------------
------------------------------------------------------------
------------------------------------------------------------
------------------------------------------------------------
------------------------------------AAGGACAGGATGGCTGAGATTATT
CGGATGGCACTTCACTTG---AACCCGGCAGCTACACTCCTACAGCTCGTCCCGGACCAC
GATGCCGCGCGCAACTCCGTCATCGCTAGC------------------------------
------CTACCTGGGGACATCGTACGCCCGAGTCAAGTTCGCTATGCGGTCATCAATGCC
GCCAAGAGCCCGCCG---------------------------------------------
------AGCGACAAGACAGCCGTCGTCGGCGAAGTGTTCGAACTTGGCGCACTGGATAGC
TCC------------TTGCCGGAGAAC---CTTCCCAAGGCCGATCTATTGATCATCTCC
AGCGATGTGGAAAAGATTGAC------AAGCGCGACCAGTTC------CTTGAACGAGTT
CTCAGCCTCACCAAGCCAGAGGCGACGGTTCTTATTGCTGCCAAACAGCAG---------
------------------------------------------------------------
---------------------------------------------------------CCC
ACTCCTGGTGGACTGGAAGCTAGAGGCTATGACTTT------------------------
---------------------------------GTCTTT---------------------
------GGAGTTGAGGGAGATGAG---------------------------CGCCTTGCG
CTGTACTGG---GGTGCTAGGAACGCGGATGCGAAGCCCGCG------------------
------------GCCAAC------------GGCACGCCTGCTCGGCAGGCAGTTATCATG
GAGCCGACGACCATGTCC---------ACGGAGTCT---CGACAATTCTCAAAGGCTCTA
CAAGAAGCGCTCATT---GCTCAAAGCTAC------GCAGTGTCAACGAGGACTCTGGCC
GACGAG------------------------------------------CCGAAGTCTGAT
GCTGCAGAGAGCGAAGTTCTCATTTCTTTGTTGGAACTTGAAAAGCCGCTGCTCGACGAC
CTGTCGGAGAAGGAGTACGAAGTTGTGAAAAGCCTATCTCTGGCTTACCAGCGTCTTCTC
TGGATCACTTGCGGC---------------GACAACCCATCATTCGGCGTGATTGATGGT
TTGTCACGCTGTGTCGAGAGCGAGATCGCAGGCACT---CGATTCCAGGTTCTGCATCTG
---AGTCAAGAA---ACGGGCCTGCAA------------------CATGGCCCGGCACTG
GCATCTCGCATCTTATCTTCA------------------------GAAATCACAAAGGAC
GATGAGTTCCATGAACAC---GATGGTGTCTTGCAGGTTACCCGCATTTACAGGAGCTTA
ACCGAAAATGACTCCATCAAGCATCACTTGCACGATTCG---------------ACCCGG
GTTACTTCTGTCGGCGCT---------GAC---------------GAGGATTTGAGGCTC
TCAATCGAGAGACCTGGTCTGTTGGACACACTCCAGTTTATTGAG---GACGAC------
CGGCTG---AACACCACTCTTGCAGACCATGAGGTGGAGATTGAGGTGAAGGCCACAGGC
ATTAACTTCCGAGACATCATGGCCACTATGGGACTCATTCCCATGTCTGTCTTGGGACAG
GAAGGCAGCGGTGTCGTTGTCAAGACTGGTAGTGAGGCA---AGCCGCTTCAAGCCCGGT
GACCGTGTGAGCTTC---------CTGGGCGTCGGTACACACGCCACCAAGATCCGGGTT
GACCATCGCATTGTTGCTCATATTCCCGAC------------------ACCATGTCCTTC
GAGGAGGCCGCTGCCTTGCCCGTCGTCCATACCACTGCGTACCATGCCCTTGTCAACCTC
GCAAAGCTGACCAAAGGCAAGTCGGTTCTGATCCACGCTGCCGCTGGTGGTGTAGGCCAA
GCGGCTGTCCAA------------------------------ATTGCTCGTCAC---CTG
GGTCTGATCGTCTACGTCACCGTTGGATCCGAAGACAAGCGGAAGCTATTGGTCAACACG
TATGGCATTCCCGAGAAGCACATTTTCAATTCTCGCGATGCCAGCTTCGCAAAAAGTGTG
ATGCGCGTCACGAGTGGTCGTGGAGTTGACTGCGTCCTCAACTCA---------CTCTCC
GGAGAGCTTCTTCGGACATCGTGGGAG------TGCCTGGCGACCTTTGGCACCTTTGTC
GAGATTGGGCTCCGCGACATTCTCGACAATACTCGGCTTGACATGAGACCATTCGGGAAG
AGCACGACGTTCACCTTCTTTAACCAGTTCACGCTCTACGAG---GAGGATCCCGCTGCG
CTAGGACAGATCCTCGACGAGGCCTTCAAGTTGGTCCATAAGGGTACGCTCCGTGCTCCG
AGCCCCCTGACGGTGCATTCCATGGGTCAAGTGGGAGACGCCTTTCGCACTATCCAGCAA
GGA---AAGCACCGCGGTAAGATGGTTTTGTCGTTTACGGAT------------------
AACGCAGAGGCGCCAATCTTGCGC------AAGGCTAAGAACTCC---CTCAAGCTCAGC
GCTGATGTCACGTACCTCCTTGTTGGTGGCCTCGGTGGTCTGGGCCGCAGTCTGGCGCGG
CAATTCATCACCTGTGGCGCTCGAAACCTTGCCTTTCTCTCAAGATCTGGAGACGCCTCC
---CCA---GATGCCAAGGCTCTGATCAAAGAGCTATCCGAT---------------ATG
GGCGCCAACGTCAAGGCCTACCGAGGTGACGTGTCAGACCCAACTTCGTTCCGGGCCGCT
CTGGATGAATGCGAGCGA------GAGCTTCCGCCCGTCAGGGGTGTGGTCCAAATGGCT
ATGGCTCTTCGCGACATCGTCTTCGAGAAGATGTCTTACGATTGGTGGAAGACTGGGCTG
AGACCTAAGGTGCAAGGCACATGGAACCTTCACGAGTACTTCAACCATGAA---CGCCCC
CTGGAGTTCTTCATCATCTGCTCGTCCATCTCCGGTATGTACGGCTACCCTAGTCAGGCA
CAGTACTCCGCCGGCAACACATACCAAGACACTCTGGCGCACTACCGTCGG---TCACAA
GGGCTCAAGGCCGTGTCGGTCAACCTGGGTATCATGCGTGACGTTGGCGTGTTGGCAGAG
CAAGGAGCC------ACAGGCAACTTCTTGCTGTGGGAAGAGACCTTGGGCATTCGAGAG
CCGGCATTCCATGCACTCTTCAAGGGCCTCATCAACCGGCAGAAGAGCGAAAACCCGGCT
------------------------------------TCATGGCCGCCAGCTCAAGTGACA
ACCGGCTTGGGCACTGCAGACATCATGGCA------------GCACACGGTCTCGATCAG
CCG---GGATACTTCAGCATC---CCGCGTTTCGGACCTCTGGCTGTGACGAGCTCAGCG
ACAAGTGCTTCG---------------------GGT---------GCTGGAAAGTCGGAT
ACCGTTTCTCTTTCTTCACGCTTATCTGAGGCGAGT---AGCAAGCAGCAG---------
GCGTTGGAGATTATCACAGAGGCTCTGGTGAAGAAGGTAGCCGACATTTTGCAGATGCCC
GTGTCGGAAGTCGATCCAGGCCGGCCTATGTACCGCTATGGTGTTGATTCTTTGGTTGCG
CTCGAGGTCAGAAACTGGATCACTAGGGAGATGAAGGCAACTGTGGCTCTTTTGGAGGTC
TTGGCTGCGGTTCCTATG---GAGGTCTTTGCAGCTAGGATAGCT---GACAAGAGCAAG
---TTGGTGGCGTTTGAGTGA---------------------------------------
------------------------------------------------------------
------------------------------------------------------------
------------------------------------------------------------
------------------------------------------------------------
------------------------------------------------------------
------------------------------------------------------------
------------------------------------------------------------
------------------------------------------------------------
------------------------------------------------------------
---------------------------------------------
>colletotrichum_gloeosporioides__gene___CGGC5_9075
------------------------------------------------------------
------------------------------------------------------------
------------------------------------------------------------
------------------------------------------------------------
---------------ATG------------------------------------GGGTCT
CACAACGTTCGTCGGGATAACATCCCCATTGCTGTAGTTGGCCTAGCCTGCCGGCTTCCA
GGCGATGCCACCAGCGCGACAGAATACTGGAACATGTTGAAAGAGGGGAGA---------
------------------------------------------GATGGCTACTCGCCCGAG
---ACAAACCGCTACAACACATCAGCCTTCTACCATGCCAACCCCAAA---------GAC
AGGCAAAACGTACTGCCGACCAAGGGCGGGCACTTCATCAAAGAGGACCCCTACGCCTTC
GACTCGTCCTTCTTCAAGTTCTCCGCCGCCGAGGCCGCCGTCCTCGACCCCAAGCAGCGC
ATCCTGCTCGAGGTGACGTACGAGGCCCTCGAGAACGCCGGCCTGCCGCCGCCGCGCATG
GCCGNNNNNNNNNNNNNNNNNNNNNNT---------------GGGAGCGACTACCGCGAC
GCCCTCGTGCGCGACTTCGAGCAGTGGCCTCGCCTGTACCTGATGGGCGTCAGCGACGAG
ATGGTCAGCAACCGCCTGTCGCACTTTTTCGACCTGCGCGGGCCGAGCTTGACGGTCGAG
ACGGCGTGTTCGTCTAGTCTTGTGGCTATTCACCAGGCGTGCGAGAGCCTGCGGTCTGGC
CAGGCAGAGATGGCCGTCGCAGGCGGAATCAACATGATCCTCGGCCCCGAGGCAACCATG
GAACTCAACAGTCTGGGCGTGCTCAACCCAGACGGCCGCTCCCTCTCCTTCGACGAGGGC
GCCAACGGCTACGGCCGCGCCGCGGGCTGTGGCATCGTCATCCTCAAGCCGCTG------
---------GACGGCGACCACATCCGCGCCTTGATCCGCGGCAGCGGCGTCAACTCGGAC
GGCTGGACCAAGACCATCTCGACGCCGTCCGCCTCCGCGCAGGCCGAGCTCATCAAGCTG
GTCTATGAGTCCAACGGGCTCGACTACGACGCGACGCAGTACGTCGAGGCCCAC------
---------GGGACCGGCACCAAAGTCGGAGACCCGATCGAGCTGGGCGCGATCCATGAG
ACGATTGGCCGCAATGCG------------AGCGAGTCGAGAAAGCTGTACGTTGGCAGC
GTGAAGGCGAAT---------------------ATTGGACACCTTGAGCCGGCCGCTGGT
GTGGCGGGCTTCATCAAGGGCGTTTTGGCGCTGGAGCACGGCGAGATCCCGCCCAATGTT
CACTTTCACAAGGCTAATCCGAGAATCCCCTTTGATAAGTGGAATATGGTGGTGCCAACG
TCACTGACCCCTTGGCCCGAGGCC---------GAG---ACAAAACGCATGAGTGTCAGC
AGTTTCGGCATGGGCGGAACCAACGCCCACGTCGTCCTCGAGGAGTTCAAGAAGACA---
---CCAAAGCAACTGACGAATGGGGTTCACATCAATGGT---------------------
------------------------------------------------------------
------------------------------------------------------------
------------------GATGCG------TCCTCCAAAGACGTCGTTATTGATAAGAGA
CTCTTCGTTTTCAGCAGTCACGACCAGGCAGGTATCAAGCGCGTCTCAACCACGCTGGCG
CAGCATCTCGACATGGTTCGGGGTGAAAACCCAACCTGGACACCT------------GAG
AAG---GGCGAGCCCGAGTACCTAGCCAACTTCGCACACACACTTGCCACCGCGCGC---
------------------------------------------------------------
------------------------------------------------------------
---------------------------------TCCAGCTTCGTCTTCACCGGCCAGGGC
GCCCAATGGGCCGGCATGGGCATCGAGCTCCTC---TCGCGCCCCGTGTTCCGGGCCTCA
GTCGCCCGGTCGGCCGCCATCCTC---GAGAGCCTCGGCTGCACCTGGGACCCTGTGGCC
GAGTTGTCGAAGACGGGC---AAGGAGTCCCGGCTCGGCCAGCCCGAGATCAGCCAGCCC
ATCTGCAGCGTCCTGCAGATCGCCCTCGTCGACGAAATCCGGTCGTGGGGCTCCCCGGTC
CTCAGCAACCCGGCCAAGGTCGTCGGCCACTCGAGCGGAGAGATCGCGGCGGCTTACTGC
ATGGGGGCTCTGACACACCGGGACGCGCTCGTTGTGGCATACTCCCGCGGGACGGCTTCG
GCTCTACTGCCGACGGTT---------GCGCCCCAT---CTCAACGGCGCCATGATGGCG
GCGGGATGCTCCCGCGAGACGGCCGAGGGCCTGATCGAA------AAGCTT---------
------GGACTGTCTGGACAAGTCGGCGTGGGA---------------------------
---------------------ATGGATACGATAGCCGCTGCGTTGGACGAGCAGAAGACG
TTTTGCCGGCGGCTCAAGGTCCAGGTGGCTTACCACTCCTCCCACGTTGCGACCGTTTCC
GGCGAATACTACCAGGCCATGGCCTCAGAGGGTGTCGAGCCCATCGCTGTCACCGCAGAC
---------------------------------------------------GAGGGAGCT
CCTCGTATGATCTCCAGTGTACTGGGCGACGAGGTGTCC---TCGGAGCAGCTGGGTCCC
TTC---TACTGGCTGCAGAACTTCACCTCACCAGTATTATTCTCCGACGCTCTGAAGAAG
CTGGTCCTGCCGGAGACCGCGACC---------------------------------GAG
AACGAGCCTGACGTCGACTTACTCGTTGAGATCGGGCCCNNNNNNNNNNNNNNNNNNNNN
NNNNNNNNNNNNNNNNNN---------NNNNNNNNN---NNN------------NNN---
---NNNNNNNNNNNNNNNNNNNNNNNNNNNNNNNNNNNCGACGCCGCCGAGACGAGCCTG
CGGATGGCTGAGCAGTTGTTCCACCTC---GGCATCCCGCTGGATCTGGCCAAGGTCAAC
GGCGACGATTCGCCG------------------------TCGGTGGACCTGCTCACGGAC
CTGCCTCCGTACCCCTGGATGCACGACAACAAGTACAATGCTTATCCGAGAATGCAGAGG
GAGCGCTGGTTCCGAGAC------CAGCCCGCCAAGGGCCTTCTAGCC------------
------------------------------------------------------------
------------------------------------------------------------
------------------------------------------------------------
------------------ATCCACGCCCTGCGCCTACGCGATGTGTCGTTTATGGCTGCC
GTCTCGATTTCCGAAGGTGTG---GCCACAGAGGCGGTCGTCAACATGACCCGTGCTGGG
TCGGGC---------CAG------------------GGACCTTGGTGGGAATTCACCTTG
TCATCGGCCAACAACAACACCAATTCCAGCCAGCTGCGAGACAACTGCCGCGGTCTCATC
GCCGTCGACTACGCGGCCGCTAAGAGC---------------------GAGCACATGGAG
CGCGAGGAGGCTCACGTCGTCGCA---CAGCGGGCGGCACAATACCAA---CAGGCCGTC
ACCGAGCTCAACCAGACA------GTTGCCAAGGACGACTTTTACTCGCAGATCGCGCAG
GGCACTGGCTTCAAGTACGGTGAGCTCTTCCAGGGTGTTGAGGATCTATTCGTCGGGCCG
GGCAAG------ACCCACTTCCGGCTCCGGGTCACGGACATCGGCAAG---ACGTTCAGT
CAGGGACAGATGGGTCCGGACTCGGCCCAGAACCGGGACTCG------------------
---------CACCGCGGCGCGCGACCGTTCCTTATCCACGCGGCCACACTCGACGCCATC
TTCCAGTGCTGGGTCGGCGCCACATACCGTGGC------------------------GGT
GTGCTGGGCCTGAAGCCGTTCGCGCCTACGCGTCTCGGCGCGATGGAGATCAGGATGGAC
GTGCCTGGT---------GCACCAGACGATATCATGGCCGGCTTCAGCACCAACAAGCGC
CACGGCTTCCATGAGCAGACCAACGACATGTTCCTG------TTCGACCCG---AAGCTC
GACAAGATGTACATCGCGATTGAAGACTTCCGCATTTCGGAGCTCGACGTTGCGGGCGGC
CAGGATGAG------------------------------------CAAGACGGCGGCCCT
GACACCGTTCTCGACGGGCCCGGC---GCATCCGTCACGGCCGAAGTACGATGGGATTGC
GCCATGAGTCTGCTGGAGGAGTCTGACGTCGCAAAGGCCGTC---------GCAGCACCC
------------------------------------------------------------
------------------------------------------------------------
------------------------------------------------------------
------------------------------------------------------------
------------------------------------------------------------
------------------------------------------------------------
------------------------------------------------------------
------------------------CAGACTCAGCCTGGGGAGGGCATGGCCAGGCTGATC
ACCATGCTGCTCCACGAA---AAGCCTTCAGCTGCGGTGATCGAACTGGTGCAGGACCGC
AAGGCTCTTGCCGAGAGCCAG------TCCATCGTGAACGGCGTCGTT---------GGC
CGATCGCTGCCGAATGGCGCAGTGCCCCCCTCCAACATTCGCTACGCGCTGGCGCAGGGT
GACGGTGTCACC------------------------------GAG---------------
---ACCGAAGCCGCTGCTACACTGTTCGGTGAGGCACTGCCGCTGGATCAGGCC------
---------------------ACCCAGGACGCTATGTCTGCTGATATCTTGGTCGTTTCG
CCGCCT---CTCTCCCAGAAC---CTGGTGGGTGATGACAATACCCTCTTGGATTCTTTT
GTCGGCCTGGCCAAGGCGGATGCTACCCTCGTCCTCTCCTCGAATAGTCGTCAGACTCTC
GCAGCAAAC---ACACTATTCCTCCAGTCCAAGGGTTGGCGAGTCGTATCAACACTT---
------------------------------------------------------------
---------------TCTACAGGT------------------------------------
------------------------------------------------------------
------------------------GATGACAAT------------------GCGGTTGTA
GCCCTGTTCAGATATAGCCCGGACGCA---GAACTG------------------------
---------------CAGAACGGCGAGACAACATCGGCTCACAAC---TTCGTCATTGTC
CTACCCTCCGAACCATCG---------CCTGCCACT---CAAGACTTCTCCAAGACGCTC
GAAGACAAACTGATT---TCCCAAGGA------GAGACCGTGGTGGTGAGGTTCTGGGAT
CAAGTCGCTGGTTCTGCATCAGGA---------------------GTGAACGACAGCGAC
TCGTCGTCTCCCGCCGTCGTCGTATCTCTGCTGGAACTCGAGCAGCCCATGCTAGCTGAT
CTTTCCGTGACTGATTTCCAGGCCATTCAGAGCCTGATCCTGCAGAGCGAGCGAATCCTC
TGGGTAACCGGCGGCGGC---GAGGACCCCCCG---------------------------
------------------------------------------------------------
---------------------------TCT------GCAGCAAGC---GGACCGTCGCTC
GCCGGCCGGATCCTC------------------GCC------AGCGACACA---CCCGAC
AACGAGTTCCGCGAGGTA---CAAGGTTTGCTGCAGACGTCTCGCGTGTACAAGAGCGCC
GTGGGTGAGCGGCGCATCGCCCGCCACCTCAAGGACGCT---------------ACGCGC
ATCGTGCCCCTGTCCCAGCAGAAG---------------------TCACCTGTCCGCCTC
GCCATCGGCCGTCCTGGTCTTCTCGACACGCTGCACTTTGTCAAG---GACGAG------
CGGACA---CTCGAGCCGCTTGCCGACCCAGCCNNNNNNNNNNNNNNNNNNNNNNNNNNN
NNNNNNNNNNNNNNNNNNNNNNNNNNNNNNNNN---------NNNNNNNNNNNNNNNNNN
NNNNNNNNNNNNNNNNNNNNNNNNNNNNNNNNNNNN---NNNNNNNNNGTCAAGGCCGGC
TACCGTGTTGCCGCCCAC------GCGTACGGAAGC---CACGCCACGGTTGTCAGAACA
CACCACGCTGTCGTCCACAAGCTGCCCGAG------------------TCGATCACCTTC
GAACAAGGCGCAGCCATCAACCTGGTGCATGTCACGGCGTACTACGCTCTGGTACGTCTG
GCCAAGCTGCGCAAGGGCCAGTCGGTCCTGATCCACGCCGCGGCCGGCGGGGTCGGGCCA
GCCGCNNNNNNN------------------------------NNNNNNNNNNNN---NNN
NNNNNNNNNNNNNNNNNNNNNNNNNNNNNNNNNNNNNNNNNNNNNNNNNNN---------
NNNNNNNNNNNNNNNNNNNNNNNNNNNNNNNNNNNNNNNNNNNNNNNNNNNNNNNNNNNN
NNNNNNNNNNNNNNNNNNNNNGGGGTTGACTGCATCCTCAACTCG---------CTCGCC
GACGAGCTGCTTCGCGCCTCGTGGGACTCTGGATGCCTGGCGCCCTTCGGCACATTTGTC
GAGATCGGTCTGCGCGATATCACCAACAACTCACCGCTCGACATGCGGCCCTTTGTCAAG
AACGCGACCTTTGCCTTCTGTGATATCCTCAACTACCCCGTT---GAG---------GAT
CTTGGCAGTGTCCTCGGTGAGGTCTACGGCCTC---------------------------
------------------------------------------------------------
------------------------------------------------------------
------------------------------------------------------------
------------------------------------------------------------
------------------------------------------------------------
------------------ACCTTGCTCAATGAGCTGAAAACG---CGCTGG---------
AATGTCAAGTCCCGCGCATACGCAGCAGACGCAGCCGATGCAGCATCCCTACAAGCAGCC
ATGGCGATATGCGAGCGC------GAGATGCCGCCAGTCCGCGGCGTCGTTCAACTAGCC
ATG---------------------------------------------------------
------------------------------------------------------------
------------------------------------------------------------
------------------------------------------------------------
------------------------------------------------------------
---------------------------------------GAGGCCGTCGGCATCCCGGAG
CCCATCTTCCACGCGCTCATCAAGAGCGTCGTTCATGGCCAGAAGCAGGAGCAG------
---------------------------AACTCGGAAGAGGCTGTCCCTGCGCAGGTGGTC
ACCGGCCTGGGCTCAGCCGAC---------------------------------------
------------------------------------------------------------
------------------------------------------------------------
------------------------------------------------------------
------------------------------------------------------------
------------------------------------------------------------
------------------------------------------------------------
------------------------------------------------------------
------------------------------------------------------------
------------------------------------------------------------
------------------------------------------------------------
------------------------------------------------------------
------------------------------------------------------------
------------------------------------------------------------
------------------------------------------------------------
------------------------------------------------------------
------------------------------------------------------------
------------------------------------------------------------
---------------------------------------------
>colletotrichum_godetiae_cbs_193.32__MIX19270_41_33
------------------------------------------------------------
------------------------------------------------------------
------------------------------------------------------------
------------------------------------------------------------
---------------------------------------------------ATGGTTGCA
---GCCCGCAAAGATGAGCGTATCCCGATTGCGATCGTCGGGATGGGATGTCGCTTCCCA
GGTGATGCTACATCACCATCCAAGTTCTGGGACCTCCTGAAGAATGGAAGA---------
------------------------------------------GATGCTTACTCCCCGAAT
---ACGGATCGGTGGAACTCAGACGCCTTCCATCATCCCAACAGC---------AAGGAT
CGCGTAAACACCTTGGCCACAAAAGGAGGCCACTTCCTAAAGGAGGATCCCTACCTATGG
GACGCATCTTTCTTCAACATTACGGCAGCAGAAGCCATGGCTCTGGACCCGAAGCAGCGC
ATCATGATGGAAGTCGCATACGAGGCACTCGAGAATGCCGGCATGCCTCTACCCAAGGTT
GCCGGCTCGCAGACTGCGTGTTACATCGGCTCCTCG------ACAAGCGACTACAGAGAT
ATGGTTACCAGAGACTTTGCAAACTGGCCCAAGTACTACATCCTCGGCAACTGTGAAGAG
ATGGTATCGAATCGCATCTCGCACTTTCTCGACATCCATGGCCCCAGCGCCACCATCCAG
ACGGCGTGTTCCTCAAGTCTGGTGGCTACGCACCTGGCATGCCAGAGTCTCCACTCCGGA
GAGTCAGAGATGGCAATCGCGGGTGGTGTCGGCCTGACGCTCACACCAGATGGCAACATT
CAGCTGGCCAACTTGACGTTCCTCAATCCCGAGGGTCACTCGAGGTCGTTTGATGCGGAT
GCTGGTGGCTATGGTCGCGGTGAAGGTGCTGGCGCCCTCATCCTCAAGCGGCTGGACAGG
GCGCTCGCTGATGGTGATCCCATCCGTGCCGTCATCCGGGCCACGGGCGCCAACTCGGAT
GGCTGGACGCAAGGTGTGACGCTGCCTTCGGGCGAGGCGCAGGCAGCGCTCATCAAATAT
GTCTACGAATCTAATGGACTGGACTACTCTGCCACCCAGTATGTCGAAGCTCACGTAAGT
TACGACCAGGGCACAGGTACTAAGGCCGGAGATCCCCTGGAAGCCGGAGCGATATCTAGG
ACCATTGGCTCAGGTGCG------------ACTAAGTCACGGAAGCTATGGATGGGAAGT
CTGAAACCAAAT---------------------ATCGGTCACTTGGAAGCTGCCGCAGGT
GTAGCGGGAATCATTAAGGGCGTCCTGGCTATGGAGAACGGCATGATTCCCCCGAACATC
TACTTCAACAAGCCAAACCCCGCCATCCCCTTCGACGAATGGAACATGGCTGTTCCGACA
AAGCTGACACCTTGGCCCGTCTGCAAG------------ACCAAGCGGATGAGTGTCAGC
GGCTTTGGCATGGGCGGCACAAACGGGCACGTCGTTTTGGAGTCTTTCAACTCGGATCAG
TGGAAGTCATTGTTGCCCGCCAAC------------------------------------
------------------------------------------------------------
------------------------------------------------------------
------------------------GGGGTCGCCCAAGAGACTCCAAACAACAAGAAGAGA
CTCTTCGTCTTTAGCAGTCACGATCAAGCTGGTTTCAAACGCATAGGCGACAAGTTGGTC
GATCACATGGACACTCTTGGTCCCGCTGCT------------------------------
------TCGAGTCCAGAGTACTTCGCGAAGCTGGCTCACACTCTATCTGTTGCGAGATCG
GGCTTGACATGGAGATGGAGTTGTTCGGCTGAAAGCGCCGCTGAGCTCCGACACAAGCTT
TTG------------ACTACTGCTGGCGACAAGACTACGAGGACTCCG------------
---------GATAGC---------AAGCCGAGAATCGGATTCGTTTTCACTGGCCAAGGA
GCGCAATGGGCCGGCATGGGCGTCGAGATGCTCAAGTCCCACCCGGTCTTTAGAGAATCC
GTCGCGCGATCTGCGGCCCTTCTC---AAGTCCATGGGCTGCGACTGGGACCCCGTCGAG
GAGCTGTCGAGGTCGAAG---CAAGAATCACGTCTCAAGGCGCCCATGATCAGCCAGCCT
ATCTGCACCGTTTTGCAAATTGCCCTGGTTGACGAGCTGCGCTCTTGGGCCGTG------
------ACACCTAAGAAGGTCGCTGGCCACTCGAGCGGAGAGATTGCAGCGGCATACTGC
GCTGGAGCGCTCACCCACCGTGATGCCATTGCTATCGCTTACTTCAGAGGCAAGGCTTCA
TCCGGT---------------------CTCGTCGGC---CTCAAGGGTGGTATGATGGCT
GTGGGCTGCTCTTATGACCAGGCACGATCGTTATTGGCG------CAGCACGGCGAGAGT
CTCGGTGGT---------GTCGCAACGGTGGCCTGCGTCAACTCACCCAATAGTGTTACC
ATTTCTGGTGACTCGGCTGCTCTAGAAAAACTGCGAGCCATCCTCGAAAAGGAGAGCATG
TTTGCTCGCATGCTTCAGGTAGACGTCGCCTACCACTCTAGCCACATGCAGGGTGCTGCC
GCAGACTATGCCGCTTCCATCGCCGACATTGAGCCAAATAGCTCAGAGGAAGAC------
---GAG---------------------------------------------ACCAAGCGT
GTCACCATGGTATCTAGTGTCACTGGTAGTGAGGCTGCA---CCTGAGCTGCTAGGAGGC
TAC---TACTGGGTGCGCAACCTGGTCTCGCCTGTCCTGTTCGAGCAAGCAATCAAGGAG
ATGGTCTCTCCAGCAGCAACTGAGGAGGCA------------------------------
GGCGGCAAGATTCTGGACCTATTGATCGAACTTGGTCCTCACAGTGCTCTTGGTGGCCCT
ATCGAACAGATCTTGTCT---------CATCACGGC---ATC------------AGC---
---GATGTCGGCTACAAATCTGTTCTCACCCGCCTCCAAAGCGCCGTCGACACGAGTTTG
CAGCTTGCTTCCGAGCTTTTCGCCGAA---GGTGTGTCTCTGGAGCTTCAAAAGGTCAAT
GGCGATTCTCATTGT------------------------------CAGCTTCTCACCAAC
CTACCACCCTACCCCTGGAACCATTCAAAGGTCTTCCGCTGCGATTCTCGGATTGCGAAG
GAACTCTTGGCACAGAAG------TTTCCTACGCGAAGTCTTCTAGGAGCGCCGGTTCCA
ATGATGGACGAG---ACACAGAGAGTCTGGCGCAGCTTCCTGCGTCTTGAAGACGAGCCG
TGGCTTCGTGGACACATGGTCGGCAGCACCGTGCTTCTTCCTGGTGCCGGTATGACAAGC
ATCATTCTTGAGGCCAGCCAACAGCTCGTC---------GCACCGGGA------------
------------AAGACTGCCAGAGCTTTCCGCTTACGCGATGTCTCTCTTTTTGCTGCC
ATGGCACTCCCCGAAGGAGTT---GCAACGGAA---------------------------
------------------------------------------CGGTGGGAGTTTACCATG
TCTTCATGCGTC------GGAGGTGATCAA---CTGAGGGATAACTGCCGTGGACTGATG
ACGATCGACTACCACGAAGACACAACG---------------------CCGCAGATGGCA
GAGGAAGATACGATCATTGCAGCC---TCCAGAGTCGCGGACTACCAC---CGCGTTCAC
AAGGAGTCAAGTCTCGGG------TATGCCAAGGAGAACTTCTACAACCATATGAAC---
AGCGCTTCTTGGAAATACGGAGAGGCTTTCCAGGGTATCGAGGGCTGTCATGTCGGCGAC
GGCCAG------AGCACCTTCAACATCAGAGTGACGGATATCGGAGAG---ACATATAGC
AAG---------------------------------------------------------
------GGGCAGATTGAGCGA---CCGTTCCTTATTCATGCTGGTACCTTGGATGCAGTC
TTCCAGAGCTGGCTTAGCAGTACGTGGATCGGTGAC------------AAGGACGGAGGC
TTCGACTTTACCAGACCTTTCGTTCCTGTTCACTTTACTGAACTCGAAATCGCGGCCGAT
ATCCCCGGC---------GACGTGGGCTATATCATGCCTGGACTCTGCCTCTCTGAGCGT
TATGGCTTCACGGACTTGTCTGCGGACATGTTCATG------TTCGATAAG---GATGTT
TCCAAGCCTTACCTCGTCGTGAAAGACTTCCGAGTTGCCGAACTCAACATGGACGACGGC
GGAGGT---------CGC------------------GAGGATAAT---------------
---------------GAGGTTGACCCAACCGACATCACCTCAGAAGTTCGCTGGAATTAT
GCCTTGGATGTTATGGAGCCACAGGAAATCAGCCGGGTGGTC---------TCTGCTATC
AAGCCC------------------------------------------------------
------------------------------------------------------------
------------------------------------------------------------
------------------------------------------------------------
------------------------------------------------------------
------------------------------------------------------------
------------------------------------------------------------
------------------------------------AGGGATAGAATGGCTGAGGTCATT
CGGATGGCACTTCACTTG---AATCCAGCAGCAACGCTCCTACAGCTCGTCCCAGACCAC
GATGCCGTGCGCAACTCAGTCATCGCAGGC------------------------------
------CTCCCTGAGGATATAGTGCGCCCGAGTCAAGTCCGCTACGCAGTCATCAACGCA
GCCAAGAGCCCGTTG---------------------------------------------
------ACCGACAGGACTGCGGTGGTTGGTGAGCCATTCGAACTTGGGGCCCTGGATAGT
CCC------------TTGCCGGAGAAC---ATCCCCAAAGCCGACCTCTTGATCATCTCC
AGCGACGTGGAAAAGATACAC------AAGCGCGACCAATTC------CTTGACCGCGTT
CTCAGCCTCACCAACCCAGAGGCTACAGTTCTCATTGCTGCTAAGCAGCAG---------
------------------------------------------------------------
---------------------------------------------------------CCC
ACCCCTGCTGGACTGGAAGCTAGAGGCTATGACTTT------------------------
---------------------------------GTCTTT---------------------
------GGAGTCGAGGGAGATGAG---------------------------CGCCTTGCG
CTGTACTGG---GGTGCCAGGAACGCGAGCACGAAGCCCGCG------------------
------------GTCAAC------------GGCGCGTCTACCCGGCAGGCAGTCATCATG
GAGCCGACGACAATGTCC---------AAAGAGACC---CGACAATTCTCCAAGTCTCTG
CAGGAGTTGCTTGTC---GCTCAGAGCTAC------GCAGTGTCAACGAGGACTTTCGCC
GATGAG------------------------------------------CCGAAATCCGAT
GTGGCCGAGACTGAAGTTCTCATTTCCCTGCTGGAACTTGAGAAGCCGCTACTCGACAAC
TTGTCGGAGAAGGAGTACGAAGTTGTGAAGGCCTTGTCTTTGACGTACCAGCGCCTTCTC
TGGATCACCTGTGGC---------------AACAACCCATCATTCGGCGTGATTGATGGT
CTGTCTCGTTGCGTCGAGAGCGAGATTGCGGGCACC---AGGTTCCAGGTTCTCCATCTT
---AGCCAAGAA---ACAGGTCTGCAA------------------CACGGACCGACACTG
GCATCCCGCATCTTGAATTCG------------------------GAAACCACAAAAGAT
GACGAGTTCCATGAGCGC---GATGGCGTCCTGCAGGTGACCCGCATCTACAGGAGCTTA
GATGAGAATAACTCTATCAAACATCACTTGCATGATTCG---------------ACCCGG
ATTACACCTGTCGGTGCC---------GAC---------------GAAGACCTGAGGCTC
TCGATCGAGAGGCCTGGTCTGTTGGACACACTGCAATTCATCGAA---GACGAC------
CGGCTG---AGTGCCCCTCTCGCAGACCACGAAGTCGAAATCAAGGTGAAGGCCACGGGT
ATCAACTTCCGAGATATCATGGCCACGATGGGACTCATTCCCATGTCTGTTTTGGGACAA
GAAGGCAGCGGTGTCGTTGTCAAGACTGGCAGTCAGGCA---AGTCGCTTCAAGCCCGGT
GACCGTGTGAGCTTC---------TTGGGCGTTGGTACACATGCTACCAAGATTCGGGTT
GACCATCGCATTATTGCTCATATTCCCGAC------------------ACCATGTCGTTC
GAGGAGGCCGCCGCCTTGCCCGTCGTCCACACCACCGCCTACCATGCACTCGTCAATCTT
GCAAAGTTGACCAAGGGCAAGTCAGTTCTGATCCATGCTGCTGCTGGTGGTGTCGGCCAA
GCGGCTGTCCAA------------------------------ATTGCCCTTCAC---CTG
GGTCTGATCGTCTATGTCACTGTTGGTTCCGAAGACAAGCGAAAGCTGTTGGTTAACACG
TATGGCATCCCTGAGAAGCACATTTTCAATTCTCGCGACGCCAGCTTTGCAAAGAGCGTG
ATGCGTGTTACGAATGGTCGCGGAGTCGACTGCGTCCTCAACTCA---------CTGTCC
GGAGAGCTTCTTCGGACATCGTGGGAG------TGCCTGGCCACCTTTGGCACTTTTGTC
GAGATTGGTCTGCGCGATATCCTCGACAATACCCGACTCGACATGAGACCGTTTGGAAAG
AGCACGACTTTCACGTTCTTCAACCAATTCACGCTCTACGAA---GAGGACCCGGCTGCG
CTAGGCCAGATCCTCGACGAGGCCTTCAAATTGGTCCACAAGGGCACACTCCGTGCTCCG
AGCCCCTTGACGGTGCATTCCATGGGCCAAGTGGGAGATGCATTCCGCACCATCCAGCAA
GGA---AAGCACCGCGGCAAGATGGTCATGTCGTTTACGGAT------------------
AACGCAGACGCTCCAGTCTTGCGC------AATGCCAAGAACTCT---CTTAAGCTGAAT
CCTGATGTCACGTACCTCCTTGTTGGTGGTCTCGGTGGTCTGGGACGCAGTCTGGCGCGG
CAGTTTATCGCTTGTGGCGCTCGAAACATTGCCTTCCTCTCGAGATCTGGAGACAGCTCC
---CCG---GATGCAAAGGCTTTGATCAAAGAGCTGTCTGGC---------------ATG
GGCGCGAACGTCAAGGCCTATCGCGGTGATGTGTCAGACCCTGCTTCGTTCCGGTCCGCT
CTGGATCAATGCGATCGA------GAGCTTCCGCCTGTCAAGGGCGTAGTCCAGATGGCC
ATGGCTCTTCGCGACATCGTCTTTGAGAAGATGTCATACGACTGGTGGAAGACTGGGCTC
AGGCCCAAGGTGCAAGGCACATGGAACCTTCACGAGTACTTCGACCGTGAC---CGCCCT
CTGGAGTTCTTCATCATCTGCTCGTCCATCTCGGGTATGTATGGCTACCCTAGTCAGGCA
CAATATTCCGCTGGCAACACATACCAGGACACGCTAGCGCACTACCGTCGG---TCACAG
GGGCTCAAGGCCGTGTCGGTCAACCTAGGTATTATGCGTGACGTTGGCGTGCTCGCAGAA
CAAGGAGCG------GCAGGCAACTTTTTGTTGTGGGAAGAGACTCTGGGCATCCGAGAG
CCGGCATTCCATGCACTCTTCAGGGGCCTCATCAATCGGCAGAAGAGCGAGGACCCAGCT
------------------------------------TCATGGCCGCCAGCTCAGGTGACA
ACAGGACTGGGCACCGCAGACATTATGGCA------------GCACACGGTCTCGATCAG
CCG---GGATACTTCAGCATT---CCACGTTTCGGACCTCTGGCTGTGACGAGCTCAGCG
ACCAGCGCTTCG---------------------GGT---------GCTGGAAAGTCGGAT
ACTGTCTCACTTTCTGCGCGCTTATCTGAGGCCGCT---AACAAGCAGCAG---------
GCGTTGGATATTATCACTGAGGCGCTGGTGAAGAAGGTGGCCGACATCTTGCAGATGCCT
GTGTCTGAAGTTGATCCAGGTCGACCTATGTACCGCTACGGTGTTGATTCTTTGGTTGCG
CTCGAGGTTAGGAACTGGATTACGAGGGAGATGAAGGCAACTGTGGCTCTTTTGGAGGTT
TTAGCTGCGGTCCCTATG---GAGGTCTTTGCTGCTAGGATCGCC---GACAAGAGTAAG
---TTGGTGGCGTTTGAGTGA---------------------------------------
------------------------------------------------------------
------------------------------------------------------------
------------------------------------------------------------
------------------------------------------------------------
------------------------------------------------------------
------------------------------------------------------------
------------------------------------------------------------
------------------------------------------------------------
------------------------------------------------------------
---------------------------------------------
>colletotrichum_graminicola__gene___GLRG_11840
------------------------------------------------------------
------------------------------------------------------------
------------------------------------------------------------
------------------------------------------------------------
---------------------------------------------------ATGCCTTCC
GTTGTTCAGAGTGAGCCACGGGCTCCGATAGCCGTTGTAGGCTTGTCATGCCGCTTTCCT
GGCGATGCCACGGACCCTTCGAAGTTCTGGGATATGCTCAAAAATGGACGA---------
------------------------------------------GATGGCTACACACCCCAG
---ACGAACAGATACAACGAAGATGCCTTCCACCACCCAGGGGGC------AACAATAAG
CGGCAGAATGTTCTACCCGTCAAAGGCGGCTACATGCTCAAGCAGGACCCGTACGTTTGG
GATGCTGCTTTCTTCAACATCACAGCCGCCGAGGCCATCGCTTTTGACCCCAAGCAACGC
ATTGCAATGGAGGTCACGTACGAGGCACTCGAGAATGCTGGTATGTCTTTGCAAAAGGTG
GCTGGCACGCAGACCGCCTGCTACATGGGCACTTCG------ATGAGTGATTACCGAGAC
TCGATCGTCCGAGATTTTGGAAACTACCCCAAATACCACCTGCTCGGTACCAGTGATGAG
ATGATTTCGAACCGTATCTCACATTTCCTCGACATCCACGGCCCTAGTGCCACGATCGAG
ACGGCCTGCTCATCCAGCCATGTGGCTACCCATCTTGCCTGCCAAAGTTTGCAGTCCGGC
GAGTCGGAGATGGCCATAGCTGGTGGGGTGGGCATGACTCTGGTCCCCGAAAGCACGATG
CAGCTCAATAACCTGGGCTTCCTTAGTCCTCTGGGCCAGTCACGAGCCTTTGACTCCAAG
GCAGGCGGTTATGCCCGTGGCGAAGGCTGCGGCGTCATTGTCATGAAGCGATTAGACAAA
GCCATTGCGGACGGCGACACGATCCGCGCCATCATCCGCGGCTCCGGCGTCAACCAAGAT
GGTTGGACTCAGGGTGTCACGATGCCTTCAGGGGAAGCCCAGGCCGCCCTCATCAAGTAT
GTCTACGAGTCCAACAAGCTCAGCTATGGTGATACCCAGTATGTAGAGGCCCAC------
---------GGTCCGGGCACACAGGCTGGTGACCCCACCGAGACTGGGGCCATCTACCGC
ACCATCGGACTGGAGGGGCTCAAGACCAATCCGTCACGCAAGAAGTTGTGGGTAGGAAGC
GTGAAGCCAAAC---------------------ATTGGCCATCTTGAGTCGGCCGCTGGT
GTTGCCGGTCTTATAAAAGGCATTCTTGCCATGGAACATGGCTTCATCCCCCCAAACATC
CACTTCGACGAACCGAACCCGGCTATCAAGCTCGACGAATGGGGACTGGCCGTGCCCACC
AAACTCACTCCCTGGCCTGCCTGCCTA------------ACACGGCGCATGTCCTGCAGT
TCCTTCGGCATGGGTGGCACGAACGCCCACATCGTCCTTGAACATCCTAACAAGCAG---
---CTCGGTAAT---GGCTACGCCCTCAAT------------------------------
------------------------------------------------------------
------------------------------------------------------------
------------------------GGCGTCACA------TCTCCCAAGCATGCCACGAGG
CTCTTTACCTTCAGCAGGCACGACCAAGCCGGCTTCAAACGCATTAGGAGCGCTTTAGTC
GAGCACTTGGATCGCCTCGGTCCTGCT---------------------------------
---GCCTCGACACCAGAATATTTGGCCGATCTGTCACATACACTAGCCGTTGCACGCTCT
GGTCTGTCGTGGAAAGCCTCGTGTTTTGCTGACAGCGCGGCAGAGCTCAAGAGACAGTTG
AGC------------ACAAGGTTAGGAGACAACGCCACTCGCGTGCCC------------
---------GGC------AGCCGGGAACCACGCATCGGCTTTGTCTTCACGGGCCAGGGC
GCCCAGTGGGCCCGTATGGGTGTCGAGCTCATGGAG---CGCGAGGTCTTTGCAGACTCG
GTGGCCCGGTCCGCCAAGCTGCTG---CGCGACTTCGGTGCCGAGTGGGATCCGCTAACG
GAACTGTCAAAAGTCAAG---AAGGCATCTCGCATCGGCCTCCCTGAGATCAGCCAGCCA
ATTTGCTCTGTACTGCAAATTGCTCTGGTTGATCTTTTCCGAAGCTGGGGTGTC------
------AAGCCCTCCAGAGTAGTAGGCCATTCGAGTGGCGAGATCGGAGCTGCCTACTGC
ATCGGCGCACTAACCCATCGCGATGCCATGGCCGCAGCCTACTTCCGTGGCAAGGCGTCC
GCCGGGCTTCGGGGGCGC---------AAA---------------GGGGGCATGATGGCA
GTTGGGTCATCGCCAGAAGGCGTAAAAGAACACATATCC------GATTCCGGAGTC---
------------------AACGTCGCCGTCGCCTGCGTCAACTCTCCTTCGAGCGTCACC
CTCTCTGGTGATGTTGACGCCCTTCAGACTATGCACTCCTTGCTCGAGAACCGTGGCATC
TTTGCTCGACGCCTGAAGGTTGACGTTGCCTATCATTCCACACATATGCAGGACTGCTCT
AATGAGTACCTTACGACCATTCAGGAGCTCGAAGCGCTGCAGCCAGATGAA---------
---------------------------------------------------GAGGAATCT
GCCGTTATGATATCCAGTGTCACTGGTAGTGAGGTTGAT---CCAGAAATGCTCGGCCCC
TTC---TACTGGGTGCGAAACCTTATCTCGCCAGTGCAGTTTTCTGACGCTCTCAAAGAA
CTTGTAGCTCCCGTT------------------------------GGCGAGGGAGACGAG
ATGGACACGGCTGTTGACATCCTCGTAGAAGTCGGCCCTCATAGCGCACTCGCCGGACCT
GTCAAGCAGATTCTCACA---------CATCATGGC---ATC------------AAG---
---AATGTCACCTATGCTCCTGTGCTCACGCGAGACCAAAACGCGGTTGAGACAAGCATG
AACCTCGCAGCAGAGCTTTTCCGCCTC---GGCGTATCAATGAACGTGCCCGAAGTCAAT
GGCGACTCCCACACC------------------------------CGCCTGCTGACGGAT
CTGCCTCCATACCAGTGGAACCACTCCGAGGTGTTCCGCGCCGACTCCCGTTACCAGCGC
CAGATTGTCTCTCAAAAG------CTTCCTGCCAAGAGCATTTTGGGCGCTGAGCAGCCA
AGCATGAGCGAG---ACGGAGCGCGTCTGGCGAGGCTTCATCCGTCTAGAGGAGGAACCC
TGGCTGCGTGAGCACACTGTCGGAACCACGGTTCTGTTTCCAGGTGCTGGTGTTGTTAGC
GTCGTCCTTGAGGCTGCGCAGCAGATGGCC---------GAGGATGGG------------
------------AAGAAGCTGCGCTCCTTTACGCTGCGTGACATTTCCTTCACCGCAATG
ATGCCTCTCACTGAAGGTGTA---GCCACTGAGATCATCGTCCACATCCAGCCTCACCTC
ATCGGGACAACAGGCTCT---------ACTCCG---TCCTCCTGGTTTGAATTCACCGTC
TCTTCAGCCACT------GGCCCAACCGGTACTATCCGCTGCAATGCCCGAGGTTTACTG
TCCATCAACTACGAGGATTCCCGTAGC---------------------CCGCAGATGATT
CATGAAGACGCCATCATTGAAAAG---GCTCGCATTGAAGGCTACCGC---CATATCCTT
GGCGAATGCCCTGACACC------TGTTCCAAGAAGAAGTTCTACGAGACCCTGACC---
AAGTCAGCTCTCGAATATGGAGACGTGTTTCGTGGCGTCGAGACGTCCCGACCTGGGAAT
GGCAAG------ACGGCCTTTAACATAAGGATGACCGACATTGGCGAG---ACCTTCACC
AAG---------------------------------------------------------
------GGTCGGTTAGCGCGT---CCCTTCCTCATTCACGGTGCGGCTCTAGATGCCGTT
CTTCAAGCCTGGATGGGCAGCACCAGCGGCAGCAAC------------GGTCCCGGGTCC
TTCGGCTTCAACAAGCCCATGTTGCCCAAGAGCATCGGAGAGCTGGAAATTTCCGTCAAA
ATTCCCGCG---------GATGTTGGCTACATGATGCCCGGGTGCTGTCGCTCCACCAGC
CACGGCTTCAATGAGTGGTCTGCCAGCATTACCACA------TTTGACACA---GAGCTG
TCACGCGTGTTCCTGTCAATTACCGACTTTCGCCTTGCGGAGCTTGATGTTGAAGTTGCC
GCCAATCCAGCGCTCGAGGGA---------------GAAGACCCC---------------
---------------CACGTCGACCCGGCGGCGATTGCATCCAACATTAAATGGAACTAC
GCCCTTGACTTGATGAAACCGAGCGATGTTGCGAGAGTGATC---------TCTGAGACG
TCTGCC------------------------------------------------------
------------------------------------------------------------
------------------------------------------------------------
------------------------------------------------------------
------------------------------------------------------------
------------------------------------------------------------
------------------------------------------------------------
---------------------ACTGACCCA------TACAATAGACTCATTGAGCTCGTT
CTGATATACATCCACAGC---CGCCCCGGAGCTGATATTATTGAGCTGGCTGCCGATTCG
AGGCAACTGCACAACGCGGTTATGCCCAAG------------------------------
------CTGCCCAATGGCACAATTAACCGGGCTCAGATCCGCTACGCCTTGGCAAACACC
GTCGATACGCAGGAG---------------------------------------------
GCTGATTATGTTGACAACGACATGCTGGCACAGTCGTTCCCTCTCGAGCCATTAGACATG
ATT------------CCGGCTGCACAT---ACTGCTCCTGCGGATTTGATTGTCATCCCG
CACCACGCTGTTGAGGGGCTC------AAGGCAGACACTGATAGCATTGTGGAGCGTCTT
ATTAGCCTCTACAAGCCTGATTCAACCCTTCTCTTCGTTGGTCTGCATGCCCCG------
---AGCATTGTC------------------------------------------------
---------------------------------------------------GGAGCCGAG
CTTACG------CTGGAAGCCAAGGGCTTTGAGCTG------------------------
---------------------------------TTGACT---------------------
------TCCATCCCTGTT---GGGGTTGGA------------------TCACTCACTCTT
CATCAATATGTCAACAAG------AAG---AGCTCCCAACCA------------------
------------GAAAGGCTCGTCAACGGCGCCACAGAG---AAGAAGGCGGTAATCCTG
ACTCGGTCCAAGCCATCC---------CCTGCAACC---CATGGTTTTGCCCTCAAGATG
GAGGAGCTTCTCAAT---GATGTTGGTTTC------TCTACCTCAATAGAGACCGGTATT
ATCGGCGCTGGG------------------------------------ATC---------
---GATGCCTCTGCGACGTATGTGTCTCTATTGGAGCTTGAGGAGCCGCTGCTGGAGGAG
CTATCTGAGGCTGAGTTCCACGATGTTCGAACATTGATGCTCAATTCGGATCGCCTGCTC
TGGGTCACTCAGGGC---------------GCGAATCCGGCCTTTGGGCTTATTGATGGT
TTGGCGCGAGTAATTCGCAGTGAATATATCAACGCC---AAAATCCAGGTCTTGCATCTC
---ATGAGC------CCCGGAATTGAT------------------ATTGGTTCCGCCTCG
GCGTCCCGCATACTACTCTCC------------------------CCGACC---AACGAC
AACGAGTTCATGGAGATT---GACGGTCTTCTAAAGGTATCTCGAATTTACAGGAGCCCT
GGCGAGGATGAGCACATCCGTGAGCACCTGATCAACTCC---------------ACTCGA
GTAGTGAGTCTTCCC---------AAA------GATCAGCACGCTCCTGCTTTGAAGCTG
GCTGTCGGCAAACCCGGGCTACTCAATACCCTACATTTCGTAGCA---GAAAAC------
GCTACGGAACCGACGCCTCTTGCCGATGATGAAGTTGAGCTGCAGGTTATGGCCTCCGGC
ATTAACTTCAGAGACATCATGGGCTCCATGGGTCTTCTCCCAGTGTCCGGGCTTGGTCAA
GAAGCAAGTGGTGTTGTCATTCGCGCAGGCAAGTTAGGCGCAGCGAATCTCAATCCTGGG
GACCGAGTGAGCACTCTG------ACAGTCGGTGGAACTCATGCCACCAAGATACGATGC
CACTACCGCGTTGCGCACAAGATCCCCGAA------------------AACCATTCGTTC
GAAGAGGCCGCTGGTATCCCTGTCACCCACTGCACGGCCTACTACGCACTCGTCAAGCTC
GCTAGGCTTCAACGTGGTCAGTCTATTCTCATCCACGCCGCTGCTGGTGGAACGGGGCAG
GCTGCAATTCAG------------------------------CTCGCAAAACAC---CTG
GGCCTTGTCATCTACGCTACTGTTGGCACCGACGAGAAGCGCAACCTCCTCATGGCTAGG
TATGGCATTCCGGAGGAGCACATCTACAACTCTCGCGATGCCAGCTTCGTCAAGGGCATT
GAACGCATCACGAACGGCCGCGGTGTTGATTGCGTTCTCAACTCC---------TTGTCC
GGTGAGCTCCTCAGACAGTCGTTTGGA------TGCTTGGCAACATTCGGTACCTTTGTG
GAGATTGGCCTTCGTGATATCACCGACAACATGCGTCTTGATATGCGTCCTTTCCATAAG
AGTACGACTTTCAGCTTCATCAACATGATCACGTTTCTCCAA---GAAAACCCTGACGCT
ATAGGAGTGATTTTGCAGGATGTCTTCAATCTTGTCTCCAAGGGCATATTGAAACCGGCG
TACCCTGTAACCGTCTACCCCGTCGGTGAGATCGAGGATGCTTTCCGCGTCATGCAGCAA
GGA---AAACATCTGGGTAAGATGGTTCTGTCTTACACGCAG---------------GGT
GGTGGGAAAGCGCCTGTTCTGTGC------AAGGCCAAGGACTCG---CTCAAACTCGAC
CCTGCCGCCTCATACCTCATCATCGGTGGTCTCGGTGGCCTGGGTCGTAGCTTGGCGACC
GAGTTCATCGCCAGCGGAGCTCGTAACATTGCCTTCGTGTCGCGCTCCGGTGACTCCAAG
---CCC---GAGGCCAAGACCACTGTGGACCAGCTCATCGCC------TGT---------
GGTGCCAACGTCAAGGTGTACCGCGCCGACGTGTCCGATAGGCCTTCATTCACTGCCGCG
ATGAGACAGCACTCGGAG------GATATGCCGCCTATCAAAGGTGTCATCCAGATGGCC
ATGGTGCTCCGAGACGTCGTCTTCGAGAAGATGAAATACGAGGAGTGGATCACTGGCCTG
CGACCCAAGGTCCGGGGCACATGGAACATACACCGGTACTTTGATCACAAT---CACCCT
CTTGACTTCATGATTTTCTGCTCATCAATCGCTGGCGTCTTCGGCAACCCAAGCCAGGCC
CAGTACGCTGCTGGTAATACTTTTCAGGACACGCTTGCCAGTTGGAGACGA---CACCAG
GGACTCAAGGCTGTGTCTGTCAATCTGGGAATCATGCGCGACGTCGGTATAATTGCCGAG
GGTACTTCG---------AATTTCATGGCTCCCTGGGAGAAGATCCTCGGCATCCGGGAG
CCTGTATTCCACGCCCTGATGAAGAGCGCCATCAATGGTCAGCAGGAGGGCGCG------
------------------------------CGCTCGGAGGCATGCCCAGCCCAGGTTGTT
GTGGGTCTCGGCACCGGCGATATTCTCGCT------------AGCAACCAACTCAAGAAT
CCT---GCGTACTTTGACGAC---CCCCGCTTCGGGCCTTTGGCTTTCACTAGCACTCTG
TCCAGCCGAGAGCTAGGCACC---------------------------GGTGACGGCTCT
CCCGTCTCGCTGTCGTCCAAGCTGACGGCAGCCAGTGCCCAAAATGATTCC---GCCGGG
GCCTCAAGCATCGTCAAAGACGCTCTGATCAAGAAAGTAGCCGAGATTCTACGCATTCCT
CCTTCAGAAGTCGATGCCTCTCGACCGATGTATCGCTATGGCGTGGACTCACTCGTAGCT
CTCGAGGTACGGAACTGGATTTCCAAGGAAATGAAAGCCAACATGCCGCTCCTGGAAATT
TTGGCGGCTACGCCCATG---GAGACATTTGCGGTGCAAATTGCT---AAGAAGAGCAAG
---CTTCTTGAGGGAATATCTTTCTGTTAA------------------------------
------------------------------------------------------------
------------------------------------------------------------
------------------------------------------------------------
------------------------------------------------------------
------------------------------------------------------------
------------------------------------------------------------
------------------------------------------------------------
------------------------------------------------------------
------------------------------------------------------------
---------------------------------------------
>colletotrichum_graminicola__gene___GLRG_11770
------------------------------------------------------------
------------------------------------------------------------
------------------------------------------------------------
------------------------------------------------------------
------------------------------------------------------------
------------ATGCCCAAGTCTCCCATTGCTGTTGTCGGGCTGGCATGTCGCCTCCCG
GACGAAGCTTCTTCTCCGGAGGAATTCTGGAAGCTGCTGCTAGAACAAAGA---------
------------------------------------------GATACACTCTCGGTGCCT
CAC---AATCGATGGAACACGGATGCATTCCACCACCCTGGGCGCAAC------------
AAGCCGCAAACCATTGCGGCGAGGAGCGCCCATTTCTTAAAGAGAGACGTGATGGCATTT
GACGCAGCCTTTTTCAACATCAACGCTAGCGAGGCCGTCGCCCTGGACCCCCAACAGCGC
TTCGTGCTCGAGGTCACCTACGAAGCCCTGGAGAGCGCCGGCCTCACCATGGCCGGCGTC
TCGGGCTCACGGACGGGTTGCTACGTTGGCTTCTCG------TCCTGCGACTACCGCGAC
TCCATCCTCCGGGACACGGAGACGTCGCCCCGCTACACCGACCTCGGCACCCACGCCGAA
ATGCTGTCTAACCGCACCTCGTGGTTCTACAACCTGAAGGGCCCTAGCATGACAGTGTCT
ACGGCCTGCTCGTCCAGCCTCGTCGCCGTTCACATGGCATGCCAGAGTCTGTTGGCCGGC
GAGACCGACTTGGCCGTCGCCGGCGGCGTGAATCTCATGCTGAACCCCGAGTGCGGCATC
TACCTGAGCAGCCTGACCATGATCTCTCCCGAAGGTCACTGCAAGTCGTTCGACGCCTCC
GGGGACGGCTACGGCCGCGGCGAGGGCTGTGGCATGGTCGTTCTCAAGCGCCTCGACGAC
GCCCTCAGGGACGGCGACCCCATCCGCGCTGTCATCCCTGGCACCGGCGTCAACTCGGAC
GGCTTCACTCAGGGGTTTACCATGCCCAGCTCCGAGTCGCAGGCGGCGTTGATCAGAGAC
GTGTACGAGGGTGCAGAGTTGGACATGAGTGACACGCAGTTTGTCGAGTGCCAC------
---------GGAACTGGGACGAAGGCCGGCGATCCCATTGAGACGAGAGCAATCTATGAG
ACACTCGGCAAGAAAGCA------------AGCAGCTCGCAGCCGCTCATCATCGGCAGC
GTAAAACCCAGC---------------------ATTGGCCACTTGGAGGGCGCATCCGGC
GTGGCGGCGCTCATCAAGTCGATCCTGGCCCTCGAGAAGGGATACATCCCGCCGCAGATG
TTCTTCAGCACACCTAACCCCAAGATCCCGCTGCGAGAGTGGAATCTCTCGGTCCCGACA
GCCCTCATGCCGTGGCCCAAGACGAAC------GGTCCC---AGGCGGGCGAGCATCAAC
AACTTTGGTGTCGGCGGGACCAACTGTCACGTCATCATCGAAGAAGGCATCCCCCCCCGG
GGCCGGCAGCACCAGCCCGCT---------------------------------------
---------CTA------------------------------------------GAC---
------------------------------------------------------------
---------------------TCC---TCGGCAGCAGCTGCGCACGACAGGAAAAAGCGC
CTCTTTGTCATCAGCAGCCAGGACCAGAAGGGCCTTGTCCGCGTGGCCCAGTCGATTGCG
GACTATCTCGGCAACAAATCTACACATGCC------------------------------
------AACGCCACCACCCGTGCCGCCGACCTCGCGTATACCTTGGGGAACAAGCGCTCG
AGGTTCTCGTGGAAGAAGTCTTGCATCGCTACCGACCTCGAGGACCTGCGATCTCGTCTC
CTT------------GCGATGACAAGCGACGGC------GCC------------------
------GTCAGGTCTCAC---GCCGCCCCGCGCATCGGCTTCGTCTTCACGGGACAGGGC
GCACAGTGGCCGCTGATGGGCCTTGAACTAATG---AAATTCGACGTCTACAAAGCCTCT
TTCGAAAAGTGCCAGGGCTACCTC---GCCGAGCTGGGCTGTTCTTGGGACGCTGCCGAG
GAGCTTCGGAGGCCGGCC---GAGACAACCCGTATCAAGTCACCCGAGCTAAGCCAGCCG
CTCTGCACCATCCTCCAGATCGGTCTCGCCGACCTGCTGATGTCCTGGGGCGTC------
------CGTCCCGCCAGGGTCGTGGGCCACTCAAGCGGCGAGATCGCCGCTGCCTACTGC
GCTGGCCATCTAACCGCGCGGGACGCTGTCGAGGTAGCCTACCTCCGAGGCAAGTTCTCC
GCAGGCCTTTCCTCCATG---------GCCCCCGGG---CGGAAGGGTGGCATGCTGGCG
GTCGGCTGCTCGCAGGATGAGGCCGAGAAGCTCATCTCC------AACGTC---------
------ACG---TCCGGGCGGCTGGCTGTCGCTTGCGTCAACTCGCCCTTCAACGTTACG
ATATCCGGCGACGCCGCCGCAATCGAGGAGCTGCACGAGAAGCTGCGAGCCACGTCAATG
TTTGCCGCCCGTCTCAAAGTCGAGGTCGCCTACCACTCGGAGCACATGGAGACCATCTAC
CCGGGCTACGTCCAGTCGCTCAGGCACATCCGTCCAAGCGCGGGCGGCCTTCCG------
------------------------------------CCGGACGTCCCC---AAGGATGTC
ATCACCATGGTGTCGAGCGTCGAGGCCGCCGAGGTCGAC---CCGGAAGCGCTCGGAGCA
TTC---TACTGGGGCCGCAACCTCGTCTCGCCAGTCCTATTCTCCGATGCCCTGCGCCAA
CTTGTCTGTCCGGCCGCCGAGGGGTCCGTC------------------GACGCCGACGGC
AGCGCTAGCGTCATCGACCTCCTGATAGAGATAGGACCACACCCCGCCCTGAAGCAGAGC
GTAAAGGAAATACTTGCG---------ACCTCCGGC---GTC------------AAG---
---GGCATCGGCTACCTGCCTTCCCTGTCGCGGGGCATGAATGACGAGGACATGGCGCTT
TCGTTGGCTGGGAACCTCTTCGCGGCG---GGGGCAGCCGTGGACGTGTCCAAGGTCAAC
GGCGACTCG---GGC---------------------------GCGGCCATGCTCACCGAC
CTGCCGCCGTACCCGTGGCAGCACTCGCGCAAGTTCGACGCGACCCCGCGCATAGGTCGC
GAGCACAACATGCGTCCT------CACCCGCAGTACGGCCTGCTGGGCGCCCCGATGCCC
TCCGTCAACCCC---GACGAGCACGTCTGGCGCGGATACGTCCGCCTTGACCAGGAGAGT
TGGGTGCGCGACCACAAGATCACTGGCGTCATCGTCTATCCTGGGGCGGGGCTCGTCGCC
ATGGCCCTGGAGGGAGCGCGACAGCTAGCC---------GAGGCCGGT------------
------------CGTGCGGTCCGGGTCTACAAGCTGCGCGACGTCTCCATCGGGTCGGCT
GCCATCATGAACGAGGACAGG---CCGACCGAGTTTGTCCTCCACGTCCGCCCGCACCTG
CTCGGCACCGCC---------GGC---TCCGCGCCGAGCGCGTGGCTCGAATTCACCATC
TCGTCGTCGGGA------GGGCCCGATATGCCGCTGCGCCAGAACTGCCGCGGTCTTCTG
CGCATAGAGTATGAGGCCGATGAC---------------------GGCAGCGCTGCGAGC
CGCGAAGAGGAAGCCGCCGCCGCC---GCCTGTCTAGCCGAGTACGAG---GCGGCGGCC
GCCGCCTGCGTAGAGGAG------CTGCCCATGAGCGACTTTTACCCTGATTTGGCC---
AAGGTCGGGCTCGGGTTCGGCACGACTTTTCAGAACATGAAGAAGCTCCACTATCGACCG
GGCGAG------TCGGTGTACGACCTAGCCATCGGTGATCCGGGCGAG---TCCTTCGAC
ACG---------------------------------------------------------
------GGGCGCACCGGGCGGCGTACGCACCTGATACACCCGACGACGCTGGATTCGACC
GCCTCGGCGTCGTTCGCGGCGTGCTACAGGGGT---------------CCC------GGG
GAGCCGCCTGAAAGGCCGTATATACCCGTGTTCATCAGCGAGTTTGAGATCTCGGCTGAT
ATTCCCTTC---------GAGGCGGGCACGCCTGTCAAGGGGTTCGCGAGGGCCAAGAGG
CGCGGCATCAACGAGATGGAGTCCGAAGTCTACATG------TTTGATAAG---GCGCTG
TCCAAGTGCTACCTCTCCATCCGCGGGTATCGGGCTACCAGCGACATCGCGTCCGACGCG
AGCAGCGCCGGG------------------------GAGGACCGG---------------
---------------TCAGAGGCGTCGCCGGGTCTGTGTTATTCCACGCGGTGGGAGACG
GCCTTTGGGTTGCTCACCAAT---GAAGAGCTCCGCGTCGTT---------GCTGCGAGT
------------------------------------------------------------
------------------------------------------------------------
------------------------------------------------------------
------------------------------------------------------------
------------------------------------------------------------
------------------------------------------------------------
------------------------------------------------------------
---------------------GCCGGGCTGACACCAGACGACAAGCTGGAAAAGATTGCC
CAAATGATCCTCCACGAG---CACCCCGACACAACCATACTCGAGGTCCTAGCCAAGCAA
CACGAGTCTTCGGCCAAGGACAACACG------------------------GTGCTAGGC
CGTCTC---------TCGCTGAGCCGGCCGGACCAGGCGAGGCATGCCGTCATCGGCGAC
ACGGCA------------------------------------------------------
------GCGGCATCCGGCGATTCGAGCAGAGAGGTTCTGCGGCTCAAGCCC---------
---------GGA---CAG------CCAGCCGACACCACCTTCGACCTCATCCTCGCGGGG
CAGGCCTGCAGGGACCTGATG------TGC------GGCGACGCCGACCTCGGTCTTCTA
TTGGAGCACGTCAAGCCCGGCGGGCGTCTCATCTGCGGGTTCGACTGCGAGGGGCTCGAC
AAGTCGAAGCTTCCGGAAGGTTGCCGTGTTGAC---GATTTGTCC---------------
---------------------------TTGGACGCC------------GCCGCCGAAGCA
GGGATGACGCTGATCACTGCTCCCCCGGTCGTT---------------------------
---------------------------------------------------GCGGAC---
------------CCCGACCCCGGC------------------------------------
------------------------------------------------------------
------------------------GCTTTTCCGGTAAAGGGCAATAGAGTAACCATAGTG
GAGCCGCCAATGCCGAGC---------GGCGCCGTT---CAAAGGTTCTCGACCGCCTTG
GCAGAGCTTCTTCAAAAGACCAAAGGA------CTCGAGACCAGAACTGTACCCTGGACG
CCGGAGCTGGCG---------ACG------------------------GCG---GTCCTT
TCGGAG---------CGCGTCGTGTGCTTGCTGGAGTTAGAGAAGGCCTCGATGGACAAC
CTTTCCGAGCCCGACTTCGGTCTCGTCAAGGACATGATTGTCAAGGCGGCGAGTCTGCTG
TGGGTGACGGCGCTAAAG------------AACGACCCGGCGGCGTCCGTCATCGAGGGC
GCACTACGCGTCGCTCGGAGAGAGCTGGGCAACCCC---GAGCTCAAGACGCTACATCTT
---TCC------GGT------------CTC------GAT------CGCGGGCCGGAGCTG
GCAACCAGGGTGCTC------------------GGC------AGCTCCACC---AAGGAC
ACCGAGTTCATTGAGGACGGGAATGGCATGCTCAAGGTGAGCAGGGTCTTGGAGGACAAC
GGACTCAGCGCCGAGGTCGCGTCCTACGCCGGCACGGAG---------------ACGCAG
ATGGCGTCGATCAAGACG------TGCGGG---------------TTTCCGCTGCGTCTC
GGTATTTCCAGGCCCGGCCTGTTGGACACACTGCGCTTCGGGCCG---CAGGAG------
GACGTG------GGCCAGCTCAAGGAGGACGAAGTCGAGATCCATATCAAGGCGTCCGGG
ATGAATTTCCGAGACGTCATGATCTCCATGGGGCTCATCGCAGACCCCCGTCTGGGCTAC
GAGGGCGCCGGCGTCGTCCTCAGGACGGGAAGCAAG---GTGACCAGCGTCAAGCCAGGC
GACCGCGTCAGTGCCCAC------ATCTTGGGCTCC---CACGCCACCAGGGCCCGCACG
CTTGACATCATGTGCGCCCGCATGGCGGAC------------------GAGATGTCCTTC
GCTGAGGGCGCGTCGTTCCCGTGCGTCTTCACTACGGCCTACCACGCCCTAGTCAACCTC
GCCCGGCTACGCGCGGGGCAGTCGGTACTGATCCACGCCGCGGCCGGAGGCGTCGGCCAG
GCCGCCGTTCAG------------------------------CTGGCCTGCGAT---ATG
GGCCTCACAATCTACGCGACGGTCGGATCTGCGGCCAAGAAGGCTCTCCTGATGGAGCAA
TACGGCATACAGGAGGCGCACATATTCAGCTCGCGCGACTCCAGCTTCGTCAAGGGCGTA
AAACGCGTCACCGGTGGCCGCGGCGTCGACTGCGTGCTCAACTCA---------CTTGCG
GGTGAGCTGCTCCGTCAATCTATGTAC------TGCCTCGCCCCCCTCGGAACGTTTGTA
GAGATCGGAAGCCGCGACATCAGTGAGAACACGCGCCTCGACATGGCCCCATTCGCTGCT
GGCATCACCTTCACTTCATTCACCCTTCTTCAGGTCCTCCAG---CACGATCCGGGGCTT
ATGGCAGAGACTTGGCGTAAAACCTTTGACCTCGTTCGCAGAAAAGTCCTGCGCCCCCCC
TCGCCTTTGACAATCATGCCTGTCCAATCTGTCAAGGAGGCCTTCCGCCTGATGCAGGGC
GGC---AAGCACAGCGGCAAGATCGTTCTCTCGCTCGAGCACGAC------------GGC
GAC------GTCCCC------ATCGTGCGGGATCCCAAGACCGCC---CTACAGCTCGAC
CCAGCCTCCACATACCTGCTGGTCGGAGGCCTAGGTGGCCTGGGTCTGTCCCTGGCGCAG
ATGCTCGTCGACTCGGGCGCGCGCAACGTCGCCTTCATCTCGCGATCCGGCGACACGCAA
---CCA---TCGGCCAAGGCCGCCATGGCCGCTATCTCCGCCTGCGCGCCG---------
GGCATACAAGCCAGGGCGTACGCCGCCGACGTCAGCGACAAGGTGTCGCTGGCCGACGCT
CTCGCTCGCTGCGGTGCC------GAGCTGCCGCCGGTCCGGGGCGTCGTCCAGATGGCC
ATGGTTCTGCGCGACGGCGTCTTTGAGCAGATGTCGCACGACGGCTGGACGGCAGCCATC
CGGCCCAAGGTTGACGGCACCCGCAACCTGCATGAGCACTTCGGGCCCGCC---TATCCG
CTCGACTTCTTCATCATGTGCTCGTCCATCTCGGGCGTTATCGGTAACCGCGGCCAGGCC
AACTACGCCGCAGCCAATGCCTTCCAGGACGCTCTGGCCTACCACCGCCGC---TCGCTG
GGCCTGCGCGGCTGCGCCGTTGACCTGGGCATCATGCGAGACGTCGGCGTGTTGGCCGAG
AAGGGCGCCGCG------GGCGACCTGGTCAAGTGGGAGGAGCTGCTAGGCATCCGAGAG
GCCACCTTCCACACGCTCATGAAGACCATCATCAACGGGGAGATGCGCCGGCCT------
------------------------------CCGGCCGCCGAGTTCCCCGCACAGATCAGC
GTGGGCCTTGCCACGGCTGGCGCCTTCGAA------------GCGGCGGGTCTGACCCTG
CCC---GATTGGCTTACGGCGGACGCCCGGTTTGGACACCTAGCCGCCGTGCGCTCCGGG
GTTTCTCCAAAA------------GATGGGAGC---GGCGGGGACGCCGCGCAGACGGCG
GTAGCGTCTCTGCCGCGGCGGCTCGCGGGCTCCAGG---ACCAGGGACGAG---------
GCTGTTGCTGCCGTCATTGACGGGCTGGTTGATAAGGTGTCTAATATCCTGTTGACGCCG
GCGTCCGAGGTAGACCCCGGGCGGCCGCTCTACATGTACGGTGTAGACTCACTCGTGGCA
ATGGAGATCCGCAACTGGATTCACCGCGATGTGAAGTCGGATATCGCGCTGTTTGACGTC
CTGGAGGCCGTGCCTATA---ACTAGTTTTGCGGACAAGGTGGTT---AAGCGGTCTAAA
---CTATGT---------------------------GTTTTTAAAGATCTGTAA------
------------------------------------------------------------
------------------------------------------------------------
------------------------------------------------------------
------------------------------------------------------------
------------------------------------------------------------
------------------------------------------------------------
------------------------------------------------------------
------------------------------------------------------------
------------------------------------------------------------
---------------------------------------------
>colletotrichum_higginsianum_imi_349063__gene___CH63R_03559
------------------------------------------------------------
------------------------------------------------------------
------------------------------------------------------------
------------------------------------------------------------
---------------ATG------------------------------------GGGTCC
TCTCACATTCATCGGAACAACGTTCCCATAGCTGTGGTTGGGTTAGCCTGTCGTCTTCCC
GGTGACGCCACCTGCCCGACTGAATACTGGAACCTTTTGAAAGAGGGAAGA---------
------------------------------------------GATGCCTACTCAACCGAT
---ACGGATCGCTACAATACGTCGGCCTTCTACCATGCTAACCCCAAA---------GAC
CGGCAAAACGTGCTGCCGACTAAGGGCGGGCACTTCATCAAAGAAGACCCCTACGCGTTC
GACACGTCCTTCTTCAAGCTCACGGCGGCCGAGGCGGCTGTTCTGGACCCCAAGCAGCGC
ATCTTGCTCGAGGTGACGTACGAGGCCCTCGAGAACGCGGGCCTGCCGCTGCCCCGGGTG
GCGGGCACGCGGACCGCGTGCATCATCGGCACGGCA------TGGAGCGACTACCGCGAC
GCCCTCGTGCGCGACTTTGAGCAGTGGCCGCGCCTCTACCTGATGGGCGTCAGCGACGAG
ATGGTCAGCAACCGGCTGTCCCATTACTTCGACCTGCGCGGCCCCAGCCTGACGGTCGAG
ACGGCCTGCTCTTCCAGTCTCGTGGCCATCCACCAGGCGTGCGAGAGCCTGCGGTCTGGC
CAGGCAGAGATGGCCGTGGCAGGCGGAATCAACATGATACTCGGACCCGAGGCCACCATG
GAACTCAACAGTTTGGGAGTTCTTAATCCAGACGGACGATCACTCTCCTTTGACGAGGCA
GCCAACGGTTACGGGCGTGCCGAGGGCTGCGGCATCGTCGTCCTCAAGCCGTTGGACCAG
GCCGTCCGCGACGGGGACCACATCCGTGCCGTCATCCGCGGGAGCGGTGTGAACTCGGAC
GGCTGGACCAAGACCATCTCAACGCCGTCCGGCCAGGCACAGGCCGACCTGATTCGACAG
GTCTACGAGTCGAACGGGCTGGACTATGACTCGACCCAATATGTCGAGGCTCAC------
---------GGGACCGGCACCAAAGTCGGAGATCCTATCGAGCTGGGGGCGATCCACGAC
ACGATCGGCCGTAACGCG------------AGCGAGTCTCGCAAGCTGTACGTGGGCAGC
GTGAAGGCGAAC---------------------ATCGGCCACCTCGAGCCCGCCGCGGGC
GTGGCGGGCTTCATCAAGGGCGTCCTGTCGTTGGAGCACGGCATGATCCCGCCCAACGTC
CACTTTCACAAGGCCAACCCTCGAATTCCCTTTGACAAGTGGAATATGGTAGTCCCGACC
TCGCTGACGCCCTGGCCGGCGGCC---------GAG---ACCAAGCGCATGAGCGTCAGC
AGCTTCGGCATGGGCGGCACCAACGCCCACGTCGTCCTCGAGGAATACCAGAAGCCGGCG
------AAGCAACTGACGAACGGGAACAGCAACCATAAT---------------------
------------------------------------------------------------
------------------------------------------------------------
------------------CATTATACCTCTGGCAGTGGCGTCGTCGTCGACAAGAAGAGA
CTATTTGTCTTCAGCAGCCACGACCAGGCGGGCATCAAGCGCGTCTCCGACACGCTCCTG
CGGCACCTTGCCAACGTCCGGCGCGACAACCCGACGTGGACGCCC------------GAG
AAA---GGCGAGCCCGAGTACCTGGCCAACCTCGCGCACACGCTCAGCACCGCTCGCTCC
AGCTTGGGTTGGAAGGCCAGCTGCGTGGCGAGCAGCCTGTCGCAACTGGAAGCCCATCTC
GCC------------GCCGCACCCTCTGAGGAGGCGTGGAAGATCTCACGCGCCTCCTCC
TCCTCCTCTCCTTCCGAATCAAAACAAATGCGCATCGGCTTTGTCTTCACGGGCCAGGGT
GCCCAGTGGGCCGGCATGGGCATCGAGCTCCTC---GCGCGGCCCGTGTTTCGGGACTCG
GTCGCCCGGTCGACCGCCATCCTC---AAGAGCCTCGGCTGTACCTGGGATCCCGTGGCT
GAGCTATCCAAGACGGGC---AAAGAATCACGACTAGGTAAACCCGAGATCAGCCAGCCT
GTCTGTAGCGTTCTCCAGATCGCCCTCGTCGACGAGATCCGGTCGTGGGGCTCTCCGGGC
CTCAGCAAGCCGGCCAAGGTCGTCGGCCACTCGAGCGGCGAGATCGCGGCGGCGTACTGC
ATGGGAGCCCTCACGCACCGGGACGCGCTCGTGGTGGCATACTCGCGCGGCACGGCCTCG
GCCTTGCTGCCGACGGTA---------GCGCCACAC---TTGAACGGCGCCATGATGGCG
GCGGGATGCTCCCGCGAGACGGCTGAGGACCTCATCGAG------AAGCTC---------
------GGGCTGGCCGGTCAGGTCGGTGTCGGCTGCGTCAACTCCCCGTCCAGCATCACC
CTCTCCGGAGACTCGACGGCCATCGATGCCATGGCGGCTGCGCTCGAGGAACAGAAGATC
TTTTGCCGGCGGCTCAAGGTCCAGGTAGCCTACCACTCGTCACACGTGGCGGCCGTGTCC
GGCGAATACTACCAGGCCATGGAGGGCGTCGATCCAGTTCCTGTTGTTTCTGCGGATGAT
GACAAT------------------------------GGTGATGATAGTGGCGCTCCATAT
CCGCGCATGATCTCGAGCGTGCTGGGCGACGAGGTATCT---TATGAGCAGCTGGGCCCC
TTC---TACTGGCTGCAGAACTTCTTGTCGCCCGTGCTGTTTTCCGACGCCTTGAAAACA
CTCGTCCAGCCGGAA---GGC------------------------------------AAG
ACAGAGCCCGAGATCGACCTGCTCGTCGAGATCGGACCGCACAGCACCCTGGGCGGGCCC
ATCGAGCAGATCCTGTCA---------CACTACGGC---GTG------------AAA---
---GACGTCGCGTACCAGTCCCTTCTTCGACGTGGCGCCGACGCGGTCGAGACGAGCCTA
CGGTTGGCCCAAGAACTATGTCACCAG---GGCATCCCGCTGGACCTGGCCAAGGTCAAC
GGCGATGTG---CCG------------------------TCGGTCGACCTGCTGACGGAC
CTGCCCCCGTATCCCTGGATGCACGACAACAAGTACAACGCCTATCCACGGGTGCAGAGG
GAACGCTGGTTCCGGGAT------CAGCCCGCCAGGGGACTCCTGGGGGCTCCGACGCCG
GTCATGCAGGAG---AAGCAGCACGTGTGGCGCGGCTTCATCCGGCTGGACGACGAGCCG
TGGCTCGCCGGGCACAAGGTCGGCGACACGGTCGTCTTCCCGGCGGCCGGCATGATCAGC
ATGGTGCTTGAGGCGGTGCAGCAGCTCGCC---------GAGCCGGGC------------
------------AAGACCATAAACGCCCTACGCCTGCGAGACGTGTCGGTCATGGCCGCC
TTGTCGATTCTCGAAGGGGTA---GCCACCGAGACGGTCGTCACCATCTCGCATGGGTCC
GGTTCGTCGGGCCAAGGA------------------GGGCCCTGGTGGGACTTCACCCTG
TCGTCAGCCAAC------ACCAGCTCCAGCCAGCTGCGGGACAACTGCCGCGGACTCATT
GCCATCGACTACGCTGCCGGCAAGAGC---------------------GAGCACATGGCA
CGCGAAGAAGCGCACGTTGTCACG---CAACGGGCGGCACAGTACCGC---GAGGCCGTG
CAGGAGCTCCGCGAGCCC------ATCGCCAAGGAAGACTTCTACGAGCAGATCGCGCAG
GGCACCGGTTTCAAATACGGTGAGCTGTTCCAGGGCGTAGAAGACCTGCTCGTGGGGCCC
GGCAAG------ACGCACTTCCGGCTGCGCGTCACCGACATCGGCAAA---ACGTTCAGC
CAGGGGCAAGTGGGACCGGAGTCGGAACCGGAGTCGGGATCGGAGCCGAAAGCGGGGCCG
GACAATGGCACGCAGCACCGCCGGCCTTTCCTGATCCACGCGGCCACGCTCGACGCCATC
TTCCAGTGCTGGGTGGGCGCCACGTACCGCAAC------------------------GGC
GGGCTGAGCCTGAAGCCGTTCGCGCCCACGCGTCTCGGCGCCATGGAGATCCGGATGGAC
GTGCCGGGC---------GCGCCGGACGACGTCATGGTCGGTTACAGCACCAACAAACGC
CACGGGTTCCACGAGCAGACCAACGACATGTTCCTG------TTCGACGCG---GCGCTC
GACAAGATGTACATCGCGATCCAGGACTTCCGCATCGCGGAACTTGACGTTGCGGGAGGC
GGCGCCGAG------------------------CAGGATGACCAGCAGGAGGGCAGTGCC
GATACCGTTCTCGACGGGCCCGGAGGCGCGTCCGTCACGGCCGAGGTGCGATGGGACTAT
TCCGTTGGTTTGTTTGAAGAAACAGACATGGCCAAGGTGGTG---------GCGGTTGCG
------------------------------------------------------------
------------------------------------------------------------
------------------------------------------------------------
------------------------------------------------------------
------------------------------------------------------------
------------------------------------------------------------
------------------------------------------------------------
------------------------CAGACTCGGCCCGAGGACGGCATGGCTAAGCTGGTC
AGCATGTTGCTCCACGAG---AAACCCTCGGCGGCGGTTGTTGAGCTCGTACAGGACCAC
AAGGCTCTGCCCAAGGACCAAGGCGAGGTCGCCGTAAACAGCGTTCTTGCCAACGCCGCT
AAGCTGCTACCGAAGGGCGCGGTGCCGCCCTCCAACGTCCGCTATGCGATGGTGAATGAC
ACGTCCGCAAGTGCCGGTGTCGGTGGCACTGCTAAAGGGGACGAC---------------
---ACTGTCGCTGCTGCAGTCGTGCTCGTTGAACCTCTGGGATTGCAACAACGACAAAAA
CAA------GAG---ACCGCTCAAGAAGATGCCTCGTCTGTGGATATCTTGGTCGTTCCC
TCGCAG---GTCTCCCAGCAA---CTGACGGGTTATGAAAACCCTGTCCTGGATGCTTTT
GTTCGCCTGGCCAAGCCGAATGCAGCACTCGTCCTCGCCACCAACGATCGTCAGGCATAC
GAAGCCATG---GCGTTGTCCCTCCAGTCCAAGGGTTGGCGAGTCGATTCGACAGTG---
------------------------------------------------------------
---------------TTTGCAGATGGCGCAGGC---------------------------
------------------------------------------------------------
---------------------AATGACCATGAT------------------GCGGTCGTA
GCCGTGTTGAGATATCGCCCAGGCCCA---GACCCGGCGCAAGAG---------------
---------------CAAAACGGCGAGATGACCCAGGCCCATGAC---TTCGTCCTCGTC
GTGCCATCTACACCCTCA---------TCTGCCACC---CAAGACTTCTCCAAGACATTA
CAAGAAAAGCTGGTT---TCTCAAGGG------AAGAACGTCGTCGTGAGGAGCTGGGAT
ACAATCGCCGGTTCCGAACCCGAACCCGAACCCGGCGTGACCGATCAAGCGTCCGGCGGC
AAGTCGTCTCCCGCCATGGTCGTGTCTCTCTTGGAACTCGAGCAGCCCATGCTAGCCGAT
CTTTCCGAGGGTGATTTCCATGCCCTCCGAAGCCTGATCTTGAAGAGCGAGCGGATCCTA
TGGGTCACTGGCGGCGGC---AATGACGACGACGACCCATCCTTTTACATCGTTGACGGG
CTCGCACGAACCATTTCCAACGAGACAGCCAGCCTG---CGGTTCCAGACGCTTCATCTC
---AGCAGCCCGTCCTCATCGTTTTCGTCT------CCGTCGCCA---TTGCCATCGCTC
GTCACCAGGATACTT------------------TTG------AGCGATACG---CCGGAC
AACGAGTTCCGCGAGGTC---GAGGGCCTGCTGCAGACAGCCCGTATATACAAGAGCGCA
GCGGGCGAGCGGCGCATCGCCCGCCACCTCAAGGACGCC---------------ACGCGC
ATTGTGCCCTTGGCCCAGGAGAAG---------------------TCACCCGTCCGCCTG
GCCATCGGCCGTCCCGGGCTGCTGGACACGCTGCACTTTGTCAAG---GATGAG------
CGGACA---CTCGAGCCGCTCGCCGACACGGACGTCGAGATCAGCGTGCGCGCCTCGAGC
ATCAACTTCAAGGACATCATGGGCGCCATGGGGCTGGTTCCCGTGCCGATGCTGGGCCTG
GAAGCCAGCGGCATCGTCGTCCGGACCGGCGCCGCA---GTCAGCAATGTCAAGGCCGGC
GACCGTGTTGCGGCCCAC------GCGTACGGAAGC---CATGCCACCACCGTCCGGACT
CACCACGCCGTCGTTCACAAGCTGCCCGAC------------------TCCATCACCTTC
GAACAGGGCGCCGCCATCAACCTGGTACACGTCACGGCGTACTACGCGCTCGTCCGGCTG
GCCAAGCTGCGCAAGGGCCAGTCGGTCCTGATCCACGCCGCGGCCGGTGGTGTCGGACAG
GCCGCCATCCAA------------------------------CTGGCCACGTAC---CTG
GGGCTGGTCATCTACGTGACCGTCGGCTCCGAGAGCAAGCGGCAGCTCATGCGGGAGCGC
TTCGGGATTCCCGAGGCGCACATCTTCTACTCGCGCGACCTCAGCTTCGTCAAGGGCGTC
GAGCGCATCACCCGGGGGCGCGGCGTCGACTGCATCCTCAACTCG---------CTCGCC
GACGAGCTGCTGCGCGCCTCGTGGGACTCGGGCTGTCTCGCGCCCTTTGGCACCTTTGTC
GAGATCGGCCTGCGCGACATTACCAACAACTCGCCGCTCGACATGCGGCCCTTTGTCAAG
AACGCGACGTTCGCCTTCTGCGACATCCTCAACTACCCCCTC---GAG---------GAT
CTCGGTGCCGTCCTCGGCGAGGTCTACAGCCTTGTCGAGCAGGGCCACCTCTCGCCCGCC
CACCCGCTGAAGGCGTACCGCCCCGGCCAGGTCGAGGAGGTCTTCCGCGTCATGCAGCAG
GGT---AAACACACCGGCAAGGCCGTCCTCACCTTCAACACGCCGGGCGAGTCCGACGAC
GACACGCGCGCCCCCGTGTTCCAG------CGCGCTGCCGACCTG---TTCCGCCTCGAC
CCGGACGCCACATACCTCTTGGTCGGTGGCATGGGCGGCCTCGGTCGCAGTCTGGCCCGG
AACTTTGCCGCCGCCGGTGCCCGTCACATCGCCTTCCTTTCGCGCTCCGGTGACGCCTCG
---GCC---GAGGCGCGGACGCTGCTGAGCGAGCTGGCCACG---CGCTGG---------
GGCGTCACGGCCCGCGCCTATGCTGCCGACGCGGCCGATGAGACCTCGCTGCGCGCTGCT
ATGGCGGTGTGTGAGCGT------GAGATGCCGCCCGTACGGGGCGTCGTGCAGCTAGCC
ATGGTGCTCCGCGACGTGGTGTTCGAGAAGATGGCACACGCGCAGTGGGCGCAGCCGCTG
CGGCCCAAGGTGGCCGGGTCGCGCAACCTGCACGAGTACTTTGGCGCCGAC---CGGCCC
CTCGACTTCTTCGCCATGTGCTCGTCCGTATCGGGCGTCGTAGGCAACCCGGGCCAGGCG
GCGTACGCGGCCGGGAACACGTACCAAGACGCGCTGGCGGCGTATCGGCGG---AAGCGG
GGGCTCAAGGCGGTGGCGGTCGACCTGGGCGTCATGCGAGACGTCGGCGTGCTCGCCGAG
GGGAACGCCGAGAGC---GGCGTGCTTGGCCAGTGGGAGGAGGCTGTTGGCATCCCCGAG
CCCATCTTCCACGCTCTTGTCAAGAGCGTGGTTCATGGCCAGATGCAGGAACAG------
---------------------------GACTCGGAGGAAGCAGTCCCCGAGCAGGTGGTC
ACCGGCCTGGGCACTGCCGATGTCTGGGCC------------GCCCACCGACTCCCTCCG
CCG---TTTTACCTCGACGAT---CCGCGCTTCGGACCTATGGCCATGACCACGACCACG
GCCTCCTCGTCGGAA------------------GGCGGC------GCCGCCGAGACGAAC
GCTGTCTCGTTGCCCTCACAGCTCGCGGCTGTGTCC---TCGATGCAGCAG---------
GCGGCTGAGATCGTGACCGAGGCGCTAGTGAAGCGGACGGCCGACATCCTCCAGATGCCG
GCATCCGAGGTGGATCCCAAGCAGCCGCTGTACCGTTACGGAGTCGACTCGCTGACCGCC
ATCGAGGTGCGCAACTGGATCACACGCGAGCTCAAGGCCAACATGGCGTTGCTGGAGATC
GTGTCAGCCGTGCCGATC---CGCGAGTTCGCGGCAAAGATTGCC---GAGAAGAGCCAG
---CTGGTCAAGGTTACAGTCTAG------------------------------------
------------------------------------------------------------
------------------------------------------------------------
------------------------------------------------------------
------------------------------------------------------------
------------------------------------------------------------
------------------------------------------------------------
------------------------------------------------------------
------------------------------------------------------------
------------------------------------------------------------
---------------------------------------------
>colletotrichum_higginsianum_imi_349063__gene___CH63R_14349
------------------------------------------------------------
------------------------------------------------------------
------------------------------------------------------------
------------------------------------------------------------
------------------------------------------------------------
---------ATGTCTAACGATGAGGGCGTTGCCATCATTGGCATGGCATGCCGTTTTCCG
GGCGAGGCGTCATCCCCAGAGTCGTTCTGGAAGGTACTAATCTCCAAAAGA---------
------------------------------------------GATACGTATAGCGTAACT
CCGAACAGCAGATGGAATCCAGATGCGTTCTATCATGCCGGGAAAGAC------------
AAACTTCATACGATCGCCAGCAAAGGAGGACACTTTCTGAGCGAAGATGTTATGGCGTTT
GACGCGGCGTTCTTCAACATTGGGCACGCCGAGGCGACAGCATTGGATCCCCAGCAGCGC
TTTACCCTAGAACTCACGTTTGAGGCCTTGGAAAGCGCTGGTCTTCCCATTGACGTAGTC
GCTGGCACCAAGACCGGATGCTTCATGGGCTCTGCT------GCCGCGGACTACCGAGAC
ACGATCAATCGGGACCCGGACTCCAACCCCCGGTATTCGCTTATTGGAGTGACGACTGAA
ATGATATCGAATCGGACATCTTGGTTCTATGATCTTAAGGGCCCAAGCATCACACTGACG
ACAGCGTGCTCTTCCAGTCTAGTGGCTGTTCACTTGGCCTGTCAGAGTGTCCTTTCCGGC
GAATCAACTATGGCTGTAGCAGGAGGTGTCAACCTCATGTTGAACCCGGACTACTCTCTG
TACCTGAGTAATATGACAATGCTTAGCAAGGAGGGCGGTTGCAAATCTTTCGACGCCCAT
GGTGATGGCTATGCCCGCGGCGAGGGCTGTGGTATTGTAGTCCTCAAAAAGCTGAGCAAT
GCGATTCGGGATGGTGACCCCATCCGGGCAGTTATCCGCGGTTCCGGCGTCAACGCGGAT
GGCTTCACGCAGGGTTTCACGATGCCGAGCGCAACAGCGCAAGCTGATCTTATTTGTGAC
GTGTATAAGACAGCTGGCCTTGACATGGGCCTGACAACTTACGTCGAAGCACAT------
---------GGAACCGGTACGAAGGTGGGCGACCCCATCGAGGCTCGTGCAATATACGAA
ACGCTTGGTAGAAATGTC------------AAGCGGGGACAAAAGTTGATGATAGGCAGC
GTCAAGCCCAACAGCCGC------TCCGCTCAGATCGGCCATTTGGAATGCGCAGCGGGT
ATTGCTGCGCTCATCAAGGGCGTTCTGGCCCTGGAAAAGGGTGTCATTCCGCCCAACATT
CACTTCACGACGCCGAATCCTGCCATTCCCTTTGACCAGTGGAACTTGCAGATTCCCACC
GAGGCAACGCCTTGGCCAAAC------------CCACAAACCCGGCAAATGAGCATCAGC
AGCTTCGGGGTTGGCGGCACCAACGCTCATGCCATTGTGGAGGCCGCCCCCCCTTCACTG
TCCCATCGGCTGGTCCCAACACGCCCATCAGTCGGCAGTAGCCTTCGC------------
---CGTTTTTTC------------------------------------------GGCGGC
GGC---------------------------------------------------------
---------------------GGCGATGCTATCAACAAAAAGGAAGCTCGGCGTAGACGG
TTGATCGTCATCAGCAGTCAGGACCATGGCGGTGTGGCCCGGGTGGCGAAGTCACTCTCT
GCCCATCTTCAGAAGATGGAATCGCGTGTC------------------------------
---------GATCAAGATTACATGGCTGATTTGGCGTACACTCTTGGAGTGAAGCGTTCT
CGTCTGCCCTGGAAGGCATACTGTGTCGCCTCCGACATCTCAGAGCTGCGGGACCAGCTT
GGA------------AAACTCGACGTCAACGTG------GCC------------------
------GTTCGTTCTAAT---GATCGGCCGTCCGTGGGATTCATCTTCACGGGGCAGGGC
TCCCAGTGGCCACGTATGGGCGCAGAGCTCTTG---TCCAGCGAGGCGTTTAAAGCTGCG
GTTCAGGAGTGTGATGGATACCTC---GCAGAGTTTGGTTGTTCGTGGCGTGCTCTGACG
GAGCTCAACGAGTCCGAG---GACAACTCACGCATCGCGGAGCCCGAGTACAGTGAGACT
CTTTGCACAATCTTACAGTTAGCCTTGGTTGATCTTCTCAAGGCATGGGGGATT------
------ACGCCATCTCGTGTGGTTGGACACTCTAGTGGCGAGATCGCGGCCGCCTATTGC
ATAGGTTCGCTCTCCAAACGGGATGCCGTCTGTGTCGCCTACATGCGCGGAGTCTTCGCA
GGTACCCTCGTATGCGAT---------GACTCTGAC---ATGGGAGGCGGTATGATGGTC
GTCGGGCTATCCCCCCAAGAAACCGAAGATGCCATACAG------TCTTTG---------
------AACAACAAGCACAGCCTGACGATAGCCTGCGTCAACTCCCCAACAAACGTCACC
GTTGCAGGATTGTTCAGCGCCATCGAGCTTCTCCAATTAACTCTGGAAAAGAGGGATATT
TTCTGTCGTCGACTTGGCGTCAGGGTTGCCTACCATTCCGATCTCGTACAACCAATCTAT
CCCGACTACGTACAGGCTATGAGCCACGTTGAACCCAACTTT---------CCT------
------------------------------------AGCCAAAACGACGACACAGCCGCC
CCTGTCATGTTCTCCTCTCTAGAAGCTTGCAGAGTCCAC---CCAGGAGAGCTTACTTCA
TTC---TACTGGGGTCGGAATCTACTTTCACCAGTCCTCTTTGCCGCAGCTTTGAAAGAG
ATGATACTTCAGCCTTTGGACAAT---------------------------CAGCCGCCA
ACTTCGAATCCATTGGACATACTCGTCGAGATTGGGCCGCATGCCTCCTTGGGCGGTCCT
GTAGAAGAGGTGTTGTCG---------AGCAGCGGA---GTT------------AAA---
---GGTGTGGAGTACAGCTCTGTCCTGACAAGAGGCCGCGACGCTTGGGACACAACCTTG
GAACTGGCAGGCTGGCTCTTTTCGCGT---GGCGCCCCCGTCGACATCCAGAAAGTGAAC
TCCGACAAA---GAA---------------------------CCAAAGACGTTGACGGAC
CTTCCAAACTACCCCTGGAACCATTCACGCCGCTTCGACGCAAGCCCTCGGATTAATACC
GAGTTCAAAAAGCGAGCT------CACCCACAGACAAGCCTGTTGGGCGTCCCCGCCACG
TCCATTAGCGAA---AGAGAGCGTGTCTGGAGAACTCACTTACGTCTGTCGGAAGAAGGT
TGGATCAGAGATCACAAGATCCTAAACGTCACTCTTTTCCCTGGCGCAGGCCTGGTCGCC
ATGGCCATTGAGGCCGCTAGACAGGTTGCT---------GACCCGGGT------------
------------AAGACGATACGGGGGTTTCGGCTGCGGGATATATCCATTGGCTCAGCC
GTATTTGTCAACGAGGACAAG---GCCACGGAAGTCGTGATACACCTTCGCCCTCATCTG
ACTGGAACCGCGGGGCCT---GCC---TCGTCTTCGACGACGTGGTGTGAGTTCACCATC
TCAACGTCGGAA------GGGTCTGATATGCCCATCCGCGAAAACTGCCACGGACTCGTT
TGCACGGACTACCACAAGACAGGAGACGAT------------------GAGCACATGGAT
AACGAGCTGAAGGCTGCGCTTGAC---GCTGACCTTGCCGAGTACAAC---GATGCGTCT
GAGGAGAGTTCCGGCTTT------CTTAATGTGGATAAGTTCTATCAAGACCTGAAC---
GGCGTCGGCCTTGGATTTGGGCCGGCATTCCGCAACGTCACCCGACTGAGAGTGGGAACA
GCACAG------TCCGTCTTTGAAGTCACGATCGGTGATCCCGGAGAG---ACCTTCAGC
AGC---------------------------------------------------------
------GGGCAGCCCGGTCGC---CATCATTTGATTCATCCCACGACCCTGGACTCAATT
TTCTGTCCCACCTTTGCTGCCCTGTACAAAGGT---------------CTG---------
CAGCCGATGGATAAGCCTATCATTCCCACCTTCATTGAAGAGTTGTCAATCTCATGTGAA
ATCCCGGAT---------GTGGTTGGGACCAAGCTGAAAGGATTCGCCAAAGCCAAGCTA
AGAGGATTCGGCGAGACCACCGCCGACATCCGCGTC------TTTGACGAG---TTTCTC
ACGTCCAGCTATATGACAATTCGCGGTTTCCGCTGCACGTCAGAGATATCAGGAGAGAGT
CATGCTGAGGGC------------------------AACTCAGAC---------------
---------------AAGCAAAAGGCTTCAGAATTGTGCTTCGATGTTGTTTGGGAGCAC
GTAATCGATCTGATGGAGCCTCACGAGATACAACGTGCTGTC---------GAATCTGCG
------------------------------------------------------------
------------------------------------------------------------
------------------------------------------------------------
------------------------------------------------------------
------------------------------------------------------------
------------------------------------------------------------
------------------------------------------------------------
---------------------GGCGGCGCTGATTGTGACAAAAGACTGGTCAAGATGTGC
CACATGTTTATCCACTCT---AATCCGGAGAGTACGGTATTAGAGTTGCTCCCTAGCGTC
GGTGACGCGAGGGTTGCTGCGCAAACG---------------------AGCATTGCGTCG
GCGCTC---------AGGATCGATAGGACCAAGCAGATCAAGTACGGCGTGGCTCACGCG
AGCCAA------------------------------------------------------
------TTG---TCTGATGTTGAGAACGGGATCCTCGTCGATCTTGCAACC---------
---ATTGCGAAG---GAACCACCATCACAAGTGGGCTTGTTCGACTTGATCATCATCCCG
CAGAGGTGCCGAGGCATACCT------CAT------CTAACAGATTCCATCGACTACCTG
CAGCCACTGTTGAAGCCTTCCGGAAAGCTTGTAGGCTGTATTGACGCGGGGCGACCCCCG
AGGATGAACTTCAGAGGAGTTGGTCGCCGATGG---ACTCCTCAT---------------
---------------------------CTGAGCATCCCG---------GGACCTGGTACA
GGCTTGACGGTGTTCTCAGGCCCCCTGGTCAATGGG------------------------
------------------------------------------------------------
------------------------------------------------------------
------------------------------------------------------------
------------------------GTCCCGCGTCCCAAAACCAGGGAGTTTCTTGTTCTT
GAGCCCACGTCGCTCAGT---------GCGCGAGGC---GTTCGATTTGCCATCAAATTA
ACCAAT---GCGCTGAGCGAGTACGGC------ATGTCGGTTCGCAGGGCCAAGTTGAGC
CCCAAACTACTT---------GCG------------------------GGG---ATCGAG
GGC---------AAAGACTGTGTCAGTTTGCTTGAACTCGACCATTCATATCTCGTGGAT
CTTTCGGCCGAAGACTTCGAGACAGTCCGAATAATCGCCCTCAAGACTGCCAGCGTCACG
TGGATCACGGGTTTCTCA---------------GACCCGACGTCGTCCATCGTCTCGGGC
CTTTTCCGATCCATCCGCAGCGAAGCGCCCGGACAA---CAGCTCCGGACCGTTCACTGC
---TCGTTGGAAGCC------------AGC------GCCAATGAAGAGCTAGCAGGTGCG
GTTGCGCGAATCCTT------------------CAC------AGCGAGACG---CGTGAA
ACGGAATTCCTTTTCGAA---GACGGCCTACTGCAAGTCGGCAAGCTCCGCCAAAATACC
GTTTTAAACAGCAGAATCAGTTCACAGCTTGACGAGGAC---------------ACCCGC
ATGATCCCGTTGAAGGAT------GTCGAA---------------AACCCTGTTAAGCTT
GTCATCGGATCACCCGGTTTGTTGGACACCCTTTACTTCACGGAC---CATTTG------
AAAATG---TCTCTGCCGCTGGACGACGACGAAGTGGAGATACGCGTGGAGGCTACCGGG
GTCAACTTCCGAGATGTCATGATCTCTGTTGGCATCATACCTGCCGACGCACTCGGGTAT
GAGGTAAGTGGTGTTGCGACTTCAGTCGGAGGCAAA---GTCACAAGTGTCAGACCTGGA
GATCGGGTGTGTGCCCAC------GTTGTCGGCGGG---CATGCCACAGCTATCCGGACC
CGCGACTTTCTGTGTGCGACATTACCCGAC------------------TCGACATCTTTC
GAGGCTGGAGCGGCTTTGCCTGTCGTTTGCACCACTGCATACCATGCGATTGTCAACCTC
GCGCGTCTGAGAAGCGGCCAGTCGATTCTCATCCACGCCGCCTCGGGTGGTGTAGGTCAA
GCAGCCATCCAG------------------------------CTTGCCCAGCAC---CTG
GGCGTGGTAGTCTACGCTACCGTCAGCTCCCGAGAGAAAAGGAAGTTGATCACGGAACAG
TATGGTCTTCCGGATGACAGGATATTCTATTCCCGCGACGCAAGTTTCGCCTTGGCTGTG
AAACGCGTCACCAACGGACGGGGAGTCGACTGCGTTTTGAACTCG---------CTAGCA
GGCGAGCTGCTCCGCGAATCCTTTTAC------TGTCTTGCACCGTTGGGGATCATGGTC
GAGATCGGCAGTCGCGATGCCATGGACAATACTCGCCTTGACATGCGACCCTTTTCCCGG
GGTGCGACTTTCACCTGTTTCACTCTGCTTGATTTACTCAAG---GAAGCACCGGATGTT
TTGGCACAAGCGACACAGACGGCATTCGCCCTGGTGCGCAAGAAGGTGTTTCGGTCCCCG
TACCCTTTGACAGTCTTCCCCGTGAGCAAGGTACGCGATGCATTTCGCCTCATGCAAAGC
GGA---AAGCACCTTGGAAAGCTTGTGCTGTCATTCAAGGACGAC------------GTC
GAG------GTCCCGGTC------AACCGCAGGCTCCAGAGCACA---TTGAAGCTGGAC
CCCCAAAGCACGTTCCTGTTGATAGGGGGGCTCGGCGGTCTTGGCCGAAGTCTCGCTCGC
CTTCTCGTGGACTCGGGCGCTAGAAACCTGGCCTTCATTTCTCGCTCCCAGATCTTGAGC
---AGC---GAAGCTCGCGCCCTCGTTACCGAGTTGACC------CGACGC---------
GGCGCAAACATCCGCGCATACTCTGCGGACATTGCCCGGAATGCGACGTTGCTCCAGGCG
CTTGACAAATGCCGACAA------GAGATGCCTCCTATCCGGGGGGTGTTCCAAATGGCC
ATGGTCCTTCGCGACGCTGCGTTCGAGACCATGACGCACAATCAATGGCGCGAATCAACT
CTTCCCAAGATTCAAGGTACTTGGAATCTCCACCAGAACTTCTGCCAGGGC---CACAAA
CTCGACTTCTTCATAGTTCTGTCCTCCATGTCCGGTATCATCGGAAACAAGGGCCAGGCC
AACTATGCGGCGGGATGCACATTCCAAGACGCCGTCACACACCATCGCCGG---AAGCAA
GGCCTCAAAGGCGTCAGCCTCGACCTCGGTATCATGCTCGACGTTGGCGTGATTGCAGAG
AAGGGATCAACC------GGTGATTTGAAGCGCTGGGAGGAGGTGTTGGGCATCAGGGAG
TCCCTGTTCCATGCGCTGATGAAGACAATCATCAGCGGCCAAATGCAGGACTCG------
------------------------------GCTGCGTGCTGGGTCCCGCCGCAAGTGTGC
GTCGGCCTGGGCACCACCAAAGTCTTTGAT------------GCCGCAGGCGTCCAGCGC
CCA---GACTACTTGACAAGCGACACTCGCTTCAGCTATCTATCCACCTCTGAAAACCTT
TCGGATGCCGGCCCC------------GGACCG---GGCGACGAGGGAACGACGGAAGTG
AAAGCCAAGCTCAAGGACCGTCTGGCTTCTGCAACA---TCAAAGGCCCAG---------
GCAACGGATATCATCACAGAGGGTCTTGTGGCAAAGATCGCCGAAATCCTGCAAACTTCC
AGCCTCGAGGTCGACACCAATCGGCCTATCTACTTGTACGGAGTAGATTCTTTGGTCGCC
ATGGAAGTTCGCAACTGGATCAAGCGGGAAATGGAAGCCCAGGTAGCAATCTTTGACATC
TTGGAGGCTATTCCTATA---ACACGGTTCGCTCAGAAGATTGCA---GATCGCAGCAAG
---CTTTTGCCCAACTCACAGAAAAAGTAA------------------------------
------------------------------------------------------------
------------------------------------------------------------
------------------------------------------------------------
------------------------------------------------------------
------------------------------------------------------------
------------------------------------------------------------
------------------------------------------------------------
------------------------------------------------------------
------------------------------------------------------------
---------------------------------------------
>colletotrichum_lupini_cbs_109225__gm1.10208_g
------------------------------------------------------------
------------------------------------------------------------
------------------------------------------------------------
------------------------------------------------------------
---------------------------------------------------ATGGTTGCA
---GCCCGCAAAGATGAGCGCATCCCGATTGCGATCGTGGGAATGGGATGTCGCTTCCCA
GGTGATGCGACATCGCCGTCCAAGTTCTGGGATCTCTTGAAAAATGGAAGA---------
------------------------------------------GACGCCTACTCCCCTAAT
---ACAGATAGATGGAACTCGGACGCCTTTCACCACCCCAACAGC---------AAAGAT
CGCGTCAATACTTTGGCCACGAAGGGAGGGCACTTCCTGAAGGAGGACCCCTATCTATGG
GACGCATCCTTCTTCAACATCACAGCAGCCGAAGCCATGGCCCTCGATCCGAAGCAGCGT
ATCATGATGGAAGTCGCTTACGAGGCGCTCGAGAACGCCGGCATGCCCCTGCCAAGGGTC
GCCGGCTCGCAGACTGCGTGTTACATCGGCTCCTCG------ACGAGCGACTATAGAGAC
ATGGTCACGAGGGACTTCGCAAACTGGCCCAAGTATTACATCCTCGGCAACTGCGAGGAG
ATGGTCTCGAATCGTATTTCGCACTTTCTCGACATCCACGGCCCCAGCGCCACCATCCAG
ACGGCGTGCTCCTCGAGTCTGGTGGCTACACATTTGGCCTGCCAGAGTCTCCACTCCGGA
GAGTCGGAAATGGCCATTGCGGGTGGTGTCGGTTTGACGCTCACCCCCGACGGCAACATT
CAGCTGGCCAACTTGACGTTCCTCAACCCCGAGGGCCACTCTCGGTCTTTTGATGCAGAT
GCTGGTGGCTATGGTCGCGGTGAAGGTGCTGGCGCCCTCATCCTCAAGCGGCTGGACAAG
GCGCTTGCTGATGGAGATTCTATCCGTGCTGTCATCCGGGCCACGGGCGCCAACTCGGAC
GGGTGGACACAAGGTGTGACGCTGCCTTCTGGAGAGGCACAGGCGGCGCTCATCAAATAT
GTCTACGAATCTAATGGTCTCGACTACTCTGCGACTCAATATGTAGAAGCTCAC------
---------GGCACGGGGACAAAGGCTGGAGATCCTCTGGAAGCAGGAGCTATCTCGAGA
ACCATCGGATCAGGTGCG------------ACGAAGTCACGAAAGCTCTGGATGGGGAGT
CTTAAGCCAAAT---------------------ATCGGTCACTTAGAAGCTGCCGCTGGT
GTAGCGGGAATCATTAAGGGCGTCCTGGCCATGGAGAACGGGATGATACCCCCCAACATC
TACTTCAACAAGCCCAACCCCGCAATCCCATTCGATGAATGGAACATGGCCGTACCGACA
AAGCTGACACCTTGGCCTGTCTGCAAG------------ACCAAGCGGATGAGTGTCAGT
GGCTTTGGCATGGGCGGCACAAACGGCCACGTAGTGTTGGAGTCTTTCAACTCGGACCAG
TGGAAGTCACTGCTTCCCGCCAAC------------------------------------
------------------------------------------------------------
------------------------------------------------------------
------------------------GGTGTCGCCCACGAGACTCCGAACGTCAAGAAGAGA
CTATTTGTCTTCAGCAGTCACGACCAAGCTGGGTTCAAACGCATCGGCGATAAGTTGGTC
GAGCACATGGACACCCTTGGCCCCGCTACT------------------------------
------TCGAGCCCAGAGTATCTCGCCAAGCTGGCACACACCCTCTCTGTCGCGAGATCG
GGCTTGACTTGGAGATGGAGCTGTTCGGCTGAAAATGCCGCTGATCTCCGTCACAAGCTT
TCA------------ACCACGGCTGGCGACAAGACTACGAGAACCCCG------------
---------GACAGC---------AAGCCGAGGATTGGATTCGTCTTCACGGGTCAGGGA
GCGCAGTGGGCCGGTATGGGCGTCGAGATGCTCAAGTCCCACCCGGTCTTTAAGGATTCC
GTTGCGCAGTCTGCAGCCCTTCTC---AAGTCCATGGGCTGCGACTGGGACCCTGTCGAA
GAATTAGCGAGGTCAAAG---CAAGAATCTCGTCTCAAGGTGCCCATGATCAGCCAGCCC
ATCTGTACTGTCTTGCAGATTGCCCTGGTTGACGAGCTGCGCTCTTGGGGCGTA------
------ACCCCCGAGAAAGTTGCCGGCCACTCAAGTGGAGAGATTGCAGCGGCGTACTGC
GCCGGGGCGCTCACGCATCGTGATGCCATTGCCATCGCTTACTTCAGGGGCAAGGCTTCC
TCCGGT---------------------CTGGTCGGC---CTCAAGGGCGGCATGATGGCT
GTCGGCTGCTCCTATGATCAAGCACGATCACTGCTCGCG------CAGCACGGAGAGCAC
CTCGGCGGT---------GTCGCGACAGTGGCCTGTGTGAACTCTCCGAATAGCGTCACC
ATATCGGGTGACTCAGCCGCTCTCGAGAGACTGCGAGCCATCCTCGAGAAGGAGAGCATG
TTTGCTCGCATGCTTCAAGTTGATGTCGCTTACCATTCTAGCCACATGCAGGGTGCTGCG
GCAGAATATGCCGCTTCTATCGCAGACGTTGAGCCGAACAGCTCGGAGGAAGAC------
---GAA---------------------------------------------ACCAAGCGT
GTGACCATGGTCTCGAGTGTCACTGGTAGTGAAGCTGCC---CCTGAGTTGCTTGGAGGC
TAC---TACTGGGTGCGCAACCTGGTATCTCCCGTTCTCTTTGAGCAAGCAATCAAGGAG
ATGGTTTCTCCAGCAGCA------GAAGCA------------------------------
GACGGAAAGACTCTTGACCTATTGATCGAACTTGGTCCTCACAGCGCTCTCGGTGGCCCT
ATCGAGCAGATATTGTCC---------CACCACGGG---ATC------------AGC---
---GATGTCAGCTACAAGTCCGTTCTCACCAGACTTCAAAGCGCCGTCGACACGAGTTTG
CAGCTAGCTTCCGAGCTTTTCGCTGAA---GGTGTCTCTCTGGAACTCCAGAAGGTTAAT
GGAGATTCTCACTGC------------------------------CAGCTTCTCACCAAC
TTGCCGCCGTATCCCTGGAATCACTCGAAGGTTTTCCGCTGCGACTCGCGCATTGCAAAG
GAACTTTTGGCACAGAAG------TTCCCCACTCGAAGTCTGCTTGGAGCGCCTGTACCC
ATGATGGATGAG---ACGCAGAGGGTATGGCGCAGTTTCCTTCGACTTGAAGACGAGCCT
TGGCTTCGTGGGCACATGGTTGGCAGCACCGTGCTTCTCCCTGGTGCTGGCATGACCAGT
ATCATTCTCGAAGCTAGTCAACAGCTTGTT---------GCACCGGGA------------
------------AAGACTGCTCGAGCTTTCCGTCTACGCGATGTGTCTCTCTTCGCTGCC
ATGGCTCTCCCGGAAGGAGTT---GCAACAGAAGTCATTGTTCACATGAGGCCCTACCTC
CAGTCCACGCTTGGATCA---------ACCCCT---GCAGCATGGTGGGAGTTTACCATG
TCTTCATGCGTC------GGAGGTGACCAG---CTGAGGGACAACTGCCGTGGGCTGATG
ACCATCGATTACCATGAAGACACAACC---------------------CCGCAGATGGCA
GAGGAGGATGCTATTATCGCATCC---TCGAGAGTAGCGGAATATCAT---CGTGTTCAC
AAGGAGTCGAATCTCGAG------TACGCCAAAGAGAACTTCTACAACCACATGAAC---
AGTGCCTCTTGGAAGTATGGAGAAGCTTTCCAGGGCATTGAGGGATGCCATGTCGGTGAC
GGTCAG------AGCACATTCAATATCAGAGTGACCGATATCGGGGAG---ACCTACAGT
AAG---------------------------------------------------------
------GGGCAAATTGAGCGA---CCTTTTCTCATTCACGCTGGTACCTTGGATGCAGTC
TTCCAAAGTTGGCTGAGCAGCACGTGGACAGGTGAT------------AAGGATGGAGGC
TTCGACTTCACGAGACCCTTCGTGCCTGTTCACTTTACCGAGCTCGAAATTTCTGCTGAT
ATTCCTGGC---------GACGTGGGCTACGTCATGCCTGGGCTCTGTCTTTCGGAGCGA
TATGGCTTTACGGACTTGTCTGCGGATATGTTCATG------TTCGACAAG---GATGTT
TCCAAGCCTTACCTCGTGGTGAAGGACTTCCGAGTCGCTGAGCTGAACATGGATGATGGC
GGAGGT---------CGC------------------GAAGATAAT---------------
---------------GAGGTTGATCCGACCGACATCACATCAGAAGTTCGCTGGAACTAT
GCCTTGGATGTTATGGAGCCACAGGAAATCAGCCGAGTGGTC---------TCCGCCATC
AAACCC------------------------------------------------------
------------------------------------------------------------
------------------------------------------------------------
------------------------------------------------------------
------------------------------------------------------------
------------------------------------------------------------
------------------------------------------------------------
------------------------------------AAGGATAGAATGGCTGAGATCATT
CGGATGGCACTTCACTTG---AACCCGGCAGCTACGCTCCTACAGCTCGTCCCGGACCAC
GATGCCGCGCGCAATTCAGTCATCGCTAGC------------------------------
------CTACCTGGGGACATCGTACGCTCTAGCCAAGTTCGCTACGCGGTCATCAACGCT
GCCAAGAGCCCGTCG---------------------------------------------
------ACCGACAAGACAGCCTTCGTCGGCGAGGTATTTGAACTCGACGCAGTAGAGAGC
CCT------------TTGCCGGAGAAT---ATTCCAAAGGCCGATCTCTTGATCATCTCC
AGCGATGTGGAAAAGGTTGAT------AAGCGCGACCAGTTC------CTTGAACGAGTT
CTCAACCTCACCAAGCCAGAGGCAACGGTTCTCATTGCTGCCAAACAACAG---------
------------------------------------------------------------
---------------------------------------------------------CCC
ACCCCTGGAGGATTGGAAGCCAGAGGCTATGACTTT------------------------
---------------------------------GTCTTT---------------------
------GGAGTTGAGGGAGATGAG---------------------------CGCCTTGCG
CTGTACTGG---GGTGCTAGGAACGCGAATGCGAAGCCCGCG------------------
------------ACCAAC------------GGCACTCCTGCTCGGCAGGCAGTAATCATG
GAGCCGACGACTATGTCC---------AATGAGTCT---CGGCAATTCTCCAAGTCTCTT
CAGGAATCTCTTATC---ACTCAAAACTAC------GCGGTGTCAACGAGGACCTTGACC
GACGAG------------------------------------------CCGAAGTCTGAT
GTTGCAGAAAGCGAAGTTCTCATTTCTCTGTTGGAACTTGAAAAGCCGCTACTCGACGAC
CTGTCGGAGAAGGAGTACCAAGTTGTGAAGGCTCTATCTCTAGCATACCAGCGCCTTCTT
TGGATCACCTGTGGA---------------GACAACCCATCATTCGGCGTGATTGATGGT
TTGTCACGCTGTGTTGAGAGCGAGATTGCAGGCACT---CGGTTCCAGGTTCTGCATCTG
---AGTCAAGAG---ACGGGCCTGCAA------------------CATGGCCCGGCACTG
GCATCTCGCATCTTGTCTTCG------------------------GAAACCACAAAAGAT
GATGAGTTCCATGAACGC---GATGGTGTCTTGCAGGTGACCCGTATCTATCGGAGCTTA
ACGGAGAATGACTCCATCAAGCATCACTTGCACGATTCG---------------ACCCGG
GTCACATCTGTTGGCGCC---------GAC---------------GAGGACCTGAGGCTT
TCGATTGAGAGACCCGGTCTGTTGGACCCACTGCAGTTTATTGAG---GACGAC------
CGGCTG---AATGTCCCTCTTGCAGACCACGAGGTGGAAATCAAGGTAAAAGCCACGGGC
ATCAACTTCCGAGACATCATGGCTACTATGGGACTCATTCCCATGTCTGTCTTGGGACAG
GAAGGCAGCGGTGTCGTTGTCAAGACTGGAAGTGAAGCA---AGCCGCTTCAAACCCGGT
GACCGCGTGAGCTTC---------CTGGGCGTCGGCACACACGCTACGAAGATCCGGGTT
GACCATCGCATTGTTGCTCATATTCCCGAC------------------ACCATGTCCTTC
GAGGAGGCCGCTGCATTGCCTGTCGTCCATACCACTGCGTACCATGCCCTTGTCAACCTC
GCAAAGCTTACCAAGGGCAAGTCGGTTCTGATCCACGCCGCCGCTGGTGGTGTAGGCCAA
GCGGCTGTCCAG------------------------------ATTGCTCTTCAC---CTG
GGTTTGGTCGTCTATGTCACCGTTGGCTCCGAAGACAAGCGGAAGCTAGTGGTCAACACG
TATGGCATTCCCGAGAAGCACATTTTCAATTCACGCGATGCCAGCTTCGCAAAGAGCGTG
ATGCGCGTCACGAATGGTCGCGGTGTTGACTGCGTTCTCAACTCA---------CTCTCA
GGAGAGCTTCTTCGGACATCGTGGGAG------TGTCTGGCCACCTTCGGCACTTTTGTC
GAGATTGGTCTCCGCGACATTCTCGACAACACTCGGCTTGACATGAGACCATTCGGGAAG
AGCACAACGTTCACATTCTTCAACCAGTTCACACTTTACGAG---GAGGACCCCGCTGCG
CTAGGACAGATCCTCGATGAAGCCTTCAAGTTGGTCCATATGGGTACGCTTCGTGCTCCG
AGCCCCCTGACGGTGCATTCCATGGGTCAAGTGGGAGACGCCTTCCGCACCATCCAGCAA
GGA---AAGCACCGCGGCAAGATGGTTATGGCATTCACGGAT------------------
CACGCAGAGGCGCCAATCTTGCGC------AAGGCTAAGAACTCT---CTCAAGCTCAAC
GATGATGTCACTTACCTTCTTGTTGGTGGCCTAGGTGGTCTGGGCCGCAGTCTGGCGCGG
CAATTCATCGCCTGTGGCGCTCGTAACCTTGCCTTCCTCTCAAGATCTGGAGACGGCTCC
---CCA---GATGCCAAGGCTCTGATCAAAGAGCTATCCAAC---------------ATG
GGCGCCAACGTCAAGGCCTACCGCGGTGATGTGTCGGACCCTGCTTCCTTCCAGGCTGCT
CTGGATCAATGCGAACGA------GAGCTTCCGCCCGTCAAGGGTGTGGTCCAGATGGCT
ATGGCTCTTCGCGACATCGTCTTCGAGAAGATGTCTTACGACTGGTGGAAGACTGGGTTG
AGACCCAAGGTGCAAGGTACATGGAACCTTCACGAGTACTTCAACCATGAA---CGCCCC
CTAGAGTTCTTCATCATCTGCTCGTCCATTTCGGGTATGTACGGCTACCCCAGTCAGGCA
CAGTACTCCGCCGGCAACACATACCAAGACACTTTGGCGCACTACCGCCGT---TCACAG
GGGCTCAAGGCCGTGTCGGTCAACCTGGGTATCATGCGTGATGTTGGTGTGCTGGCAGAG
CAAGGTGCG------ACGGGCAACTTCTTGCTGTGGGAAGAGACCCTGGGCATCCGAGAG
CCAGCGTTTCATGCCCTCTTCAAGGGCCTCATCAATCGGCAGAGGAGCGAAAACCCGGCT
------------------------------------TCATGGCCGCCAGCTCAAGTGACA
ACCGGCTTGGGCACTGCAGACATCATGGCA------------GCACACGGCCTCGATCAG
CCG---GGATACTTCAGCATC---CCGCGTTTCGGACCTCTCGCGGTGACGAGCTTAGCG
ACAAGTGCTTCG---------------------GGT---------GCTGGAAAGTCAGAC
ATCGTTTCTCTTTCTTCACGCTTATCTGAGGCGAGT---AGCAAGCAGCAG---------
GCGTTGGATATTATCACAGAGGCTCTGGTAAAGAAGGTGGCCGACATTTTGCAGATGCCT
GTGTCGGAAGTTGATCCGGGCCGGCCTATGTACCGCTATGGTGTTGATTCTTTGGTTGCG
CTCGAGGTCAGAAACTGGATCACTAGGGAGATGAAGGCAACTGTGGCTCTTTTGGAGGTC
TTGGCTGCGGTTCCCATG---GAGGTCTTTGCAGCTAGGATAGCC---GACAAGAGCAAG
---TTGGTGGCGTTTGAGTGA---------------------------------------
------------------------------------------------------------
------------------------------------------------------------
------------------------------------------------------------
------------------------------------------------------------
------------------------------------------------------------
------------------------------------------------------------
------------------------------------------------------------
------------------------------------------------------------
------------------------------------------------------------
---------------------------------------------
>colletotrichum_navitas_cbs125086__gm1.9389_g
------------------------------------------------------------
------------------------------------------------------------
------------------------------------------------------------
------------------------------------------------------------
------------------------------------------------------------
---ATGTTGAGCGAGACTCGACCCCCGATTGCCATTATCGGCTTGTCATGCCGCTTTCCC
GGCGATGCCACAGACCCTTCAAAGTTCTGGGACATGCTCAAGAATGGACGA---------
------------------------------------------GATGGCTACACGCCCAGA
---ACAAACCGATACAACGAAGATGCATTTCATCATCCAGGAGGC------GGCAACAAG
CGCCAAAACGTTTTGCCTGTCAAGGGCGGGTATCTGCTTCAGCAGGACCCCTACGTATGG
GACGCCGCCTTTTTCAACATCACAGCCGCCGAGGCCATCGCGTTTGACCCCAAGCAGCGG
ATCGCTATGGAGGTCACGTACGAAGCTCTCGAGAACGCCGGACTGTCTTTGCGCCAGACG
GCCGGCACTCAGACCGCCTGCTACATGGGCACCTCT------ATGAGTGATTACCGGGAC
TCGATTGTACGGGATTTCGGTAACTATCCCAAGTACCATCTGCTCGGGACCAGCGACGAA
ATGATTTCGAATCGCATCTCTCACTTCCTCGACATTCATGGCCCCAGCGCGACCATCGAG
ACGGCCTGCTCCTCCAGCCATGTTGCCATCCACCTTGCTTGCCAGAGCCTGCAGTCCGAC
GAGTCAGAAATGGCAATCGCCGGCGGCGTGGGCATGACTTTGGTCCCAGAGAGCACGATG
CAACTCAACAACCTGGGCTTTCTCAGCCCCCTTGGCCAATCACGAGCCTTTGATGCCAAA
GCAGGCGGGTATGCTCGTGGCGAAGGCTGCGGGGTCATCGTATTGAAGCGGCTGGATAAG
GCTATTGCGGACGGTAACGAGATCCGTGCCGTCATCCGGGGCTCGGGCGTCAACCAAGAC
GGATGGACTCGGGGCGTCACGATGCCTTCAGGGGACGCACAGGCTGCCCTGATCAAATAC
GTCTACGAGTCCAATGGGCTCGACTACGGCGCCACGCAGTACGTAGAAGCACAT------
---------GGTCCGGGGACTCAGGCCGGCGACCCTACCGAGACTCGTGCTATCTACGAA
ACCATTGGGGCGCAGGGGCTTAAGAGCAACCCTTCCCGCAAGAAGCTCTGGATCGGCAGC
GTGAAGCCTAAC---------------------ATCGGCCACCTCGAGTCGGCCGCCGGC
GTCGCTGGCCTGATCAAGGGCATCCTCGCCATGGAGAAGGGCTTCATCCCGCCCAACATC
CATTTCGACGAGCCCAACCCGGCCATCAAATTTGATGAATGGGGCTTGGCCGTGCCCACG
AAGCTAACCCCCTGGCCTGCTTGTCAG------------ACGCGGCGTATGTCGTGCAGT
TCTTTCGGCATGGGCGGAACAAACGCCCACATCGTTCTCGAACGGCCCGGCAATCTGCTT
---CTCGAGGAA---GCAGACGCCGCAAAG------------------------------
------------------------------------------------------------
------------------------------------------------------------
------------------------AGCGGC---TTCCCGTCTCCCGAGCGCAAGACAAGG
CTCTTCACCTTTAGCAGCCACGACCAGGCCGGCTTCAAGCGCATCGGGCCCGCGCTCGCC
GAGCACCTGGACCGTCTCGGCCCGGCG---------------------------------
---GCCTCGACGCCGGAGTACATGGCCAATCTGTCGCACACCCTCGCCTCGGGGCGCTCA
GGTCTATCATGGAAGGCCTCTTGCTTCGCTGGCGGTGCTGAGGACCTCAAGACGCTACTT
GTA------------TCAACTCTTGGAGACAACGCCACGCGTCAGTCC------------
---------AAC------AACGAGGAACCGCGTGTCGCATTTGTCTTTACGGGTCAGGGC
GCCCAGTGGGCGCGCATGGGGATCGAGCTGATGGAG---CGCAGGGTCTTTGCCGACTCG
GTCAACAAGTCGGCCAAGCTGCTG---CGCGAGTTTGGTGCAAGCTGGGACCCGCTGACG
GAGCTGTCCAAGGTCAAC---AAGATATCTCGCCTCAGCGGTCCTGAGATCAGCCAGCCC
ATCTGTTCTGTGCTGCAGATTGCTCTGGTCGACCTCCTTCGGAGCTGGGGCATC------
------GTTCCCCGCAAGGTCGTTGGCCACTCCAGCGGCGAGATCGCGGCCGCTTACTGC
ATCGGCGCGCTAACTCATCGCGACGCCTTGGCCGCGGCATATTTCCGCGGCGTGGCCTCT
TCTAGCGTCCAGGGTTTG---------AAC---------------GGAGGCATGATGGCG
GTCGGCCTGTCCCCCCAAGAAGTCGCAAAGTACATATCA------GATGCCGGTGTC---
------------------CATGTCACCATCGCCTGTATCAACTCTCCATCGAGCGTCACT
CTCTCCGGCAGTGCCGATGCCCTCGAGACTCTGCGGACCCTGCTCGACAAACGCGGTATC
TTTGCCAGGCGCCTCAAGGTCGATGTCGCCTACCACTCCCCGCAGATGCAGACCTGCTCC
ATGGATTACCTCACCTCCCTCGGCGACCCAAAGTGCGTGATAACGCCAGAG---------
---AGC---------------------------------------------GGCGAGCCG
GTCGTCATGGTTTCCAGTGTCACCGCTAGCGAGATTGAT---CCCGAAATGCTCAATCCC
TTC---TATTGGGTACGCAATCTGATCTCTCCCGTGAGGTTCTCCGAAGCTCTCGTCGAA
CTTGTTACTCCTGCA------------------------------------GGAGAAGAA
GAGGGCGAAGCGGTTGATATCCTGGTCGAAGTCGGCCCTCACAGCGCGCTGCGTGGCCCT
ATCGAGCAGATACTGACG---------CACCACGGC---ATC------------AAG---
---AATGTCGCCTACGCGTCGACGCTTGTGCGAGAGGAAAACGCCGTCGACACCTGCATG
AGGCTCGCCGCGGACATGTTCCGCCGC---GGCGTGTCTGTCAAGGTCGCCGAGGTCAAC
GGCGATTCTCGCGTG------------------------------CGACTACTGACCGAC
CTGCCGCCCTATCAGTGGAATCATTCCAGAGTGTTCCGCGCTGATTCGCGTTACCAGCGC
GAGATTGTCTCCCAGAAG------GACCCGGCCAAGAGCATCTTGGGCGTGGAGCAGCCT
AGCATGAGCGAT---TCAGAGCGCGTTTGGCGAGGATTTATCCGTCTCGAGGAGGAGCCG
TGGCTACGCGACCACACCGTCGGTAACATGGTTCTGTTCCCCGGCGCCGCCGTCGTCAGT
GTCGTGCTCGAGGCCGCGCAGCAGATGTTC---------GACAAGGGG------------
------------AAGAGGCCTCGCTCTATCAGAATGAGAGACGTCATGTTCAACACAATG
ATGGCTCTTAGCGAAGACGAG---GCCACTGAAATCATTATTCATATCCAGCCTCACCTT
CTCGGCACCGCGGGGTCT---------GCCCAGCCCACCCCGTGGTTCGAGTTCACCGTA
TCATCGGCGACA------GGTGCAACCGGCTCCGTCCGTAGCAACGCCCGAGGTCTGTTG
TCCATCACCTACGAAGAAGACCGCGGC---------------------CCTCAGATGATG
CGAGAAGACGCCAATACGGAAAGA---GCTCGCATCGACGAGCACCGC---AGGATCCTC
GGCGAGTGTCCCGAGGGG------TGCCCCAAGGACAGGTTCTACGATACCCTAGCC---
AAGTCGGCTCTCCGGTATGGCGATGTCTTCCGCGGGGTCAGGTCTTGTCATCCCGGAAAC
GGCAAG------TCTGCGTTCGAGATCGAGGTGACGGATATTGGCGAG---ACCTTCACC
AAG---------------------------------------------------------
------GGCAGACTCGACCGG---CCTTTTCTCATCCACGGCGCGGCGCTCGACGCTGTT
CTTCAGGCCTGGATGGGCACGACGAGCGGAGCCAAC------------GGTCCCGATTCC
TTCGGTTTCGATAATGCAATGCTGCCTAAGAGCATTGGAGAGCTGGAGATATCGGTCGAT
ATTCCCGCC---------GAGGTCGGCTACGTGATGCCCGGATACAGCCGCTCTCGCCGG
CACGGCTTCCAGGAGTGGTCGGCCGACATTGTCACG------CTCGATAGC---CATCTT
TCGCGCGTGTTTCTCTCCATCAAGGACTTCCGTCTGGCGGAGCTCGAGGTGGATCACAAC
GCAGGGGCAGTACCCGACGGA---------------GAGCAAGTC---------------
---------------AACGTCGATCCGGCCGAGATCTCCTTCGAGCCTCGGTGGAACTAC
GCTCTCGACATGATGACTCGAGACGAGGTCCGGGATGTAATC---------TCCAAGGTC
CCTGCC------------------------------------------------------
------------------------------------------------------------
------------------------------------------------------------
------------------------------------------------------------
------------------------------------------------------------
------------------------------------------------------------
------------------------------------------------------------
---------------------ACCACCGCC------TACAGCAGACTCGTCGAGCTCATT
CTCTTATACATTCACAAC---CATCCTGCAGCCATCGTCGTCGAGTTGGCCGCGGCTCCC
GGGGATCTCGAGAACGCGGTTGTGTCCAGA------------------------------
------ATCCCCGAGGAGGTCATCAACTGGACCCAGATCCGATATGCCCTGTCTCACTCT
GCCGAGAAAGAGGAC---------------------------------------------
AAGGGCGACGTCCAAGAGCGCCTACAGGAACAGTCCTTCCCCCTTGGGCCCCTCGACACC
CCT------------CTTGCTGCCGAC---GCCCCCCGTGCGGACCTGATCATCGTCCCG
CACCACGCCATAGAAGACTCT------ACGCAAGATGGTTCTGGAATCGCGAAGCGCCTT
CTGGGCCTAGCCAAGCCGAATACCATGATCTTTGTCGTCGATTCGAACGGTCCA------
---GACACCAGA------------------------------------------------
---------------------------------------------------GAAGACCCA
TTCACCTCGGCACTCGAGGCCGATGCCTTTGAGCTT------------------------
---------------------------------TTTGTA---------------------
------TCGATCCCCGCG---GGTGTCAAT------------------TTGCTCACTCTT
AGGGCGTTTGTAAAGGGGGGCGTGGCT---GATGCCCAGCCA------------------
------------GGGGGTCTGGTCAACGGCGAGGTCGGC---AAAAAGGCTATCATACTC
GTCCCGGCCAAGCCGTCC---------GACGCGGTA---CAGACTTTTGCCGACGAGACG
GGGCATATCCTCGAC---GGCCTCGGTTTT------GTTACCTCGAAAGAGACCGGTCTC
---TGTGCCGAG------------------------------------ATC---------
---GACCCCTCTGCCACGTATGTCTCGCTGCTCGAGCTAGAGAAGCCTCTACTGAAAGAC
CTGTCCGAGGCCGAGTTCGAGTTTGTCCGGGCCTTGATGCTGGACCCGGAGCGGCTCCTC
TGGATCACTCGAGGC---------------GGAAACACCTTTTTCGGTTTGATTGACGGT
TTGGCACGGGTGGTCCGCAGTGAATACAACAGCACC---AATATCCAGGTGTTGCATCTC
---ATGAGC------CCGGAAGCCGGA------------------CATGGCCCGCGCCTG
GCCTCCCGCATTCTGCTTTCG------------------------CGCACC---AGGGAC
AGCGAGTTCATGGAGGCC---GGCGGCCACTTGAGGGTTTCTCGCATTTACAGGAACCTC
GAAGAGGATGAGAGCGTTCGTCGTCACCTGTTCGACTCC---------------ACCCGC
GAGCTGAGCCTCCTCCAC------AGG------AGTCCCGATGCCCCGGCCATGAAGCTG
GCCGTCGGCAAACCCGGGCTTCTCAACACCCTGCAGTTCGTGCCC---GACGAA------
GTCATGGAATCGATGCCTCTCGGTGACGACGAGGTCGAGCTCCGGGTTATGGCGTCCGGT
GTCAACTTCCGAGACATAATGGGCTCCCTGGGCCTCTTGCCCGTGTCCGGCATCGGCCAA
GAGGCCAGCGGCGTCGTCGTCCGCGCGGGTAAGCTGAGCGTGGCAAACCTCGAGCCCGGC
GACCGCGTGACCACGCTC------TGCGTCGGCGGGGCCCACGCGACAAAGATTCGATGT
CACTACCGCGTCGCCCATAAGATCCCCGAC------------------AACCTGTCTTTT
GAAGAGGCTGCCGGCATCCCCGTGCCATACTGCACCGCCTACTACGCCCTGGTCAAGCTC
GCAAGGCTCCAGCGGGGCCAATCCATCCTCATCCACGCTGCCGCTGGCGGAACTGGGCAG
GCCGCGATCCAG------------------------------CTCGCCAAGCAT---CTC
GGCCTCATTGTATATGCCACCGTCGGCACCGATGAGAAGCGCCGGCTCTTGGTGGAGAAC
TACGCCGTCCTGGACGAGCACATCTTCTACTCCCGCGACGCCAGCTTCGCCAAGGGAATC
AAGCGAGTCACCGGGGGCCGTGGTGTCGACTGCGTCCTCAACTCG---------TTGTCC
GGCGAGCTCCTCCAGGAGTCCTTCGCC------TGCCTGGCGACGTTTGGCACGTTTGTG
GAGATTGGCCTTCGCGACATCACGGAGAACACGCGCCTGGACATGCGTCACTTCGCCAAG
AGCACGACTTTCACCTTCATAAACATGGTAACGTTCCTCCAG---GAGAACCCTAACGCG
CTAGGGGAGATACTGGACGAGGTGTTTGGGCTCTTCTCCAAGGGCATCCTGAAGCCCGCC
TGCCCCATGACGGTGTACCCCATCGGCAGAGTCGAGGATGCGTTTCACGTGATGCAACAA
GGT---AAACACATGGGCAAGATAGTTTTATCGTACAGCCAG---------------GAC
GACGGGAGGGCACCGGTCCTCTGC------AAAGCAAAGACGTCG---CTCCAACTCGAC
CCCGCCGTCACGTACCTCATCGTCGGTGGCCTCGGCGGCCTGGGGCGCAGTTTGGCGACT
GAGTTAGTCGCCTCTGGAGCGCGCAACATCGCGTTCATCTCCCGCTCTGGCGACCGCAAG
---CCC---GACGCCAAGGTTACCGTTGACCGACTCGTCTCC------CGT---------
GGCGCAAACGTCAGGGTGTACCGTGCCGACGTCTCTGACGAAGCCGCGTTTCTCGCCGCC
ATGGATCGGTGCGCAGAG------GATCTTCCGCCCGTAAGAGGCGTTATTCAGATGGCA
ATGGTCCTCCGAGACGTCGTCTTTGCAAAGATGAAGTATGAGGACTGGACGGCTGGTCTG
CAACCCAAGGTCCGGGGCACGTGGAACCTGCACAAGTACTTCGACGCCAGC---CGGCCC
GTCGACTTCATGATCTTCTGCTCGTCCATCGCCGGCGTCTTTGGGAATCCCAGCCAGGCG
CAATATGCCGCAGGCAACACCTTCCAGGATGCGCTTGCCATGTGGCGCCGC---CACCAG
GGACTCAAGGCCGTGTCTGTGGACTTGGGAATCATGCGCGACGTCGGAGTCATCGCCGAG
GGAGCATCC---------AACTTCATGGCTGCCTGGGAGAAGGTTCTCGGTATTCGGGAA
CCCGTCTTCCACGCCCTCATGAAGAGCATCATCAATAGGCAGCAATCAAATGGC------
------------------------------CCCTCCGACTTGGTTCCGGCTCAGATTGTC
GTCGGCCTCGGCACCGGGGACATTATCGCC------------CGCAACGGCCTTGAGAAG
CCC---GCGTACTTTGACGAT---CCGCGCTTCGGGCCTCTGGCTGTTACCAGCTCCCTG
TCTGATGTGAGGGGTGGCGCC---------------------------GACGACGGTTCC
AATGTTTCTCTTGCTTCCAAGCTCGCGGTGGCCAATGCCGACAAAGATCCG---ACCAGG
GCTTCGAGTATCGTGAAAGAAGCCCTAGTCGATAGGGTAGCCGAGATTCTTCGCATCCCT
TCCTCAGAAGTTGATGCCTCTCGGCCGATGTATCGCTACGGCGTGGACTCGCTCGTGGCG
CTGGAGGTACGGAACTGGATTGCCAAGGAGATGAAGGCAAACATGCCTCTCTTGGAGATC
CTGTCTGCTACGCCTATG---GAGGCTTTCTCGGTACAGATTGCT---AAGAGAAGTAAG
---CTGCTTGAGGACATAGACTTCTAG---------------------------------
------------------------------------------------------------
------------------------------------------------------------
------------------------------------------------------------
------------------------------------------------------------
------------------------------------------------------------
------------------------------------------------------------
------------------------------------------------------------
------------------------------------------------------------
------------------------------------------------------------
---------------------------------------------
>colletotrichum_navitas_cbs125086__e_gw1.36.130.1
------------------------------------------------------------
------------------------------------------------------------
------------------------------------------------------------
------------------------------------------------------------
------------------------------------------------ATGGCTTCTGAC
GGCTCTAAGGGCGGCCGCGATGAGCCGGTGGCCATCATCGGCATGGCGTGTCGCTTTCCG
GGTGAGGCGACGAACCCTTCAAAATTCTGGGAGCTCCTCAAGGACGGCAGA---------
------------------------------------------GACGCCTTTTCCGAGGCC
------GACCGCTTCAACCCTGAGGCGTTTTACCATGCCAACAGCAGC---------GGG
CGACAGAATGTGCTACCGTGCAAGGGGGCGCACTTCTTGCAGGGCAGCCCGTACGCCTTC
GACGCCGCCTTCTTCAACATCACTCCCGGCGAGGCGCTGGCGACTGACCCGCGGCAGCGG
CTTGCCCTCGAGGTCGCGTACGAGGCGCTCGAGAACTCGGGCCTGCCGCCGCACCGCGTG
GCCGGCACGCGAACCGCCTGCTTCATGGGCGCCGCCGCCAACATGGCCGAGTATAAGGAC
GGCATCGTCCGCGACTTTGGCAACCAGCCCCAGCATCTCATCATGGGCATCTCCGAGGAG
CTCATGAGCAACCGTCTCTCGCACTTCTTCGACCTGCACGGGCCTAGCGCCACCGTCGAG
ACGGCCTGCTCGTCGAGCCTGGTCGCCGTCCACCTCGCATGCCAGAGCCTGCGCGCGGGC
GAGTCCAATATGGCCATCGCGGGCGGCGTGAACCTGCTGCTATCGCCCGACACGTTTATG
CAGCTACAGAACCTTTCGGTGCTCAGCCCAGAGGGCCGCTCGCGGTCCTTTGATGACAAC
GGACGCGGATACGGCCGTGGAGAGGGGTGCGGCATCGTGGTGCTCAAGCGCCTTTCAACA
GCCCTCAGCGACGGAGACCCGATCCGTGCCATCATCCGGGCCACCGGCTGCAATTCGGAT
GGATGGACAAAGGGCATGGCCCTGCCTTCTGGCGAGTCGCAGATGCAACTCATCAAGGAC
GTCTACGATACATTTGGTCTCGACTACTCCTTGACCCAATACGTGGAGGCACAT------
---------GGAACTGGGACGAAGGCCGGAGACCCGACAGAGGCCCACGCCATCTATAAC
ACCATCGGCAGGGCTACC---------------AGGAATCAGAAACTGATCATGGGCAGC
GTAAAGCCAAAT---------------------ATCGGTCACCTAGAACCGGCCGCCGGC
ATCGCCGGGCTGATCAAGGGCGTGTTATCTTTGGAACGCGGCCTCATCCCACCCAACATA
CACCTGACCAAGATAAACCGCAACATCCCCCTCGACGAATGGAACATGGAGATACCTACC
AGGCTGACGGCGTGGCCCGTTGCC---------CAG---TACCGGCGCATGAGCGTCAGC
AGCTTTGGTCTGGGCGGCACCAATGCTCACGTCGTCATGGAGGCTCACAATTCCCAGGTC
------ATCAGAGACCAC------------------------------------------
------------------------------------------------------------
------------------------------------------------------------
---------------GGCAGCAACGGCAGCAGGAGCGGAATCACCTGTCATCGTAAGAGA
CTGTTCGTGCTCAGCAGCCAGGACAAGGGCGGCTTCGACCGCATCGGCAACTCGCTCGTC
CGACACCTGGACGGCCTTGGGCCGCTCGCC------------------------------
------GCTCGCCCTGAATACCTGGCCGACCTGGCCCACACGCTCGCCGTTGCACGGTCG
GGGCTCGGATGGGTGAGCAGCTTCGTCGCCGAGAGCTTAGCCGAGGTGCGGGAACGACTG
AAC------------CTGGGCGCGGGACAAGACGCCACGCGACGACGG------------
CGCAGCGAGAAGGACAAAGACAACGCGCCGAGGTTGGCCTTTGTCTTCACCGGCCAAGGC
GCGCAGTGGGCCGGCATGGGACTCGAGCTGCTC---CAGCGACCCGTCTTCGCGGCATCT
GTGGCCGCCTCTACGGCCCACCTG---GCTCGGCTTGGATGCGAGTGGGATCCGGTTGAG
GAAATGCGCAAGTCGGGC---GACATGAGCCGGCTTAGCAGTCCGGAAATCAGCCAGGCC
GTCTGCACCATCCTCCAGATCGGGCTCGTTGACGAGCTTAGATCGTGGGGGATA------
------CGGCCGGCAAAGGTGATTGGTCACTCGAGCGGCGAGATCGCCGCGGCGTATTGT
GCGGGCGCCCTGACCCATGCTGACGCTATCGCGGCCGCTTACTTCCGCGGCAAGGCTTCG
GCTGCTGTTGTCGCTACG---AGCACGTCGACGGGT---AGGGGCATGGGCATGATGGCC
GTCGGCTGTTCCAGAGAAAAGGCTGAGAAGCTGATCGCA------AGCCGT---------
------GACGGCAGTATTGGAGTGACGGTGGCGTGCGTGAACTCGCCCGGGAGCATCACG
CTCTCGGGCGACGCGGCGGAGCTCGACCAGCTAGCCCGGGTCCTCCAAGAGCAAAACATC
TTCCACCGACGGCTCAAGGTAGAGGTCGCGTACCATTCCCCTCTCATGGCGCCCGTCTCT
GAGGCATACTTGTCATCCATCGCCGACATACAGCCCCGAGAAGAGACG------------
---------------------------------------GACCCTGTAATATCAGGAGGA
ACAGTCATGATCTCAAGCGTGACGGCCTCCGAAGCGACG---CCCGACATGCTCGGCCCG
TAC---TACTGGCTTGCCAACATGCTATCACCGGTTCTCTTCTCGGACGGCATCCGCGAG
CTGGTGCGGCCGTCTGACCCGGACGAT---------------------GCCGAGAAAGAC
GCCGGTAACACGGTCGACATGATGATTGAGATCGGCCCCCATAGCACGCTTGCCGGACCT
GTCGCCCAGACTCTGTCC---------GACCACGGC---CTA------------GGC---
---GAGGTGGAATACCGGTCGGTGCTGCTTCGGGGCCACGACGCTGTCGAGACGGCCCTG
CAGCTCGCCCGAGGCCTCTTCCACGCC---GGCGTGGCTCTCGATGTTGCCGCCGTCAAC
GGCGACAAGGAT------------------------TTGGGCACCTCGCTCCTTACTGAC
CTGCCGCCTTACCCGTGGAATCACGACAGGCTTTTCGACGCCACGTCTCGCATCCAGAAG
GAGTACCTACACCGCCAG------CTCCCGCGCCGGAGCCTTCTTGGGACGCAGATGCCA
ACCGTACACCAG---ACGCAGCGTGTCTGGCGCAGCCACGTCCGGCTCGAAGAGGAGCCC
TGGCTGCGTGGCCACAAGGTGGGCGTGACGGTCGTGCTGCCCGCTGCGGCCATGCTCAGC
ATCGCCATTGAGGGCGGGCGCCAAATCGCC---------GAGGCTGGA------------
------------AAGACGCTGCACGCCATCCGACTGCGCGACGTGTCCTTCTTCGCCGCG
CTGGCGCTGCCCGAGTCGACG---GCGACCGAGCTGATACTGACCATACGCCCGCACCTC
CTGGGCACCGTGGGCCACGGCACCACGGCCGGCACCTCGTCGTGGTGGGAGTTCCTGATC
TCGTCGAGCGTC------GGGACGACCAGCCCGCCGCGCGACAACTGCGGCGGCCTGCTC
TCTCTCGACTATCGCGAGGACCGAAGC---------------------GAGCACGCGAGG
CGCGAGGACGAGCACCTCGCGGCC---GAGAAGACTGGCGAGTACCGC---GCGACGCTC
GACGCGTTCCGGTCGGAA---ACGTACGCGCCGGACGACTTCTATCGGCACCTCGCC---
GAACTCGGCTTCCAGTACGACGGGCACTTCCGAAGCGTCGAGGACATACACCCGGGCGCG
GGCCGC------GCAACCTTTGGCGTGCGGCTGTCCAGCCTCGAGGAG---ACGTTCAGC
ACGGGACAGCTAGAGGGGGGGGAG------------------------------------
------GAGGGGCAACAGAGG---CCCTTTCTCGTACACGGCGCCGCGCTGGACGCCATC
TTCCAAGCCTGGACGGGCAGCACGATG---------------------CGCGGCGGCCGC
ATCGAGGCCGAGAAGCCGTACGCGCCGACGTTCGTGGCCGAGATGGAGGTTTCGGCCGGC
TTTCCCGCG---------CCCAAGGGTCAGCTGCTCCCGGGCGTGTGTGTTTCGAGACGT
AGTGGCTTCAACGAGTGGTCCGTCGACGCTAGTCTG------TTCGCCGATGACTCGCTA
AGCAGCCTGTGTCTCTCGTTCAAGGACTTTCGGCTGAGCGAGCTCGACGCAGCCAGCGCC
GGTGCCGGTGCCGGTGCCGGTGCCGGTGCCGTTGCCTCCACGAAA---------------
---------------TCATCCGGCGTGGCGGCGCTGACGGCGTCCGTGCAGTGGGACGAT
GCACTCGACTTCATGACGCCCGAGGAGGTGGCGGACGCCATC---------TCCGATACT
GTCGCCGGTGCCACCGCC------------------------------------------
------------------------------------------------------------
------------------------------------------------------------
------------------------------------------------------------
------------------------------------------------------------
------------------------------------------------------------
------------------------------------------------------------
------------------CCGTCCGCG---------CGGGAGAGACTGGCGAAGCTTGTT
GGTTTGGTGCTCCATGGCATGAACCCCGCAGCTACGGCCGTTGAGCTGGTGCGGCAGGGC
GCGGAGCCGCGGTTGCTGGCGGAGATG------------------CCGTTG---------
------------GCC---------------TCTCGTGTGATGTACGTGGCGGCGGACGGC
GAAGGC---------------------------------TGGGAGAGGGCCGACCGGTGG
GACGGA------------------------CAGGTAGTGAGCCTAGCTGGTGCCAGCGGC
GTC---GAGGAC---GCATCTCGCCATGAACTGCAATCCGCAGGACTGCTCCTAATACCG
TCATGGGCGGCCGAGGTCTTG------CCTATGGCCGAGGAGGGGGTTCTAGAGCGCCTG
GTCTCTCTGGCTGCTCCCGAAGCGACGGTCGTCTTGGGC---GCCGCCCTGCCCAGCATA
ATACCCGTCCTCGAGGCCAGCGGGTTCAGACCG---TCACCCGTC---------------
------------------------------------------------------------
------AGCCATAGCAGACACGACGGTCATAACAGC------------------GCCGTC
GATCTTGGTCCTCTCGGAAACGGG------------------------------------
------------------------------------------------GCGCCTGTGCTG
TAC------CGG------------------------------------------------
---------------------------------------------CACATCGTCGTTGTA
GAGCCGGCGGTGGCAACA---------GAGATGGCC---GAGCTCTGCGTTGGCACGCTT
CTCAAGGCCCTCGAG---CTATACGGC---------GATGTTGTCCGACATCGTTGGGCG
ATAGATGGGTCG---TCGACGACG------------------------GCCGCTGAGACG
GTGTTTGCCGGGAGGACGGTAGTGTGCATGCTGGAGCTCGAGCAGCCGTTTCTCGAATCC
ATGTCGGACTTGGAGCTGCAAACCGTCAAGACCATGATGCTGCAGAGCGCGCGCATGGTG
TGGGTTACGCGCGGC---------------GACGACCCCTCGCTGCACATCGTCGATGGC
CTGGCGCGATGTGTCCGTAGTGAGAACGCCACCGCC---GACGTCCGCGTACTCCACCTC
---GGGACTGGG------------------------CCGGTGGAGAACGCACCGCGTCAT
ATAGCGCGCGTGGTC------------------ACGGTCGAA---TCATCC---GCGGAC
AAGGAGTTCCGCGAGGCC---CGTGGTCGGTTGCAGGTTGCCCGGATCGTCGAGGACCGC
CGGGGCGAT---GCCATGGTCGCTGAGCACCTCGCCGAC------------TCGACGCGT
GTTGTGGGCCTCGAAGAG------GCGGGC---------------TTCCCGCTCAAACTC
GCCATCGGCCATCCGGGGCTCCTTGACACGTTCTGCTTCGTGGAG---GACAACGGGGGT
GGTATG---AGGGACCTGCTGGGTGACCTGGACGTCGAGGTTCAGGTCCATGCTGCCAGC
CTCAACTTCAAGGACATCATGGCGGCTATGGGCATGATAGCCTTACCGGCGTTAGGCTCA
GAAGCCGGCGGCATTGTCGTTCGTACTGGCAGCGGTGTT---TCGAATCTACAAGTGGGT
GACCGCGTGGCACTTCTT------TGTCCCGGGGGCACACACAAGACACTTGTCAGAGTA
GACTCGAGTCTTGTCACGAGGATCCCTGAT------------------TCCTTGACCTTT
GAACAGGCTGCCTCGATCCCTGTGGCCTTCATCACGGCCTATCACGCGCTCGTCAATGTT
GCCAAGCTGTCCAAGGGCCAGTCCGTCCTCATCCACGCGGCCGCTGGTGGCGTTGGCCAG
GCCGCGATCCAG------------------------------GTGGCTTCGCTC---CTT
GGACTCGTCGTCTATGCCACGGCCGGCTCGCGTGACAAAATGGCCTTCTTGACGGAGTGC
TATGGCGTGCCCCCGTCGCACATCTTCTACTCGCGCGACGCCAGCTTCGCCAAAGCCGTT
GCCCGTGTCACGGACAACAGAGGCGTCGACTGTGTTCTCAACTCG---------CTGTCC
GGCGACCTCCTCCACGCTTCGTGGGAC------TGCGTCGCGCCTTTTGGCGTCTTTGTT
GAGCTTGGCCTGCGTGATGTCGTCAACAACACGCGCCTCCACATGAGACCGTTCCACAAG
AACATTACATTTTCCTTTTTCGATGTCAAGGACTTGCCTGTG---CCT---------ACG
CTAGCCAAACTACTCAACACCATCTACGACCTGGTCAGCCACGGCCGTCTAACGCCCGTC
TCACCTATTACCGCCTACAGCGTCGATCGCGTCAAGGAAGCCTACCGCACGATGCAGCAG
GGT---AAGCACCGCGGCAAGATTGTCCTCACCTTTGCCCCCAGT---------------
---GCCCGAGTGCCCGTCCTGTTC------CCGGCC---ACGGACTCGCTCACTCTGAAC
CCGAATGTGGCCTATCTCCTCGTCGGAGGCCTGGGCGGCCTGGGACGCAGCCTTGCCCAG
CTTTTGGTCTCATGCGGCGCTCGCAACCTCGTCTTTCTCTCTCGCTCGGGGTTGCCCGAC
GGGTCCTCCGCTGCTAGGGATCACATTGTCAAGCTCGAGAGC------ATG---------
GGCGCCAAGACGCGCGTGCTTCGCGGCGATGTGGCCGACAGCAAATCGTTTCTCGCCACC
ATGCGTCGGTACGAGGACGAG---GGGCAGCCGCCCATCCGCGGCGTTGTACATCTGGCC
GCTGTGCTCCGCGACGCCGTCTTCGAGAACATGACGCACGACGAGTGGACTGCGGCCCTG
CGGCCCAAGGTGCAGGGATCGCGGAACCTCGACGACTACTTTGACCGCTCC---CGGCCG
CTCGACTTCTTCATCCTTTGCGCCTCCGTCGCGGGCATCTGGGGCAACGCCGGGCAGACT
GCATACGCGGCGGCCAACACATACCAGGACGCTCTGGCGCACCGCCGCCGC---GCTCGG
GGGCTGGCCGGCGTCGCGGTCGACCTGGGCATCATCAGGGACGTTGGCATGGCGGCCGAG
CAGAGCTTC---GGC---ACGCGCTTCAGTCAGTGGGCTGAGGTCGTCGGCATCCCTGGC
GCCGTCTTCCTGGCTCTCATGAAGAGCCTGATCAAGGGGCAACAACAGCAGCAGCAGCAG
TCTATAGGCAGTGATACTTATTCGAGCTCCGACCCGGAGTGGCCGCCTCCACAGGTCTGC
TCAGGCCTCGGGTCAGCCGAGGCTTGGGAG------------GCCCACGACATCGCCCCT
CCGCCGGCTTACCTCGCCGAT---CCGCGCTTCGCTGCGCTGGCCGGAGGCAGCGCATCG
---------GGCTTGCAACGGCGGTCTGGTCCGGGGGGAGGCGACGCGAAAGCGTCCTCC
TCTTCCTCGTTGGCGTCTCGGCTGGCCGGCGCGTCG---ACCAGAGATGAA---------
GCCGCCAACGTTGTCGCCGACGCGCTTGTGCACAAGGCGGCTGGTATCCTACAAATCCCA
CCGTCCGAGGTCGACCCGTCGCGTCCTCTGTACCAGTACGGCGTTGACTCGCTTGTCGCC
ATCGAAGTACGCAATTGGATCAACGGGGCGATGAAGGCCAACGTAGCCCTGCTCGAAATC
ATGGGCGGCGAGTCGATC---CGCCAGTTCGCTGTTAAAGTTGTT---GAAAAGAGCAGC
---TTG---GTGGCAGTCTAG---------------------------------------
------------------------------------------------------------
------------------------------------------------------------
------------------------------------------------------------
------------------------------------------------------------
------------------------------------------------------------
------------------------------------------------------------
------------------------------------------------------------
------------------------------------------------------------
------------------------------------------------------------
---------------------------------------------
>colletotrichum_navitas_cbs125086__estExt_fgenesh1_pm.C_2630001
------------------------------------------------------------
------------------------------------------------------------
------------------------------------------------------------
------------------------------------------------------------
------------------------------------------------------------
---------------ATGACGTCCCCGATTGCCGTAGTTGGTATGGCATGCCGCCTACCT
GATGATGTCTCGTCCCCGGAGGAGCTTTGGAAGGTGATTTTAGAAAAACGA---------
------------------------------------------GACACCTGCTCCGAGCCG
GTC---GACAGATGGAACCCCGGTGGCTTCCACGATCCCGGGGGGAGC------------
AAGGCTCATTCAACGGCGTCCAGAAAAGCGCATTACATGACCAGGGACGTCATGGCTTTT
GACGCGGCGTTTTTCAACATCAACGCCGTCGAGGCGTTGTCGATGACTCCCGAGCAGCGC
ATTGTGATGGAGGTTACCTACGAGGCTCTGGAAAGCGCCGGTCTGACTTTAGATGACGTT
GCCGATTCCAGAACCGGCTGTTATATCGGGACCGGT------GGAACCGAATACCGCCCT
ATAATCGACATGGACACGGAGATAGCCCCCCGCTACAGCGCCATCGGCTTGGCCCATGAG
ATGCCCGCAAACCGCGTGTCCTGGTTTTATAATCTGAAGGGCCCAAGTCTGACGCTCTCG
ACAGCGTGCAGCTCCAGCATTACAGCAATTCATACGGCGTGCCAAGGACTGATTTTGGGG
GAGACAGACATGGCTGTGGCAGGGGGTGTAAACATGATCCTGAACCCAACCATGCTGGTT
TACCTCAACATGATGGGTATGACCTCGCCAGAGGGCCATTGCAAATCGTTCGACGCGTCC
GCCGATGGGTACAGCCGTGGTGAGGGCTGTGGCATCGTGATACTCAAGCGGCTCGACGAC
GCCATCAGAGACAACGACCCCATCCGCGCCGTCATCCGCGGAACCGGCGTCAACTCGGAC
GGGTATACCCAGGGCTTCACCATGCCCAGCGCGGAGTTCCAGGCTGCACTAATCAGGGAG
GTGTACCGGAAGGCGGACCTGGATATGGCCGACACGCAACTTGTCGAGTGCCAT------
---------GGCACCGGCACCAAGGTGGGCGACCCGATAGAAACCAAGGCGATTTACGAG
ACGTTGGGCCGAAAGAAG------------AGTCACGCGCAGCCACTTGTTATAGGGAGC
GTGAAGCCCAAT---------------------ATTGGACACCTGGAAGCCGCATCGGGC
GTTGCGTCACTTATCAAATCGATATTGGCCCTGGAGAAGGGCCAAATCCCTCCGCAGGCT
TTCTTCACCACCCCGAACCCGTCGATTCCCTTGTCGGAGTGGAACCTAAAAGTGCCAACG
ACGCTGATGCCTTGGCCAAGCACAAAA------GGCGGCCGCAGGCGGGTAAGCATCAAC
AACTTTGGCGTTGGCGGGACGAATACGCATGCCATTCTCGAGAGTGCGCCCCCGCGCGGC
------------------------------------------------------------
------------------------------------------------------------
------------------------------------------------------------
------------------------------ATCCAAGCCCCCGCGGCCAAGAAGAAGCGA
CTCTTCGTGCTGAGCAGCCAGGACCGCAACGGCATGGTGCGGGTGGCCCAATCCCTGGCT
GGCTACCTGGGCAAACACGCCGCCGCCGCC------------------------------
GCCGGTAGCTCGGCTGCGCATGAGGCCAGTCTTGCGTATACCCTTGGGTCCAAACGGTCG
CGTCTGCCGTGGAAAACCTTTTGCGTTGCCAGTGGATCAACCGATCTGCGGTCTGGCCTC
CTC------------GCGGTGACGGGCGACGAG------GCC------------------
------ATCAGGTCCAGC---GCCACGGGACGGATCGGGTTTGTCTTCACGGGCCAGGGG
GCCCAATGGCCAAAGATGGGTCTCAGATTACTC---GAATTTGACGTGTTCAGACGCACC
TTGGAGAAATGCCAGGAGTACCTG---AACGAGCTGGGCTGCTCTTGGGACGCCGCAGAG
GAACTGGGCAAGCCGACG---GAAACCAGCCTGGTCACAAGGCCCGAAATGAGCCAGCCA
CTGTGCACGATACTGCAGCTCGGCATCGTCGACCTCCTGGACTCGTGGAACATC------
------TCGCCCACCAGAGTGGTGGGTCATTCGAGCGGCGAGATAGCAGCGGCGTACTGT
GCCGGCTTCATCACGGCGCGAGAGGCCGTTGAAGTGGCCTACCGACGTGGCGAGCTGTCC
GCCGCGCTCACCAGTGGCACACATAAAGAGAATGCC---GAGGGGGGGGGCATGCTCGCG
GTTGGCTGTTCGCGCGAGAAGGCCGAGAGGTTGATCGCA------GAGGTA---------
------ACC---ACAGGCTATCTTACTGTTGCGTGCGTGAATTCGCCGTCCAACGTCACG
ATATCAGGCGACGTGGCTGCTATCGAAGAACTACACAACATGCTCAAAAAGACGTCCATG
TTTGTCGCCCGTCTCAAGGTCGAGGTCGCCTACCACTCGGAACACATGCAGGCCATCTAT
CCCGACTATGTCCGGTCTATTTCGCACATCCGTCCGTCCGGCACAGGC------------
---------------------------------------------------AGGGAACAT
GTAACCATGGTCTCGAGCGTGGTCGCCGCAGAGTTGGAC---GCCCAGGCTGTGAACGGC
TTC---TATTGGGGCCGCAACCTGGTCTCGCCCGTCTTGTTTTCCGACGCGCTGGCGGAG
TTGGTCAAGCCGGCCGACGGCGGCCCG---------------------------------
---GCCTCCTCGGTGGACCTGCTGGTCGAGATCGGACCGCACGGCGCGCTCAAGTCGAGC
GTCCAGGAGATCCTCGCG---------GACAAGAAC---GTC------------AAG---
---GACGTTGCGTACATGTCAAGCTTGTCCCGCGGCAAGGATGACCAGGCCTCTTTGTTA
AGCCTGGCCGGTAACTTGTTTACGTTT---GGGGCTGCCATCGACATTTCCAGAGTCAAT
AACGACGGAGAACCC---------------------------GTGCCCCTCCTCACCGAC
CTGCCGCCGTACCCCTGGCAGCATTCCAAACGCTTCGACGCCGACACCCGCATACATCGT
GAGTACGCCATGCGACCC------TATCCGGCGTCCAACTTGCTGGGCGCACCGATGCCT
TCGGTTGGACCA---AAGGAACACGTCTGGCGTGGTTACCTCCGCGTAGACGAAGAAAGG
TGGGCGAGCGACCACAAGCTCTCTGGTATGGTCTTGTACCCTGCCGCCGGATTCGTGGCC
ATGGCCTTGGAGGGCGCTCGCAGACTGGCT---------GATGCTGGC------------
------------CGCAAGATACGTGTCCTCAAGCTACGCGATGTGGTCTTCGGCCGGGTC
GCCATTGTTGGCCAAGAGACG---CCAACCGAGTTTGTCCTGCACATCCGGCCACCCATG
CTCGGCGGCAACTCGGCGGCGGCT---TCGGGCACGACTGGGTGGCTCGAGTTCAGGATT
TCATCTTCCGAA------GGGCCCGACATTGCATTACGGGAGAACTGCCACGGCCTCGTA
CGCATCGAGTATTACGCAGGCACCGACACCGATCACACATATGAACAAGAGGCAACGGAC
CGGGAGGAGAAGGCCATCTTCGCA---TCTTCCCTGGCCGCGTACGAA---GCCGCGGTG
GCCGCTTGCCAGTATAAG------CTGCCGGTCGACGACTTCTACCGGGACGCCGCC---
GAAGCCGGTTTCCAGTTCGGCCCGTCCTTCAAAAACCTGACCGATATACACTTCCGTCCT
GGCGAA------ACTGTTTTCGAGATGCACATCGCCAACCCGGGTAAC---ACCCCTGGC
ACA---------------------------------------------------------
------GGACAGCCCGGGAACCGGCCACACCTAATTCATCCCACGACCCTGGACACGATA
TTGCAGACCCCGATCGCGGCCTCGTACCGAGGT---------------AGA------CGC
CTGCCCGTCTCTGAACTGATGATCCCCACGTCCATTCAAGAGCTCGAGGTCTCTCCCGAT
TTACCCTTC---------GACGCCGGGACGCCCTTGAAGGGCTTTACCACGTTCAAACCC
CACAGGCGTGATGAGCTGCACACGACGATGGACGTG------TTCGACGAG---GGATTA
TCGCAGCCCTATGTCAGAATCCGTGGTTATCGATGTATGATCCAGGAGGGTGTTGCCATC
AACACCACCACCAGCGAT------------------GGTAATGCT---------------
---------------TCCGATACGAAGCCTGGATTGTGTTACTCGACGCGGTGGAAAACC
TCCTTTAACCTCCTTCATACAGAGAGCGAGCTCACGAGAGCG---------GTCGCAAGT
------------------------------------------------------------
------------------------------------------------------------
------------------------------------------------------------
------------------------------------------------------------
------------------------------------------------------------
------------------------------------------------------------
------------------------------------------------------------
---------------------GCGGGCCAGACAGCCAACGACAAGCTGGTGGAGATTGCG
AGCATGATCCTTCACGAG---TCTCCCAACACCACTGTTCTGGAGGTCCTGACCGCAAAG
GACGGAAGCGGT---------------------------------ACAATAATGTCCAGG
GTTGTC---------CCGTCGTGCCGGCCGCAGCAGACAAAGTACGGTGCTCTCGCCGGA
TCG---------------------------------------------------------
------CCCATCCCTGCTGTCGTGGACGGAGAGGTCCTAGATCTGAAGTTT---------
---------GGC---GAGGCCGTGGCCCCAGAGGCCCGTTTTGATCTCGTCATCTTGGGT
CAGGACTACCGCGAAAGTCCC------GAC------GTCCAAAACGGCTTGCATCATCTT
TTTGACCATGTAAAGCAAGGCGGCCGCCTTATTTGTGGCTTTGACTACGACCAGTTAGGC
GGTCCA---GCGCCCAAAAGCTCCCAGGCTCGC---GTCCTGGGA---------------
---------------------------CGTGGC------------------AGCGACTCC
TCTGTCACCATCTTTTCTGCCCCGACATTGGCCAGC------------------------
------------------------------------------------------------
GAGCAGCACGTTCCCGAC------------------------------------------
---------------------GCCGAC---GATGGAGAT---------------------
---------------------------GCCGCCTCCGTCATGGAAAAGGTGCTTGTCCTC
CAGCCACCAGCGCCAACC---------GCGGCTGTT---CAGTCCTTGTCAAACGAGCTG
GTCGAC---ATCCTTCAAAGTCAGGGA------CTCCAGGCTGATACCGTTACCTGGACG
GAACTG---GCC---------TCG------------------------GCA---GTA---
---TCTGCGAATCACGTCGTCGTCAGCTTGCTCGAATTAGACAAGCCATTCATGGAAAAC
CTGTCCAGTTCGGATTATCGCCTTGTCCAAGACCTGATAATCAAGTCGACCACTCTTCTC
---------------------------------AGCCCGTCTGGTTTCATCATTGACGGC
GCCATGCGCGTTGCTAGACGTGAACTCGGCAACTAC---AAACTCAAGATTTTGCACCTG
---TCT------TCG------------CTC------AAA------CACGGGGCTTCCCTC
GCGGCCAAAGTCTTG------------------GCC------AGTGCCCAA---CCGGAA
ACCGAGTTCCTTGAAGATGGCAATGGTCTACTCCAAGTCGGTCGG---------GACCGT
CAACTCAACACCGAGATTGCATCGTACGCAGGGACCGGC---------------ACCCAC
ATG------------GAC------TGTGGA---------------TTCCCCGTCACCCTC
GACGTCTCTAAGCCTGGAGTTGCCGATTCTCTGCACTTCAGGCCA---AGAGAG------
AAACAG------CCTCAACTTGGAGAGAATGAGGTCGAGATCTCTATAAAAGCATCTGGA
GTGAATTGCCGGAATGTCGTGATTTCATTAGGTCTAACCGTTGGTTTTCAGCCCGGATAC
GAAGGTGCAGGCGTTGTCCTAAGGACAGGAAGCAGA---GTTACCAGCGTTAAATCTGGC
GACCGCGTCAGCGCACAC------ATTCTTGGTTCCTCCCACACCACCGTGGCCCGCACG
CTCGACGTCATGTGCGCCAAGATGCCCGAT------------------AACATGTCCTTT
GACGAGGGCGCAGCGCTACCTGTGGCCTTCACAATTGCCTACCACGCGCTTGTGGACGTC
GCTAGGCTGCGCCCGAAGCAATCGGTGCTCATTCATGCCGCAGCAGGTGGTGTTGGGCAG
GCTGCCATCCAG------------------------------ATAGCACGGCAT---CTA
GACCTCACCTTGTACGTGACGGTTGGATCGGATGACAAGAAAGCCCATGTTATGAAAGAG
TACGGCTTACTGGAGGACCACGTCTTCGACTCGCGTGGCGAAAGCTTTGCCCTGGGTGTC
CAACGCATCACGGGTGGCCGCGGAGTTGACTGTGTGTTGAACTCT---------CTCTCG
GGCGAACTCCTCCGTCAGTCACTGTCC------TGCCTCGCGCCTCTTGGCACATTCGTC
GACTTGGGCAGTCACGACATCAGCGAGAACACCAGTCTTGGCATGTCACCCCCCGTTACT
TCTGGGACCACCTTCAGCCGCCTGAACCTCGACTTGCTGTTC---AATAACCCCGACCTT
ATGGCGGAAACTTGGCGCAAGGCCTTCGACCTGATCCGAAACGGGGTGGCGCATGCTCCA
ACGCCGTTGGTGGTAAACCCCATCCACAAGGTCCAAGACGCCCTCCGGCTCGTCCAAAGC
GGC---AAACACTACGGCAAGGTTGTGCTATCTTTTGAGCAAGAT------------GGC
CAA------GTGCCGGTGATGCGGGGCCCTGAAGCTGGAGCTGCC---CTGCAACTCGAC
TCGTCTGGCACGTATTTGCTGGTTGGTGGCCTGGGAGGTCTGGGCCGGTCCCTGGCGCAG
ATGCTTGTGGATTGTGGTGCTCGCAATATAGCCTTCATCTCACGTTCCGGAGCCGTGTCG
---CCG---TCCGCCAAAGCTGTTGTCGAATCGCTCTCCTCA---CGGCCT---------
GGAGTGAGCGTCAAGGCCTACGCCGCCGACGCTACCAACAAGAAGTCGCTTGACGCCGCC
CTGGAGAGCTGTAGGAGT------GAGCTGCCAGCAATCAAAGGCGTCGTACAAATGGCC
ATGGTTCTCCGCGACGCCGTGTTTGAAAACATGAGCTTCGACCAGTGGACGGGAGCAACT
GGGCCAAAAATTGAAGGGACTCGGAACCTACACGAGTGTTTTGGCCCAGCCCACCACCCC
CTGGACTTTTTTATAATGTGCTCGTCCTTGTCCGGCGTCATCGGCAACCGCGGCCAGGCC
AACTACGCAGCCGGGAACACTTACCAGGATGCCCTGGCGTTCCACCGTCGA---TCCCAT
GGCTTGAGAGCCTGTGCCGTGGACCTGGGAATTATGCGCGACGTGGGTGTACTGGCCGAG
ACTGGAACGGCT------GGTGATTTGACTGGTTGGGAAGAACTCCTTGGTATCAGAGAG
ACCACGTTCCATGCGCTCATGAAAACTATCATCAACAAGGAGCAGCAACAACGCTTAGAT
---------GGCAACCAG---------------GCGTTGAGTTCCCCCGCTCAGGTAACC
GTCGGCCTGGCCACCGCCCGCGTTTTCCAA------------GCAGCCGGGCTTAACCTG
CCG---GACTGGCTGACTGAAGACGCGCGCTTCGGCCACCTATCAGCTATTCGCTATGAT
ACGGATACTGCCGCG---------GACAAGGAC---AACACAGACGTGGCCAAAGAAACA
ATCGCCTCGTTGCCGGCGAAACTCGCGACCTGCAAA---ACCCTCGACGAG---------
GCCTTGGATGCAATGGTCGGCGGGCTGATTGAGAGGGTTGCCGGCATTGTATCGATTCCC
GTTTCCGAGGTCGATTCCAACAGGCCCATGTACAAGTACGGAGTTGACTCCCTGGTGGCA
ATGGAGATCAGGAACTGGATCCAACGGGATATCAAAGCAGACATTTCCCTTTTCGATGTT
TTAGAGGCGGTACCTCTA---ACCAAGTTCGCAGAAAAGGTGGTT---TCAAGGACTAAG
---CTTTGTAAGATTTAA------------------------------------------
------------------------------------------------------------
------------------------------------------------------------
------------------------------------------------------------
------------------------------------------------------------
------------------------------------------------------------
------------------------------------------------------------
------------------------------------------------------------
------------------------------------------------------------
------------------------------------------------------------
---------------------------------------------
>colletotrichum_navitas_cbs125086__estExt_Genewise1Plus.C_160331
------------------------------------------------------------
------------------------------------------------------------
------------------------------------------------------------
------------------------------------------------------------
------------------------------------------------------------
---------ATGGCTGAGCATGATGCGATTGCCATCGTAGGGCTATCATGTCGTCTCCCC
GGCGAGGCATCGAGCCCCGAAAGGTTTTGGGACTTGATGTTCAACGGACGT---------
------------------------------------------TCGGCCTACTCAGAAACG
---AACAAGCAATGGAATGCTGCCGGATTTTATGGTGCAACAGATGAC------------
CGCCCCAACATCTGCGTGGCTCGGGGTGGTCATTTCCTTGATCAAGACCATTCTGACTTT
GACGCAACCTTTTTTCATATTAGCCAGCAAGAGGCGGCGGCCATGGACCCCCAACAACGG
CTCATGCTCGAAGTTAGTTACGAAGCTTTTGAGAATGCTGGTATGAAGATGGATCAACTA
TCAGCGTCTCCGACCGGCTGCTATGTCGGTGTCATG------GGCACCGAGTGGAAGGAA
AGCTTCTCCAGGGACCCGGAAGCTGCCCCCAAGTATGCATACACTGGCTCTGCCACCGAG
TTTGTCTCGAGCCGCGTTTCGTGGTTCTACAACCTTACTGGTCCCAGCATGACGGTCAAC
ACGGCTTGCTCGTCCAGTCTGGTCGCCATGCATCTGGCCTGTCAAAGCCTCCGCACCGGC
GAGTGTGAAACGGCACTCGTGGGCGGGGTAAATTTGATGCTCAACCCGGATTTCTCTTGT
CACCTCTCTAGACAAAGGTTCCTCGCCAGTGATGGCAAATGCAAGACCTTTGACTCGATG
GCGGACGGATACGGAAGAGGAGAGGGATGCGCTGCACTGGTTCTCAAGCGAGCCAGTGAT
GCAATCCGCGATGGCGACTCGATTCGAGCAGTCATTCGTGCTACTGGTCTGAACCAGGAC
GGGAAGACCAAGTCCATAACTCGTCCGAGTCAAGATGCGCAGGTGTCTTTGATACGATCA
ACGTATAAGCAAGCCGGTCTGGATCTCGGTGAAGCATCATACTTTGAGACCCAT------
---------GGGACGGGCACGAAAACTGGTGACCCTATCGAACTAGGGGCAATCTACGAG
ACAATTGGGATCCTGCGT------------GAAGAAGGAGACCCCCTTCACATCGGTGGA
GTCAAGCCCAAC---------------------ATCGGACACGGTGAGGCGGTAGCGGGA
CTGTCATCCGTCATCAAGTGCGTTTTAATGTTAGAGAAGGATACGATACTACCGACCACG
GGCATCAACGAGTTGAACTCGAAGATTCCGTTTCGAAAATGGAAATTAGAGGTCCCTCGA
GCTCCTCTGCCATGGCCATCGACT---------ACAACGACGCGGGTCCTGAGTGTCAAT
GGATTCGGTGCTGGAGGTACAAATGCACACGTCGTCCTAGAGAGCACCGATAGCTACCTT
GGACGCCCCGGCTTAAGGAATGGATACCGCCGGGAATCGAATGAAGAT------------
------------------------------------------------------------
---------------------------ATC------------------------------
---------------GAAACACACCCCGAACGTCCAGCAAACACTCTGAGCCGACCACGC
CTTTATATGGTAGCATCGCAGGATAAGGAAGGCATCAAACGACAAAAGCAGCGTCTGCGA
CAACATGTTGAAAACTTGTCAAACCGGGTT------------------------------
---GCCAGGGACGATGGCTACCTAACTCGGTTGGCGTTCACCCTGAATCAAAGCCGATCC
CAACTCTCATGGATGTCGTATGCTGTTGGCGGATCCGCAGAACAGTTGGCAGAATCTCTT
CAG------------GACCCCAACTGCGTGTCC------------TTC------------
------CGGCATGATGGCAGCCGTCTCACAAGGATAGGATTCGTCTTCACTGGGCAGGCT
GCCCAGTGGGCGAGAATGGGATCCGAGCTACTA---CAGTACGACGTATTTGCCAACAGC
ATTAAAGCCGCCGATCTCTACTTCACCAGGAAGCTGGGGTGTTCGTGGTCCGCACTGGAG
GAGCTGCTCCGCCAGAGC---AGCCTATCCAACATCAACGACCCTGTCTACGCGCAGCCA
CTCACCGTCGCCTTGCAGGTGGCTCTGATAGAGCTGCTGGCATCATGGAATATC------
------ACACCTTCATCGATAGTTGGACACTCAAGTGGGGAGATTGCTGGGGCCTTTTGT
GCTGGGGCCATATCTAGAGAAGACGCATGGAGGATTGCGTATGCCAAGAGCCAGGTCCTC
AAAAACATG---------------------ACCGGT---CCTCCTGGAGCCATGCTGGCA
GCGAGTTTGTCGGAGGATGAGGCCCAGACCTACATCGCC------AAGGCA---------
---GCATCA---AAGGGACGGGTCGTTGCAGCTTGCATTAACTCCCCATCAAGCGTCACG
CTCTCCGGCGATACTGCGGCCATCGAAGATATTCAAGAGCAACTCAAGGCCCAAGGTCTA
TTCCAGCGACGTTTGGCGGTTAGCTCTGCCTACCACTCTCACCATATGAAACCGATCGCC
GAGGAGTTCCGCAGCGGCATCGAGGGTATCCGATATATT---------------------
---------------------------------------TCAAACGGCACCACCAGCAAG
ATCCCAATGTATTCCAGCGTGACAGGAGAAGTTGTGGAT---CCGTGCTGCCTTGGCAGT
ACGGATTACTGGGTCACCAATGTCGTCTCCCCCGTCCGATTTTCAGAAGCTATGAGCGAA
CTCGCAAAAGCC------------------------------------------------
---------GGAGTGGATATTGTCCTCGAGGTCGGTCCTCATTGCGGTCTCAAGAGCCCG
ATTACGCAAATCCTCAAG---------GCTTGCGGA---TTG------------AGT---
---GACGTTAATTACCAGTCAATCCTCTATCGCGGAAAGGACGCCGTCGATACCGCGTTG
CAGTGTGCGGGTGCACTGGCTGCCCAG---GGAGTTCCCGTCAATATCGAAGCTGTCAAC
AAGGATGCAAATCTC---------------GCCACCGCGCTTCGTCGTCCAGTCACTGAC
CTGCCTACATATGCGTGGAACCATACACGAAGCTATTGGGCCGAGCCGCCTCTGAACCGT
GATCATCGATTGAGGTCT------CAGCCACGACGCGATCTGATAGGGGCACCATTTCCC
TGCCTGTCTGCG---TCCGAGAGGATCTGGAGAGGTTTCCTACGCATCAGCGATGAGCCT
TGGATCGACCACCACCGAGTCCAATCGGCCATTCGCTACCCGGCTGCCGGCTTCCTCGCT
ATGGCCATTGAAGGTGCGCGGCAGCTTTCG---------GACCAAAAG------------
------------CTGACCGTTCAGAAGTTCAGAATCCGGGATTTCGAACTCAGGAATGCT
GCCCTGATTCCCGACGACGGC---GAGCTGGAAACTACGCTCACAGTGAGACGAAAGGCT
GGCGGTCCACTGCTCCCG---------GCG------ACTGGCTGGCTCGAGTTCTCAGTC
TCATCTCGAGGA------GTAAAC---CAGGACTTCCGTCTAAATTGCCACGGCCTCATC
AAAATTGAGTACGACGGCCCAGTGTCA---------------------GCCGCCGTTGGT
GAAGTCACCGATGCACAGCATCAGGACATGTGCAAGCGAGAATTCGGA---CGCATAGAG
CAACAATGTACACAAGTT------CAGGACCAGGACTATCTCTATAACCATCTCAAC---
GATAAAGGCCTTCAATTTGGCCCCAAGTTCAGAACTCTCTCCGAGATTCGAAGAGGGAAC
GACGTA------TCGTTGTGCACCATCACCATTCCTACGTCAGGCTCA---AACTTCACT
CCG---------------------------------------------------------
------GCGGTTCCCGAAAGA---CCTCATATAGTTCATCCCGCGACCCTAGACGGATTG
ATGCAGTGCTTCTTCGCCGCCACCATTGGCAAG------------------------AAT
GGGAGTCTTGAGGTCGGCATGGTGCCGCGGCGGGTGGACGAGGTCACAGTAAGCGCCAAG
CTCCCATGC---------CAGGCAGGGACACGGTTCCGCGCTTGCGCAGTGGCCAACAAA
CACGGAATGCAAGAAATGCGCTCGAACGCCATGGCG------TTTGATGAG---AATATA
GACGAGCCTCTAATGACGATCCAAGGAGTCAACTGGACACCCCTCCAGGGTCTAGCGGCT
GAA---------------------------------------------------------
------------------CAGAGAAAGAAAGGTCTCTGTTTCGAGATGTCATGGCAGCCA
CTCTTGTCAGAGGTCGCCAATGGTACTGCCAATGGTACTGCC---------AATGGTACT
---------------GCC------------------------------------------
------------------------------------------------------------
------------------------------------------------------------
------------------------------------------AAT---------------
------------------------------------------------------------
------------------------------------------GGTACTGTCAATGGGGAT
------------------------------------------------------------
------------------------------------------------------------
---------ACCCATCTA---GAATCTCGTGCAACCGTTCTGAAC---------------
------------------------------------------------------------
------------------------------------------------------------
------------------------------------------------------------
------------------------------------------------------------
------------------------------------------------------------
------------------------------------------------------------
------------------------------------------------------------
------------------------------------------------------------
------------------------------------------------------------
------------------------------------------------------------
------------------------------------------------------------
------------------------------------------------------------
------------------------------------------------------------
---------------------GGGGCGTCAGACAGTGGTGGTCAGGACATATATCTTATC
GAACCTGACGGTCTGGAG---------CCTACCGCG---GAGCTTTTTATAGCCAAGCTG
TGTGACCATGTGACAAAGCGTTACGGT------GGCCGTATGCAAAGAGTCAAGTTCGGA
CAGGTA------------------------------------------CCG------TCT
GACCTGAAGAAGAAGCGGTGTGTC---TTTCTGGAGCTCGGCAAGCCTTTCCTCGAAACA
CCAGACACGGCAGAATTTGCGAGCCTCAAGCAATACATTCTGTATTCCTTGAACATCCAC
TGGATCACGTTCTGC---------------GATGGGCCAGGAGCGGGACTCGTCACTGGG
TTTGCGAGGACCGTCCGCAACGAGATCCCCAACCTG---ACGTTCCGAACCCTGCATTGC
---ACTCGGGGCATG------TTATCGGAG------ACAACAGCGACGGACATGTCTATC
ATATCTCGATTCGTGAGTGAGGAA---------CACGACAACGACGGATCT---ATCGAC
AGCGAGTTTCGACTTCGA---GACGGGAGACTTGAGGTATGTCGAGTCCGGGAGTGCTTG
GAACTGAACGACGAGATCTACGACATGGCGAGCAGGAAG---------------GTCGCG
CCAGTGGCAGTGAAAGAC------GTCACA---------------AGCGATATCGTGCTT
AAACCGCAAACCATTGGAAGTCTAGACGCCCTCAGTTTCGAGGCAGTCGGCCAA------
TTAGCA---GGGGTCGAGTTGGCTGATGACGAGGTTGAAATTGAGATTAAAGCCACCGGT
CTTAACCTCCGAGACGTCTTGACTGTCATGGGCGAGATCCCTGATGACAACATTGGACAT
GAAGCGGCAGGCGTAGTGGTACGCAAGGGCGCTGCC---GTGACGAGATTCGAGTCGGGC
GACCATGTATGCTGTCTC------GCACCCGGCGCA---CACAGGACGCGTCTTCGGGTT
CGCGACAAGCTGTGTCAGGACATTGGCGAC---------------------ATGACTTAC
CAGGACGCTGCCTCGCTACCCCTGATCTTCTGTACCGCATATCACGCGCTGGTAAACCTC
GCACGCCTGAAGCCAGGACAGTCTGTTCTAATCCACTCAGCGGCCGGAGGTGTAGGACAG
GCTGCTATCCAG------------------------------GTTGCAAAGCAT---CTC
GGTCTGGACGTCTTCGCCACCGTCAGCTCGGCGGAGAAACGGGTGCTTTTGACGAGGCAT
TACGAAGTGCCTGACGACCACATCTTCAACTCGAGAGACTTGTCCTTCCGAGAGGGTATC
ATGGCGGCGACGGACGGCCGCGGCGTCGACTGCGTGCTCAACTCG---------CTCGCA
GGAGAGGCTCTTGGCGAGAGCTGGCAC------TGCTTGGCGCCTTTCGGCACCTTTGTC
GAGGTTGGCATGAAGGACATACTGAACAACAGCGCTCTGGACATGAGGCCGTTTGGCAGC
AGTGCGACCTTCAGCTTCTTCAGCCTGGAATCGATGGAGAGG---ATCGCTCCAGACATG
CTTGCCGACATCTTCAGCTCCGTCTTCTCCCTCGTTCGCCACGGAGAACTGAAGCCAGTG
ACGCCGGTCACGTGTTACCATATTTCCCAGGTCGAAAACGCGTTCCGGTTGATGCAGGCC
GGC---AAGCATCGGGGCAAGATCGTGCTGGGTTTCGAAAGTCAC------------GGC
AACGAGTCCATCCGAGTGGCCAAG------TCGATCCGCCATATC---GCCAAACTATCA
TCTGATGCAACCTATGTCCTCGTCGGGGGACTCGGTGGCCTAGGGAGGAGTCTATCGAAT
CTATTGGTTTCTCAGGGCGCCCGGAATCTCTGTTTTATGTCCCTATCCGGTGCTGCATCA
---CCA---CAAGCCCAGTCGTTGGTCCAGAAACTCAAATCG------TCG---------
GGCGTGCGGGTAAAAGTCATCATCTGTGACGTTGCAAACGAAGCCGAAGTCAAGGAAGCC
CTAAAGGACTGCACCAGA------GACATGCCGCCAATCAAGGGCGTCATCCAGGCAGCC
ATGGTGCTGCGCGATGCCGTGTTCGAGAGAATGACACACGCGCAATGGGAGCAATCCCTG
GGTCCCAAGGTGCGAGGGTCGTGGAACCTGCATAGGCACATGCCA---------GAAGAC
CTTGACTTTTTCGTGATGCTCAGTTCCTACTGCGGCATCTGGGGCAACCGAGGGCAAGCA
AACTACACGGCCGGATGTGGTTTTCAGGACGAACTCGCGCACTTCCGCCAT---CGTCAG
GGCCTCAAGGCAATCAGCATCGATCTCGGCGCAATGCGCGACGTTGGCGTTTTGGCAGAC
AAGGGCGCGGTG------GGCGATATGGCAAATTGGATCGAGCCCTTCGGCATACTCGAA
GAAGAATTCCACGCGATCATGATGCTCGCGATCGCAAGACAGGTCGGCGAAGAC------
---------------------------------TGGGCTGCCAAGGAACCGCAGCTCGTC
ACCGGCCTTGCGACCGGCGAAGCCGCGAGC------------CTGGCCGGCGTGTTT---
CCT---TGGTACCTGGATGAG---CCAAAGTTCTCCCTGATCGCGCAGTATGATGGCCAG
CAACGAGACGACGCC---------CTCACA---------------------------TCC
GTCGATTCGCCCGTCGCCAGACTGGCGCAGGCCAAG---TCGCTGGCCGAA---------
GCCGTCGACATCGTCGTCTCCAGTATCGTTGCCAAGGTCTCCAAGTCGCTCCAGATGCCG
ACCGAGGATATTGATGTAACTCGGCCGCTTTACTCCTACGGTGTCGACTCATTAGTGGCC
ATTGAGATGAGAAACTGGGTCATCAAGGAGCTCAGCAGCGACGTGTCTCTTGACGACATT
CTCGCTCACGTTCCAATC---ACACAATTGGCCGAGATCGTAACC---AAGGCTAGCAAA
---GCGTTCAGCGGAAAGGCGGGTGACGAGGCTTGA------------------------
------------------------------------------------------------
------------------------------------------------------------
------------------------------------------------------------
------------------------------------------------------------
------------------------------------------------------------
------------------------------------------------------------
------------------------------------------------------------
------------------------------------------------------------
------------------------------------------------------------
---------------------------------------------
>colletotrichum_orbiculare__gene___Cob_05305
------------------------------------------------------------
------------------------------------------------------------
------------------------------------------------------------
------------------------------------------------------------
---------------ATG------------------------------------GGGTCC
TTTGAGGTTCGTCGGGATAATGTCCCCATTGCAGTTGTCGGACTGGCGTGTCGTCTTCCG
GGCGATGCCACATGCCCAACGGAATACTGGAACCTGTTGAAAGAAGGAAGA---------
------------------------------------------GACGCATACTCGAGCGAC
---ACGGACCGCTACAACTCGTCGGCCTTTTACCACGCCAACCCCAAG---------GAC
CGGCAGAACGTGCTGCCGACCAAGGGCGGGCACTTCATCAAGAAGGACCCGTACGCCTTT
GACTCGTCCTTTTTCAAGTTCTCGGCGGCCGAGGCGGCGGTGCTGGACCCCAAGCAGCGC
ATCCTGCTCGAGGTGACGTACGAGGCCCTCGAGAACGCCGGCCTGCCGCCGCCGCGCGTG
GCCGGCACCCGCACCGCCTGCGTCATGGGCACCGCC------TGGAGCGACTACCGCGAC
GCCCTCGTGCGCGACTTTGAGCAGTGGCCGCGGCTGTACCTCATGGGCGTCAGCGACGAG
ATGGTCAGCAACCGCCTGTCGCACTTTTTCGACCTGCGCGGCCCGAGCCTGACGGTCGAG
ACGGCGTGCTCGTCGAGCCTCGTCGCCATCCACCAGGCCTGCGAGAGCCTGCGGTCCGGA
CAGGCGGACATGGCCGTCGCCGGCGGCATCAACATGATACTCGGCCCCGAGGCCACCATG
GAGCTCAACAGCCTGGGCGTGCTCAACCCGGACGGCCGCTCGCTCTCCTTTGACGAGGGC
GCCAACGGCTACGGGCGCGCCGAGGGCTGCGGCGTCGTCGTGCTCAAGCCGCTGGACCAG
GCCGTCCGGGACGGCGACCACGTCCGCGCCGTCATCCGCGGCAGCGGCGTCAACTCGGAC
GGCTGGACAAAGACCATCTCGACACCGTCCGGGTCGGCGCAGGCGGAGCTGATCCGGCTC
GTGTACGAGTCCAACGGCCTCGACTACGACGCGACGCAGTACGTCGAGGCCCAC------
---------GGCACCGGCACAAAGGTCGGCGACCCCATCGAGCTGGGCGCCATCCACGAG
ACCATCGGCCGCAACGCC------------AGCGAGGCGCGCAAGCTGTACGTCGGCAGC
GTCAAGGCCAAC---------------------ATTGGCCACCTCGAGCCGGCCGCCGGC
GTCGCGGGTTTCATCAAGGGCGTGCTGGCGCTGGAGCACGGCATGATCCCGCCCAACGTC
CACTTCCACCAGGCGAACCCCAGGATCCCGTTTGACGAGTGGAACATGGTCGTGCCGACG
ACGCTGACGCCGTGGCCCGAGGCC---------GAG---ACGAAGCGCATGAGCGTCAGC
AGTTTCGGCATGGGTGGCACCAACGCCCACGTCGTCCTGGAGGAGTACAAGAAGCCGGCG
CCGCCGAAGCAGCTGACGAATGGTGATGCTTCT---------------------------
------------------------------------------------------------
------------------------------------------------------------
------------------CACGATGCCACCACCGACGTCGTCGTCGTCGACAGGAAGAGG
CTGTTCGTCTTTAGCAGTCACGACCAGGCGGGCATCAAGCGCGTGGCGGACTCTCTCCTG
GAGCACATCCGCAACGTCAGGCTCGAGAACCCATCGTGGTCGACG------------GAC
AAGGACGCGGAGCACGCGTACCTGGCCAAGCTCGCCCACACGTTCGGCACCGCGAGGTCG
AGCCTGGGATGGAGAGCCAGCTGCGTGACGAGCAGCCTGTCCGAGCTGGAGTCCCAGCTC
GCC------------GCCGCACCCTCCGAGGAGACGTGGAAGATCTCGCGAGCGTCCTCT
TCCGACTCGCCG---------CAACAGCCCCGCGTCGGCTTCGTCTTCACCGGCCAGGGC
GCCCAGTGGGCCGGCATGGGCGTCCAGCTGCTC---TCGAGACCCGTCTTCAGAGAGTCC
GTGGCTCGGTCCGCCGCCATCCTC---AAGAGCCTCGGCTGCACGTGGGACCCCGTCACC
GAGCTGTCCAACACGGGC---GAGGCCTCGCGGCTGGGCCAGCCCGAGATCAGCCAGCCC
ATCTGCAGCGTCCTCCAGATCGCCCTCGTCGACGAGGTCCGCTCGTGGGGCTCGCCGGCG
CTCAGCCACCCGGCCAAGGTCGTCGGCCACTCGAGCGGCGAGATCGCGGCGGCCTACTGC
GCCGGGTACCTCACGCACCGCGACGCCCTCGCCGTGGCCTACTCGCGGGGTACGGCCTCT
GCGCTGCTGCCCACGGTG---------GCGCCGCAC---CTCAACGGCGCCATGATGGCA
GCCGGGTGTTCCCGCGAGACGGCCGAGGAGCTCATCGAG------ACGCTG---------
------GGGCTCGTCGGCCAGGTCGGCGTCGGGTGCGTCAACTCGCCATCCAGCATCACG
CTGTCCGGAGACTCGGAGGCCATGGATGCCGTGGCTGCGGCGCTCGAGGAGCAAAAGACG
TTCTGCCGGCGTCTCAAGGTCCAGGTGGCCTACCACTCTTCGCACGTGGCCGCCGTCTCA
AGCGACTACTACCAGGCCATGGCCAACGAGGGCGTCGAGCCTATTGTCGAA------GAT
GACGCT------------------------------TCTTCAGGTTCTTCCACTCCCCGT
ACGCGCATGATCTCGAGCGTGCTGGCAGACGAGGTTTCC---GCAGAGCAAGTCGGCCCC
TTT---TACTGGCTCCAGAACTTCCTCTCCCCCGTGCTCTTCTCCGACGCCCTCAAGAAG
CTCGTCCAGCCCGAGGAGGAC------------------------------------CAG
GCCGAACCCGAGATCGACCTCCTCATCGAACTCGGCCCTCACAGCACCCTCGGCGGTCCC
ATCGAGCAGATCCTGTCC---------CACCACGGC---GTC------------CAA---
---AAGGTCGCGTACCAGTCCCTCCTCCGCCGCAACACCGACGCCGCCGAGACGGGCCTG
CGCCTCGCTCAGAACCTGCTCCACGCGCACCACGTGCCCCTCGCCCTCGCCAGCGTCAAC
GGCGACCTCGCGTCC------------------------GCCGTCGACCTCCTCACCGAC
CTGCCGCCGTACCCCTGGATGCACGACAACAAGTACAACGCCTACCCGCGCGTCCAACGC
GAGCGCTGGCACCGCGCG------CAGACGGCCCGCGGCCTCCTCGGCGCGCCCACGCCG
CTGATGCAGGAG---AAGCAGCACGTGTGGCGCGGCTTCATCCGCCTCGACGACGAGCCC
TGGCTGCGCGGGCACACGGTCGGCGACACGGTCGTCTTCCCCGCGGCCGGGATGCTCAGC
ATGGTGCTCGAGGCGGCGCAGCAGCTCGCG---------GAGCCGGGG------------
------------AAGCGCATCCACGCGCTGCGGCTGCGCGACGTGTCCGTCACGGCGGCG
CTGTCCATCCTCGAGGGCGTG---GCGACGGAAACGGTCGTCACGATGTCGCGGTCCGGC
GGCGGCGGCGGA---CAG------------------GGCCCCTGGTGGGAGTTTGTGCTG
TCGTCCGCCAAC------ACGGCGACGAGCGAGCTGCGCGACAACTGCCGCGGTTTCGTG
GCCGTCGACTACGCGGCCGGGAAGAGC---------------------GAGCACATGGAG
CGCGAGGAGCGGTACGTCGTCGAG---CGCCGCGCGGCGCAGTACAAG---CAGGCCGTC
GACGAGCTCAAGACGACG------GTGGCCAAGGACGATTTCTACGCGCAGATTGCAAAG
GGCACCGGCTTCAAGTACGGCGAGCTGTTCCAGGGCGTCGAGGACCTCGTGGTCGGGCCG
GGCAGG------ACGCACTTCCAGCTGCGCGTGACGGATATCGGCAAG---ACCTTCAGC
CAGGGCCAGCTGGGCAACGACAGC------------------------------------
------------------AGGCGGCCGTTCCTCATCCACGGCGCGACGCTGGACGCCATC
TTCCAGTGCTGGGTGGGCGCGACGTACCGCGAC------------------------GGC
GTGCTGGGGCTGAAGCCGTTCGCGCCGACGCGGCTGGGGTCCATGGAGATCCGGATGGAC
GTTCCCGGG---------AGCCCGGGCGACGTCATGGCCGGCTTCAGCACGAACAGGCGC
CACGGCTTCCACGAGCAGACCAACGACATGTTCCTC------TTTGACGAG---ACGCTG
GGCAAGATGTACGTCTCCATCCAGGACTTCCGCATCTCGGACCTGGACGTTGCGGGCGGA
GGCCAGGAC------------------------GACCAGCAGGACGGCAGTGAAGACGCT
GATGCCGTGCTGGACGAGCCCGGT---GCGTCTGTCACGGCAGAGATGAAGTGGAACTAC
TCCGTGAGCCTCCTGGAAGAGGCCGAGGTTGCCAAGGTGGTG---------GGT---GCT
------------------------------------------------------------
------------------------------------------------------------
------------------------------------------------------------
------------------------------------------------------------
------------------------------------------------------------
------------------------------------------------------------
------------------------------------------------------------
------------------------TCT---------CACGAGAGCGTGGCCAAGTTGGTT
GGCTTGCTGCTCCACGAG---AAGCCCTCGGCGGCTGTTGTCGAGCTGGTCCAGAGCCGA
AAGGCGTTGGGCCAG---------GAGTCCGTCGTCAACAGG---CTCCTCAACGACGCC
GCGTTGTTGCCCAAGGGCGCGGTGCCAGCCTCCAACGTTCGATACGCGCTCGTGGACGCC
GACGAGGACGACGCGTCTGCTGGT------------------------------------
------GTCGATGCCGAGCTTCTTGTCGGAGAGACACTGCCGCTGGAAAAGGCG------
------------------GTCGAAGACGATGCCATCAGCGCAGATATACTGGTCGTTTCG
TCGACGCTC---------------------------TCAACCACGGTCGTCGACTCCCTT
GCTCGTCTCGCGAAGCCTGATGCAACACTCGTCGTCTCTGCCAGTGGCCAGCAAACCGAC
GTAGAGACA---GCTACGCAGCTTCAGTCCAAGGGCTGGCAAGTCGTCTCGACGGTT---
------------------------------------------------------------
---------------ACAGGCCATGGTGCGGTC---------------------------
------------------------------------------------------------
---------------------------------------------------------GTG
ACCGTGTGGAAACAC------TCCGAG---CAGCCCAAG---------------------
------------------GAAGAGGAGACGACTTCCGCCCAAGAGTTCGTCGTCGTCGTC
GTGCCATCAGCACCCTCG---------GCCACCACC---CAGAGCTTCTCCAAGACGCTG
CAAGACGACCTCGTG---TCTTTCAATCCCAAGAACAGCGTTGTCGTCAAGAGCTGGGAT
GAGATTGCCGCTGGCTACAAACTC------------------------------------
ACCGAGTCGTCCTCCATCGTCGTATCGCTGCTCGAGCTCGAGCAGCCGCTGCTGTCCAAC
CTCTCGGAGACCGATTTCCACGCTCTCCGAGGCCTCATCTTGCAGACTGAGCGGATCCTC
TGGGTCACCGGCGGC---------------GAAGACCCGTCCTTTTACATTGTCGACGGC
CTCGCCCGAACCATCTGCAACGAGACGGCCGGCCTA---CGTTTCCAGACACTCCATCTG
---AGCAGCAGCAGCACT------TCGTCG------------------AGCCCCTCGCTC
GCCAGCCGCGTCCTC------------------GCC------AGCTCCACG---CCCGAC
AACGAGTTCCGCGAGGTC---GAGGGCCTCCTCCAGACGGCTCGCGCATACAAGAGCACC
GTCGGCGAGCGCCGCATCGCCCGCCACCTCAAGGACGCC---------------ACCCGC
GTCGTGCCCCTGGCCAAGGAGAAGCTCACG---------------TCCCCCGTGTGCCTC
TCCATTGGCCGCCCCGGTCTCCTCGACACCCTCCGCTTCGTCAAG---GACGAG------
CGCACG---CTGGAGCCCCTCGCCGACACGGACGTCGAGATCGACGTACGCGCCTCCAGC
ATCAACTTCAAGGACATCATGGGCGCCATGGGCCTCGTCCCCGTGCCCATGCTCGGCCTC
GAGGCCAGCGGCATCGTCCTCCGGACCGGCTCGGCC---GTGACCAACGTCCAGCCGGGC
GACCGCGTCGCCGCCCAC------GCCTACGGCAGC---CATGCCACCGTCGTCCGCACC
CACCACGCCGTCGTGCACAAGCTGCCGGCC------------------TCCATCACCTTT
GAGCAGGGCGCCGCCATCAACCTCGTCCACGTGACGGCCTACTACGCCCTCGTCCGCCTC
GCCAAGCTGCGCCAGGGCCAGTCCGTCCTTATCCACGCTGCCGCCGGCGGCGTGGGTCAG
GCCGCCATCCAG------------------------------CTCGCGAAGCAC---CTC
GGCCTCGTCGTCTACGTCACCGTCGGCTCCGAGGCTAAGCGCCGGCTCATGCGCGAGCGC
TTCGGCATCCCCGAGGCGCACATCTTCTACTCGCGCGACCTCAGCTTCGTCAAGAGCGTC
GAGCGCGTCACCGGCGGCCGCGGCGTCGACTGCATCCTCAACTCG---------CTCGCC
GACGAGCTCCTTCGCGCGTCGTGGGACTCGGCCTGCCTCGCGCCCTTTGGCACCTTTGTC
GAGATCGGCCTGCGCGACATCACCAACAACTCGCCCCTCGACATGCGCCCCTTTGTCAAG
AACGCGACCTTTGCCTTTTGCGACATCCTCAACTACCCCGTC---GAG---------GAC
CTCGGCGGCGTGCTGGGCGAGGTGTACCGCCTCGTCGAGCAGGGCCACCTCACGCCTGCG
TACCCCCTGAAGGCGTACCGCCCCGGCCAGGTCGAGGAGGTCTTTAGGGTCATGCAGCAG
GGC---AAGCACACCGGCAAGGCCGTCATCACCTTCAACGCCGACGACGCCGAGGACCCG
GACATGCGCGCGCCCGTGTTCCAG------CGCGCCGCGGACCTC---TTCCGCCTCGAC
CCGGACGTCACGTACCTCCTCGTCGGCGGCATGGGCGGGCTGGGCCGCAGTCTGGCGCGC
AACTTCGCCGCGGCCGGCGCTCGACACATTGCCTTCCTCTCGCGGTCCGGCGACAAGTCC
---GCC---GACGCGAAGTCCCTGCTGGCGGAACTGGCCGCC---CGCTGG---------
GGCGTCACGGCGCGCGCGTACGCAGCCGACGCGGCGGACGCGGCGTCCCTCGAGGCGGCC
ATGGCGGCCTGCGAGCGC------GACCTTCCCCCCGTGAGGGGCGTCGTCCAGCTCGCC
ATGGTGCTCCGCGACGTCGTGTTCGAGAAGATGGCCTACCCGCAGTGGACGCAGCCGCTC
GTGCCCAAGGTCGACGGGTCGCGCAACCTCCACGCCTACTTTGGCGCCGGG---CGGCCG
CTCGACTTCTTCGTGCTGTGCTCGTCCGTGTCCGGCGTCGTGGGCAACCCGGGCCAGGCG
GCGTACGCGGCCGGAAACGCCTACCAGGACGCGCTGGCGGCGTTCCGCAGG---AAGCAG
GGCCTCAAGGGCGTCGCCGTCGACCTGGGCGTCATGCGAGACGTCGGCGTGCTGGCCGAG
GGCAACACGGAGAGC---GGCGTGCTGGGCAAATGGGAAGAGGCCGTCGGCATCCCCGAG
CCGATTTTCCACGCCCTCATCAAGAGCATCGTGCACGGCGAACAGCAGCAGCAG------
---------------------------GACACCGGGGACGTTGTGCCGGCCCAGGTCGTC
ACGGGACTGGGTACGGCCGACGTCTGGGCG------------GCCCACGACCTCCCTCCG
CCC---TTCTACCTCGCCGAC---CCGCGCTTCGGCCCCATGGCCATGACCACGACGGCC
GCGGCCTCGAGCTCC------------------TCGTCC------AACGACGCGTCGGCG
GCGGTGTCGCTGGCGGCGCAGCTCGCGGGGGTGGCG---TCGATGGCGCAG---------
GCCGCCGAGATCGTCACCGAGGCGCTCGTCAAGCGCACCGCCGAGATCCTGCAGATGCCC
GCGTCCGAGGTCGACCCGGCGCAGCCGCTGTACCGCTACGGCGTCGACTCGCTGACGGCC
ATTGAGGTGCGCAACTGGATCGCCCGCGAGCTCAAGGCCAACATGGCCCTGCTCGAGATT
GTCTCGGCCGTGCCGATC---CGCGAGTTTGCCGGCAAGATTGCC---GAGAAGAGCCAG
---CTGGTCAAGGTGGAGGCGTGA------------------------------------
------------------------------------------------------------
------------------------------------------------------------
------------------------------------------------------------
------------------------------------------------------------
------------------------------------------------------------
------------------------------------------------------------
------------------------------------------------------------
------------------------------------------------------------
------------------------------------------------------------
---------------------------------------------
>colletotrichum_orbiculare__gene___Cob_08302
------------------------------------------------------------
------------------------------------------------------------
------------------------------------------------------------
------------------------------------------------------------
------------------------------------------------------------
------ATGTCTACCCCAGACGACGCCGTCGCAATCATCGGCGTGGCATGCCGCTTTCCC
GGAGACGCGTCGTCGCCGGAGAAGTTCTGGGACTTGCTGGTGTCGAAAAGA---------
------------------------------------------GACACGTACGGCCTTCCT
CCA---AACCGCTGGAACCCCGACGCCTTCCACCACCCCGGCACGGAC------------
AAGCTGCACACCATGGCCAACAAGGGGGCCCATTTCCTGACGGACGACGTCATGGCCTTT
GACGCGGCCTTCTTCAACATCAGCCAGGCCGAGGCCACGGCCCTCGACCCGCAACAGCGC
CTCACACTGGAAGTGACGTACGAGGCCCTCGAGAGCGCGGGGTTGCCCATGGAGTCCGTG
GCAGGATCGAGGACCGGCTGCTTCATGGGCTCGTCG------GCGGCCGACTACCGCGAC
ACCATCAACCGCGACCCGGACTCGAACCCGCGCTACTCGCTGCTCGGCGTCGTGACGGAG
ATGATCTCCAACCGCACCTCGTGGTTCTACGACCTCCGGGGCCCGAGCATGACGGTGCAG
ACGGCCTGCTCCTCCAGCCTCGTGGCGGTCCACCTGGCCTGCCGGAGCATCCTCGCCGGG
GAGTCGGGCATGGCCGTCGCGGGGGGCGTCAACCTCATGCTGAACCCGGACTACTCGCTC
TACCTCAACAACATGACGATGAGCACGCGCGAGGGGCACTGCAAGTCGTTTGACGCGTCC
GGGGACGGCTACGCCCGCGGGGAGGGCTGCGGCGTGATCGTCCTGAAGAAGCTGTCCGAG
GCTCTCCGGGACGGAGACCCGGTCCGGGCCGTGATTCGGGGGTCGGGCGTCAACGCGGAC
GGGTTCACGCAGGGCTTCACGATGCCGAGCGCCGCGGCCCAAGCTGCTCTGATCAGGGAC
GTGTACGCGGCCGCCGGGCTGGACATGTCGGAGACGCAATACGTCGAGGCTCAC------
---------GGAACCGGGACCAAGGTGGGAGATCCGGTTGAGGCTCGCGCGATATACGAG
ACTCTCGGGCGAAGCGCA------------AGGCCGGGGAAAAAGGTGATTCTCGGCAGT
GTCAAGCCAAAC---------------------ATTGGCCATCTCGAGTGCGCAGCAGGC
GTCGCCGCCATCATCAAAGGCGTCCTGGCCCTCGAGAAGAGCACCATCCCGCCGAACCTC
TACTTCAAGACGCCCAACCCGGCCATCCCCTTTGACGACTGGAATCTCAGGGTCCCCACG
AAACTCACGCCCTGGCCTGCCGCCGGATCCGAAAGTGAAGCTCGACGGATGAGCATCAGC
AGCTTCGGCGTCGGCGGCACCAACGCCCACGCCATCCTCGAAAAGGCCCCCGGACCCACG
GCCCCGCGCCGCCCCGCGCCGGCCATCGGCAGCTTCGGCGGTCTCGGC------------
---GCGCTTCTC------------------------------------------GGGCGG
TCCGTTGCTAGCAGC---------------------------------------------
---------------ACCAGCAGCAGCAGCACCAGCAGGACGGCGGCGTACCGCAAGCGG
CTCTTCGTGCTCAGCAGCCACGACAACGCGGGCGTGGCGCGCGTGGGCGAGGTTCTGGCA
TCGCACATTGGTCAGGTCGAGACGCACGCG------------------------------
---------GGGCCCGAGTACGCGGCCGACCTCGCCTACACGCTGGGCGCGAAGCGCTCG
AGGCTCGCGTGGAAGACGTACTGCATCGCGTCCGGCCTGTCCGACCTCCGGACCCACCTG
GCC------------GAGCTCCGCACCGGCGCC------GGCCCCGTC------------
------CGCTCGTCGAGC---GGGAGCCCAAAGGTCGGCTTCGTGTTCACGGGCCAGGCG
GCCCAGTGGGCGCGCATGGGCGTCGAGCTGCTC---GGAAATGACGTCTTCCGGGCCTCC
GTAGACGAGTGCGACCGGCACCTC---TCCGAACTTGGGTGCTCATGGCAGACGGCCGCC
GAGCTCAAGAAGGCGGAC---GGCAGTTCTCGCGTCGACGAGGCCGAGGTCAGCCAGACC
GTCTGCACCGTGCTGCAGATGGCCCTCGTGGACCTCCTCGAGTCGTGGGGCGTC------
------CGGCCGGCGCGCGTGGTCGGCCACTCGAGCGGCGAGATTGCCGCTGCGTACTGC
ATCGGCGCCCTGAGCAGGCGAGATGCCGTTTCCGTAGCCCATCTCCGCGGCGTTGCGTCT
GCCAGTCTCAAGAGGGTT---------GCTCCCGAG---CACGACGGCGGCATGATGGCT
GTCGGATGCTCCCCGGACGAGGCGGAGTGCCTTATTGGT------GACCTG---------
------GGA---GCGTCGGACTTGGTTGTTGCCTGTGTGAACTCGCCGTGCAATGTCACG
ATATCGGGTTCTGTCAGCCACTTGACGAAGCTCCAGGCCGTCCTCGAAGGGGAGGACATC
TTTAACCGTCGACTGGCCGTGGACGTGGCCTACCACTCGGACCATATCCAGTCAGTCTAC
CCATCGTACGTCCAGTCCATGGGACAGATTCACGCGCGTAGA------------------
---------------------------------------GGCAAG------GCTGAGGCG
CCGGTCATGTTCTCGAGCGTGGACCGCGGCGAGGTTGCG---CCAGAGTCGATGGGAGCC
TTC---TACTGGGGCAGAAACCTCATCAACCCCGTCCAGTTCTCCGACGCCTTGGCCGAT
CTCATCTCCGCGCCATCTGCTGAGCACTCT---------CACGAGTCTTCGTCCTCACCG
AGCTCGCCGCAGGTAGACCTCCTGGTCGAGATCGGCCCTCACGGCGCTCTCGGAGGTCCC
ATCAAGGAGATCTTGGAA---------CGGACCGGC---TTC------------AAG---
---GGCGTCGAGTACCGCTCCGCCCTGACCAAAGGCCAAAACGCCACAGACACGACCCTG
AGCCTCGCGGGCTGGCTCTTCTCGCGA---GGAGCCCCCGTCGACATCGCCAAAGTCAAC
CGGGACGAG---TCC---------------------------CCCGAGACGCTGACGGAC
CTCCCCGCGTACCCCTGGAACCACTCCCGTCGGTTCGACGCGTCGTCCCGCATCAACAAA
GAGTTCTCCATGCGCTCC------CACGCCCAGAAGAGCCTGCTCGGCGCGCCCTTCACG
TCCGTCAGCGAG---CGCGAGCGCATCTGGCGCAGCCACCTGCGCCTCTCCGAGGAGGGC
TGGATCCGCGACCACAAGATTGTTTCTGTCGTCCTCTTCCCCGGCGCGGGACTGGTCGTC
ATGGCCATCGAGGCTGCGCGACAGATGGCC---------GACCCGGGC------------
------------AAGGTTGTCCGGGCCTTTAGGCTGCGGGACATCAGCATCGGATCTGCG
GTGGTGGTCAACGAGGACAAG---GCCACCGAGGCCATCATCCACCTGCGGCCGCATCTG
TCTGGCACGTCTGCCTCG---TCG------TCGTCTTCGCCGTGGCTCGAGTTTACAGTC
TCGACCTCGGGT------GGCGCCGACATGCCCGTCCGGGAGAACTGCCACGGTCTGATC
CAGATCGACTACAAGACG---GCAAACGAC------------------GAGCACATGGAT
CGTGAGTTATCGGCCTCGACCAAG---TCCAGCATCGAAAACTACAAC---CAGGCCAGG
AATACCTGCTCGCACGAC------CTGAGTATCGACAAGTTCTACAAGGACCTCGCA---
GACGTCGGCCTCGGGTTCGGCCACACGTTCCGCAACATCACCAGTCTCCGCCTGGGACCG
GGCCAG------TCCGTCTTCGAGCTCACCGTCGGCGACCCGGGCGAG---ACCTTTAGC
ACG---------------------------------------------------------
------GGACAGCCCGGCCGT---CACCACCTCGTCCACCCGACGACGCTCGACTCGCTC
TTCTCGCCCACGTTCGCCGCGCTCTACGACGGC---------------GCG---------
AACCCGCTGACGAGACCCTTCATCCCGACCTTTATCGAGGAGCTCGTCGTCTCCCGGGCC
ATGCCCGAC---------GCCGTCGGCAGCAGGCTGCGGGGCTTCGCGAGGGCCGCGCGC
CGGGGGTTCGGCGAGATCTCGGCCGACGTCGACGTC------TTTGACGAC---TCCGTC
TCGGCGTCTCTCATGACCATGAGGGGCTACCGCTGCACGTCGGAGATCTCCGAGGACGCC
CGGGGCAACAAC------------------------CAGCACGCC---------------
------------------GAGATGGCGGCCCGGCTGTGCTCGCAGGTCCGCTGGGAGCAC
GCGCTGGAGCTGCTGGAGCCGGACCAGGTTGACCGGGTCGTG---------AGGGAGGCT
------------------------------------------------------------
------------------------------------------------------------
------------------------------------------------------------
------------------------------------------------------------
------------------------------------------------------------
------------------------------------------------------------
------------------------------------------------------------
---------------------GGG---CCCGGCCAGGTTGAGCGGATGGGCAAGATGCTC
AGGATGCTACGTCACAGC---AACCCCGCGAGCAGAGTTCTCGAAGTCCTGCCCGAAGCC
AAGACAACAAGTCTCGCTATTTCGTGC---------------------AGTATTGCGGCC
TCTTCT---------GGGCTTTTGTCGTTGGAACGTGTTTCGTTTGCTTCTCTGGGTCCT
TCAACA------------------------------------------------------
------GAT---AAAGGAGCAAATAATCTGCTTCTCTTTGACGCAGCTGGT---------
---CTCTCACGG---ACATCCAGTGGTTCAGCGGAACAGTTCGACATCATCCTCGTCCCC
GACGGGTGCTCGGTCGAC------------------TCCGAGGGCGTCACCACGCATCTA
AAGCCTCTCCTAAGCCCAAGCGGCCAAGTCGTCACCGGCATGAAGCTCGACGGAGCGTTG
GCAGTCGACCTACGC---------------------CTACAG------------------
------------------------------------------------------GACGCG
TCCGTGACGGTATACTCGAGACACGGCAAAACGACC------------------------
------------------------------------------------------------
------------------------------------------------------------
------------------------------------------TCT---------------
---------------------CAGCCTGACAACAGCAGCCGCGCGGACTTACTCATCATC
GAGCCACGCGTCTCCCCG------------------------GACTGGACACAGGAGCTG
GTTGAG---TTGCTGCAAACGCGAGGC------TTCCAGACCCAGACCATCCCGTGGGGG
CCTGAACTCTTG---------CAA------------------------AAT---TGTCCC
GGC---------AAGTATTGCATCTGTCTTGCGGAACTCGACACCTCGCTCCTCGAAGAT
CTTTCGGCGCAGGACTTCACCTTGGTCAAAGACGTCGTCCTCAAGGCGTCCGGCCTTCTC
TGGGTCACCGGTTTCGAC---------------GGGCCGGCCGCCTCGATCGTCTCGGGG
CTTCTACGCTCCGTCCGACGAGAGACGGCCTCTGAT---AGCCTGCGGACGCTGCAGTTT
---GGCCAGGATCTT------------CCC------GTGGGAACTGCTGCTGTTCGTGCC
ATGGCGAGGATAGTC------------------CAG------AGTCACACC---AGGGAG
ACGGAGTTTCTCGTCGACGATGACGGTCTCGTGAAGACGAGTCGCATCTTCCTGGATCGC
CTGATGAACGAGACCATCGAGTCTCTCGTCGGTGACCAA---------------GTCCGC
ACACAGGCTGTCAGGGAT------ATCGAC---------------TTCCCGGTGAAGCTT
GCCATCGGGAAACCGGGTTTGCTGGACACGTTGTACTTTGAGCCG---CACACC------
GGCCTG---TCTGCTCCTCTCGAGGACGACGAGGTTGAGATTCGCGTTGCGGCCACGGGC
GTCAACTTCCGCGACGTCATGATATCCATGGGCATCATCCCGACCCCCGAGCTGGGCTAC
GAAGCCAGCGGCGTCGTCACGGCCGTCGGCAGCAAC---GTCAACAACGTCAGAAAGGGA
GCCCGCGTCTGCGCACAC------GTCGTCGGCGCC---CACGCAACCGTCGTGCGGACC
CCGGCCTTCATGTGCGCCCCTCTGCCCGAC------------------GCCGTCTCCCTC
CAAGACGGCGCGGCCATGCCCGTTGTTCTGACCACCGCCTACCACGCCCTGGTCAACCTC
GCGCGCCTCGGGCCCGGACAGTCCGTTCTCGTCCACGCCGCCGCCGGGGGCGTCGGCCAA
GCTGCCGTCCAG------------------------------CTGGCGCGGCAC---CTC
GGGGCCACGGTGTACGCCACCGTCAGCTCCCCCGAGAAGCGGAACCTGGTCACGTCCCGG
TACGGGGTTCCCGACGAGCACGTCTTCTACTCGCGGGACGCCAGTTTCGCCATGGCCGTG
AGGCGCGTCACCGGCGGCCGCGGGGTCGACTGCGTGCTAAACTCC---------CTGGCC
GGCGAGCTGCTCCGGGAGTCCTTCTAC------TGCCTCGCGCCGCTCGGCATCATGGTG
GAAATCGGGAGCCGCGACGTCCTCGACAACACCCGCCTCGACATGCGGCCCTTCTCCAAG
AGCACGACTTTTGCCTGCTTCACCCTGCTGGACCTCGTCCGC---GACGCCCCCGAGGTC
ATGGAGCAGGCCACCCAGCAAGCCTTCGAGCTCGTGAGAAAGGGCGTCCTCGAGCCGCCG
TACCCGGTCAAGACGCTGCCCGTCAGCCGGGTCCAGGATGCCCTCCGCCTGATGCAGAGC
GGG---AAGCACGTGGGCAAGCTGGTCCTCTCCTTTGACGGGGAC------------GCC
GTG------ATCCCCGTC------AAGCGAGGCCCGCAGAGCATCAACCTGAACCTCAAC
CCGGACGTCACCTACCTCCTCGTCGGCGGCCTCGGCGGTCTCGGACGCAGCCTCGCCAAG
CTGCTCGTCACCTCCGGCGCCCGCAACATCGCCTTCCTCTCCCGCTCGGGGGCCTCCAGC
---CCA---GCGTCGCGGGCAACCGTCGACGAGCTGCAA------GGCCTG---------
GGCGCCAGCGTTCGTGCCTACCGCGCCGACATCGCCGACATCTGCTCCATGAGGTCCGCC
CTGGCGTGCTGCCTCAAC------GACCTCCCGCCCGTCAGGGGTGTTTTCCACATGGCC
ATGCTCCTCCGGGACAGCCCCTTCGAGACCATGACGCACGCGCAATGGGTCGAGTCCACG
CGGCCCAAGATCCAGGGCACCGAGAACCTGCACGCCTACTTTGGCGAGTCC---CAAGAC
CTCGACTTCTTCGTCACCCTGGCCTCCATCTCCGGCGTCGTCGGCAACAAGGCCCAGGCC
AACTACGCCGCCGGCTCCGCCTTCCAGGACGCCGTCGCGCGCGGGCGGGCT---TCCCGC
GGCCTCGCGGGGGTCAGCGTCGACCTCGGCATCATGCTCGACGTCGGCGTCGTCGCCGAG
AGGGGGTCCGCG------GGCGACCTCAGGTCGTGGCAGGACGTCCTCGGGGTCCGGGAG
CCGCTCTTCCACGCGCTGATGAAGGCCGTCGTGGACACCCAGCGGACC------------
---------------------------------GCGGGCCGGCCTCCAGCGCAGATCTGC
GTCGGTCTCGGGACGGCGGAGGCGTTTGAG------------GCGGCGCGGGCCCGGAAG
CCG---GATTATCTCTCCCACGACCTGCGGTTCGCCCCCCTAAATGCCGTGTCTTTGGCA
GCTGCTGGAGGGGCA------------TCATCA---GCCGGCAGCGACTCCTCGTCAGAA
ACAGCTTCTTTGAAGAGCCGCATAGCGGCGTCACAG---ACAAGAGTGCAA---------
GCCGTACAGGTCATCACGGAGGGCCTCGTGGCCAAGATTGCGGATATCCTGCAGATTGCC
AGCCTCGAGGTCGACACGGGCCGGCCCGTCTACCTCTACGGCGTGGACTCGCTCGTGGCC
ATGGAGGTCCGCAACTGGGTGCGGCGCGAGATGGACGCCCAGATCCAAATCTTTGACGTT
CTGGAGGCTGTGCCCATG---ACGCGGTTGGCGGACAAGATTGCC---GAGCGCAGTAGA
---CTAGTTGGCGAGTCATATAGTTGTCCTGCTTAG------------------------
------------------------------------------------------------
------------------------------------------------------------
------------------------------------------------------------
------------------------------------------------------------
------------------------------------------------------------
------------------------------------------------------------
------------------------------------------------------------
------------------------------------------------------------
------------------------------------------------------------
---------------------------------------------
>Colletotrichum_orchidophilum__gene7798
------------------------------------------------------------
------------------------------------------------------------
------------------------------------------------------------
------------------------------------------------------------
------------------------------------------------------------
---------------ATGCCATCTCCCGTCGCTATTATCGGGCTAGCGTGTCGCCTCCCC
GATGATGTTTCTTCTCCAGAAGAATTATGGCAGCTGCTGTTAGCTCAAAGA---------
------------------------------------------GACACCAACTCCCTCCCT
CTG---AACAGATGGAATACGGATGCTTTCCACCACCCTGGGCGCAAC------------
AAGCCTCAAACAATCTCGGCGAGGGGAGCCCATTTTCTCAAGAGGGACGTGACAGCCTTT
GAcgcggccttcttcaacatcaacacgaGTGAAGCTTTGGCCTTGGACCCGCAGCAGCGT
TGCGTAATGGAGGTTACCTACGAAGCTCTAGAAAGCGCTGGTCTTACCATTGACGCAGTG
TCGGGTTCTCGGACGGGCTGCTATGTtggctcttcc------tcgtccgaTTATAGAGAT
TCCATCGCGCGGGACACTGAGACGTCACCACGCTATTCTGCGCTTGGTATCAACACGGAA
ATGCTGTCCAACCGTACATCGTGGTTCTATAACATGAAGGGCCCCAGCATGACGGTGGCC
ACGGCCTGTTCCTCCAGTCTCGTCGCGATCCACACGGCGTGCCAGGGCCTCTTGGCCGGC
GAGACCGACATGGCCGTTGCCGGTGGCGTGAATCTCATGTTGAACCCGGAGTTCGCTATT
TACCTTAGCGGCATGACGATGATATCGCCGGAAGGTCATTGCAAGTCGTTCGATGCTTCG
GGAGACGGGTATGCCCGCGGCGAGGGTTGCGGCATGGTCGTCCTCAAGCGTCTAGACGAT
GCCATCCGAGACAACGACCCGATCCGCGGCATCATTCGTGGCACTGGCGTCAACTCGGAT
GGGTTCACGCAAGGCTTTACGATGCCCAGCTCGGAGTCGCAGGCATCACTTATCAGAGAG
GTCTACCAAAAGGCAGAGCTGGACATGAGTGACACGCAGTTTGTCGAATGCCAC------
---------GGAACCGGTACTAAAGCCGGCGATCCAATTGAAACGAGGGCAATCTACGAG
ACGCTTGGTAGAAAAGCT------------AGCAGCTCGCAACCACTGATGATTGGCAGT
GTAAAGCCCAAC---------------------ATTGGTCATTTGGAGGGCGCTTCTGGC
GTTGCGGCACTCATCAAGTCCATATTAGCTCTTGAGAAGGGATACATTCCGCCCCAGATG
TTCTTCCGCACGCCGAATCCCAACATTCCGTTCAGCCAGTGGAATCTCGAGATCCCAACG
GCGTTGATGCCGTGGCCAAGGATAAAG------GGTCCT---CGGCGGGTGAGCATCAAC
AacttcggcgtcggcgggacGAACTCGCATGCCATCATCGAGGGCGCGCCt---------
---cggcagcatcagcag------------------------------------------
---------ctt------------------------------------------gGC---
------------------------------------------------------------
------------------------------CCGATATCCGCGGCGGCCGAAAAGAAACGC
CTCTTTGTCCTCAGCAGCCAGGATAAGAACGGCCTTGTGCGCGTGGCCCAGTCACTGGTA
GCCTATCttggcgacaaggagaaaCACCCC------------------------------
---CAAGCATCTGCTGCCCACGCCGCCAGTCTCGCGTACACCCTTGGAAACAAGCGCTCG
CGTTTCTCGTGGAAGAATTTCTGCATTGCAGCCGACTTGACGGCCCTACGATCTGGCCTG
CGC------------GCGCTGACgagcgacggc------gcc------------------
------gtcaggTCCAAC---GCTGCTCCGCGCATTGGCTTCGTGTTTACTGGACAAGGC
GCCCAGTGGCCCCTGATGGGTCTGAGACTACTT---GAATTCGACGTCTTCCAATCCAGT
TTCAAAAAGTGCCAGGGCTATCTC---ACGGATCTGGACTGTCCTTGGGACGCCGCCGAA
GAACTCCGAAAGCCCTCG---GAAACAAGCCGTATCAAGTCGCCCGATCTGAGCCAACCG
CTGTGCACCATGATCCAGATTGGCATTGTTGATCTCCTGGCGTCTTGGAACGTC------
------TTCCCGATCAAGGTCGTGGGTCATTCCAGCGGTGAGATCGCCGCCGCGTATTGC
GCGGGCTCTCTTACTGCCCGGGAAGCGATGGAGGTGGCCTACCTCAGAGGGAAGTTCTCC
GCTGCGTTCGCCACGATG---------GAGCCGCAG---CGAGAAGGAGGCATGCTCGCT
GTCGGCTGCTCGCGGGAGAGGGCTGAGCAGTTAATCTCT------GATGTC---------
------ACG---GCCGGGCATCTTACGGTGGCCTGCGTCAACTCGCCGTCCAACGTGACG
ATATCTGGCGACGTATCCGGGATCGAGCAGCTGCATGAAAAGCTGCGAAGCACGTCTGTC
TTTGTCGCCCGGTTGAAGGTTGACGTGGCCTATCACTCGGAGCACATGGAAACAATCTAC
CCAGGATACGTCCAGTCGCTGACGCACATCCGTCCCGGCCAAGGGCTCCGGGAC------
------------------------------------GGCGACAGAGACAGCAGCGCCAAG
GTCACCATGGTGTCAAgcgtcgatgccgccgagaTTGAC---CCCGAGGCCCTCGGTGCG
TTC---TACTGGGGCCGCAATCTTATCTCGCCTGTCTTGTTCTCGGACGCACTTCGCGAG
CTTGTCCGCCCTGCCGACGGG------------------------------CCTGCTGGG
TCGTCAAACACCATCGACTTGCTGGTGGAGATCGGACCCCACGCGGCCCTCAAACAGAGC
GTCAAAGACATCCTCGCA---------GCGAGCGGG---ATC------------AAG---
---GGCGTGGAGTACCTGTCTTCTCTTTCAAGGGGTagggacgacgaggacatggcgCTG
TCTTTGGCCGGAAACCTCTTTGCATCC---GGTGCCCCGGTTGACGTCTCAAAGGTCAAC
AACGACGGGTCAAGC---------------------------GGTTCCTTGCTTACCGAC
TTGCCGCCATACCCGTGGCAGCACGCGAACAAGTTCGACGCCAGCCCGCGCATAAGCCGC
GAGCACAACATGAGGCCT------CACCCGCAAAACAGCCTTTTGGGGGCCCCCATGCCT
TCCGTCGGCCCT---TATGAGCACGTTTGGCGTGGCTATCTCCGTCTCGACGAAGAAAAC
TGGGTACGGGATCACAAGATCACCGGTGTCGTAGTCTACCCGGGGGCCGGTCTTGTGGCC
ATGGCCCTGGAGGGCGCTCGCCAGTTGGCC---------GATGCCGGG------------
------------CGCAAGATGCGGTCCATTAAGCTACGCGACGTGTCCATCGAGTCGgcg
gccatcatcaacgaagACCAG---CCCACTGAGTTCGTTCTGCACACCAGGCCCCACCTG
CTGGGGACTGTA---------AGC---TCGGGGCCGGCCGCGTGGCTCGAGTTCAccatc
tcgtcctcgggA------GGGGCTGACATGCCTCTGCGCGAAAACTGCCACGGCCTCATG
CGAATCGAGTACGAAGGGGACAACACCCAT---------------GGCTCGGCGGTCCGC
TATGAAGAGGCCGCCGCTGTTCGT---TCTTGTCTCGCCGAGTacgag---gccgcggcg
gacGCTTGCGTAGACCAG------CTGGCTATTGAAGACTTCTACCGGGACCTCGCC---
AATGTTGGTCTTGACTTTGGCGCAACTTTCAGAAACATGCAGAAGATCAACTTCCGGCCG
GGCGAA------TCCGTCTATGACCTGACCATTGGCGACCCGGGCGAG---ACCTTCAAC
ACG---------------------------------------------------------
------GGGCGGGCGGGACGT---ACGCACCTTATTCACCCGGCCACTCTGGACTCCATT
GTCTCGGCCCCCTTTGCGGCTTACTATGACGGC---------------CCG------GGC
AAGCCCCTGACGAGGCCTTACATCCCCGTCTTCATCCAGGAGTTTGAAATATCTGCCGAC
GTCCCCTTT---------GACATTGGGACCCCAGTCAAGGGCTTCTCGAGGGCGAAACGA
CGTGGCATCGGGGAGATCGAGTCCGAGATCTATATG------TTTGACGAG---GCCTTG
TCCAAGCGCTACCTTAGCATCCGCGGCTACCGGTCTACCAGTGAGATCGCAGCTGACACG
Agctctggcgctggcgcc------------------ggcgacggg---------------
---------------tcGGACTCTTCGCCGGCATTGTGTTACTTGACGCAGTGGGAGCAC
GCTTTCGGTCTCCTCACAAAG---GAGGAGCTGAGCAGTGTT---------GTTTCAAAC
------------------------------------------------------------
------------------------------------------------------------
------------------------------------------------------------
------------------------------------------------------------
------------------------------------------------------------
------------------------------------------------------------
------------------------------------------------------------
---------------------GCAGGCCAAACATCAAATGAGAAGCTAGAAAAGGTTGCG
AAGATGATCCTTCACGAG---TCTCCGGATACCACCATACTTGAGCTTCTACCTGGAAAG
TCCGAGACTCGTGACAGCGGTaatacagca---------------gcagcagtatcAAGA
CGTCTC---------GCACTGAGCGGGCCGCAACGGACGAAATACGCC------GGCCTA
GCAAGT------------------------------------------------------
------TCACTGCCCGATGGCGCAGGCGGAGAATATCTGGAGCTGAAGCCC---------
---------GGC---AAG------GCAGCCGAGGTCAAATTCGACCTTATCATCTTGGGG
CAGAGCTGCAGGGAGTCTATC------AAC------GACCAATTGAgcctcccttttctt
ctGGAGCATGTCAAGCCAGGTGGCCGTCTGATCTGCGGTTTTGACTACAGGCGACTGGGC
GAG---CCGATGCCCCAAGACTGCCGAGTTGAT---GTATTTGCT---------------
---------------------------GATGACACCGGC---------CCG---------
---GTGAGTCTTTTCTTCGCTGGTCCTGCAGCAGCCGTT---------------------
---------------------------------------------------GCGGATGGA
GACTCCCATACCCCCGACGCCAGAACTCCGTCC---------------------------
---------------------GCCAAC---GAGGGCGACACTAAT---------------
---------------------ACCATCACCGCTTCTGCCAAAGACAAGGTGCTGATCGTC
GAGCCACCGGCACCAACT---------GACGCCTCTGTCCCGGCCTTTTCCAAGGAATTG
GTCAAG---ATTCTCGAAAGTCGTGGA------CTGAGAGCCAGTGCCGCGGCCTGGACA
CCGGAGCTGGCG---------ACG------------------------GAA---ATCTCT
TCGGGGCAGCAGCACATTGTCGTCAGCTTGCTGGAGCTGAACAGACCTTTCATGGAAAGC
CTGTCCGGCTCGGATTTCGCCCTTGTTCAGGGCATGATTGTGAAGGCTACGAGCCTGCTC
TGGCTGACGGCGCTGAGC---------------GGCCCTTCGGCATCCGTCATTGACGGC
GCCTTGCGTGTAGCCAGGAGGGAACTCGGCAATCTC---GATCTCAAGGTGCTGCACCTC
---TCTGCGTCTTCC------------CTG------CAC------CGTGGGCCGGAACTC
GCCGCCAGGGTCGTG------------------GCC------AGCTCTACC---CAAGAC
ACTGAGTTCCTCGAAGACGGGGACGGGCTGCTAAAGGTGAGCCGAGTATTTGAGGATCAG
ACTCTGAACGCCGAGGTCTCGTCCCACGCCGGCACCGGG---------------ACGCAT
TTGGAGTCGATGAAGACT------TGTGAC---------------TTTTCACTGGCCCTT
GGCATTTCCAAGCCCGGCTTGTTGGAAACTCTGCATTTCGGGCCC---CAGGAG------
GGCGCG------GGCGAACTGAAGGAGAACGAGGTTGAGATCCAGATCAAGGCATCCGGA
GTTAATTTCCGAGACGTCATGATTTCCATGGGTTTGATTGCCGACCCTCACCTGGGATAC
GaaggcgccggcgtcgtgcTGAGAACAGGAAGCAAG---GTGACGAgcgtcaagaagggc
gaccGCGTTAGCGCCCAC------GTCTACGGTTCG---CACGCTACCGTGGCCCGCACC
GTCGACATTATGTGCGCTCAAATGCCCGAC------------------AGTATCTCGTTC
GAGGAGGGAGCGTCATTCCCCGTTGTCTTCACGACCGCCTACCACGCGCTGGTCAACCTC
GCTAGGCTGCGTCCAGGTCAGTCGGTGCTAATTcacgccgctgccggcggTGTGGGACAG
GCGGCCATCCAG------------------------------CTGGCCCAGCAT---CTG
GGTCTCGACATCTACGTGACGGTTGGGTCAGAAGACAAGAGGGTGCTCGTGATGGAAAAG
TACGGCATTCCAGAGGAGCACATATTCAACTCGCGCAATGCGAGCTTTGTCATGGGCATC
AAACGTGTCactggcggccgcggcgttgACTGC---------------------------
------------------------TAC------TGCCTTGCGCCCCTCGGCACGTTTGTC
GAGATTGGCAGCCGCGACGTCAGCGAGAACACGCGCCTTGACATGGCGCCTTTCGCTGCC
GGCACAACCTTCACCTGCTTCACTCTGCTCGAGGTACTCCTC---CACAAGCCAGATCTC
ATGGCCGAGACCTGGCGCAACACGTTCGACCTCGTCCGCAAGGGCGTGCTGCGCGCCCCG
ACGCCCCTAACCGTGATGCCCGTCCACATGGTTAAGGATGCCTTCCGCCTCATGCAGAGT
GGG---AAGCACCGCGGCAAGATTGTGCTCTCGCTGGAGAAGGAT------------GGC
GAC------GTGCCCGTGCCCGTCATAAGAGACCCCAAGACGGCC---CTACGGCTCGGT
CCGTCGGGAACATATTTGTTGGTCGGCGGACTCGGCGGTCTGGGTCGGTCCCTGGCCCAG
ATGCTCGTCGACTCGGGAGCGCGCAacatcgccttcatctcacGCTCGGGGGCGACGCAG
---CCA---TCGGCCAGAGCCATTGTCGAGTCCCTATCTACCCGGCCCGGC---------
GGCGTCACCGTCAAGGCgtacgccgccgacgtcgccgacaaggcgTCACTGGCTGCCGCC
ATCGCCCGCTGCGGCGAG------GAGCTGCCGCCAATCAAGGGCGTCATCCAGATGGCT
ATGGTCCTGAAGGACGGCATATTCGAGCAAATGACCCACGACAGATGGACTGACGCGGTT
AGGCCAAAGATCGACGGCACGTGGAACCTGCACGAGCATTTCGGGCCGCAT---CGCTCG
CTCGACTTCTTCATTATGTGCTCGTCCATCTCGGGCGTCATCGGCAACCGCGGCCAGGCC
AACTACGCCGCGGCGAACTCCTTCCAGGACGCACTggcccaccaccgccgc---tcGTTG
GGCCTGCAGGCATGCGCTGTTGACCTGGGTATTATGCGCGATGTTGGCGTGCTAGCTGAA
ACGGGGACCGCC------GGCGACCTGATTAAGTGGGAGGAGCTGCTCGGCATCCGAGAG
CCCGTTTTCCTGGCACTGATgaaggccatcatcaacggggagcggcgccggctgcTGGAC
---------CGCCGACACACGTCGCCTGCCGCAGCGGACGAGTTCCCTGCCCAGGTCAGC
GTGGGTCTCGCgacggccgccgccttcgaG------------GCCGCAGGCCTGGGTCTT
CCA---GACTGGCTGACCATGGACGCGCGCTTCGCCCCTCTGGCAGCAATCCGCTCTAGT
GCCCCTACGGGC------------GACGAAAAC---AGGACAGATGCCGCGCAGTCGGTC
GTGGCCTCGCTGCCGAGACGCATCACGAAGGCCGCG---AGcaaggacgac---------
gccgtcgtcgctaTGATAGACGGGCTGGTCGACAAGGTCTCCAACATCTTGTCGACCCCA
GCTTCTGAGGTGGACCCTGGCCGGCCGCTGTACATGTACGGCGTGGATTCCCTCGTGGCC
ATGGAGATACGGAACTGGGTCCAACGGGACATAAAGGCCGACATTGCGCTTTTCGATGTC
TTAGAGGCCGTGCCCATG---ACCAAGTTTGCAGAGAAGGCCACT---GATGACTGCGTC
---GCTGTCGAGGACGCCACGGGCCTAAGCCAGGAGACCATCCGCGATCTCAATCCCTGG
ATCGAGCTGGGCTGTGGGAACCTCCAATTTGCATCTCAGACCGTCGGCAGCGTCATCTGT
ATCTCGCCCCCCGGTGGTGACTATGAGCAGGAATGTGGAACATGGCACGATGCGAGAGAG
GGCGAAGACTGTGCTCAAGTCCTCGCCCGGTACCACACCAGCCTCGACACTTTCGTGCTC
GCAAACCCCTCCGTTTCCCGAGAGAGCTGTGCGGATGACCTCATCACGGGGCTCACATAC
TGCGCCACCCCGACACCAGACTTCCTCGCGACGGGCGCAGAAATCCCCGGGCACTGGCGC
TTCGGCTGCTACGCCCGTAACGTGGAGACATCTGAAGAGCCGGTCCTGCAGATTGACGAG
GTCGGTCTCGAGTCCTCAATGACGCTGCTCAAGTGCAAAGTGTACTGTCGATCGCAGTCC
TTCAACGTCTTCGGTCTGGATGGGGGTGATAAGTGCCTGTGCGACACGCGCTTACGGATG
TACAGCCAGCTCCTGGACGATTCCAAGTGCCAGACAAAGTGCAATGGAAACAGTTCCAAC
TCTTGCGGCGGTTATGAAGCCATCGACGTGTTCAGGCTTGACTAA
>colletotrichum_salicis__gene___CSAL01_02111
------------------------------------------------------------
------------------------------------------------------------
------------------------------------------------------------
------------------------------------------------------------
---------------------------------------------------ATGGTTGCA
---GCCCGCAAAGATGAGCGCATCCCGATTGCGATCGTGGGGATGGGATGTCGCTTCCCA
GGTGATGCTACATCACCATCCAAGTTCTGGGACCTCCTGAAGAATGGAAGA---------
------------------------------------------GATGCTTACTCCCCAAAC
---ACGGATCGGTGGAACTCAGACGCCTTCCATCATCCCAACAGC---------AAGGAT
CGCGTAAACACATTGGCCACAAAAGGAGGTCACTTCCTAAAGGAGGATCCCTACCTATGG
GACGCATCTTTCTTCAACATTACGGCAGCAGAAGCCATGGCTCTGGACCCGAAGCAGCGC
ATTATGATGGAAGTCGCGTACGAGGCGCTCGAGAATGCCGGCATGTCCCTACCAAAGGTC
GCCGGCTCGCAGACTGCGTGTTACATCGGCTCCTCG------ACGAGCGACTACAGAGAC
ATGGTTACCAGAGACTTTGAAAACTGGCCCAAGTACTACATCCTCGGCAACTGCGAAGAG
ATGGTATCGAATCGCATCTCGCACTTTCTCGACATCCACGGTCCCAGCGCCACCATCCAG
ACGGCGTGCTCCTCGAGTCTGGTGGCTACGCACCTGGCATGCCAGAGTCTCCACTCCGGG
GAGTCAGAGATGGCAATCGCGGGTGGTGTCGGTCTGACGCTCACGCCAGATGGCAACATT
CAGCTGGCTAACTTGACGTTCCTCAATCCCGAGGGCCACTCTAGGTCATTTGACGCGGAT
GCTGGTGGCTACGGTCGCGGTGAAGGTGCTGGCGCCCTCATCCTCAAACGGCTGGACAGG
GCGCTCGCTGATGGAGATCCCATCCGTGCCGTCATTCGGGCCACCGGCGCTAACTCTGAT
GGCTGGACGCAAGGCGTGACGCTGCCTTCGGGCGAGGCGCAGGCAGCACTCATCAAATAT
GTCTACGAATCTAATGGACTGGACTACTCTGCCACCCAGTATGTCGAAGCTCACGTAAGT
TACGGCCAGGGCACAGGTACCAAGGCCGGAGATCCCTTGGAAGCCGGAGCGATCTCTAGA
ACCATCGGTTCAGGTGCG------------AATAAGTCACGAAAGCTATGGGTGGGAAGT
CTGAAGCCAAATGTAAGGACCTCGAGGTTCCAGATCGGTCATTTGGAAGCTGCCGCAGGT
GTAGCGGGAATTATCAAGGGCGTCCTGGCTATGGAGAACGGAATGATTCCCCCGAACATC
TACTTCAACAAGCCAAACCCCGCCATCCCTTTCGACGAATGGAACATGGCCGTTCCGACA
AAGCTGACACCTTGGCCCGTCTGCAAG------------ACCAAGCGGATGAGTGTCAGC
GGCTTTGGCATGGGCGGCACGAACGGCCACGTCGTGTTGGAATCTTTCAACTCGGATCAG
TGGAAGTCACTGCTGCCCGCCAAC------------------------------------
------------------------------------------------------------
------------------------------------------------------------
------------------------GGGGTCGCCCACGAGACTCCAAATAACAAGAAGAGA
CTCTTCGTCTTTAGCAGTCACGATCAAGCTGGATTCAAACGCATAGGCGACAAGTTGGTC
GAGCACATGGACACCCTTGGTCCCGCTGCT------------------------------
------TCGAGTCCAGAGTACCTCGCGAAGCTGGCTCACACTCTATCTGTCGCGAGATCG
GGCTTGACATGGAGATGGAGTTGTTCGGCCGAAAGCGCCGCTGAGCTCCGACACAAGCTT
TCG------------ACTACTGCTGGCGACAAGACCACGAGAACTCCG------------
---------GATAGC---------AAGCCGAGGATCGGCTTTGTCTTCACTGGCCAAGGA
GCGCAATGGGCCGGCATGGGCGTCGAGATGCTCAAGTCCCACCCGGTCTTTAGGGAATCC
GTTGCGCGATCTGCTGCCCTTCTC---AAGTCAATGGGCTGCGACTGGGACCCTGTCGAG
GAGCTGTCGAGGTCAAAG---CAAGAGTCACGTCTCAAGGCGCCCATGATCAGCCAGCCC
ATCTGCACCGTTTTGCAGATTGCCCTGGTTGATGAGCTGCGCTCTTGGGGCGTG------
------ACACCTAAGAAGGTCGCTGGCCACTCAAGCGGAGAGATTGCAGCAGCATACTGC
GCAGGAGCGCTCACTCACCGTGATGCCATTGCTATCGCTTACTTCAGAGGCAAGGCTTCA
TCCGGT---------------------CTCGTCGGC---CTCAAGGGTGGTATGATGGCT
GTTGGTTGCTCTTATGACCAGGCACGATCGTTGTTGGCG------CAGCACGGCGAGAGT
CTCGGCGGT---------GTCGCAACGGTAGCTTGCGTCAACTCACCCAACAGTGTTACC
ATTTCTGGTGACTCAGCTGCTCTAGAGAGACTGCGAGCCATCCTCGAAAAGGAGAGCATG
TTTGCTCGCATGCTTCAGGTAGACGTCGCCTACCACTCTAGCCACATGCAGGGTGCTGCC
GCAGACTATGCCGCTTCCATCGCCGACATTGAGCCACATAGCTCAGAGGAAGAC------
---GAG---------------------------------------------ACCAAGCGT
GTCACCATGGTGTCTAGTGTTACTGGTAGTGAGGCTGCA---CCTGAGCTGCTAGGAGGC
TAC---TACTGGGTGCGCAACCTGGTCTCACCTGTCCTGTTCGAGCAAGCAATCAAGGAG
ATGGTCTCTCCAACAGCAACTGAGGAGGAA------------------------------
GGAGGCAAGACTCTGGACCTGTTGATCGAACTTGGTCCTCACAGTGCTCTTGGTGGTCCT
ATCGAGCAGATCTTGTCT---------CATCACGGG---ATC------------AGC---
---GATGTCAGCTACAAGTCTGTTCTCACCCGACTCCAAAGCGCCGTCGACACAAGTTTA
CAGCTTGCTTCCGAGCTTTTCGCCGAA---GGTGTGTCTCTGGAACTTCAAAAGGTCAAT
GGCGATTCTCATTGT------------------------------CAGCTTCTCACCAAC
CTGCCACCATACCCCTGGAACCACTCCAAGGTTTTCCGCTGCGATTCTCGCATTGCGAAG
GAACTTTTGGCACAGAAG------TTTCCCACACGAAGTCTTCTAGGAGCGCCGGTTCCA
ATGATGGACGAA---ACACAGAGAGTCTGGCGCAGCTTCCTGCGTCTTGAAGACGAGCCG
TGGCTTCGTGGGCACATGGTCGGCAGCACCGTGCTGCTTCCTGGTGCCGGTATGACAAGT
ATCATTCTCGAGGCCAGCCAACAGCTCGTT---------GCACCGGGA------------
------------AAGACTGCCAGAGCTTTCCGCTTACGCGATGTCTCTCTATTTGCTGCC
ATGGCACTCCCCGAAGGAGTT---GCAACGGAAGTGATTGTCCACATGAGACCCTATCTC
CAATCCACGCTTGGATCA---------ACCCCC---GCAGCGTGGTGGGATTTCACCATG
TCTTCATGCGTC------GGAGGTGATCAA---CTGAGAGACAACTGCCGTGGACTGATG
ACGATCGACTACCACGAAGACACAACG---------------------CCGCAGATGGCA
GAGGAAGATACCATCATTGCAGCC---TCCAGAGTCGCGGACTACCAT---CGCGTTCAC
AAGGAGTCAAGTCTCGAG------TATGCCAAGGAGAGCTTTTACAATCATATGAAT---
AGCGCTTCTTGGAAATACGGAGAGGCTTTCCAGGGTATCGAGGGCTGTCATGTCGGCGAC
GGCCAG------AGCACCTTCAACATCAGAGTGACCGATATTGGAGAG---ACCTATAGC
AAG---------------------------------------------------------
------GGGCAGATTGAGCGA---CCGTTCCTTATTCATGCTGGTACCTTGGATGCAGTC
TTCCAGAGCTGGCTTAGCAGCACGTGGATCGGTGAC------------AAAGACGGAGGC
TTCGACTTTACGAGACCTTTCGTCCCTGTTCACTTTACCGAACTCGAAATCGCGGCTGAT
ATCCCCGGC---------GATGTGGGCTATATCATGCCTGGACTCTGCCTCTCTCAGCGC
TATGGCTTCACGGACTTGTCTGCGGACATGTTCATG------TTCGACAAG---GATGTT
TCCAAGCCTTACCTCGTCGTGAAAGACTTCCGAGTTGCCGAACTCAACATGGACGACGGA
GGAGGT---------CGC------------------GAGGATAAT---------------
---------------GAGGTTGACCCAACTGACATCACCTCCGAAGTTCGCTGGAACTAT
GCCTTGGATGTTATGGAGCCACAGGAAATCAGTCGAGTGGTC---------TCTGCTATC
AAGCCC------------------------------------------------------
------------------------------------------------------------
------------------------------------------------------------
------------------------------------------------------------
------------------------------------------------------------
------------------------------------------------------------
------------------------------------------------------------
------------------------------------AAGGATAGAACGGCTGAGGTCATT
CGGATGGCACTTCACTTG---AATCCAGCAGCAACGCTCCTACAGCTCGTCCCAGACCAC
GATGCCGTGCGCAACTCAGTCATCGCAGGT------------------------------
------CTGCCTGAGGATATAGTACGCCCTAGTCAAGTCCGCTACGCAGTCATCAACGCA
GCCAAGAGCCTGTTG---------------------------------------------
------ACCGACAGGACG---GTGGTTGGTGAGCCGTTCGAACTCGGGGCCCTGGATAGT
CCT------------TTGCCGGAGAAC---ATCCCCAAAGCCGACCTCTTGATCATCTCC
AGCGATGTGGAAAAAATAGAC------AAGCGCGACCAGTTC------CTTGACCGCGTT
CTCAGCCTTACCAAACCAGAGGCTACAGTTCTCATTGCTGCTAAGCAGCAG---------
------------------------------------------------------------
---------------------------------------------------------CCC
ACCCCTGCTGGACTGGAAGCTAGAGGCTATGACTTT------------------------
---------------------------------GTCTTT---------------------
------GGAGTTGAGGGAGATGAG---------------------------CGCCTTGCG
CTGTACTGG---GGTGCCAGGAACGCGGACACGAAGCCCGCG------------------
------------GTCAAC------------GGCGCGTCTACCCGGCAGGCAGTCATCATG
GAGCCGACGACAATGTCC---------AAAGAGATC---CGACAGTTCTCCAAGTCTCTG
CAGGATTCGCTTGTT---GCTCAAAGCTAT------ACAGTGTCAACGAGGACCTTGGCC
GATGAG------------------------------------------CCGAAATCCGAT
GTGGCCGAGACTGAAGTTCTCATTTCCCTGCTGGAACTTGAGAAGCCGCTACTCGACGAC
TTGTCGGAGAAGGAGTACGAAGTTGTGAAGGCCTTGTCTTTGACGTACCAGCGCCTTCTC
TGGATCACCTGTGGC---------------AACAACCCATCATTCGGCGTGATTGATGGT
CTGTCTCGTTGCGTCGAGAGCGAGATTGCGGGCACC---AGGTTCCAGGTTCTCCACCTG
---AGCCAAGAA---ACAGGTCTGCAA------------------CATGGTCCGGCGTTG
GCATCCCGCATCTTATTTTCA------------------------GAAACCACAAAAGAT
GACGAGTTCCATGAGCGC---GGTGGCGTCCTGCAGGTGACTCGTATCTACAGGAGCTTG
GACGAGAATAACTCCATCAAGCACCACTTGCATGATTCG---------------ACCCGG
GTTACATCTGTCGGTGCC---------GAC---------------GAGGACCTGAGGCTC
TCGATCGAGAGGCCTGGTCTGTTGGACACACTGCAATTCATCGAA---GACGAC------
CGGCTG---AGTGCCCCTCTCGCAGACCACGAAGTCGAGATCAAGGTGAAGGCCACGGGC
ATCAACTTCCGAGATATCATGGCCACGATGGGACTCATTCCCATGTCTGTTTTGGGCCAA
GAAGGTAGCGGTGTCGTTGTCAAGACTGGTAGTCAGGCA---AGTCGCTTCAAGCCCGGT
GACCGCGTGAGCTTC---------TTGGGCGTTGGTACGCATGCTACCAAGATCCGGGTT
GACCATCGCATTATTGCTCATATTCCCGAC------------------ACCATGTCGTTC
GAGGAGGCCGCTGCCTTGCCCGTCGTCCACACCACCGCCTACCATGCACTCGTCAATCTT
GCAAAGTTGACCAAGGGCAAGTCAGTCCTGATCCATGCTGCCGCTGGTGGTGTCGGCCAA
GCGGCTGTTCAG------------------------------ATTGCTCTTCAC---CTG
GGTCTGACCGTCTATGCCACTGTTGGTTCCGAAGACAAGCGAAAGCTGTTGGTCAACACG
TATGGCGTCCCCGAGAAGCACATTTTCAACTCTCGCGATGCCAGCTTTGCAAAGAGCGTG
ATGCGTGTTACGAATGGTCGCGGAGTCAGCTGCGTTCTCAACTCA---------CTGTCC
GGAGAGCTTCTTCGGACATCGTGGGAG------TGCCTGGCCACCTTTGGCACTTTTGTC
GAGATTGGTCTGCGCGATATTCTCGACAATACCCGACTCGACATGAGACCGTTTGGAAAG
AGCACGACTTTCACGTTCTTCAACCAGTTCACGCTCTACGAA---GAGGACCCGGCTGCG
CTAGGCCAGATCCTCGACGAGGTCTTCAAGTTGGTCCACAAGGGCACACTCCGTGCTCCG
AGCCCCTTGACGGTGCATTCCATGGGCCAAGTGGGAGATGCATTCCGCACCATCCAGCAA
GGA---AAACACCGCGGCAAGATGGTAATGTCGTTTACGGAT------------------
AACGCAGAGGCTCCAGTCTTGCGC------AAGGCCAACAACTCT---CTCAAGCTGAGC
TCTGATGTCACGTACCTCCTTGTTGGTGGTCTCGGTGGTCTGGGACGCAGCCTGGCGCGG
CAGTTTATCGCCTGTGGCGCTCGAAACATTGCCTTCCTCTCGAGATCTGGAGACAGCTCC
---CCG---GATGCAAAGGCTTTGATCAAAGAGCTGTGTGGC---------------ATG
GGCGCAAACGTCAAGGCCTATCGCGGTGATGTGTCAGACTCTGCTTCGTTCCGGGCCGCT
CTGGACCAATGCGAACGA------GAGCTTCCGCCTGTCAAGGGCGTAGTCCAGATGGCC
ATGGCTCTTCGCGACATCGTCTTTGAGAAGATGTCATACGACTGGTGGAAGACTGGGCTG
AGGCCCAAGGTGCAAGGCACATGGAACCTTCACGAGTACTTCGACCATGAC---CGCCCC
CTGGAGTTCTTCATCATCTGCTCGTCCATCTCGGGTATGTACGGCTACCCTAGCCAGGCA
CAGTACTCCGCTGGCAACACATACCAGGACACTCTGGCGCACTACCGTCGG---TCACAG
GGGCTCAAGGCCGTGTCGGTCAACCTGGGTATTATGCGTGACGTTGGCGTGCTGGCAGAG
CAAGGAGCG------ACAGGTAACTTTTTGTTGTGGGAAGAGACTCTGGGTATCCGAGAG
CCGGCATTCCATGCACTCTTCAAGGGCCTCATCAATCGGCAGAAGAGCGAGGACCCAGCT
------------------------------------TCATGGCCGCCAGCTCAGGTGACA
ACTGGACTTGGCACCGCAGACATTATGGCA------------GCACACGGTCTCGACCAG
CCG---GGATACTTCAGTATC---CCACGTTTCGGACCTCTGGCTGTGACGAGCTCAGCG
ACCAGCGCTTCG---------------------GGT---------GCTGGAAAGTCGGAT
ACTGTCTCGCTTTCTGCACGCTTATCTGAGGCAGGC---AACAAGCAGCAG---------
GCGTTGGATATTATTACTGAGGCACTGGTGAAAAAGGTGGCCGACATCTTGCAGATGCCT
GTGTCTGAAGTTGATCCAGGTCGGCCTATGTACCGCTACGGTGTTGATTCTTTGGTTGCG
CTCGAGGTGAGGAACTGGATTACAAGGGAGATGAAGGCAACTGTGGCTCTTTTGGAGGTT
TTGGCTGCGGTCCCAATG---GAGGTCTTTGCTGCTAGGATCGCC---GATAAGAGTAAG
---TTGGTGGCGTTTGAGTGA---------------------------------------
------------------------------------------------------------
------------------------------------------------------------
------------------------------------------------------------
------------------------------------------------------------
------------------------------------------------------------
------------------------------------------------------------
------------------------------------------------------------
------------------------------------------------------------
------------------------------------------------------------
---------------------------------------------
>colletotrichum_simmondsii__gene___CSIM01_00045
------------------------------------------------------------
------------------------------------------------------------
------------------------------------------------------------
------------------------------------------------------------
---------------------------------------------------ATGGTTGCA
---GCCCGCAAAGATGAGCGCATCCCGATTGCGATCGTGGGAATGGGATGTCGCTTCCCA
GGTGATGCGACATCGCCGTCTAAGTTCTGGGATCTCTTGAAAAATGGACGA---------
------------------------------------------GACGCCTACTCCCCTAAT
---ACAGATAGATGGAACTCGGACGCCTTTCACCACCCCAACAGC---------AAAGAT
CGCGTCAATACTTTGGCCACGAAGGGAGGGCACTTCCTGAAGGAGGATCCCTATCTATGG
GATGCATCCTTCTTCAATATCACAGCAGCCGAAGCCATGGCTCTTGATCCGAAGCAGCGT
ATCATGATGGAAGTTGCTTATGAGGCGCTCGAGAACGCCGGCATGCCCCTGCCAAGGGTT
GCCGGCTCGCAGACTGCGTGTTACATCGGCTCCTCG------ACGAGCGACTATAGAGAC
ATGGTCACGAGGGATTTCGCAAACTGGCCCAAGTATTACATCCTTGGAAACTGCGAGGAG
ATGGTCTCGAATCGTATCTCGCACTTTCTCGACATCCACGGCCCCAGCGCCACCATCCAG
ACGGCGTGCTCCTCGAGTCTGGTGGCTACGCACTTGGCCTGCCAGAGTCTCCACTCCGGA
GAGTCGGAAATGGCCATCGCGGGTGGTGTCGGTCTGACGCTCACCCCCGATGGTAACATT
CAGCTGGCCAACTTGACGTTCCTCAACCCCGAGGGCCACTCTCGGTCGTTTGATGCAGAT
GCTGGTGGCTATGGTCGCGGTGAAGGTGCTGGCGCCCTCATCCTCAAGCGGCTGGACAAG
GCGCTTGCCGATGGAGATCCTATCCGTGCTGTCATCCGCGCCACGGGCGCCAACTCGGAC
GGGTGGACACAAGGTGTGACGCTGCCTTCTGGCGAGGCACAAGCGGCGCTCATCAAATAT
GTCTATGAATCTAATGGACTGGATTACTCTGCTACTCAGTATGTAGAAGCTCAC------
---------GGCACAGGCACAAAGGCTGGAGATCCCCTGGAAGCGGGAGCTATCTCGAGA
ACTATCGGATCAGGTGCG------------ACGAAGTCACGAAAGCTCTGGATGGGAAGT
CTTAAGCCAAAT---------------------ATCGGTCACTTAGAAGCTGCCGCTGGT
GTAGCGGGAATTATCAAGGGCGTCCTGGCCATGGAGAACGGAATGATACCCCCAAACATC
TACTTCAACAAGCCCAACCCCGCAATTCCATTCGATGAATGGAATATGGCCGTACCGACA
AAGCTGACACCTTGGCCTGTCTGCAAG------------ACCAAGCGGATGAGTGTCAGT
GGCTTCGGCATGGGCGGCACAAACGGCCACGTGGTGTTGGAGTCTTTCAACTCGGACCAG
TGGAAGTCACTGCTGCCCGCCAAC------------------------------------
------------------------------------------------------------
------------------------------------------------------------
------------------------GGTGTCGCCCATGAGACTCCAAACAACAAGAAGAGA
CTATTTGTCTTCAGCAGTCACGATCAAGCTGGGTTCAAACGCATCGGCGATAAGTTGGTC
GAGCACATGGACACCCTTGGCCCCGCTGCT------------------------------
------TCGAGTCCAGAGTATCTCGCCAAGCTGGCGCACACCCTCTCTGTCGCGAGATCG
GGTCTGACTTGGAGATGGAGTTGTTCGGCTGAAAATGCTGCTGAGCTCCGTCACAAGCTC
TCG------------ACCACGGCTGGCGGCAAGACTACGAGGACCCCA------------
---------GACAGC---------AAGCCGAGGATCGGATTCGTTTTCACGGGCCAGGGA
GCGCAGTGGGCCGGCATGGGCCTCGAGATGCTCAAGTCCCACCCGGTCTTTAAGGATTCC
GTTGCGCGGTCTGCGGCCCTTCTC---AAGTCCATGGGCTGCGACTGGGACCCTGTCGAA
GAATTGACGAGGTCAAAG---CAAGAATCTCGTCTCAAGGCGCCCATGATCAGCCAGCCC
ATCTGTACCGTTTTGCAGATTGCCCTGGTTGACGAGCTGCGCTCTTGGGGCGTA------
------ACACCCAAGAAAGTCGCTGGTCACTCAAGTGGAGAGATTGCAGCGGCGTACTGC
GCCGGTGCGCTCACGCACCGTGATGCCATTGCCATCGCTTACTTCAGAGGCAAAGCTTCC
TCCGGT---------------------CTGGTCGGC---CTCAAGGGCGGCATGATGGCT
GTCGGCTGCTCCTATGATCAAGCACGATCATTGCTCGCG------CAACATGGAGAGCAC
CTCGGCGGT---------GTCGCGACAGTAGCCTGCGTGAACTCTCCGAATAGCGTCACC
ATTTCGGGTGACTCGGCCGCTCTCGAGAGACTGCGAGCCATCCTCGAGAAGGAGAGCATG
TTTGCTCGCATGCTTCAGGTTGATGTCGCCTACCATTCTAGCCACATGCAGGGTGCTGCA
GCAGACTACGCCGCTTCCATCGCAGACATTGAGCCGAACAGCTCAGAGGAGGAC------
---GAA---------------------------------------------ACCAAGCGT
GTGACCATGGTCTCGAGTGTCACTGGTAGTGAAGCTGCC---CCTGAGTTGCTTGGGGGC
TAC---TACTGGGTGCGCAACCTGGTATCTCCCGTTCTCTTTGAGCAAGCAATTAAGGAG
ATGGTTTCTCCAGCAGCA------GAAGCA------------------------------
GATGGCAAGACTCTTGACCTATTGATCGAACTCGGTCCTCATAGCGCTCTCGGTGGCCCT
ATCGAGCAGATATTATCC---------CATCACGGG---ATC------------AGC---
---GATGTCAGCTACAAGTCCGTTCTCACCAGACTCCAAAGCGCCGTCGACACGAGTTTG
CAGCTGGCCTCCGAGCTTTTCGCTGAA---GGTGTCTCTCTGGAACTCCAAAAGGTTAAT
GGGGACTCTCACTGC------------------------------CAGCTCCTCACCAAC
CTGCCGCCGTATCCCTGGAATCACTCGAAGGTTTTCCGCTGTGACTCGCGTATTGCAAAG
GAACTTTTAGCACAGAAG------TTCCCCACTCGAAGTCTGCTGGGAGCGCCTGTACCC
ATGATGGATGAG---ACGCAGAGGGTATGGCGCAGTTTCCTTCGACTTGAAGACGAGCCT
TGGCTTCGTGGGCACATGGTCGGCAGCACGGTGCTTCTCCCTGGTGCTGGCATGACCAGT
ATCATTCTCGAAGCTAGTCAACAGCTTATT---------GCACCGGGA------------
------------AAGACTGCTCGAGCTTTCCGTCTACGCGATGTGTCTCTCTTCGCTGCC
ATGGCTCTCCCCGAAGGAGTT---GCAACAGAAGTCATTGTTCACATGAGGCCCTACCTC
CAGTCTACGCTTGGATCA---------ACCCCT---GCAGCTTGGTGGGAGTTTACCATG
TCTTCATGCGTC------GGAGGTGATCAG---CTGAGAGACAATTGCCGTGGACTGATG
ACGATCGACTACCATGAAGATACAACA---------------------CCGCAGATGGCA
GAGGAGGATGCTATCATCGCAGCC---TCGAGAGTAGCGGAGTATCAT---CGTGTTCAC
AAGGAGTCGAATCTCGAG------TACGCCAAAGAGAACTTCTACAACCACATGAAC---
AGCGCCTCTTGGAAGTATGGAGAAGCATTCCAGGGCATTGAGGGATGCCATGTCGGCGAC
GGCCAG------AGCACATTTAATATCAGAGTGACTGATATCGGGGAG---ACCTACAGT
AAG---------------------------------------------------------
------GGGCAAATCGAGCGA---CCGTTTCTCATTCACGCTGGTACCTTAGACGCAGTC
TTCCAGAGCTGGCTGAGCAGCACGTGGATAGGTGAC------------AAGGACGGAGGC
TTCGACTTCACGAGACCCTTCGTGCCTGTTCACTTTACCGAGCTCGAAATTTCCGCTGAT
ATTCCTGGC---------GACGTGGGCTACGTCATGCCTGGACTTTGCATCTCGGAGCGA
TATGGCTTTACGGACTTGTCTGCGGATATGTTCATG------TTCGACAAG---GATGTT
TCCAAGCCTTACCTCGTGGTGAAGGACTTCCGAGTCGCTGAGCTGAACATGGATGATGGC
GGAGGT---------CGC------------------GAAGATAAT---------------
---------------GAGGTTGACCCGACCGACATCACATCAGAAGTTCGCTGGAACTAT
GCCTTGGATGTTATGGAGCCACAGGAAATCAGCCGAGTGGTC---------TCTGCTATC
AAACCC------------------------------------------------------
------------------------------------------------------------
------------------------------------------------------------
------------------------------------------------------------
------------------------------------------------------------
------------------------------------------------------------
------------------------------------------------------------
------------------------------------AAGGATAGAATGGCTGAGATCATT
CGGATGGCACTTCACTTG---AACCCGGCGGCTACGCTCCTACAGCTCGTGCCGGACCAC
GATGCCGCACGCAACTCAGTTATCGCCAGC------------------------------
------CTACCTGGGGACATTGTACGGCCGAGTCAAGTCCGCTATGCGGTCATCAACGCC
GCCAAGAGCCCGTCG---------------------------------------------
------ACCGACAAGACAGCCTTCGTTGGCGAGGCGTTTGAACTCGGCGCGGTAGATAGC
CCT------------TTGCCGGAGAAT---ATTCCGAAGGCCGATCTCTTGATCATCTCC
AGCGATGTGGAAAAGGTTGAC------AAGCGCGACCAATTT------CTTGAACGGGTT
CTCAACCTCACCAAGCCAGAGGCAACGGTTCTCATTGCTGCCAAACAGCAG---------
------------------------------------------------------------
---------------------------------------------------------CCC
ACTCCTGGAGGACTGGAAGCTAGAGGCTATGACTTT------------------------
---------------------------------GTCTTT---------------------
------GGGGTTGAGGGAGATGAG---------------------------CGCCTTGCG
CTGTACTGG---GGTGCTAGGAACGCGGATGCAAAGCCCGCC------------------
------------ACCAAC------------GGTACGCCTGCTCGGCAGGCAGTAATCATG
GAGCCGACGACTATGTCC---------AAAGAGTCT---CGGCAATTTTCCAAGGCTCTG
CAGGAATCTCTTATC---ACTCAAAACTAC------GCGGTGTCAACGAGGACCTTGACC
GACGAG------------------------------------------CCGAAGTCTGAT
GTTGCAGAGAGCGAAGTTCTCATTTCTCTGTTGGAACTTGAAAAGCCGCTACTCGACGAC
CTGTCGGAGAAGGAGTACGAAGTTGTGAAGGCTCTATCTCTAGCATACCAGCGCCTTCTC
TGGATCACCTGTGGA---------------GACGATCCATCATTCGGCGTGATTGATGGT
TTGTCACGCTGTGTTGAGAGCGAGATTGCAGGCACT---CGGTTCCAAGTTCTGCATCTG
---AGTCAAGAG---ACGGGCCTACAA------------------CACGGCCCAGCACTG
GCATCTCGCATCTTGTCTTCG------------------------GAAACCACAAAGGAT
GATGAGTTCCATGAACGC---GATGGTGTCTTGCAGGTGACTCGTATCTACCGGAGCTTA
ACGGAGAATGACTCCATCAAGCATCACTTGCACGATTCG---------------ACCCGG
GTCACATCTGTTGGCGCT---------GAC---------------GAGGACCTGAGGCTT
TCGATTGAGAGGCCCGGTCTGTTGGACACACTGCAGTTTATTGGG---GACGAC------
CGGCTG---AATGCCCCTCTTGCAGACCATGAGGTGGAAATCAAGGTGAAAGCCACGGGC
ATCAACTTCCGAGACATCATGGCCACTATGGGACTCATTCCTATGTCTGTCTTGGGACAG
GAAGGCAGCGGTGTCGTTGTCAAGACTGGCAGTGAAGCA---AGCCGCTTCAAACCCGGT
GACCGCGTGAGCTTC---------TTGGGCGTCGGCACACACGCCACCAAGATCCGGGTT
GACCATCGCATTGTTGCTCATATTCCCGAC------------------ACCATGTCCTTC
GAGGAGGCCGCTGCATTGCCTGTCGTCCATACCACTGCGTACCATGCCCTTGTCAACCTT
GCAAAGCTTACCAAGGGCAAGTCGGTACTGATCCACGCTGCCGCTGGTGGTGTAGGTCAA
GCGGCTGTTCAG------------------------------ATTGCTCTTCAC---CTG
GGTCTGGTCGTCTATGTCACCGTTGGTTCCGAAGACAAGCGGAAGCTATTGGTCAACACG
TATGGCATTCCCGAGAAGCACATCTTCAATTCTCGCGATGCCAGCTTCGCAAAGAGCGTG
ATGCGCGTCACGAGTGGTCGCGGTGTTGATTGCGTTCTCAACTCA---------CTCTCA
GGAGAGCTTCTTCGGACATCGTGGGAG------TGTCTGGCCACTTTTGGCACCTTTGTC
GAGATTGGTCTCCGTGACATTCTCGACAATACACGGCTTGACATGAGACCGTTCGGGAAG
AGCACGACTTTCACATTCTTCAACCAGTTCACGCTCTACGAG---GAGGATCCTGCTGCG
CTAGGGCAGATCCTCGATGAGGCCTTCAAGTTGGTCCATAAGGGTACGCTTCGTGCTCCT
AGCCCCCTGACGGTGCATTCCATGGGCCAAGTGGGAGACGCCTTCCGCACCATCCAGCAA
GGA---AAGCACCGCGGCAAGATGGTTATGTCATTCACTGAT------------------
AACGCAGAGGCGCCAATCTTGCGC------AAGGCTAAGAATTCC---CTCAAGCTCAAC
GCTGATGTCACGTACCTTCTTGTTGGTGGCCTCGGTGGTCTGGGTCGCAGTCTTGCGCGG
CAATTCATCGCCTGTGGCGCTCGAAACCTTGCCTTCCTCTCAAGATCTGGAGACGGCTCC
---CCA---GATGCCAAGACTCTGATTAAAGAGCTATCCGAC---------------ATG
GGCGCCAACGTCAAGGCCTACCGCGGTGATGTGTCGGACCCTGTTTCGTTCCGGGCCGCT
CTGAGTCAATGCGAACGA------GAGCTTCCACCCGTCAGGGGTGTAGTCCAAATGGCT
ATGGCTCTTCGCGACATCGTCTTTGAGAAGATGTCTTACGACTGGTGGAAGACTGGGTTG
AGACCCAAGGTGCAAGGTACATGGAACCTTCACGAGTACTTCAACCATGAA---CGCCCC
CTAGAGTTCTTCATCATCTGCTCGTCCATTTCGGGTATGTACGGCTACCCAAGTCAGGCA
CAGTACTCCGCTGGCAACACATACCAAGACACTTTGGCGCACTACCGCCGG---TCACAG
GGGCTCAAGGCCGTGTCGGTCAACCTGGGTATCATGCGTGACGTTGGCGTGCTGGCAGAG
CAAGGTGCG------ACGGGCAACTTCTTGCTGTGGGAAGAGACCCTGGGCATTCGAGAG
CCTGCGTTCCATGCCCTCTTCAAGGGCCTCATCAATCGGCAGAAGAGCGAAAACCCGGCT
------------------------------------TCATGGCCGCCAGCTCAAGTGACA
ACAGGCTTGGGCACTGCAGACATCATGGCA------------GCACACGGTCTCGATCAG
CCA---GGATACTTCAGCATC---CCGCGTTTCGGACCTCTTGCTGTGACGAGCTCAGCG
ACAAGTGCTTCG---------------------GGT---------GCTGGGAAGTCGGAT
ACCGTTTCTCTTTCTTCACGCTTATCTGAGGCGAGT---AGCAAGCAGCAG---------
GCGTTGGATATCATCACAGAGGCTCTGGTGAAGAAGGTGGCCGACATTTTGCAGATGCCC
GTGTCGGAAGTTGATCCGGGCCGGCCTATGTACCGGTATGGTGTTGATTCTTTGGTTGCG
CTCGAGGTCAGAAACTGGATCACTAGGGAGATGAAGGCAACTGTGGCTCTTTTGGAGGTC
TTGGCTGCGGTTCCTATG---GAGGTCTTTGCAGCTAGGATAGCC---GACAAAAGTAAG
---TTGGTGGCGTTTGAGTGA---------------------------------------
------------------------------------------------------------
------------------------------------------------------------
------------------------------------------------------------
------------------------------------------------------------
------------------------------------------------------------
------------------------------------------------------------
------------------------------------------------------------
------------------------------------------------------------
------------------------------------------------------------
---------------------------------------------
>colletotrichum_sublineola__gene___CSUB01_08249
------------------------------------------------------------
------------------------------------------------------------
------------------------------------------------------------
------------------------------------------------------------
------------------------------------------------------------
---ATGCCGAGTGAGACACGGGCTCCCATAGCCATTGTAGGCTTGTCATGCCGCTTCCCC
GGCGATGCCACAGACCCTTCAAAGTTTTGGGACATGCTCAAAAGTGGACGA---------
------------------------------------------GATGGCTACACGCCCAAG
---ACGAACAGATACAACGAAGATGCCTTCCACCACCCAGGGGGC------AACAACAAG
CGGCAGAATGTCCTTCCCGTCAAAGGTGGCTACATGCTCAAGCAGGACCCCTACGTGTGG
GACGCTGCTTTCTTCAACATTACAGCCGCCGAGGCCATCGCTTTCGACCCCAAGCAACGC
ATCGCCATGGAGGTCACGTACGAGGCCCTCGAGAATGCTGGCATGTCTTTGCAAAAGGTT
GCCGGCACGCAGACTGCCTGCTACATGGGCACTTCA------ATGAGTGATTATAGAGAC
TCGATTGTCCGAGATTTCGGTAACTACCCTAAGTACCATCTGCTCGGCACCAGCGACGAG
ATGATTTCAAACCGCATCTCACATTTCCTCGATATCCACGGTCCTAGTGCCACAATCGAG
ACGGCCTGCTCATCCAGTCATGTGGCTACCCATCTTGCCTGCCAAAGCCTGCAGTCCGGC
GAGTCCGAGATGGCCATTGCTGGCGGCGTGGGCATGACTCTGGTCCCTGAAAGCACGATG
CAGCTTAACAACCTGGGCTTCCTTAGTCCTCTGGGCCAGTCACGAGCCTTTGACTCCAAG
GCAGGCGGTTACGCACGCGGCGAAGGCTGCGGCGTCATTGTCATGAAGCGACTAGACAAA
GCCATTGCAGACGGCGACACGATCCGCGCCATCATCCGCGGCTCTGGCGTCAACCAAGAT
GGTTGGACGCAGGGTGTCACGATGCCTTCAGGGGAAGCCCAGGCCGCCCTGATCAAGTAC
GTCTACGAGTCAAATAAGCTAGACTATGGCGGCACCCAGTATGTAGAAGCTCAT------
---------GGTCCAGGCACTCAGGCTGGTGATCCCACCGAGACTGGGGCCATCTATCGC
ACCATCGGACTGAAGGGTCTCGAGACCAATCCGTCACGCAAGAAGCTATGGGTAGGCAGC
GTGAAGCCAAAT---------------------ATTGGCCATCTTGAGTCGGCCGCTGGT
GTGGCAGGTCTTATTAAAGGCATTCTTGCCATGGAACATGGTTTCATCCCCCCAAACATC
CATTTCGATGAACCAAACCCGGCTATCAAGCTCGATGAATGGGGACTAGCCGTGCCCACC
AAGCTCATCCCCTGGCCTGCATGTCTA------------ACGCGGCGCATGTCCTGCAGT
TCCTTCGGCATGGGCGGCACCAACGCCCACATCGTCCTTGAACAGCCTAGCAAGCAG---
---CTCCAGAAC---GGCCACGTTGCGAAC------------------------------
------------------------------------------------------------
------------------------------------------------------------
------------------------GGCGCCACA------TCCCCCAAGCATGCCAACAGG
CTCTTCACCTTCAGCAGCCACGACCAAGCCGGGTTCAAGCGCATTGGGAGTGCTTTCGCA
GAGCACCTGGACCGCCTCGGCCCTGCT---------------------------------
---GCCTCGACACCAGAATATTTGGCCAATCTGTCACACACACTCGCTGTTGCACGCTCT
GGTCTGTCATGGAAGGCATCATGCTTTGCTGACAGCGCGGCGGAGCTCAAGAGACAGCTG
GGC------------ACAACGTTGGGAGACAACGCCACTCGCGGTCCT------------
---------GGTGGC---GGCCAGCAACCACGCGTCGGCTTTGTCTTCACGGGACAGGGT
GCCCAGTGGGCCCGTATGGGTGTCGAGCTGATGGAG---CGCAAGGTCTTTGCAGATTCG
GTAGCCAAGTCAGCAGAGCTGCTG---CGTGACTTCGGCGCCGATTGGGATCCGTTAACG
GAGCTGTCCAAAGTCCAG---AAAGCGTCTCGCATCGGTGTCCCCGAGATCAGTCAGCCC
ATTTGCACCGTACTGCAAATCGCTCTGGTCGATCTCCTCCGAAGCTGGAATGTC------
------AACCCCTCCAGGGTGGTAGGCCATTCGAGCGGCGAGATCGGAGCTGCCTACTGC
ATCGGCGCACTCACCCATCGCGATGCCGTGGCCGCAGCTTACTTCCGTGGCAAGGCGTCC
GCCAGCCTTCAGGGCCGC---------AAA---------------GGAGGCATGATGGCA
GTCGGTTCGTCGCCAGAAGGCATAGAGAAACACATATCC------GATGCCGGCGTC---
------------------AACGTAGCCGTCGCCTGCGTCAACTCTCCCTCGAGCATCACC
CTCTCTGGCGATGTTGATGCCCTTCAGACTCTGCAGTCCTTGCTCGAGGAACGTGGCATC
TTTGCTCGACGCCTGAAGGTTGACGTTGCCTATCATTCTATACATATGCAGGACTGCTCC
AATGAGTACCACTCATCCATTCAGGAGCTCGAGGGTCTGCAGTCAGATGAA---------
---------------------------------------------------GAGGAACCT
GTCGTCATGATATCCAGCGTCACTGGTAGCGAGGTTGAT---CCAGAAATGCTGGGCCCC
TTC---TACTGGGTGCGAAACCTGATCTCGCCAGTACAATTCTCCGACGCTCTCAAAGAA
CTCGTCGCTCCCGCT------------------------------GGCGAGGAAGGTGAG
GCGGAAACCGCTGTTGACATCCTTGTAGAAGTCGGTCCTCACAGCGCACTCGGCGGTCCT
GTCAAGCAGATCCTCGCA---------CACCACGGC---ATC------------AAG---
---AACGTCGCCTACGCTTCTGTGCTCACGCGGGAACAAAATGCTGTCGAAACAAGCATG
AACCTCGCCGCGGAGCTTTTCCGCCTA---GGCGTGTCCGTGAACGTGCCTGAGGTCAAC
GGCGACACCTACACC------------------------------CACTTACTAACGGAT
CTGCCGCCGTACCAGTGGAACCACTCGGAGGTGTTCCGCGCCGACTCCCGTTACCAGCGC
CAGATTGTCTCTCAAAAA------CTTCCTGCCAGGAGCATCTTGGGCGCTGAGCAACCT
AGCATGAGCGAG---ACGGAGCGTGTCTGGCGAGGCTTCATCCGTCTCGAAGAGGAACCG
TGGCTGCGTGAACACACTGTCGGAACCACGGTTCTGTTTCCAGGTGCTGGTGTTATTAGC
GTCGTCCTCGAGGCTGCACAGCAGATGGCC---------GAGGATGGG------------
------------AAGAAGCCGCGCTCCTTTACGCTTCGTGACATTTCCTTCACTGCCATG
ATGCCTCTCACTGAAGGTGTA---GCCACCGAGATCATCGTCCATATCCAGCCTCACCTT
GTCGGAACCGCGGGCTCG---------ACTCGG---TCCTCTTGGTTTGAATTCACCGTC
TCTTCAGCCACT------GGCCCAACCGGTTCCGTCCGCAGCAATGCCCGTGGTCTGCTG
TCCATCGACTACGAAGATTCCCGTGGC---------------------CCGCAAATGATC
CATGAAGACGCCATCGTTGAAAAG---ACTCGCATCGAAGACTACCGC---CGCATCCTT
GGCGAGTGTCCCGACACA------TGTTCCAAGGAGAAGTTCTACGAGACCCTGACC---
AAGTCAGCTCTCCGGTATGGAGATGTCTTTCGTGGCGTAGAGACGTCCCACCCCGGGAAT
GGCAAA------ACGGTCTTCAGCATACAGATGACCGACATTGGTGAG---ACATTCACC
AAG---------------------------------------------------------
------GGTCGGCTGGCCCGT---CCCTTCCTCATCCACGCCGCAGCCCTCGATGCCGTC
CTCCAAGCCTGGATGGGCAGCACCAGCGGCAGCAAC------------GGTCCCGGGTCC
TTCGGCTTCGCCAAGCCCATGTTGCCCAAGAGCATCGGAGAGCTGGAGATTTCCATCGAT
ATTCCCGCG---------GATGTCGGCTACATGATGCCCGGGTGCTGTCGCTCCACCAGA
CACGGCTTCCACGAGTGGTCTGCCAATATTACCACG------TTCGACACT---GAGCTA
TCACGCGTTTTCCTGTCAATTACCGACTTCCGCCTTGCGGAGCTTGAGGTGGACGAAGCC
ACGAAGCCGGCGCTCGAGGGA---------------GAAGACCTT---------------
---------------CACGTCGATCCCGCGGAGATTGCGTCCGAAATGAAGTGGAACTAC
GCCCTTGACTTGATGAAACCGAGCGAGGTCGCGGGGGTGATC---------TCTGAGACT
CCTGCT------------------------------------------------------
------------------------------------------------------------
------------------------------------------------------------
------------------------------------------------------------
------------------------------------------------------------
------------------------------------------------------------
------------------------------------------------------------
---------------------ACTACGCCA------TACAGTAGACTAATCGAGCTCATT
CTTGTGTATATTCACAGC---CGACCCGCAGCTGATGTTATAGAGCTGGCTGCCGATTCG
AGGCAACTCCACAACGCGGCCATGTCCAAG------------------------------
------CTGCCCAAAGGCACGATCAACCAGACCCAGATCCGTTACGCACTGGCAGCCGCC
GCCGACACAAAAGAC---------------------------------------------
ACTGATTATGTTGACAACGACATGTTAACACAGTCGTTCCCTCTCGGACCATTGGATAAC
GCT------------CTGCCTGCTGAC---ATTGACCATGCGGATCTGATTGTGATTCCG
TACCATGCTACTGAGGGGCTC------AAAGCAGACACTGATGGCATCATGACGCGTCTT
GTTAGCCTCGCCAAGCCTGATTCGACTGTTCTTCTCGTTGGCCCAAATGCCCCG------
---AGCGCTGTC------------------------------------------------
---------------------------------------------------AGAACCAAG
CTCACCTCTGTACTGGCAGCCAAGGGTTTTGAGCTG------------------------
---------------------------------TCAGTC---------------------
------TCCCTTCCCGAT---GAGGTTGGC------------------TCACTCACTCTT
CAACAGTTCAATAATAAG------AAG---AGCCCTCAGCCA------------------
------------GAGAGGCTCGTCAACGGCTCCACCGGG---AAGAAGGCGGTAATCTTG
ACCCGGCCCAAGGCATCC---------CCTGCAACA---CATGATTTTGCCCTCAAGATG
GAGGAACTCCTCAAT---GATATTGGCTTC------TCTTCCTCAGTAGAGACCGGACTC
---GGCACTGAA------------------------------------ATC---------
---GATGTCTCTACGACATACGTGTCTCTGCTGGAACTTGAGGAGCCGCTGCTGGAGAAC
CTATCCGAGGCTGAGTTCCACGGTGTTCGGACCTTGATGCTCAACTCGGAGCGACTGCTC
TGGATCACTCAGGGC---------------GCGAACCCGTCCCTTGGTCTGATCGACGGC
TTGGCGCGAGTCATTCGCAGCGAATATGTCAACGCC---AACATCCAGGTCCTGCATCTC
---ATGAGC------CCCGGAACTGAT------------------ATTGGCCTCGCTTCG
GCGTCCCGCATACTGCTCTCG------------------------CCCACC---GGCGAC
AGCGAGTTCATGGAGATT---AGCGGTCTTCTCAAGGTTTCTCGGATCTACAGGAGCCCC
AACGAGGACGACCACGTCCGTCACCACCTGTTTGACTCC---------------ACGAGA
GTAGTGAGTCTTCCT---------ACG------GACCAGCAAGCTCCTGCTCTGAAGCTG
GCTGTCGGCAAACCCGGCCTACTGAATACCCTACATTTCGTACCC---GACGAC------
GCTACGGAACCGACGCCTCTTGCCGATGATGAGGTAGAGCTGCAGGTCATGGCCTCCGGC
ATCAACTTTAGAGACATCATGGGCTCTATGGGTCTTCTACCGGTGTCCGGGCTTGGTCAA
GAAGCGAGTGGCGTTGTCATTCGCGCAGGCAAGTTGGGCGCAGAGAATCTCAAGCCTGGA
GACCGGGTGAGCACTCTG------ACAGTTGGTGGAACCCATGCCACCAAGATACGATGC
CACTACCGCGTTGCGCACAAGATACCAGAA------------------GACCTATCTTTC
GAAGAGGCTGCCGGTATCCCCGTCACTCACTGCACGGCCTACTACGCACTCGTCAAGCTC
GCTAGGCTTCACCGTGGTCAGTCTATTCTCGTCCACGCCGCTGCGGGCGGAACTGGGCAG
GCTGCAATCCAG------------------------------CTCGCAAAGCAC---CTG
GGCCTGACTGTCTACGCTACTGTCGGCACCGACGAGAAGCGCGACCTCCTGATGACGAGG
TATGGCATCCCGGAAGACCACATCTTCAACTCTCGCGACGTCAGCTTCGTCAAGGGTATT
AAACGCATCACGAACGACCGCGGTGTCGACTGCGTTCTTAACTCG---------TTGTCC
GGTGAGCTCCTCAGACAGTCGTTTGGA------TGCTTGGCGACATTCGGTACCTTTGTC
GAGATTGGCCTTCGTGATATCACAGACAACATGCGTCTTGATATGCGCCCCTTCCATAAG
AGTACGACTTTTAGCTTCATCAACATGGTGACGTTCCTCCAA---GAAAACCCTGACGCG
ATGGGAGAGATTCTGGAGAATGTTTTCAATCTTGTCTCCAAAGGCGTCTTGAAGCCGGCG
TACCCTGTGACCGTCTTCCCCATCGGTAAGGTCGAGGATGCTTTCCGCGTCATGCAGCAA
GGT---AAACACCTGGGTAAGATGGTTCTGTCTTACACGCAG---------------GAC
GGTGGGAAAGCGCCTGTTCTATGC------AGGGCCAAGGACTCG---CTACAACTCGAC
CCTGCCGCCTCATACCTCATCATCGGTGGTCTCGGTGGCCTTGGTCGTAGCTTGGCAACC
GAATTCGTAGCCTGCGGAGCCCGCAACATTGCCTTCGTGTCACGCTCCGGTGACTCCAAG
---CCT---GAGGCCAAGACCACTGTGGACCAGCTTGTCGCT------CGT---------
GGTGCCAACGTCACGGTGTACCGCGCCGACGTCTCCGATGAGGCTTCGTTCACTGCCGCG
ATGAGGCAGTGCTCGGAG------GAGATGCCGCCCATCAAGGGTGTCATTCAGATGGCC
ATGGTGCTCCGAGACGTTGTCTTCGAGAAGATGGAGTACAAGGACTGGATCACTGGCCTG
CGACCCAAAGTCCAGGGCACGTGGAACATACACCATTACTTTGGCAGCAAC---CGCCCT
CTTGACTTCATGATCCTTTGCTCATCCATCGCTGGTGTTTTCGGTAACCCTAGCCAGGCC
CAGTACGCTGCTGGCAATACTTTCCAGGATACGCTTGCCAAGTGGCGACGG---CACCAA
GGTCTCAAGGCCGTGTCTGTCAACCTGGGAATCATGCGCGACGTCGGCGTCATCGCCGAG
GGTACGTCC---------AACTTCATGGCTTCCTGGGAGAAGGTTCTTGGCATCCGGGAG
CCTGCGTTCCATGCCCTCATGAAGAGCGTCATAAACGGTCAGCAAGAGGGCGCT------
------------------------------CGTTCGGAGGTATGCCCAGCTCAGGTTGTT
GTCGGTCTCGGCACTGGCGAAATTCTCGCT------------AGGAACCATCTCAAGAAG
CCT---GCCTACTTTGACGAC---CCGCGCTTCGGACCTTTGGCTCACGCCAGTACTCTG
TCCAACCGAGCACTGGGCGCC---------------------------GGTGACGGCTCG
CCCGTCTCGCTGTCGTCCAAGTTGACGGCAGCCAGTGCTGATAAAGATCCG---GCCGGG
GCTTCGAGCATCGTCAAAGACGCTCTGGTCAAGAAAGTAGCCGAAATTCTCCGCATTCCT
CCTTCCGAGGTCGATGCCTCGCGGCCTATGTACCGTTATGGCGTGGACTCACTTGTAGCT
CTCGAGGTACGGAATTGGATATCCAAGGAAATGAAAGCGAATATGCCGCTCCTGGAAATT
CTGGCGGCTACACCCATG---GAGACATTTGCGGTGCAGATTGCT---AAGAAGAGCAAG
---TTTCTTGAGGGATTGTCTTTCTCTTGA------------------------------
------------------------------------------------------------
------------------------------------------------------------
------------------------------------------------------------
------------------------------------------------------------
------------------------------------------------------------
------------------------------------------------------------
------------------------------------------------------------
------------------------------------------------------------
------------------------------------------------------------
---------------------------------------------
>colletotrichum_sublineola__gene___CSUB01_11971
------------------------------------------------------------
------------------------------------------------------------
------------------------------------------------------------
------------------------------------------------------------
------------------------------------------------ATGGCTTCTGAC
GGCTCTAAGGGCGGCCGCGATGAGCCGGTGGCCATCATCGGCATGGCGTGTCGCTTTCCG
GGTGAGGCGACGAACCCTTCAAAATTCTGGGAGCTCCTCAAGGACGGCAGA---------
------------------------------------------GACGCCTTCTCCGAGGCC
------GACCGCTTCAACCCTGAGGCGTTTTACCATGCCAACAGCAGC---------GGG
CGGCAGAATGTGCTGCCATGCAAGGGAGCGCACTTCTTGCAGGGCAGCCCGTACGCCTTC
GACGCCGCCTTCTTCAACATCACTCCCGGCGAGGCGCTGGCGACTGACCCGCGGCAGCGG
CTTGCCCTCGAGGTCGCGTACGAGGCGCTCGAGAACTCGGGCCTGCCGCCGCACCGCGTG
GCTGGCACGCGAACCGCCTGCTTCATGGGCGCCGCCGCCAACATGGCCGAGTATAAGGAC
GGCATCGTCCGCGACTTTGGCAACCAGCCCCAGCATCTCATCATGGGCATCTCCGAGGAG
CTCATGAGCAACCGGCTCTCGCACTTCTTCGACCTGCACGGGCCTAGCGCCACTGTCGAG
ACGGCCTGCTCGTCCAGCCTGGTCGCTGTCCACCTCGCATGCCAGAGCCTGCGCGCGGGC
GAGTCCAATATGGCTATCGCGGGCGGCGTGAACCTTCTGCTATCGCCCGACACGTTCATG
CAGCTACAGAACCTTTCGGTGCTCAGCCCAGAGGGCCGCTCGCGGTCTTTTGATGAGAAC
GGACGCGGATACGGCCGTGGAGAGGGGTGCGGCATCGTGGTGCTCAAGCGCCTTTCAACA
GCCCTCAGCGACGGAGACCCGATCCGTGCCATCATCCGGGCCACCGGGTGCAATTCGGAT
GGATGGACAAAGGGCATGGCCCTGCCTTCTGGCGAGTCGCAGATGCAACTCATCAAGGAC
GTCTACGATACATTTGGTCTTGACTACTCCTTGACCCAATACGTCGAGGCACAT------
---------GGAACTGGGACCAAGGCCGGAGACCCGACAGAGGCCCACGCCATCTATAAC
ACCATCGGCAGGGCTACC---------------AGAAATCAGAAACTAATCATGGGCAGC
GTAAAGCCAAAT---------------------ATA------------------------
------------------------------------------------------------
---------------AACCGCAACATCCCCCTTGATGAATGGAACATGGAGATACCTACC
AGGCTGACGGCGTGGCCCGTTGCC---------CAG---TCCCGGCGCATGAGCGTCAGC
AGCTTTGGTCTGGGCGGCACCAACGCTCACGTCGTCATGGAGGCTCACAATTCCCGGGTC
------ATCAGAGACCAC------------------------------------------
------------------------------------------------------------
------------------------------------------------------------
---------------GGCAGCAATGGCAGTAAAAGCGGAATCACCTGTCATCGTAAGAGA
CTGTTCGTGCTTAGCAGTCAGGACAAGGGCGGCTTCGACCGCATCGGCAACTCGCTCGTC
CGACACCTGGACGGCCTCGGGCCGCTCGCC------------------------------
------GCGAGCTCCGAATACCTGGCCGACCTGGCCCACACGCTCGCCGTTGCACGGTCG
GGGCTCGGATGGGTGAGCAGCTTCGTCGCCGAGAGCTTAGCTGAGGTGCGGGAACGACTG
AAC------------CTGGGCGCGGGACAAGGTGCCACGCGACGACGG------------
CGCAGCGAGAAGGACAAGGACAACGCGCCGAGGTTGGCCTTTGTCTTCACCGGGCAAGGC
GCGCAGTGGGCCGGCATGGGACTCGAGCTGCTC---CAGCGACCCGTCTTCGCGGCATCT
GTGGCCGCCTCTACGGCCCACCTG---GCTCGGCTCGGATGCGAGTGGGACCCGGTTGAG
GAAGTGCGCAAGTCGGGC---GACATGAGCCGGCTCAGCAGTCCGGAAATCAGCCAGGCC
GTCTGCACCATCCTCCAGATCGGGCTCGTTGACGAGCTTAGATCGTGGGGGATA------
------CGACCGGCAAAGGTGATCGGTCACTCGAGCGGCGAGATCGCCGCGGCGTATTGT
CTGGGCGCCCTGACCCATGCTGACGCTATCGCGGCCGCTTACTTCCGCGGCAAGGCTTCG
GCTGCTGTTGTCGCTACG---AGTACGTCGACGGGT---CGGGGCATGGGTATGATGGCC
ATCGGCTGTTCCAGAGAAAAGGCTGAGAAGCTAATCGCA------AGCCAC---------
------GACGGCAGTATTGGAGTGACAGTGGCGTGCGTGAACTCGCCCGGGAGCATCACG
CTCTCGGGAGACGCGGCGGAGCTCGACCAGCTAGCTCGAGTCCTCCAAGAGCAAAACATC
TTCCACCGACGGCTCAAGGTAGAGGTCGCGTACCATTCCGCTCTCATGGCGCCCGTCTCT
GAGACATACTTGTCATCCATCGCCGACATACAGCCCCGAGAAGAGACG------------
---------------------------------------GACCCTTTA---TCAGGCGGA
ACAGTCATGATCTCAAGCGTGACGGCCTCCGAAGCGACG---CCCGACATGCTCGGCCCG
TAC---TACTGGCTTGCCAACATGCTATCACCGGTTCTCTTCTCGGAGGGCATTCACGAG
CTGGTGCGGCCATCTGACCCGGACAAT---------------------GCCGAGAAAGAC
GCCGGTAACACGGTCGACATGATGATTGAGATCGGTCCCCATAGCACGCTTGCCGGACCC
GTCGCCCAGACTCTGTCC---------CACCACGGC---CTA------------GGC---
---GAGGTGGAATACCGGTCGGTGCTGTTTCGGGGCCACGACGCTGTCGAGACGGCCCTG
CAGCTCGCCCGAGGCCTCTTCCACGCC---GGCGTGGCTCTCAATATTGCCGCCGTCAAC
GGCGACAAGGAT------------------------TTGGGCACCTCGCTCCTTACTGAC
CTGCCGCCTTACCCGTGGAATCACGACAGGCTTTTCGACGCCACATCTCGCATCCAAAAG
GAGTACCTACACCGCCAG------CTCCCACGCCGGAGCCTCCTTGGGACGCAGATGCCA
ACCGTACACCAG---ACGCAGCGTGTCTGGCGCAGCCACGTCCGGCTCGAAGAGGAGCCC
TGGCTGCGTGGCCACAAGGTGGGCGTGACGGTTGTGCTGCCCGCTGCGGCCATGCTCAGC
ATCGCCATTGAGGGCGGGTGCCAAATCGCC---------GAGGCTGGA------------
------------AAGACGCTGCACGCCATCCGACTGCGCGACGTGTCCTTTTTCGCCGCG
CTGGCGCTGCCCGAGTCGACG---GCGACCGAGCTGGTACTGACCATACGCCCGCACCTC
CTGGGCACCGTGGGCCACGGCACCACGGCCGGCACCTCGTCGTGGTGGGAGTTCCTGATC
TCGTCCAGCGTC------GGGACGACTAGCCCGCTGCGCGACAACTGCGGCGGCCTGCTC
TCCCTCGACTATTGCGAGGACCGAAGC---------------------GAGCACACAAGG
CGCGAGGACGAGCACCTCGCGGCC---GAGAAGACTGGCGAGTACCGC---GCGACCCTC
GACGCATTCCGGTCGGAA---ACGTACGCGCCGGACGACTTCTATCGGCACCTCGCC---
GAACTCGGCTTCCAGTACGACGGGCACTTCCGAAGCGTCGAGGACATACACCCGGGCGCG
GGTCGC------GCAACCTTTGGCGTACGACTGTCCAGCCTCGAGGAG---ACGTTCAGC
GCGGGACAGCTAGAGGGG---GAG------------------------------------
------GAGGGGCAACAGAGG---CCCTTTCTCGTACACGGCGCCGCGCTGGACGCCATC
TTCCAAGCCTGGACGGGCAGCACGATG---------------------CGCGGCGGCCGC
ATCGGCGCCGAGAAGCCGTACGCGCCGACGTTCGTGGCCGAGATGGAGGTTTCGGCCGGC
TTTCCCGCG---------CCCAAGGGTCAGTTGCTCCCGGGCATGTGTGTTTCGAGATGC
AGTGGCTTCAACGAATGGTCCGTCGACGCTAGTCTG------TTCGGCGATGAGTCGCTA
AGCAGCCTGTGTCTATCGTTCAAGGACTTTCGTCTGAGCGAGCTCGACGCAGCCAGCGCC
GCT------------------GCCGGTGCCGTTACCGCCACGAAA---------------
---------------TCATCCGGCGTGGCGGCGCTGACGGCGTCCGTGCAGTGGGACGAT
TCCCTCGACGTCATGACGCCCGAGGAGGTGGCGGACGCCATC---------TCCGATACT
GTCGCCGGTGCTGCCGCC------------------------------------------
------------------------------------------------------------
------------------------------------------------------------
------------------------------------------------------------
------------------------------------------------------------
------------------------------------------------------------
------------------------------------------------------------
------------------CCGTCCGCG---------CGGGAGAGACTGGCGAGGCTTGTT
GGTTTGGTGCTCCATGGCATGAACCCCGCAGCCACGGCCGTTGAGCTGGTGCGGCAGGGC
GCGGAGCCGCGGTTGCTGGCGGAGATG------------------CCGTTA---------
------------GCC---------------TCTTGTGTGATGTATGTGGCGGCGGATGGC
GAAGGC---------------------------------GGGGAGAGGGCCGACCGGGAG
GACGGA------------------------CAGGTAGTGAGCCTAGCTAGTGCCAGCGGC
GTC---GAGGAC---GCATTTCGCCATGAACTGCAATCCGCAGGATTGCTCCTAATACCG
TCATGGGCGGCCGAGGTCTTG------CCTATGACCAAGGAGGGTGTTCTAGAGCGCCTG
GTCTCTCTGGCTGCTCCCGAAGCGACGGTTGTCTTGGGC---GCCGCCCTGCCCAGCATA
ACATCCGTCCTCGAGGCCAGCGGGTTCAGACGG---TCACCCGTC---------------
------------------------------------------------------------
------AGCCATAGCAGACACGGCGGTCATGACAGC------------------GCCGTC
GATCTTGGTCCTCTCGCAAACGGG------------------------------------
------------------------------------------------GCGCCTGTGCTG
TAC------CGTCGCCGG------------GAATCGATGCCTCGT---------------
---------------GAGATG---CAAGAC------GTCACCGAGCACATCGTCGTTGTA
GAGCCGGCGGTAGCAACA---------GAGATGGCT---GAGCTCTGCGTTGGCACGCTT
CTTAAGGCACTCGAG---CTATACGGC---------GACGTTGTCCGACATCGTTGGGCG
ATAGATCGGTCG------ACGACG------------------------GCCGCTGAGACG
GCGTTTGCCGGGAGGACAGTAGTGTGCATGCTGGAGCTCGAGCAGCCGTTTCTCGAATCC
ATGTCGGACTTGGAGCTGCAAACCGTTAAGACTATGATGCTGCAGAGCGCGCGCATGGTG
TGGGTTACACGCGGC---------------GACGACCCCTCGCTGCACATCGTTGATGGC
CTGGCGCGATGTGTCCGTAGTGAGAACGCCACCGCC---GACGTCCGCGTACTCCACCTC
---GGGACTGGG------------------------CCGGTGGAGAACGCACCGCGCCAT
ATAGCGCGCGTGGTC------------------ACGGTCAAA---TCATCC---GCGGAC
AAAGAGTTCCGCGAGGCC---CGTGGTCGGTTGCAGGTTGCTCGGATCGTCGAGGACCGC
CGGGGCGAT---GCCATGGTAGCTGAGCACCTCGCCGAC------------TCGAAACGT
GTTGTGGGCCTCGAAGAG------GTGGAC---------------TTCCCGCTCAAACTT
GCCATCGGCCATCCGGGGCTCCTTGACACGTTCTGCTTCGTGAAG---GACAACGGGGGT
GGTATG---AGGGACCTGCTGGGTGACCTGGACGTCGAGGTTCAGGTCCATGCTGCCAGC
CTCAACTTCAAGGACATCATGGCGGCTATGGGCATGATAGCCTTACCGGCGTTAGGCTCA
GAAGCCAGCGGCATTGTCGTTCGTACTGGCAGCGGTGTT---TCGAATCTACAAGTGGGT
GACCGCGTGGCACTTCTT------TGTCCCGAGGGCACACACAAGACACTTGTCAGAGTA
GATTCCAGTCTTGTCATGAGGATCCCTGAT------------------TCCTTGACCTTT
GAACAGGCTGCCTCGATTCCTGTGGCCTTCATCACGGCCTATCACGCGCTCGTCAATGTT
GCCAAGCTGTCCAAAGGCCAGTCCGTCCTCATCCACGCGGCCGCTGGTGGCGTTGGCCAG
GCCGCGATCCAG------------------------------GTGGCTTCGCTC---CTT
GGACTCGTCGTCTATGCCACGGCCGGCTCGCGTGACAAAATGGCCTTCTTGACGGAGTGC
TATGGCGTGCCCCCGTCGCACATCTTCTACTCGCGCGACGCCAGCTTCGCCAAAGCCGTT
GCCCGTGTCACGGACAAGAGAGGCGTCGACTGTGTTCTCAACTCG---------CTGTCC
GGCGACCTCCTCCACGCTTCGTGGGAC------TGCGTCGCGCCTTTTGGCGTCTTTGTT
GAGCTTGGCCTGCGTGATGTCGTCAACAACACGCGCCTCCACATGAAACCGTTCCATAAG
AACATTACATTTTCCTTTTTCGATGTTAAGGACTTACCTATG---CCT---------ACG
CTAGCTAAACTACTCAACACCATCTACGACCTGGTCAGCCACGGCCGTCTAACGCCCGTC
TCACCTATTACCGCCTATAGCGTCGATCGCGTCAAGGAAGCCTACCGCACGATGCAGCAG
GGT---AAGCACCGCGGCAAGATTGTCCTCACCTTTACTCCTAGT---------------
---GCCCGAGTGCCCGTCCTGTTC------CCGGCC---ACGGACTCGCTCACTCTGAAC
CCGAATGTGGCCTATCTCCTCGTCGGAGGCCTGGGCGGCCTGGGACGTAGCCTTGCCCAG
CTTTTGGTCTCATGCGGCGCTCGCAACCTCGTCTTTCTCTCTCGCTCGGGGTTACCTAAC
GGATCCTCCGCTGCTAGGGATCATATTATTAAGCTTAAGAGC------ATA---------
GGCGCCAAGACATACGTGCTTCGCGGCGATGTGGCAGACAGCAAATCGTTTCTCGCCGCC
ATGCGTCGGTACGAGGACGAG---GGGCAGCCGCCCATCTGCGGCGTTATACATCTGGCC
GCTGTGCTCCGCGACGCCGTCTTCGAGAACATGACGCACGACGAGTGGACTGCGGCCCTG
CGGCCCAAGGTGCAGGGATCGCGGAACCTCGACGGCTACTTTAACCACTCC---CGGCCG
CTCGACTTCTTCATCCTTTGCGCCTCCGTCGCGGGCATCTGGGGCAACGCCGGGCAGACT
GCATACGCGGCAGCTAACACATACCAGGACGCTCTGGCGCACCGCCGCCGC---GCTCAG
GGGCTGGCCGGCGTCGCGGTCGACCTGGGCATCATCAGGGACGTTGGCATGGCGGCCGAG
CAGAGCTTC---GGC---ACGCGCTTCAGTCAGTGGGCTGAGGTCATCGGCATCCCTGGC
GCCGTCTTCCTGGCTCTCATGAAGAGTCTGATCAAGGGGCAACAACAG---CAGCAGCAG
TCTATAGGCACTAATACTTATTCGAGCTCCGACCCGGAGTGGCCGCCTCCACAGGTCTGC
TCAGGCCTCGGGTCAGCCGAGGCTTGGGAG------------GCCCACGACATCGCCCCT
CCGCCGGCTTACCTCGCCGAT---CCACGCTTCGCTGCGCTGGCCGGAGGCAGCGCATCG
---------GGCTTGCAACGGCGGTCTGGTCCGGGGGGAGGCGACGCGAAAGCGTCCTCC
TCTTCCTCGTTGGCTTCTCGGCTGGCCGGCGCGTCA---ACCAGAGATGAA---------
GCCGCCAACGTTGTCGCCGACGCGCTTGTGCACAAGGCGGCTGGTATCCTACAAATCCCA
CCGTCCGAGGTCGACCCGTCACGTCCTCTGTACCAGTACGGCGTAGACTCGCTTGTCGCC
ATCGAAGTACGCAATTGGATCAACGGGGCGATGAAGGCCAACGTAGCCCTGCTCGAAATC
ATGGGCGGCGAGTCGATC---CGCCAGTTCGCTCTCAAGGGCACA---GCGCTCCTGCAG
---CGTCTGGTAAGTATGAAAAATACGTAA------------------------------
------------------------------------------------------------
------------------------------------------------------------
------------------------------------------------------------
------------------------------------------------------------
------------------------------------------------------------
------------------------------------------------------------
------------------------------------------------------------
------------------------------------------------------------
------------------------------------------------------------
---------------------------------------------
>colletotrichum_zoysiae_maff235873__gene_15341
------------------------------------------------------------
------------------------------------------------------------
------------------------------------------------------------
------------------------------------------------------------
------------------------------------------------------------
---------ATGCCTGAGCATGATGCGATTGCCATTGTAGGGCTATCCTGTCGTCTCCCC
GGCGAGGCATCGAGCCCCGAAAGGTTTTGGGACATGATGTTCAACGGGCGT---------
------------------------------------------TCGGCCTACTCAGAAACG
---AACAAGCAATGGAATGCTGCCGGATTTCATGGTGCAACAGACGAC------------
CGCCCCAACATCTGCGTGGCTCGGGGTGGTCATTTCCTTGATCAAGACCATTCCGAATTT
GACGCAACCTTTTTTCATATTAGCCAGCAAGAGGCGGCGGCCATGGACCCCCAACAACGA
CTCATGCTCGAAGTTAGTTACGAAGCATTTGAGAATGCTGGTATGAAGATGGATCAACTA
TCTGCGTCTGCGACCGGCTGCTATGTCGGTGTCATG------GGCACCGACTGGAAGGAA
AGCTTCTCCAGGGACTCGGAAGCTGCCCCCAAATATGCATACACTGGCTCTGCCACCGAG
TTTGTCTCGAGCCGCGTTTCGTGGTTCTTCAACCTCACCGGTCCCAGCATGACGGTCAAC
ACGGCTTGCTCGTCCAGTCTGGTCGCCATGCATCTGGCCTGTCAAAGCCTCCGCACCGGC
GAGTGTGAAACGGCACTCGTGGGCGGGGTAAATCTGATCCTCAACCCGGATTTTTCTTGT
CACCTCTCTAGACAAAAGTTCCTCGCGAGTGATGGCAGATGCAAGACCTTTGACTCGGCG
GCGGACGGATACGGAAGAGGAGAGGGATGCGCTGCACTGGTTCTCAAGCGAGCCAGTGAT
GCAATCCGTGATGGTGACTCGATTCGAGCAGTCATTCGTGCTACCGGTCTGAACCAGGAC
GGGAAGACCAAGTCCATAACTCGTCCGAGTCAAGATGCGCAAGTGTCTTTGATACGGTCA
ACATATAAGCTAGCCGGTCTGGATCTCGGTGAAGCATCATACTTTGAGACCCAT------
---------GGTACGGGCACGAAAACCGGTGACCCTATTGAACTAGGGGCAATCTACGAG
ACAATGGGAATACTGCGC------------GAAGAAGGAGACCCCCTTCACATCGGTGGA
GTCAAGCCCAAT---------------------ATCGGTCACGGTGAGGCGGTAGCGGGA
CTGTCATCCGTCATCAAGTGCGTTTTGATGTTAGAGAAGGATACGATACTACCGACCACG
GGCATCAACGAGTTGAACACAAAGATTCCGTTTCGAAAATGGAGATTAGAGGTACCTCGA
ACTTTACTGCCATGGCCATCGACT---------AAAACGACGCGAGTCCTGAGTGTCAAT
GGATTCGGTGCCGGAGGTACAAATGCACACGTAGTCCTGGAGAGCACCGATAGCTACCTT
GGACGCCCCGGCTTAAGGAATGGGTACCACCAGGAGTCGAATGAAGAC------------
------------------------------------------------------------
---------------------------ATC------------------------------
---------------GAAACGCACCCCGAACGTCCAGCAAACACTCTGAGCCGTCCGCGC
CTTTATATGGTAACATCACTGGATAAGGAAGGCATCAAACGACAAAGGCAGCGTCTGCGA
CAACATGTTGAAAACTTGCCAGACCGGGTT------------------------------
---GCCAGGGACGATGGCTACCTAACTCGGTTGGCATTCACCCTGAACCAACGCCGATCC
CAACTATCATGGATGTCGTATGCTGTTGGCGGATCCGCAGAGCAGTTGGCAGAATCTCTT
CAG------------GACCCCAACTGCATGTCC------------TTC------------
------CGGCATGATGGCAGCCGTCACACAAGGATAGGATTCGTCTTCACTGGCCAGGCT
GCCCAATGGGCGAGAATGGGGTCCGAGCTACTG---CAGTACGACGTGTTTGCCAACAGC
ATTAAAGCCGCCGATCTCTACTTCACCGAGAAGCTGGGGTGTTCGTGGTCCGCACTGGAG
GAGCTGCTCCGCCAGAGC---AGCCTATCCAACATCAACGACCCTGTCTACGCGCAACCA
CTCACCGTCGCCTTGCAGGTGGCTCTGGTAGAGCTGCTGGCATCATGGAATATC------
------ATGCCTTCGTCGATAGTTGGACACTCAAGTGGGGAGATTGCTGGGTCCTTTTGT
GCTGGGGCCATATCTAGAGAAGACGCATGGAGGATTGCGTATGCCAAGAGCCAAGTCCTC
AAGAATATG---------------------ACCGGT---CCTCCTGGGGCCATGTTGGCA
GCGAGTTTGTCGGAGGATGAGGCCCAGATCTATATCGCC------AATGCA---------
---GCATCA---AAGGGACGGGTCGTTGCAGCCTGCATTAACTCACCATCAAGCGTCACG
CTCTCCGGCGATACTGCGGCCATCGAAGATATTCAAGAGCAACTCAAGGCCCAAGGTTTA
TTCCAACGACGGTTGGCGGTTAGCTCTGCCTACCACTCTCACCATATGAAACCGATCGCC
GGAGAGTTCCGCAGCGGCATCGAGGGCATCCGGTATGTT---------------------
---------------------------------------GCAAACGGCACCACCAGCACG
ATCCCAATGTATTCCAGCGTGACAGGAGAAGTTGTGGAT---CCGTGCCTCCTTGGCAGC
CCGGATTACTGGGTCAGCAACGTTGTCTCCCCCGTGCGATTCTCAGAAGCTATGAGCGAA
CTCGCAAAAGCC------------------------------------------------
---------GGAGTGGATATTGTCCTCGAGATCGGTCCTCATTGCGGTCTCAAGAGCCCG
ATTACGCAAATCCTCAAG---------GCTTGCGGA---TTG------------AAC---
---GACGTCCATTACCAGTCAATCCTCTATCGCGGAAAGAACGCCGTCGATACCGCGTTG
CAGTGTGCGGGTGCACTGGCTGCCCAG---GCAGTTCCCGTCAATATCGAAGCTGTCAAC
AGGGACGAAAGACTG---------------GCCACCGCGCTTCGTCGTCCAGTCACTGAC
CTGCCTTCATATGCGTGGAATCATACACGAAGCTATTGGGCCGAGCCGCCTCTGAACCGT
GATCATCGATTGAGGTGT------CAGCCACGACGCGATCTGATAGGGGCACCATTTCCC
TGCCTGTCTGCG---TCCGAGAGGATATGGAGAGGGTTCCTACGCGTCAGCGATGAGCCT
TGGATCGACCACCACCGAGTCCAATCAGCCATTCGCTACCCGGCCGCCGGCTTCCTGTCT
ATGGCTATTGAAGGCGCGCGGCAGCTTTCG---------GACCCAAAG------------
------------CTGACCGTTAAGAAGTTCAGAATCCGGGATTTCGAACTCAAGAATGCT
GCCCTGATTCCCGACGACGGC---GAACTGGAAAGTACGCTTACAGTGAGACGAAAGACT
GGCGGTGCACTGCTCCCA---------GCG------ACTGGCTGGCTCGAGTTCTCAGTC
TCATCTCGAGGA------GTAAAC---CAGGACTTCCGTCAAAATTGCCACGGCCTCATC
AAAATTGAGTACGACAGCCCAGGGCCA---------------------GCCGCCGTTCGT
AAAGTGACCGACGCACAGCATCAGGACATGTGCAAGCGAGAATTCGGA---CGCATAGAG
CAACAATGTACCCAAGTC------CAGGACCAGGACTATCTCTATAACCATCTCGAT---
GAAAAAGGCCTTCGCTTTGGCCCCAATTTCAGAACCCTCTCCGAAATTCGAAGAGGGAAT
GACGTA------TCGCTGTGCACCATCACCATTCCTACATCAGGCTCA---AACTTCACT
CCG---------------------------------------------------------
[truncated: 858,777 more chars]
