# Supplementary material for: Rational deployment of molecular markers for the benzenediol lactones and related compounds biosynthesis in filamentous fungi
Source: PeerJ. 2025 Dec 19;13:e20472. doi: 10.7717/peerj.20472 (PMC12721105; doi:10.7717/peerj.20472)
Supplement: Supplemental Information 2 — Original alignment used to design primer sets (121 cDNAs), reference alignment and phylogenetic tree used in the placement pipeline, phylogenetic placement results summary for the complete set of KS-AT encoding genes across all reference genomes, as well as additional visualizations produced by the pipeline for amplicons (placements of all three experimental amplicon classes on non-collapsed reference tree clades) [file peerj-13-20472-s002.zip › Kawalilo_et_al2025_Supporting_Data/Phyloplace of all KSAT domains containing genes from reference genomes/amp_insilico.fasta]

>Acephala_macrosclerotiorum___hblock__1001__2001_11___1
ACTCAATACGTCGAGGCTCATGTACGTAAAAGACTTATCTGACATAGGGTATTTGCCAACCCGCTTCAGATGCTAACTACAGTCTTAGGGTACCGGCACCAAAGCCGGAGATCCAATCGAAACAAAGGCAATTTATAGTACTATTGGGAAGGGGGCGTCCAAACCGCGCAAGCTGTGGATAGGAAGCGTCAAACCTAACGTGAGTCTTATGTATTGTTGCTGATATCATGTTTGAAGATGCTAACCAGACTCACGCAAATCAGATCGGTCATCTCGAATCGGCTGCTGGAATAGCAGGAATCATTAAAGGCATTCTGTCTATGGAGCACGGTCTCATCCCGCCAAACATCTACTTTTCCAAGCCTAATCCTGCCATTCCCTTTGACGAATGGAACGTCGCTGTCCCCACCAAATTGACGCCTTGGCCTGTTGCCAATACCAAGCGTATGAGCGTCAGCGGCTTCGGCATGGGTGGAACGAACGGCCATGTGGTAAGTCCTGAAGCTTGTCTGAAACATTCACCTCCTCCTCCCACCCCTTCCTAGTATAGTAATACTAAATCCGACATGCAGGTCTTGGAGGCGTTCAACGCAACCCGTTTGTCCAACGGGAACGCGAAGCTCAACGACCTTGCCACTTACGAGAAGCCCCGCAGCAGGAGACGACTCTTCGTCTTCAGCAGCC
>Acephala_macrosclerotiorum___hblock__1501__2501_1___2
CATCCCGCCAAACATCTACTTTTCCAAGCCTAATCCTGCCATTCCCTTTGACGAATGGAACGTCGCTGTCCCCACCAAATTGACGCCTTGGCCTGTTGCCAATACCAAGCGTATGAGCGTCAGCGGCTTCGGCATGGGTGGAACGAACGGCCATGTGGTAAGTCCTGAAGCTTGTCTGAAACATTCACCTCCTCCTCCCACCCCTTCCTAGTATAGTAATACTAAATCCGACATGCAGGTCTTGGAGGCGTTCAACGCAACCCGTTTGTCCAACGGGAACGCGAAGCTCAACGACCTTGCCACTTACGAGAAGCCCCGCAGCAGGAGACGACTCTTCGTCTTCAGCAGCCATGACCAGGCCGGCTTCAAGCGCAATGCTGATGCGCTCGTCGAGCATCTAGACAGCCTTGGACCAGTAGCGTCGAGCCCCGAGTACCTTGCTAATCTTGCCCATACCCTCTCAGGGGCAAAATCAAGTCTCTCATGGAGGGCAACCTTTGCTGCAGAGAGTGCGACAGAACTCCGTGATTATCTGACAACCAAGCCAGGAGAAAATGCCACCAGGGATGCCAGCACCAGCCATCATCGCATTGGGTTCGTCTTCAC
>Acephala_macrosclerotiorum___hblock__2001__3001_1___3
CGCATTGGGTTCGTCTTCACCGGGCAAGGGGCTCAGTGGGCTCGTATGGGCGTGGAGATGCTCGAACACCCTGTCTTTCGGGATTCGGTTGCCCAATCTGCCAACTTCCTTCGAGATATGGGTTGCCTCTGGGATCCCGTCACTGAACTCAACAAGACACAAGACGACTCCCGACTGACCCAGCCCGAGATCAGCCAGCCTATATGCTCCGTGCTCCAGATCGCGCTGGTCGACGAGCTGCGCTCGTGGGGAGTGACACCTTCCAGAGTGGTCGGACATTCCAGCGGGGAGATTGCAGCCGCGTACAGCATTGGAGCTCTGAGCCATCGGGATGCTATTGCAGCAGCGTACTTTCGGGGTGTGGCCTCTGCCACTCTTCGGGTGGATGCGCCACATCTCAAGGGCGGCATGATGGCGGCGGGCTGTTCGCGAGACGAAGCGGACCACGTGATTGCCCAGTCGAAGCTCGATAGTGTCGCCGTCGCTTGCGTCAACTCCCC
>Acephala_macrosclerotiorum___hblock__2001__3001_20___4
CAGTGGGCTCGTATGGGCGTGGAGATGCTCGAACACCCTGTCTTTCGGGATTCGGTTGCCCAATCTGCCAACTTCCTTCGAGATATGGGTTGCCTCTGGGATCCCGTCACTGAACTCAACAAGACACAAGACGACTCCCGACTGACCCAGCCCGAGATCAGCCAGCCTATATGCTCCGTGCTCCAGATCGCGCTGGTCGACGAGCTGCGCTCGTGGGGAGTGACACCTTCCAGAGTGGTCGGACATTCCAGCGGGGAGATTGCAGCCGCGTACAGCATTGGAGCTCTGAGCCATCGGGATGCTATTGCAGCAGCGTACTTTCGGGGTGTGGCCTCTGCCACTCTTCGGGTGGATGCGCCACATCTCAAGGGCGGCATGATGGCGGCGGGCTGTTCGCGAGACGAAGCGGACCACGTGATTGCCCAGTCGAAGCTCGATAGTGTCGCCGTCGCTTGCGTCAACTCCCCTTCGAGCG
>Acephala_macrosclerotiorum___hblock__2501__3501_3___5
GGACATTCCAGCGGGGAGATTGCAGCCGCGTACAGCATTGGAGCTCTGAGCCATCGGGATGCTATTGCAGCAGCGTACTTTCGGGGTGTGGCCTCTGCCACTCTTCGGGTGGATGCGCCACATCTCAAGGGCGGCATGATGGCGGCGGGCTGTTCGCGAGACGAAGCGGACCACGTGATTGCCCAGTCGAAGCTCGATAGTGTCGCCGTCGCTTGCGTCAACTCCCCTTCGAGCGTGACCCTCTCGGGCGATGTCGATGCACTTGAACAGCTCAGAGCTATCTTTGACGAGCGCAAGGTGTTCGCCCGGCGGCTGAAGGTCGAGATGGCTTACCACAGTCGGCATATGAACAGGGTCTTTGGCATTTACTCTGCATCCATTTCCGACATTGAGCCTATACCGCGATACGACAACCAAGATGGAGATGAAGATGCCAGCAGCCGACGTACCCAGATCATGGTATCCAGTGTTACGGGACAGGAGGTAGCACCTGAGCTTCTTGGACCATACTATTGGGTTCGCAACTTGGTCTCGCCGGTTCTCT
>Alternaria_arborescens___hblock__1501__2501_15___6
GCACCTTGACCGGTGAAGACGAAACACAGATTCACTCGCTGTTTGACTCGCGTAGGGGTAGACCAGGAGAGTTGCGAGAGCAGATTTGGCGAAGCAACGCAAGCAGTCTTCCATGGAAATGACGTTCGCTTCTCAGCCAAGGTGTACGCTACATCATTGAGAATCCGGTGATCATTCTCATCGTTCGCATGATTGCACAACCACTTTTCGAAAGTGGAGATAGATCGCTGGACGGCACGCTCGTCAAATGCAGATAGTACGAACAGCTTTGGGGCGGTTTCGTAGTCGTCCATGATATCAGGTGGCGTATCGTCTGCAAAGGATTGCGAATGTGCGTTAGTACCCGTGCTATAGCTGCCGTCCTCACTATTGATCGCCAGGCCATCGTAGGTAACTGGTTCAGCTGCTCCTTTGCTACCGTCAAGCACTTCAGTGCAATGTTGGCCGGACAAACCATGATCACGAAGAAAGCTCAGCGCATCGTCCAGAACAACGTGGGCGTTCGTGCCTCCATATCC
>Amorphotheca_resinae_ATCC_22711___hblock__2001__3001_18___7
ACAGGTCAAGGTGCCCAATGGCAAGGGATGGGGCGTGAGCTTCTCAGCCATCAGGTTTTCGCAGCATCAATTATCAAGTCGGAGACCATCTTCTTGGAGTTGGGAGCGACATGGACTCTACGAGGTAACGCAAGACCCCATAGTCACTACTACTATCTGCTGACCAAGTGAAGATGAGTTATTAAGAGACCCAGAGAACTCTCGCCTAGGTTTACCTCACATCAGTCAGGCTGTGTGTTGTGCAGTTCAGATTGCTTTAGTTGACTTGCTACATTCATGGACACTGCAACCGTCGGCAGTCCTGGGTCATTCCAGCGGCGAAGTTGCTGCGGCCTACGCGGCCGGAATTCTACCTCTTGATTCATGTGTTGCCATTGCGTATCATCGCGGGATCAGCACCATGAAATTGAGAAACACATATCCAGACTGCCGTGGGGCCATGATGGCCGTCGGATGCGGTGAAACCGAGCTACAAGAGCTGCTACATCAAGTGAAAGCTGGAAAAGCGGTAATCGGTTGCAAGAACAGTCCTTCAAGCTTTACTGTCTCTGGAGACCATGACGCTATCATCGAGCTCCAAGAATTACTTAATACACGGAACCTTTTCAACCGGGTTTTAAAGGTCGACGTCGCCTACCATTCG
>Amorphotheca_resinae_ATCC_22711___hblock__2001__3001_12___8
GGGTGAGTTCACACAAGCGACGTTGATCTTATTTTCGAGACCAAGAGCCTTTATCTTCTCATTGGCGTCGGTGCGACCAAGCCCGGCGGCCATCATGGCGCCAACCATTGCTTTGGAGCTCCGTGTCACTGTGTAGCCGCGGTAGTATGCAATAGTGATGGCTTGCTCGGCTGTCACATAGCCTGCAGCGTACGCAGCTGCAATTTCACCCGAAGAGTGGCCCACGACACTCTGGGGCTTTATGCCAAATGCTGAGAGAAGCTTCACCAAACCGACTTGAACAGCGGTGCATATAGGTTGGCTGCGCGAGGCATGATTGATCATACTTGTCTCGGCTGGTTCAAGAAGTGTTTCCAGCAAGGTCCAAGCTGGTGGATGTGGCAGCGACTGCAACGTCGAGTTGAGCATCTGGATGGTTTGCCGGAAGATGGGAAACTCGGCCAGCAATCCACGACCCATTTCCGGCCATTGAGCCCCCTGGCCCGTGAAGACAAAC
>Aplosporella_prunicola___hblock__2001__3001_9___9
ATGTGGTGAGAGTGGAACGCCTGCTCGACCCGGAGCTGGCGTACGAACACTTTGCGCTTCTCCAGGTTCTCCTTGAGCTCAAGAACAGCGTCTTCGTCACCAGACATTGTCAGGCTGGAAGGGCTGTTGACAGCGGCCAGAGCGATGCGGCCGGTGTAACTCTCCAGCTCAGCCTTGCCCTCAGCTTCCGTCATGCCCACAGCAATCATGGCGCCGCGCTTGTTGAACGAACCGGGCGCAGTGCCCTGCGACATGTACAGCCCGCGGTAGTAAGCACAGATGATGGCGTTTTCGAAAGTCAAGATGCCAGCGGCATACGCGGCGGCGATCTCACCAGACGAATGGCCAACAACAGCCGCAGGAACAATGCCCCAGGCACGCAGGTGGTCGACGATGGCCAGCTGCAGCGCAGCGCACAGCGGCTGCGAGAAGATGCTCTGCGCGAGACGCGACTCGTCAGCCGACTTGCTCAGCTCGCCGACGCAGGTCCAGTCCGGCCGGTCGGGCAGCGCCTGCAGCACGGTGTCGCAGTACTCGAGCGTCTGCCGGAACAGCGGCGACTTTTCCAGCAGCTCGCGGCCCATGGCGTGCCACTGGGCGCCCTGGCCCGTGAAGACGAAGCCGACGCG
>Aplosporella_prunicola___hblock__1001__2001_13___10
GAGATTCTATTCGAGCTGTTATTCGAGGCTCAGGTGTGAACTCCGATGGTTGGACGCAGGGTGTGACAATGCCTTCAAGCGAAGCACAAGCCGCTTTGATCAAGTATGTGTACGAGTCGAATGGTTTAGATTATGGGTCTACTCAATATGTCGAAGCCCATGTAAGTAAAACTCCAAGATGGTTGACAATTTTGATTGAGCTAATGCGGATATGTCCCAGGGTACCGGCACTAAGGCGGGTGATCCAAAAGAGATCGGAGCAATTCACCGCACCATTGGCCAGGGCACCACCAAGTCTCGCAAGCTGTGGATTGGCAGTGTTAAGCCAAACGTGAGTGAGAAGCCTGTTCCGTCCGAGATCATGCAACTAATTATTAGCAGATTGGCCATCTTGAGGCTGCTGCCGGTGTTGCCGGCATTATCAAGGGTGTGCTTGCCCTGGAAAATGGACTAATTCCTCCAAACATCTACTTTTCGAAGGCAAATCCTGCCATTCCTCTACAAGAATGGAACATGGCGG
>Aplosporella_prunicola___hblock__1501__2501_10___11
AAGGCAAATCCTGCCATTCCTCTACAAGAATGGAACATGGCGGTACCTACAAAGCTAACGCCCTGGCCTGCTACCCAGACAGTGCGACGCATGAGCGTCAGTGGGTTCGGCATGGGCGGTACGAACGGACACGTCATCCTGGAGTCATTCAAACCCAGTCAAAGACATCTTACCAACGGCAATAGTACTGCAAACGACAAACTCGTCAATGGCGATGGTACTGCTCTACATAGCGCCCATCATCCAGGGAAGAGATTGTTTGTCCTTAGCAGTCAGGATCAGGCTGGTTTCAAGCGCGTGGGCAAGGCACTTGCGGAGCACCTAGAGAGTCATGGCCCTGCTGCATCGACCCCGGACTATCTCGCCAACCTTGCATACACGCTTGCAATTGCAAGATCCGGCTTATCTTGGAGGGCCAGTTTCCTAGCTGAAAATGCGGCGGAGGTGCGGGAGAAGTTAACAACGGATCCGGGAGAGAACGCCTCTCGCATGTCAACCAGCCAACCACGCATTGGCTTTGTCTTCACTGG
>Aplosporella_prunicola___hblock__2001__3001_3___13
ATTGGCTTTGTCTTCACTGGGCAAGGCGCTCAATGGGCGCGGATGGGCCTCGAGCTACTAGAGCACCCCGTGTTCAAGGGTTCTGTGGCAAAGTCTGCCGAGATTTTGAAAACCCTCGGATGCGACTGGGACCCAATCGCGGAGCTGGCCAAGGACAAAGACGAGTCGCGACTTGGAATTCCCGCGATTTCACAGCCAATTTGCTCAGTCTTGCAGATTGCCCTGGTCGATGAACTGAGTTCGTGGGGTATAACTCCATTGAAGGTTGTTGGTCATTCAAGTGGAGAAATCGCTGCAGCTTATGCCACCGGAGCTTTATCCCACCACGACGCTATAGCAGTGGCCTATTTCAGGGGCAAAACATCTGCCGGGCTCAAGCACCTCAAAGGCGGCATGATGGC
>Aplosporella_prunicola___hblock__501__1501_16___14
CAAACAGCGTGCTACATCGGCTCCTCGATGAGCGATTATCGAGATGGTATTGTGCGGGATTTTGGGCATTACCCCAAATATCACATTTTGGGAATCAGCGAGGAGATGATCTCCAATCGCGTCTCTCATTTCCTGGATATCCATGGTCCTAGCGCCACCGTCCACACGGCCTGCTCGTCGAGCCTCGTAGCAACTCACCTTGGTTGTCAAAGCATAAAGTCGGGAGAATCGGAAATGGCCATCGTCGGGGGCGTTGGTATGATCCTCAGCCCAGATGCGAACATGCATCTCCACAACTTGGGCTTTTTAAACCCTGAGGGTCACTCAAGAGCATTCGATGAGAATGCAGGTGGCTATGCCCGCGGTGAAGGCTGTGGAATTCTGGTCTTGAAGCGACTGGACAGAGCCCTTGAAGACGGAGATTCTATTCGAGCTGTTATTCGAGGCTCAGGTGTGAACTCCGATGGTTGGACGCAGGGTGTGACAATGCCTTCAAGCGAAGCACAAGCCGCTTTGATCAAGTATGTGTACGAGTCGA
>Aspergillus_alliaceus___hblock__1501__2501_15___15
GGATATGGTGGAACCAACGCTCATCTTATTCTCGACGATGCGTTTCATTATCTGAAGGGTAGGTTAAAATGATCCCTCCACTGTCAAGCTGCTGCGGAACATGAATCACTCATGACGTGTGAACAGAAAGAAATCTGGCCGGTAATCACAACACACGGATAGAATCCAGCACACCACTCTCCCAAAGTACTGATTCAGGAATTTCACTTGACGAGGGAGACTCCCTATTGAAGAAAGATGGAACAGCCAAGAAAAAGCTGTTCGTCTTTTCATCACCTGAACAAGATGGTCTTGCTCGCATGGCCCAGACATATGTAGAGTTTATCAGAAGCAATTCGAGCTTGAACGACAGCGAACTGCCTCTTGAGAAAAGCACAGAGATGGCTGCTCTAGCCTACACCCTTTCCGAGCGGAGAACCATCTTTGATTGGAGAAGCTTTGCTATCGCAGGGTCGATGGAGAGTCTCGCAGAATCATTGGAGAGGACTCTGCCTAAAATTTCCCGTGCTGTCAAGTCCCCATCCTGTGCTTTTGTCTTTACTGGACAAGGAGC
>Aspergillus_burnettii___hblock__1501__2501_15___17
GCTCCTTGTCCAGTAAAGACAAAAGCACAGGATGGGGACTTGACAGCACGGGAAATTTTAGGCAGAGTCCTCTCCAATGATTCTGCGAGACTCTCCATCGACCCTGCGATAGCAAAGCTTCTCCAATCAAAGATGGTTCTCCGCTCGGAAAGGGTGTAGGCTAGAGCAGCCATCTCTGTGCTTTTCTCAAGAGGCAGTTCGCTGTCGTTCAAGCTCGAATTGCTTCTGATAAACTCTACATATGTCTGGGCCATGCGAGCAAGACCATCTTGTTCAGGTGATGAAAAGACGAACAGCTTTTTCTTGGCTGTTCCATCTTTCTTCAATAGGGAGTCTCCCTCGTCAAGTGAAATTCCTGAATCAGTACTTTGGGAGAGTGGTGTGCTGGATTCTATCCGTGTGTTGTGATTACCGGCCAGATTTCTTTCTGTTCACACGTCATGAGTGATTCATGTTCCGCAGCAGCTTGACAGTGGAGGGATCATTTTAACCTACCCTTCAGATAATGAAACGCATCGTCGAGAATAAGATGAGCGTTGGTTCCACCATATCC
>Aspergillus_caelatus___hblock__1501__2501_15___18
GCCCCTTGCCCTGTGAAGACAAATGCCAGCGCTTCGGCCTTCTTCTTGTCTGCGAATACGAATTGCTGCAGGTCGCCATCGAAAGTAGCTTCTTTTTGGGCGTTCGTTGTAACGGTGAATGCCCGACTAGGGAAGCGCGTACGACAATTGGCGAGAGTATGGGAAAGATCAAGCAGATTGTACTGTTGGACCACTGATCCATGTGCTTCAATATTCCGCTTTAAGGTCGGTTTATCGTGAGCTGAGAATGGTAATAGAAATGGCCGGTTTCGTTCAAGGGCTTTCCTGGTTATGCGGGCTCGGGGCCTACAATGGCGACCAGTATACCTGTACAGTTGCGGCGCCATAAGCAGGGAGTCAGCTGCTTCTATAATGATATGTGCGTTCGTCCCTCCATATCC
>Aspergillus_coremiiformis___hblock__2001__3001_2___19
GGTGAGTTGACACAGGCGACGGTCACCTTAAACTTGGTCTCCGCCATCAGCTGCTCTGCTTGCGCTCGCGAACAGCCCACGGCCATCATTCCCCCTGCGCGGTTCTTCAGCCCAGCCGAGGACTTGCCCCTGAAATAAGCAACCGCCAGCGCATCGCGGTGGGAAAGAGCGCCGATGGTATAGGCTGCGGCAATTTCTCCACTGGAATGGCCAACCACCTTCGATGGCGAGATTCCCCACGACCGGATTTCATCAACCAGGGCAATCTGCAGCACTGAGCAGATGGGCTGGCTGATTTCCGGCACACTAAGCCGAGACTCCGTTTGTACTTTGCTCAACTCCGTGACTGGGTCCCACTCGCATCCCATATCTTTGAGGAAGCCGACAGACTTCGCTACGGACTCGCGGAACACACGCCGTTCCAGCATCTCTATGCCCATGCGAGCCCACTG
>Aspergillus_coremiiformis___hblock__2001__3001_4___20
TGGTAGGCGACGTCGACTTTGAGCCGTCTGGCAAACACGCCGCGCTCGTCGAGAATGACCCGAAGTGCTTCCAGGGTTGCTGCGTCTCCGGAGAGAGTGACACTCGAGGGTGAGTTGACACAGGCGACGGTCACCTTAAACTTGGTCTCCGCCATCAGCTGCTCTGCTTGCGCTCGCGAACAGCCCACGGCCATCATTCCCCCTGCGCGGTTCTTCAGCCCAGCCGAGGACTTGCCCCTGAAATAAGCAACCGCCAGCGCATCGCGGTGGGAAAGAGCGCCGATGGTATAGGCTGCGGCAATTTCTCCACTGGAATGGCCAACCACCTTCGATGGCGAGATTCCCCACGACCGGATTTCATCAACCAGGGCAATCTGCAGCACTGAGCAGATGGGCTGGCTGATTTCCGGCACACTAAGCCGAGACTCCGTTTGTACTTTGCTCAACTCCGTGACTGGGTCCCACTCGCATCCCATATCTTTGAGGAAGCCGACAGACTTCGCTACGGACTCGCGGAACACACGCCGTTCCAGCATCTCTATGCCCATGCGAGCCCACTGCGCACCTTGGCCGGTGAAGACAAATCCGATACG
>Aspergillus_coremiiformis___hblock__2001__3001_7___21
GGTGAGTTGACACAGGCGACGGTCACCTTAAACTTGGTCTCCGCCATCAGCTGCTCTGCTTGCGCTCGCGAACAGCCCACGGCCATCATTCCCCCTGCGCGGTTCTTCAGCCCAGCCGAGGACTTGCCCCTGAAATAAGCAACCGCCAGCGCATCGCGGTGGGAAAGAGCGCCGATGGTATAGGCTGCGGCAATTTCTCCACTGGAATGGCCAACCACCTTCGATGGCGAGATTCCCCACGACCGGATTTCATCAACCAGGGCAATCTGCAGCACTGAGCAGATGGGCTGGCTGATTTCCGGCACACTAAGCCGAGACTCCGTTTGTACTTTGCTCAACTCCGTGACTGGGTCCCACTCGCATCCCATATCTTTGAGGAAGCCGACAGACTTCGCTACGGACTCGCGGAACACACGCCGTTCCAGCATCTCTATGCCCATGCGAGCCCACTG
>Aspergillus_leporis___hblock__1501__2501_15___22
GGATATGGAGGGACGAACGCACACATCATTGTTGAAGCAGCTGACTCCCTGCTTACGGCGCCGCAACGATATAGGTATAATGCTCCCCATCGTAGGCCCCGAGCCCGCATAACCAGAAGAGCACTTGAACGGAATCGGCTGTTTCTCTTACTGTTCTCAGCCCATGACAAGCCGACCCTAAAGCGGAATATCGAAGCACATGGAGTGGTGGTCAAGGAGTACAATCTGCTTGATCTTTCCTATACTCTCGCCAACTGTCGCACGCGCTTCCTGAGTCGGGCATTCGCTGTTGCAACAAACGTGCAGAAAGAAGTCATATTTGGTGACGACTTGCAGCAATTCGCATTCGCAGATAAGAAGAAGACCGAAGCGCTGGGGTTTGTCTTCACAGGACAAGGGGC
>Aspergillus_novofumigatus_IBT_16806___hblock__1001__2001_11___23
GGCTGCTGAAGACGAAGAGTCTTTTCTTGGCACGCGTCCTCTCTAATTTGGAAAAGCCGTTGATCGTTCCAGACCCATTGGCGAAACGGGTCGGGTCGAACGATTCCAGGACTACATGGCCGTTGGTGCCACCCATGCCGAAGCCGCTGACGCTCATACGCTTTGTATGAGCAACAGGCCAAGGCGTCAATTTGGTGGGTACAGCAATGTTCCATTCGTCAAATGGAATCGCGGGATTGCCTTTAGAGAAGTGAAGATTGGGGGGATAAGATTGTGCTCCATCGATAGAATGCCTTTGATAATTCCCGATATACCAGCAGCTGATTCGAGATGGCCAATCTGATTTTGAAGTCAGCATCCTCAGATATGATGTCGGACAATCCACGAGACTCACGTTGGGTTTCACACTTCCTATCAAGAGCTTGCGCGGTTTTGGCGAGCCTTTCCCGATGGTGCTATAAATGGCCTTTGTTTCAATTGGATCTCCAGCTTTGGTCCCCGTACCCTAAGGCTGCGGTTGGTAACGGTAAACCCCTTAGGTCTGATAGGGCTTTTTGCTTACGTGTGCCTCGACGTATTGTGT
>Aspergillus_novofumigatus_IBT_16806___hblock__1501__2501_2___24
GCACCTTGTCCTGTGAAAACGAAACCAATTCGTGGGGCCCGAGTGGCACTGCTGGCGTCCCGGGAGGCGCCTTCCCCTGGATCGGTGCTCAGATGGTCACGGAGCTCAGTCATGTTCTCAGCAATACATGTTGCCCGCCACGAGAGGCTGGATCTGGCCCGGGAGAGTGTGTAGGACAGATTTGCCATGAAGTCCGAGCTCGAGGCCACGGGACCGACGGTGTCTAGATGTTCAACCAGGGCATCAGCATTCCGCTTGAAGCCGGCCTGGTCGTGGCTGCTGAAGACGAAGAGTCTTTTCTTGGCACGCGTCCTCTCTAATTTGGAAAAGCCGTTGATCGTTCCAGACCCATTGGCGAAACGGGTCGGGTCGAACGATTCCAGGACTACATGGCCGTTGGTGCCACCCATGCCGAAGCCGCTGACGCTCATACGCTTTGTATGAGCAACAGGCCAAGGCGTCAATTTGGTGGGTACAGCAATGTTCCATTCGTC
>Aspergillus_novofumigatus_IBT_16806___hblock__2001__3001_17___25
CTGTGGTACGCCATCTCGACTTTCAGTCGCCGGGCAAACACCTTACGCTCGTCTAAGATGGCTCGGAGTTGCTCAAGTGCGTCAACATCGCCCGACAGCGTCACACTGGAAGGTGAGTTGACACAGGCGACGGCAGCGGTGCCATCGAGCTTCGACTGTTGGATCAATTTCTCTGCTTCGTCTCGCGAACAGCCGACAGCCATCATGCCGCCCTTGAGATTTGGCGCATCAGTTCGAAGCCTGGTAGCAGCCACGCCCCTGAAGTAGGCAGCTGCAACTGCGTCGCGGTGGCTAAGCGCTCCAATGCTGTATGCAGCTGCGATCTCGCCGCTGGAATGCCCAACCACTCTGGACGGTGTCACGCCCCACGACCGCAGCTCGTCGACTAGGGCGATCTGGAGCACGGAGCAGATCGGCTGACTGATCT
>Aspergillus_novofumigatus_IBT_16806___hblock__2501__3501_3___26
AGAGAACCGGAGAGACCAAGTTGCGGACCCAATAGTATGGCCTTAGAAGCTCTGGTGCGACCTCCTGGCCAGTCACACTGGATACCATGGTTGGAATGCGTCCATCTTCGTTCTCGTTCTCATTGTACTTTCGTGGTATAGGCTTAAGATCGGCAATGAGTTCAGCGTAACTGCCAAACACACGATTCATATGCCTGCTGTGGTACGCCATCTCGACTTTCAGTCGCCGGGCAAACACCTTACGCTCGTCTAAGATGGCTCGGAGTTGCTCAAGTGCGTCAACATCGCCCGACAGCGTCACACTGGAAGGTGAGTTGACACAGGCGACGGCAGCGGTGCCATCGAGCTTCGACTGTTGGATCAATTTCTCTGCTTCGTCTCGCGAACAGCCGACAGCCATCATGCCGCCCTTGAGATTTGGCGCATCAGTTCGAAGCCTGGTAGCAGCCACGCCCCTGAAGTAGGCAGCTGCAACTGCGTCGCGGTGGCTAAGCGCTCCAATGCTGTATGCAGCTGCGATCTCGCCGCTGGAATGCCC
>Aspergillus_pseudocaelatus___hblock__1501__2501_15___27
GGATATGGAGGGACGAACGCACATATCATTATAGAAGCAGCTGACTCTCTGCTTATGGCGCCGCAACAGTACAGGTATACTGGTCGCCATTGTAGGCCCCGAGCCCGCATAACCAGGAAAGCCCTTGAACGAAACCGGCCATTTCTATTACCATTCTCAGCTCACGATAAACCGACCTTAAAGCGGAATATTGAAGCACATGGATCAGTGGTCCAACAGTACAATCTGCTTGATCTTTCCCATACTCTCGCCAATTGTCGTACGCGCTTCCCTAGTCGGGCATTCACCGTTACAACGAACGCCCAAAAAGAAGCTACTTTCGATGGCGACCTGCAGCAATTCGTATTCGCAGACAAGAAGAAGGCCGAAGCGCTGGCATTTGTCTTCACAGGGCAAGGGGC
>Aspergillus_pseudotamarii___hblock__2001__3001_19___28
GGTTTCGTCTTCACGGGACAGGGTGCGCAGTGGGCAGGAATGGGAAAGGAGCTACTCGAGGCATATCCGGTGTTTCACGAATCAATTCGAAGAATCAACGACTTTATAAAATCCATTGGTGCTCCTTACTGTATGGTGGGTACGTTAATCTGGTATTACCCCTTACCAGTATTCACTTCATGTCATGACCAGCATCCACTGATAATGAATATAGAAGAGATCCTGAATAATCAAGAGGATTCGCGATTAAGCAACCCCCTCTTCAGCCAGCCCATATGCTCTGCCCTTCAAATAGCCCTGGTTGATCTACTGGCATCTTGGGGAATACATCCAGACTCGGTGACCGGACACTCTAGCGGGGAAATTGCCGCTGCATATGCGACTGGCGCACTGACCATGGAGGATGCCATGTCAGTGGCTTACTACCGAGGAGTGGTTGTCACCAACTCGCCTTTCGCTAATGGGCAGATAAGGGGGGCCATGCTTGCCTTGGGGGCGTCTGTCCAGGAGAGCCAGTCGTATCTCGATAAGCTCCAACCGGGAAAGGCTGTTGTAGCGTGTATCAATAGCCCAGTGAGCGTCACGATTGCCGGAGACCTCCCTGCTATTGATGAACTAGAGCAGATCGTCCGCGAAAAGCAAGTGTTTAGCCGCCGACTAGCAGTGGAAGTTGCATACCACTCGCACCACAT
>Aspergillus_sclerotiicarbonarius_CBS_121057___hblock__501__1501_13___29
TCGATGCCGCCTTCTTCAACATCAATCCGCTGGAGGCGGATGGCATCGACCCCCAGCAACGAATCCTGCTGGAAACGGTTTACGAGGCGGTGGAGTCTGCGGGGTGCACACTCAAAGCGCTGCAAGGCTCATCGACATCCGTCCATGTTGGTGTCATGAATGCTGATTACTGGGATCTGCAAATTCGTGACACCGAAACCCTGGGAACTCACAACGCTACCGGCACAGCGCGAAGCATCCTTTCAAACCGGATATCATATTTTTTCGACCTCAAGGGACCATCCATGACCATCGACACAGCCTGCTCCAGTTCCTTAGTGGGGTTACATCTTGCCGTGCAGGGACTCCGAAACGGGGATGCCACAGCAGCCATTGTCGCAGGCGCCAACCTGATCCTGGATCC
>Aspergillus_steynii_IBT_23096___hblock__1501__2501_20___30
CCCTGACCCGTGAACGCAAACACCACCCGTGGTCCAGTCGATGTCGACTTTTCGAATGTCGAAACGAGACCATCTTTATTGGCTAACGCAAACGCACGATTCGGTAAATGGACGCGTCTTCGCGCAAGCGTGTAGGCAAGATCCGGCAAGGATGGAGTCTTGTCTTGAACATATCGTGCAACTGCGTCAACACGCCTGTCTAATGAGCTCTTGCTTTTAGCCGAGACAACCAGCAAATGAGTCTCGCTATTAGATCGAGCATGCAGTCCCAATTTGATGGTTTCGAAGGGAGAGGGGAGGGAGGCGCAATCGAGAATGGTCTTCCAGTCCGCGACTGATTAGCAAGAGCATCTACCGTGGAATGCTAGGGAGCCAATTGAAGAATATCTGGAGTACCCACATGAGCATTCGTTCCTCCGATACCAAACGAGTTCACGCTGACGCGCTTCCGTCGGTCAGCAGGCCATTGTGTGGGCTCCACCGGGACTCGGAGCTTGGCGCTATCGAAGGGAACTAGAAGACATCAGAGAAGCACACAGACGCCATGTGAGATGGAGAATAGATGGAGAACGGTACTCTTGGGATTCGGCGAGCGGAAGTGGACGTTGGGCGGGATGAG
>Aspergillus_udagawae___hblock__501__1501_13___31
TTGACGCAGCCTTCTTCAACTACTCGGCGGAGATGGCCCAGGTGGTCGACCCTCAATTCCGGCTGCAGCTCGAATCCGCTTATGAAGCGCTTGAGAACGGTCTGCTCTCTATGCTTTCGAGTCGAAATGACATCAACTAACTAACTGGCAGCCGGCCTGCCCCTGTCCCGGGTAATGGGGTCTCGGACGTCCGTCTTCGCTGGCGTCTTCGCCCACGACTACCAGGAGGGAATCATCCGGGACGAAGATAGACTGCCACGATTCAACGTAGTCGGCACATGGAGCCCCATGTCATCCAACCGCATCTCGCACTTTTTCGACTTCAGGGGCGCCAGCATGACTCTAGAAACCGGCTGTTCGACGACATTGGTGGCTCTCCACCAAGCGGTCCAGACCTTGCGCAACCGTGAGGCCAACATGTCCATGGTGACTGGCGCCAACGTGATGCTGAATCC
>Aspergillus_ustus___hblock__1001__2001_9___32
ATGTACCTCTCCAACCAAGGGTTCCTCGGCCAAGAGGGCCGCTCAAAGACCTTTGACGCCAGTGGAGATGGATATGGCCGTGGAGAGGGATGCGGCGTCGTCGTGCTCAAGAGAGTCGAGGACGCTCTCCGAGACGGCGATAACATTCGCGCGATTGTCCGTGGCACTGGCGTCAATCAAGACGGCAAGACAAAGGGTATCACCCTGCCTAATGCTGTCGCCCAAGCCGAGTTGATCAAAGCGACGTATCAGTCGGCAGGTCTGGATATGGGAGATACCCAGTATTTCGAAGCTCACGTAAGAACACTACGCGCATATAACATCTTAAAAGAGTACTAACGTATCCAGGGCACTGGAACCCAAGCTGGTGATCCAACCGAGCTGGAGGCTGTCTCGCTCACTATCGGTTCTGCCCTGCCAGGAGATAAGCAGATCCTGGTTGGATCAGTAAAACCAAACGTGAGATCATCCTCACCGTGTTTCTGTTTTGAAATACTGACCTCACCAGATTGGCCACGTCGAAGCCAGTGCCGGTATTGCGGGTGTGATCAAAGGAgttctggcgctggagaatgGCCTTATCCCCCCgaacatcctcttcaacacgcCGAATCCCAAGATTCAATTCCAGAAATGGAAGGTCGCTGTTCCGACCGCCCTTACTCCCTGGCCCAGCGATGGCGTCCGCAGAATGAGTGTCAACTCGTTCGGAG
>Aspergillus_ustus___hblock__2001__3001_2___33
CAATGGGCACGAATGGGGATGGAGCTACGGCAATACGACGTCTTCCAATCGTCGCTTGAAAGCGCcgaggccttcttcaagcggcAGTTGAAATGCCCGTGGTCTGTTATTGACGAGATGGAGCGGATCGACGGAGAGTCCAAGATCAATCTGCCCGAGTACAGCCAGGCCCTCTGCACAGTCCTCCAGGTGGCTATTGTCGACCTACTGTCATCCTGGGGTATTACTCCAAcggctgttgctggtcaCTCTAGCGGTGAAATCGGAGCGGCGTACTGCCTGGGTGCGTTGAGTCGCGAAGATGCCTGGACGGTCGCCTACTACAGAGGTATCCTGTCCGCGCGCATCCCTGAGTTCCGCCCGGACCTGAAGGGCTCCATGATTGCGGTTGGCCTGGGAGAGGACGACGCTGAGAAGTACATTGCCCGTGTCAGCAAGGGCACTATTGCAGTCGCCTGTGTCAATTCACC
>Aspergillus_ustus___hblock__501__1501_5___34
GACGCCTTTCACCATTCCAAGCGAGGCCGTTTAGGAACCAGTGTGGCTGCCGGTGGTCACTTCCTTGAACAAGATTTGGCTACATTCGAtgcggccttcttcaacatcagCCAGAATGAAGCATCCTCAATGGACCCGCAACAACGACTGACCCTTGAGGTATCATACGAAGCCTTCGAGAATGCTGGTGTTCCTATCGACAAGCTGTCAAATAGTAGTACCGGCTGCTATATTGGTGGTTTCACCAGCGATTGGAGAGAAGCGCTGACTCGGGATGCCGAGGCCGCACCGATGTATACTGGTACCGGTGTGGGTTCAGAGTTTCTGTCGAATCGAGTTTCATGGTTCTTCAACATGAAGGGGCCCAGCTTGACGCTGAATACGGCCTGCTCATCGAGTCTGGTTGCCTTTCACCTGGCCTGCCAAAGTCTGCGGACACGCGAGTCTAGCATGGCCATTGCTGGTGGCGTCAGTGTACATCTCAATCCTGACTTCTTCATGTACCTCTCCAACCAAGGGTTCCTCGGCCAAGAGGGCCGCTCAAAGACCTTTGACGCCAGTGGAGATGGATATGGCCGTGGAGAGGGATG
>Aureobasidium_subglaciale_EXF-2481___hblock__1501__2501_15___35
GCACCTTGACCGGTGAAGACAAAGCCAAGAAGAGGAGTCTTACCCGACTTGGTGAACTTCAAATCCTTAGCGGTCAACTTGACCGTGAGATCATCGATGGAGTCTGCGATGAAAGCTCGCCGCCATGCAAATCTCGACCTTCTCTCGTTGAGAGTGTACGAGAGATCTGTCAGGTAGTCGTTAGACTTGGTCGAGCTTCGTAGATGACTTGCCAGTTTGTCCGCGTATGCTACACCGGCTTTTTCGTCGAAAGCAGAGAGAACGAAGACATTCTTTCTGACTTGTACGGGTTCGTCGGGAGTCAGAGGCTCTTCGAGAGTCACAGGCTCTTCATCAACGATGGTTGTTCTCCAAGAGCCAGTAAGTCGTCTGGAGGTCAAGTAGCCTTCAGCTTCGTCCAGGATGGCATGTGCGTTTGTTCCACCATAGCC
>Botryosphaeria_dothidea___hblock__2001__3001_19___39
ATGTGCCGCGAGTGGTAGGCCAGATTGACCTGCAGCATGCGGGCGAAGTGGCCGTCCTTGACCAGCAGTGCCTTGGTCTCCTCCAGCGCGGCCACGGGGCCCGAGAGAGTGACGCTGTCGGGGCTGTTGTGGCAGGCAATCTCAACGGCTCCCTCGGAGCCGGTAAGGTACGACGCAGCTGCCTCAGCGCCGAGGCCAGCGGCGAGCATGCCGACGTCCGACTTTCCGGTGTTGTTCGTGGCGACGGCCGCCTGGCCGCGGTAGAACGCGGCCTTGATGGCATCCTCTTCACTCAGGAGTCCCGCGGCGCAGGCGGCGGCGATCTCGCCAGACGAGTGTCCCATGACACACTCCGCAGTGACGCCCCAGCTCTCGAGGACGTCCAAGATGGCCAGCTGCAGGGCAGTGACGAGCGGCTGGGAGAATTCGGGCTGGCGTAGCGCCTGCGGGCTGCGCGCTTCGGTGAGCTCGCCTGTCCACCACAGTTAGTAATGCCATCCCGAGAGCACATGACACTGAAACTCACTGAGAAGTGACCATTTGGGCGGGTTCGCCACCGTGCGGAGGGCCTTGTCGAGACGTTCGATGACGAGTCTGGCGCGGGGGAATGTCTCCAGCAACTGCTTGCCCATCTGCGACCACTGCGCGCCCTGGCCAGTGAAGACGAAGCC
>Byssochlamys_nivea___hblock__2001__3001_18___40
ACGGGTCAAGGTGCTCAATGGCACGCCATGGGTCGTGAGCTGATGGTCTACCCTGCCTTCTCATCTTCTCTTAAGATGGCAAATGTCTTGCTCACTCGAATGGGGGCTAGCTTCTCAATCCTTAGTATATTCCTTGCAAAAACTAGCTCTGCAGGACTGTTGCTGATGACTCCCAGATGAGCTTTCGAAAGACGCAGAATCATCGTCAGTGAACGAAGCACATATTAGTCAACCAATATGCACAGCTGTGCAAATTGCCCTTACAGAATTGCTGCGTTCATGGAACGTCTATCCCGCTGCAGTCACTGGCCACTCCAGTGGAGAGATTGCCGCAGCGTATGCCGCCGGAGCACTCACTCTCGAGGCAGCAATGGCCATCGCTTACCATCGCGGCATCGCCACCGTCGACCTCAAAGCAAAGTTCCCCAACCTTGAAGGCGGTATGATGGCAATAGGAGCAAGTCCAACAGAGATTCAACCTCTTCTAGACTCTCTAACACAAGGAAGAGTTGTCGTAGCTTGCATCAACAGCCCCTCGAGCATCACTGCGTCTGGTGACGAGCCAGGAATTTCCGAATTGCAAAAGATTGTTGACGAAAAACAGATATTCAACAGAAGACTGAGGGTCGACGTCGCCTACCATTCG
>Byssothecium_circinans___hblock__2001__3001_14___41
CCTGAGATAAGCCAACCCATCTGCTCGGTCTTGCAGATCGCCCTTGTCGACGAATTGTGTTCATGTGGAGTAAGGCCCGCAAAGGTTGTTGGTCATTCCAGCGGCGAGATCACCGCTGCTTACAGCATTGGCGCTCTGTCACACCGTGACGCATTAGCAGTGGCTTACTTTCGCGGCAAGGCTTCGGCTGGCCTCAAGCACCGCACCGGAGGAATGATGGCCGTTGGGTGCTCCCGCGAACATGCCAAGAAGCTCATTACTGACGCGAAGATTCCAGCCACAGTTGCCTGCGTCAATTCCCCCTCAAATGTTACCGTATCGGGCGACAGTGCTCATTTGGAAGCACTCGAAGCTGTCGTCCAAGAACAAGGCCTATTTGCGCGGCGACTCAAGGTGCATGTTGCCTACCATTCCTCGTACAT
>Byssothecium_circinans___hblock__501__1501_6___42
TCTTCCATGAGCGATTACCGAGACGGTGTCTCGCGGGACTTCGCAAACGCTCCGAAATACCACATCCTCGGAGTCAGCGACGAGATGATATCCAACCGTATTTCGCACTTCTTGGACATCCATGGCCCCAGCGCCACTGTCCAGACCGCCTGCTCTTCTAGCCTCGTAGCAACGCACCTCTCCTGCCAGAGCTTGCGTTCGGGGGAGTCGGAGATGGCCATCACTGGTGGAGTTGGCTTAATTCTTAGCATCGATGGCACTATGCACCTCAACAATCTCGGATTTCTCAATCCTGAAGGCCACTCTAGATCCTTTGACGAGAAAGCGGGCGGATACGGCCGGGGTGAAGGCTGCGGTGTCATCGTCCTTAAACCGCTGGATAAGGCAATTCGAGACGGCAATACCATCCGCGCTGTAATCCGTGCTTCTGGCGTCAATTCCGATGGCTGGACACAGGGTGTGACGATGCCTTCGGGCGAAGCGCAGGCCGCGCTCATAAAGTAAGTATATGAATCCAACGGACTGGACTACGCTTCGACCCAGTACGTCGAAGCACATGGCACTGGGACC
>Byssothecium_circinans___hblock__2001__3001_19___43
ATGTGGTGCGAATGATAGGCATTGCCACCCGTGTGCAGCAGCCGAGCAAATGTGCCATCGACTTGCAGTTGAGCCTGCACCTTCTTGACCGCCTCAACGTTGCCAGAAACGGTCACGCTCTGCGGCGAGTTGATGGCAGCAATTTGCACTTCCTCTTCGAAACCGCCGACTTCCAGCAGCGACCTCGTATCATCGGCTGAGAGACCCACAGCCAACATAGCGCCGGGGCGCGTGTTGCTTGCAATGGCCTTTCCACGGAAAAACGCGGCCACAATGCTGTCTTCCAGCGAGGCACTACCCGAGGCATAGGCAGCTGCAATCTCGCCTGAAGAGTGCCCTACCGTCACAACTGGAGTGATACTCCACGACTTAAGCAGATCTACAAGGGCGACCTGAAGTGCAGTGCACACCGTCTGCGAGACATCGGCATCCTGGACCGACACCTAAGCAGGGGATACAAGTTAGCAAAGCTCACGCAAGGGTCGGCATGTATTGTAGTAGATGAGGCAAGGCCAAAGTCTCAAAGCTCAATGAGCGGACTTTGTACCTAGGGGTTTACTGACCTTAGAGTCTCCTCCAAGCACATCCTCCAGCGTCCACGACGGTGCAGACGATAGCCCACTGAGAACCGCATCTTGCTTGCGGATAGACTCTCGGAAGGCACGGTACTGGAACAGCTCTTTGCCCATACCTTGCCATTGCGCTCCTTGACCTGTGAAAACGAAGCC
>Chalara_longipes_BDJ___hblock__2501__3501_5___44
CCAATCTCAATGAGCAGGTCGACGTTCAATGCCGAATTCCTCTGCTGCCGTTTGGCGCGAACATTGTCGAGGCAAAGCACCTTCACGGCTTCCGCAAAGCGGACTTTGGAAAGCATATTGTCGACCCAATACTGACTTCCGAGCTTGGAGGAATCGAGTTTTTCGCCAGTTACTGAAGAGTAGAAGTCGCACTTTCCAGTAGATCCAACCTTTAGATTAGAGAGTTTGGCCAGGTATTCGTCCGCAACAACCTGCATATGAGATGAGTGGTAGGCAACGTCGACGCGCAACTTTCGATTGAAAACACCTTCGCTGTTTAGTATAATCTGCAGCTCATCAACGGCTGGCACATCTCCCGCAAAGGTCACACTTGTTGGGCTATTCACACAAGCGATGCTGAGCTTCCCGTGCACAAGTCGAGCAATGTGCTTCTCTGCCTCTTGCGGTGTTAAACTGGCAGCCATCATCCCGCCCTT
>Chalara_longipes_BDJ___hblock__2001__3001_20___45
CAGTGGGCTAGAATGGGAATAGAGCTTCTTCAATACCCGGTTTTCAAAGCTAGTATTTCCGACGCGGATACTTATTTGAAGGAAGTTCTTGGATCCGAATGGTCGGTGTTGGACGAGCTGCAGAAGAATGAAAAGATTTCGTCCATCCAGCGTGCGAAGATCAGTCAACCTGTGTGTACTATTCTTCAAGTCGCTCTTGTTGACCTTCTACGAACGTGGAACGTCAAGGCATCTGCTGTTGTTGGTCACTCGAGTGGCGAAATCGGAGCAGCATATTGCTACGGAGCTATAACACGCGAAGATGCCTGGAAAATCTCGTATTTCAGAGGCAAAATCTGCTCTGAATTGCATGACGAGGCTCCAGAATTAAAAGGCTCTATGATGGCTGCAGGATTATCGCCTGATGATGCGCATAAGTACATTGCAGAGCTCACTAAAGGCAAGGTAGTCGTTGCATGCGTCAATTCTCCATCGTCTG
>Chalara_longipes_BDJ___hblock__501__1501_18___46
CTCATGCGTGATGCTGAGACTTCACCGATGTATGCTGGGACCGGGACAGGCTTCTCCCTTCTCTCAAACAGAATTTCGTGGTTCTATGATCTCCGAGGCCCAAGCATGACTCTAGATACAGCTTGCTCATCTAGTCTTGTTGGTCTGCATCTTGCTTGTCAAAGTCTCCGAGTAGGGGAATCGAAAGTAGCGGTGGTGAGCGGAGCAAACCTGATTCTAAGTCCCGATTTGGCTATGTGGCTTTCAAATTTGCATATGACATCAAAAGATGGATTATCAAGATCATTTGCGGACGGAACTACTGGCTATGGGCGAGGCGAGGGCATTGCTACCTTGGTCTTAAAACCACTTGTAGATGCTCTACGCGACGGAGATCCTATACGTGCTGTTATTCGTGGGACTGGTGTAAATCAGGATGG
>Chalara_longipes_BDJ___hblock__1001__2001_3___47
GCGTCGTCGAGTATGGCATGTGCATTCGTCCCGCCATAACCAAAAGAGTTGACGCTCAAACGTCGCAGGCCGCTAACAGGCCATGCTGTTAGAGTGGTAGGGACCTTGATCCTCCATTCTTCGAAGGGAATCTGGGAATTACCCGTCTTGTAATGAATGTTTTTTGGGATCACGCCACTCTCTAGGATGTACACTCCTTTGATAAGGCCGGCTAGTCCGGCACACGCTTCTAGGTGGCCAATCTGCACAACAGTTAACTTGTTTGCAAGTACAAAAGACCTGGGTACTTAGCACATTTGATTTAACTGACCCTACAAAGAGCTTATCGCCCTGCCGCCGTACAGCGCCCAAAGTTTCCGCGATTGCGCGACTCTCTGAGGGATCGCCCGCGCGTGTACCCGTGCCCTAGGATGGCTCAAATCAGCATACATATACGTATACAAATACATATATATCGCGTACATGAGCCTCAAAGTAGTAAGTGTCGCTGAAGGGGAGCCCAGCTGAGACATAGGTGGCACGGATTAGTTCGGCCTGCGCTTCTGCGTTCGGCACGGTGATTCCCTTTGTCTTGCCATCCTGATTTACACCTGTACGTACTCGTGATCAGTAGCACACCACTTTAGCAGCCAACCCAATCTACGACGGCTGCACTCACCTGTCCCTCGGATGACGGCCCGGACCGTGTCTCCTAATCGATGATTGATATCAGTTGTGGAAACCTTAGCCTTAAGGAGACGTTGCGTGCGTGAACGAACATACCGTCGCGGATCGCATCACTGATGGGCTTGAGGATGATCGCCGCGATGCCCTCCCCTCGACTGTAGCCATCTCCTCTCTCGTCGAAGCTCTTGCAGAGCCCGTCCGGCGACAGGAACTGCTGGTTGGAAAG
>Chalara_longipes_BDJ___hblock__2001__3001_2___48
GGGGAGTTGACACACGCAACAACGACTTCGCCGACAGTGACCTTGGATATCAAATCCCACGCTTGAGCCTCAGAGCATCCGGCAGCCAACATTGTTCCTCGAAGTTCCGGAGCGATAGTTTTCAATTGAGACGACAGAGTCCCCCGGAAATATGCAATTTTCCAGGCGGTCTCTTTGGTCAATGCACCCAAGCAGTATGCTGCAGCAATCTCACCACTTGAGTGTCCAACCACAGCAGCTGGGCTGATATTCCAAGACGCTAACAAATCAACAAGGGCAACCTGAAGAACCGTACAAAGAGTTTGACTGTACTCCGGAAGATTGATGTTCGAGTCACTTTCTCCACGACTCATTTCCTCGATGACAGACCACTTACAACCGAGTGTGAACGAGAGATACTCATCAGCATCCTCCAGGCTGCGTCGAAAAACGTCGTAATTGCAGAGCTCAATGCCCATACCAGCCCATTG
>Chalara_longipes_BDJ___hblock__501__1501_18___49
CCATCCTGATTTACACCTGTACGTACTCGTGATCAGTAGCACACCACTTTAGCAGCCAACCCAATCTACGACGGCTGCACTCACCTGTCCCTCGGATGACGGCCCGGACCGTGTCTCCTAATCGATGATTGATATCAGTTGTGGAAACCTTAGCCTTAAGGAGACGTTGCGTGCGTGAACGAACATACCGTCGCGGATCGCATCACTGATGGGCTTGAGGATGATCGCCGCGATGCCCTCCCCTCGACTGTAGCCATCTCCTCTCTCGTCGAAGCTCTTGCAGAGCCCGTCCGGCGACAGGAACTGCTGGTTGGAAAGCATCATGAACATGTCTGGATTCAGCATGATGTTCACTCCGCCTGCGATGGCTATCTTGGATTCTCCGGTCCGAAGGCTTTGGCACGCCTGGTGGACGGCAACCAGCGACGACGAGCAGGCAGTGCCCAGCGTCATACTGGGTCCGCGAAGGTCGTAGAACCAGGACAGCCTGTTCGAGAGCAGTTCGCTTCCGGCCCCTGTACCCGTGTACCTTGGAGCCGTTTCAGCGTCTCGGAACAG
>Chlorociboria_aeruginascens___hblock__1501__2501_15___50
GGCTATGGAGGAACAAACGGCCATGTGATTGTTGAGGGGGTTGACTCATTATTCCCCTTCTACTCACATGGTAAACCGAAGAGTAAAGCTGAGTATGACCATTCAACCACGAGGCCATTACTGGTTGGATTCTCAGCCCATGACAAGACCACTTTGAACAGAAACATCACTGCTCATGCAAAGGTCGCTGACCAATTTTACCTGGCCGACTTGGCATATACACTAAATAAGAGACGTTCTAAGTTCACCCAGAACGCTTTCACCATTGCGACTGAAGGAAATGAGCCAGAAAACTTTGCCCTTGCATCCTTCAAGTATGGAGCTTCTAGTAAGAAAACACCTCAACTTGGTTTTATCTTCACTGGACAAGGTGC
>Cladonia_grayi___hblock__1001__2001_15___51
TCGTCGAGGATAGCATGCGCGTTCGTTCCTCCATAGCCAAAAGAATTCACACTGATCCTCCGCAATCCAGAAGTTGGCCATGGAGTCAAGGTAATGGGCACCTCCAGACCCCACTCCTTGAACTTGATTCTTGGATTTCCTTTCTTGTAATGGATTGTTGCCGGGATCATACCGCATTCAAGTGTCAAAACGGATTTGACAACCCCAGCCATACCCGCACACGCCTCCAAGTGTCCAATATTTGACTTCACAGAGCCTATGTAAAGTGGATCACTGGAGGAACGCTCTTTGGAGATTGTCTCAGACAGAGCCAATGTCTCTTCTGTATCACCGGCCTGGGTACCGGTGCCGTGAGCTTCCACGTAACGTGTGTCTCTAAAATCTAGCCCCGCGGCAGAGTACGTATCTCTAATCAACATCGCCTGGGCTTCTGCGCTGGGGAGTGTGAAACCTTTGGTGTGTCCGTCCTGGTT
>Cladonia_grayi___hblock__1501__2501_15___52
GCCCCTTGACCTGTAAAGACGAAGCCAATCCGAGGGTGACCGCGGGCTCTGGTTATTGATACATTTTCATCATTCCGCAAGTTCTCCCAAAGCTGCTGGATCGACGATGCCGTGAGGCTCGTCCTCCACTGAAGCGTAGCCCTCCGACTAAGCGTAAAAGATAAATCTGCTAGATAAGTCTGGCTGTTCAGACTCTCATCGCCCAATTTATTCGACAGATGATTAGCAAATGCCTGTTTCGTACGCTTCAATCCCTCTTTATCCTGGGCGCTGAATAAGAAGAGACGAGGCATGACTTCGCGATCTTTATCATTGAGGTTGTTTGGAGGCCTCTCGTCTCCATCCACGTAGCCATTAGTGTAAGGCTTTACGTCTCCGTTGGCGTAGCCGTTCATCAAACGCTTGGATTCATTGACTGAGCTCCTACTCATCAGTCCATGACGTCTCGAAACTTGAGTGTAATGCATTGCTTGGACTCCACGACTTTGCAAATAATGATACGCGTCGTCGAGGATAGCATGCGCGTTCGTTCCTCCATAGCC
>Cladonia_grayi___hblock__1501__2501_7___53
CGCCCCTTGACCTGTAAAGACGAAGCCAATCCGAGGGTGACCGCGGGCTCTGGTTATTGATACATTTTCATCATTCCGCAAGTTCTCCCAAAGCTGCTGGATCGACGATGCCGTGAGGCTCGTCCTCCACTGAAGCGTAGCCCTCCGACTAAGCGTAAAAGATAAATCTGCTAGATAAGTCTGGCTGTTCAGACTCTCATCGCCCAATTTATTCGACAGATGATTAGCAAATGCCTGTTTCGTACGCTTCAATCCCTCTTTATCCTGGGCGCTGAATAAGAAGAGACGAGGCATGACTTCGCGATCTTTATCATTGAGGTTGTTTGGAGGCCTCTCGTCTCCATCCACGTAGCCATTAGTGTAAGGCTTTACGTCTCCGTTGGCGTAGCCGTTCATCAAACGCTTGGATTCATTGACTGAGCTCCTACTCATCAGTCCATGACGTCTCGAAACTTGAGTGTAATGCATTGCTTGGACTCCACGACTTTGCAAATAATGATACGCGTCGTCGAGGATAGCATGCGCGTTCGTTCCTCCATAGCCA
>Cladophialophora_immunda___hblock__1001__2001_6___54
GTACCACCCATACCAAAGCCACTGATGCTCATTCGCTTGGTCGGAGCAGCAGGCCATGGTGTCAGTCTGGTGGGCACGACCATATTCCATTCGTCCAGCGGAATGGCTGGATTGGGCTTCGTGAAGTTGAGATTCGGTGGGATCATGCCGTGCTCTAGAGCAAGCACTCCTTTGATGATGCTGGCGACCCCCGCCGCCGCTTCCAGATGCCCAATATTGGGCTTCACAGACCCGACGTAAAGTCTTTTCCGCCATTTGCTCTGGCCGATGGTCTTATGGATTGCGCTGGTCTCTACTGGATCACCAGCCTTTCCGAAAGGGTACTGTTAGCCAGTGGCCGCTTCAGAAATAGATGGACTCGGCCTTTCAAGCTTACCTTGGTTCCAGTACCATGCGCTTCGACGTACTGCGTTGATCCGTAGTCCAGCCCATTGCGCCCATAGACGTTTTTGATGAGAGCTGCTTGGGCTGTGAGAGAAGGCATTGTCACACCAGGTGTCCAGCCATCCGAGTTGACGCCGGAGGCACGTATCACGGCTCGGATATTATCCCCATCTTGAATGGCTGTCTCCAGCCGCTTCAGGATC
>Cladophialophora_immunda___hblock__1501__2501_8___55
ATCAACTCGATCCCCATGCGCGCCCACTGTGCCCCTTGGCCAGTAAACACGAATCCGATCCTTGGAGAGCTGTTCGGAGCACGCACGGCACCTTCGCCCAAAGACCTAGTCAGGCGCTCACGCAGCTCAGCGGCGTTCTCGGCGATGATTGCGTCTCGCCATGCAAGGCCGGAACGGGCTTTCGCGAGAGTGTGGGCGAGGTTGGAGAGGTAGGCGGGACTTGAGGCTGCTGCGCCGAGGCTGCCGAGATATTCGGACAGGGACTGACCCACTCGTTGGAAGCCAGCTTTATCTTGGCTGCTAAGGAGGAAGAGACGCTTAGAAGTGCTTTTGCGACTGGCTGAAACACCGTTGGTAGTTTTGGCTGGAAGGTTGTAGCCATCAAGGACTAAAGGTAAGAAAACTTGTCAGCGGGCTGCGGCTATGAGGAAAATATCATCTCGAACGGACGCACCAATGTGAGCATTCGTACCACCCATACCAAAGCCACTGATGCTCATTCGCTTGGTCGGAGCAGCAGGCCATGGTGTCAGTCTGGTGGGCACGACCATATTCCATTCGTCCAGCGGAATGGCTGGATTGGGCTTCGTGAAGTTGAGAT
>Cladophialophora_immunda___hblock__2001__3001_1___56
GGGGAGTTCACACAAGCGACAGTCGCTGATAGGCTGTTCTCCTTCATCGACGCCGTCGCTTCGTCAGGTGAGCAGCCGACGGCCATCATCCCGCCGTTCTTTGCGGCCAGTCTAGGAGCACTGGATACAGTTCCGCGATAATATGCGGCTGCTACTGCGTCTCGGTGCGATAGGGCGCCCAAGGTGTATGCAGCGGCGATCTCCCCGCTGGAGTGGCCCACAACCTTCGATGGTGTGACGCCCCAGCTGCGCAGCTCGTCGACGAGCCCGATTTGGAGAACGGTGCAGATGGGTTGGCTTATCAACGGCATGCCGAGGCGAGAGTCTTTCTCGAATGCGGAGAGTTCGTTTACAGGGTCCCAGTCGCAGCCCAGATCCCTCAAGTATTGAGCAGACCGTGCCTATATGGAATCATGGAGGATTAGAATATGTCCCACAGTGGTTGAGACGCTTCTGTCCCTTATACCCGGATTAACTTACAATAGAAGCGCTAAACACCGACCTATCCATCAACTCGATCCCCATGCGCGCCCACTGTGCCCCTTGGCCAGTAAACACGAATCCGATCCT
>Cladophialophora_immunda___hblock__2001__3001_16___57
GGTGACGCTGGAAGGGGAGTTCACACAAGCGACAGTCGCTGATAGGCTGTTCTCCTTCATCGACGCCGTCGCTTCGTCAGGTGAGCAGCCGACGGCCATCATCCCGCCGTTCTTTGCGGCCAGTCTAGGAGCACTGGATACAGTTCCGCGATAATATGCGGCTGCTACTGCGTCTCGGTGCGATAGGGCGCCCAAGGTGTATGCAGCGGCGATCTCCCCGCTGGAGTGGCCCACAACCTTCGATGGTGTGACGCCCCAGCTGCGCAGCTCGTCGACGAGCCCGATTTGGAGAACGGTGCAGATGGGTTGGCTTATCAACGGCATGCCGAGGCGAGAGTCTTTCTCGAATGCGGAGAGTTCGTTTACAGGGTCCCAGTCGCAGCCCAGATCCCTCAAGTATTGAGCAGACCGTGCCTATATGGAATCATGGAGGATTAGAATATGTCCCACAGTGGTTGAGACGCTTCTGTCCCTTATACCCGGATTAACTTACAATAGAAGCGCTAAACACCGACCTATCCATCAACTCGATCCCCATG
>Cladophialophora_immunda___hblock__2501__3501_5___58
CCAATCTCAATGAGCAGATCTACCGTCTTCTCCCCGTTACAGTTGGCTGGTACAACCAGCTCCTTGACAGCATCTGCGAAAAGGACAGGGGAGATGAGGTTTTGTACCCAATAGTATGGTCCCAGATCACTAGCATCAACTTCATGGCCGCTGACGCTGGATACCATGGTGACGCTCTCTCCCTGCTGCTGGAGGTCTGACAAGATGTCGTCTTGACCGACTTCGGCGATGGCGGCGTAGTAATCCATGGAGACGGAGTGCATGTGCGAGGAATGGTAGGCGACTTCAACTTTCAGTCTTCTGGCGAAGGTTCCGCGTGAGTTTAAGATCGCTTTGATGGCTTCTAATGTCTTGACGTCGCCTGACAAGGTGACGCTGGAAGGGGAGTTCACACAAGCGACAGTCGCTGATAGGCTGTTCTCCTTCATCGACGCCGTCGCTTCGTCAGGTGAGCAGCCGACGGCCATCATCCCGCCGTT
>Cladophialophora_immunda___hblock__501__1501_6___59
GGTTCCAGTACCATGCGCTTCGACGTACTGCGTTGATCCGTAGTCCAGCCCATTGCGCCCATAGACGTTTTTGATGAGAGCTGCTTGGGCTGTGAGAGAAGGCATTGTCACACCAGGTGTCCAGCCATCCGAGTTGACGCCGGAGGCACGTATCACGGCTCGGATATTATCCCCATCTTGAATGGCTGTCTCCAGCCGCTTCAGGATCAGGACACCACAGCCCTCGCCACGACCGTACCCGGCAGCGTCTGCGTCGAATGAGCGGCTGTGTCCTGCTGGATTGAGAAACCCCAAATTGTTAAGATGTGAAGAGCCCTCTGTACCAAGGATCAAGCCAACGCCGCCAGCAATGGCCATGTCTGATTCTCCCAACTGCAAGCTCTGACAGGCGATGTGCGTTGATACTAAACTCGAAGAGCAAGCCGTCTGAACAGTGGCGCTTGGGCCGTGGATGTTCAAGAAATGGGATATTCGGTTGGCGATCATCTCGTCGCTCATACCCAGAATGTGGTACTTGGGATAATTCTGAAAGTCTCGAGATACCGAATCTCGGTAATCACTCATCGAGGA
>Colletotrichum_chlorophyti___hblock__2001__3001_19___60
ATGTGGTGTGAGTGGTAGGCAGTCTCAACCTGCAGACGTCTGTTGAACATCTGCTTCTCCTCGAGATTCTTCTCAAGCTCGGCGAGAGCACCGCTGTCACCAGAGATGGTCAAGCTGGAAGGGCTGTTGTAGCAGGCGATTCTGACCTGCTGCTCCTTCAATGCGTCAATCATGGGCTGAACTTCCTCCTTGGTACCGCCGACAGCCATCATGGCGCCCTGAAGGTCGGGGTTTCTCTTCTTCAGAATGGGGATAAGGCGACCTCTGTGGTAGGCAATAGCCATGGCGGCCTCGAAACCAATGATGCCGGCAGCATAGGCGGCACCGATCTCACCACTGGAGTGGCCGGCGACAGCCACAGGGCGAATACCCCAGGTACGGAGCAGGTCAGTCAACGCAAGCTGGACAGCGCTGCAAGCCGGCTGGCTGATGTGAGCCTCGGACACCTTTGAAGACTCCTGATCCTTGCTGAGCTCCTCAACGAGAGACCATTCGGCGCCCAACTTCTTGAGACACTCATCGGCTCTGTCGATGGCAGCGGTATAGATGGGGTACTGGCCGTACAACTCACGGCCCATGCCCCACCATTGAGCACCCTGGCCAGTGAAGACGAAGCC
>Colletotrichum_chlorophyti___hblock__2001__3001_9___61
ATGTGGTGTGAGTGGTAGGCAGTCTCAACCTGCAGACGTCTGTTGAACATCTGCTTCTCCTCGAGATTCTTCTCAAGCTCGGCGAGAGCACCGCTGTCACCAGAGATGGTCAAGCTGGAAGGGCTGTTGTAGCAGGCGATTCTGACCTGCTGCTCCTTCAATGCGTCAATCATGGGCTGAACTTCCTCCTTGGTACCGCCGACAGCCATCATGGCGCCCTGAAGGTCGGGGTTTCTCTTCTTCAGAATGGGGATAAGGCGACCTCTGTGGTAGGCAATAGCCATGGCGGCCTCGAAACCAATGATGCCGGCAGCATAGGCGGCACCGATCTCACCACTGGAGTGGCCGGCGACAGCCACAGGGCGAATACCCCAGGTACGGAGCAGGTCAGTCAACGCAAGCTGGACAGCGCTGCAAGCCGGCTGGCTGATGTGAGCCTCGGACACCTTTGAAGACTCCTGATCCTTGCTGAGCTCCTCAACGAGAGACCATTCGGCGCCCAACTTCTTGAGACACTCATCGGCTCTGTCGATGGCAGCGGTATAGATGGGGTACTGGCCGTACAACTCACGGCCCATGCCCCACCATTGAGCACCCTGGCCAGTGAAGACGAAGCCGATCCT
>Colletotrichum_chlorophyti___hblock__1001__2001_11___62
GGCTGCTGAAGACGAACAGCCTTTTCTTGTCGGCGACGATGTTGTTGTTAGAGGCATCGTAATTGCTATGCCCGTTTGTTAGTTGTTTTGATGGTCGTTTTTTAAATTCTTCGAGGACGATATGGGCATTGGTGCCACCCATGCCGAAGCTGCTGACGCTCATGCGTTTTGTCTCGGCCACAGGCCAGGGCGTCAGCGAGGTCGGGACGACCATGTTCCACTTGTCAAAGGGAATGTGAGGGTTGGCCTTGTGAAAGTGAACGTTGGGCGGGATCATGCCGTGCTCCAGTGCCAGGACGCCCTTGATAAAACCGGCCACACCTGCGGCGGGCTCGAGATGGCCAATGTTTGCCTTCACGCTGCCCACATACAGCTTGCGGGACTCGCTCGCGTTTTGGCCAATGGTGTCGTGAATCGCTCCTAACTCGATAGGGTCTCCGACTTTGGTGCCAGTCCCGTGAGCCTCGACGTACTGGGT
>Colletotrichum_chlorophyti___hblock__1501__2501_6___63
TGCGAGGTTGGCGATGTACTCGGGCTCGCCCTTCTCAGACGTCCACGTTGGATTTTCGCGGCGGACGTTGCTGAGGTGCTGCACGAGTGAATCAGAGACGCGCTTGATGCCCGCCTGATCGTGGCTGCTGAAGACGAACAGCCTTTTCTTGTCGGCGACGATGTTGTTGTTAGAGGCATCGTAATTGCTATGCCCGTTTGTTAGTTGTTTTGATGGTCGTTTTTTAAATTCTTCGAGGACGATATGGGCATTGGTGCCACCCATGCCGAAGCTGCTGACGCTCATGCGTTTTGTCTCGGCCACAGGCCAGGGCGTCAGCGAGGTCGGGACGACCATGTTCCACTTGTCAAAGGGAATGTGAGGGTTGGCCTTGTGAAAGTGAACGTTGGGCGGGATCATGCCGTGCTCCAGTGC
>Colletotrichum_chlorophyti___hblock__2001__3001_4___64
TGGTAGGCTACCTGGACTTTGAGTCGGCGGCAGAAAATCTTCTGTTCTTCCAGCGCAGCCGCCATGGCGTCGATCGCCTTCGAGTCACCGGAGAGGGTGATGCTAGACGGGGAGTTGACGCAGCCGACGCCGACCTGCCCGGCGAGTCCGAGCTTCTCGATAAGGGCCTCGGCTGTCTCGCGGGAGCATCCCGCCGCCATCATGGCGCCGTTCAAATGGGGCGCCACCGTCGGCAGCAAGGCCGAGGCCGTGCCACGGGAGTAGGCCACCACAAGCGCGTCCCGGTGCGTCAGGGCGCCCATGCAGTAGGCCGCGGCGATCTCACCGCTCGAGTGGCCAATGACCTTGGCCGGGTTGCTAAGGACCGGGGAGCCCCACGACCGGATCAAGTCGACGAGTGCAATCTGCAGGACGCTGCAGATGGGCTGGCTGATCTCAGGCTGGCCCAGCCGTGACTCCTTGCCCGTCTTGGATAGCTCGGCCACGGGATCCCAGGTGCAGCCGATGCCCTTGAGAATGGCGGCTGACCGGGCGACGGAGTCCCGGAACACGGGCCGCGAGAGGAGCTCAATGCCCATGCCAGCCCACTGGGCGCCCTGGCCCGTGAAGACGAAGCCGACGCG
>Colletotrichum_chlorophyti___hblock__2501__3501_20___65
GTGCGACAGGATCTGCTCGATGGGCCCGCTCAGGGTGCTGTGCGGTCCGATCTCAACGAGCAGGTCGATCTCGGGCTCGGTCTGGCCCTCGGGCTGGACGAGCTTTTTCAGGGCATCGGAGAACAGCACAGGGGATAGGAAGTTCTGCAGCCAGTAAAAGGGGCCCAGCTGTTCGGCAGGCACCTCATCGCCCTGTACGCTCGAAATCATGCGAGGAGGAGGAGCGGCATTTTTATCTGCAGCAACATCAACGGGCTCGACGCCCTCCATGGCCTGGTAGTATTCGCCGGAAACGGCGGCCACATGGGACGAGTGGTAGGCTACCTGGACTTTGAGTCGGCGGCAGAAAATCTTCTGTTCTTCCAGCGCAGCCGCCATGGCGTCGATCGCCTTCGAGTCACCGGAGAGGGTGATGCTAGACGGGGAGTTGACGCAG
>Colletotrichum_chlorophyti___hblock__2501__3501_7___66
TTCTGCAGCCAGTAAAAGGGGCCCAGCTGTTCGGCAGGCACCTCATCGCCCTGTACGCTCGAAATCATGCGAGGAGGAGGAGCGGCATTTTTATCTGCAGCAACATCAACGGGCTCGACGCCCTCCATGGCCTGGTAGTATTCGCCGGAAACGGCGGCCACATGGGACGAGTGGTAGGCTACCTGGACTTTGAGTCGGCGGCAGAAAATCTTCTGTTCTTCCAGCGCAGCCGCCATGGCGTCGATCGCCTTCGAGTCACCGGAGAGGGTGATGCTAGACGGGGAGTTGACGCAGCCGACGCCGACCTGCCCGGCGAGTCCGAGCTTCTCGATAAGGGCCTCGGCTGTCTCGCGGGAGCATCCCGCCGCCATCATGGCGCCGTTCAAATGGGGCGCCACCGTCGGCAGCAAGGCCGAGGCCGTGCCACGGGAGTAGGCCACCACAAGCGCGTCCCGGTGCGTCAGGGCGCCCATGCAGTAGGCCGCGGCGATCTCACCGCTCGAGTGGCCAATGACCTTGGCCGGGTTGCTAAGGACCGGGGAGCCCCACGACCGGATCAAGTCGACGAGTGCAATCTGCAGGACGCTGCAGATGGGCTGGCTGATCTC
>Colletotrichum_chlorophyti___hblock__501__1501_2___67
AGTCCCGTGAGCCTCGACGTACTGGGTCGAGTCGTAATCCAGCCCGTTCGAGTCGTAGACCAGTCGAATCAGCTCAGCCTGGGCTGAGCCGGACGGCGTCGAGATGGTCTTGGTCCAGCCGTCCGAGTTGACACCGCTTCCGCGGATGACCGCACGAATGTGGTCTCCATCCCGAACAGCCTGGTCTAGTGGCTTGAGTACGACAACGCCGCAGCCCTCGGCACGTGCGTAACCATTCGCTGCCTCGTCAAAAGAGAGCGAGCGTCCATCTGGGTTGAGCACTCCTAAGCTGTTGAGTTCCATGGTTGCCTCGGGTCCGAGGATCATGTTGATTCCGCCGGCGACGGCCATCTAGCACGAATGTTATATGTTAAGCAAGAAAGACAACAAATATTATGGCAGCGTTCGAATTCAAGGGTTGGACCATATCTTCACATATCAGATACGTACGTACCTCTGCCTGGCCAGACCGCAGGCTCTCGCAGGCCTGATGAATAGCCACAAGACTGGACGAGCAGGCCGT
>Colletotrichum_fioriniae_PJ7___hblock__1001__2001_5___68
CAAAGCCACTGACACTCATCCGCTTGGTCTTGCAGACAGGCCAAGGTGTTAGCTTTGTCGGTACGGCCATGTTCCATTCATCGAATGGAATTGCGGGGTTGGGCTTGTTGAAGTAGATGTTGGGGGGTATCATTCCGTTCTCCATGGCCAGGACGCCCTTGATAATTCCCGCTACACCAGCGGCAGCTTCTAGATGACCGATCTAGGAGCTTGGGATTAGTCTTCCATTAATTCAGTGGCCAGTAACTTCGAAATCCTTACATTTGGCTTGAGACTTCCCATCCAAAGCTTTCGCGACTTCGTCGCACCTGATCCGATGGTTCTTGAGATAGCTCCCGCTTCCAGGGGATCTCCAGCCTTTGTGCCTGTGCCCTACAAGACAATCGTACTGTCAATCTGGCTATCACATGAGTTCAATTGTTGGACTTTGGTGGTGACTTACGTGAGCCTCTACATATTGAGTCGCAGAGTAGTCGAGTCCATTAGATTCGAAGACGTATTTGATGAGCGCCGCCTGTGCCTCGCCAGAAGGCAGCGTCACACCCTGCGTCCACCCGTCCGAGTTGGCGCCCGTGGCCCGGATGACAGCACGGATAGGATCTCCATCAGCAAGCGCCTTGTCCAGCCGCTTGAGGATGAGGGCGCCAGCACCTTCACCGCGACCATAGCCACCAGCATCTGCATCGAATGACCGAGAGTGGCCCTCGGGGTTGAGGAACGTCAAGTTG
>Colletotrichum_fioriniae_PJ7___hblock__1501__2501_4___69
AGTTCTTCGACTGGGTCCCAGTCGCAGCCCATGGACTTCAGGAGAGCCGCAGACCGCGCAACTGAATCTCTAAAGACTGGGTGGGACTTGAGCATCTCGACACCCATGCCAGCCCACTGCGCTCCCTGGCCAGTAAAGACGAACCCAATCCTCGGCTTGCTGTCCGGGGTTCTTGTAGTCTTGTCGCCAGCAGTGGTTGAAAGCCTGTGTCGGAGCTCAGCGGCGTTTTCAGCCGACAAACTCCATCTCCAAGTCAGGCCCGACCTCGCGACAGACAGGGTGTGTGCCAGCTTGGCGAGATACTCTGGACTCGAAGCAGCGGGGCCAAGGGCGTCCATGTGCTCAACCAACTTATCGCCGATGCGTTTGAACCCAGCTTGATCGTGACTGCTGAAGACAAATAGTCTCTTCTTGTTGTTTGGAGTCTCGCGGGCGACACCGTTGGCGGGCAGTAGTGACTTCCACTGGTCCGAGTTGAATGACTCCAATACAACGTGGCCGTTTGTGCCGCCCATGCCAAAGCCACTGACACTCATCCGCTTGGTCTTGCAGACAGGCCAAGGTGTTAGCTTTGTCGGTACGGCCATGTTCCATTCATCGAATGGAATTGCGGGGTTGGGCTTGTTGAAGTAGATGTTGGGGGGTATCATTCCGTTCTCCATGGCCAGGAC
>Colletotrichum_fioriniae_PJ7___hblock__2001__3001_6___70
GTACAGATGGGCTGGCTGATCATAGGCGCCTTGAGACGTGACTCTTGCTTTGACCTCGTGAGTTCTTCGACTGGGTCCCAGTCGCAGCCCATGGACTTCAGGAGAGCCGCAGACCGCGCAACTGAATCTCTAAAGACTGGGTGGGACTTGAGCATCTCGACACCCATGCCAGCCCACTGCGCTCCCTGGCCAGTAAAGACGAACCCAATCCTCGGCTTGCTGTCCGGGGTTCTTGTAGTCTTGTCGCCAGCAGTGGTTGAAAGCCTGTGTCGGAGCTCAGCGGCGTTTTCAGCCGACAAACTCCATCTCCAAGTCAGGCCCGACCTCGCGACAGACAGGGTGTGTGCCAGCTTGGCGAGATACTCTGGACTCGAAGCAGCGGGGCCAAGGGCGTCCATGTGCTCAACCAACTTATCGCCGATGCGTTTGAACCCAGCTTGATC
>Colletotrichum_fioriniae_PJ7___hblock__2501__3501_1___71
CAGGTTGCGTACCCAGTAGTAGCCCCCAAGCAACTCAGGGGCAGCTTCACTACCAGTGACACTAGAGATCATGGTTACTCGCTTAGTGTCGTCCTCCTCTGAGCCATTTGGCTCAATGTCTGCGATGGAAGCGGCGTAGTCTGCTGCAGCACCCTGCATGTGGCTAGAGTGGTAGGCGACATCAACCTGAAGCATGCGAGCAAACATGCTTTCCTTCTCGAGGATAGCTCGCAGTCTCTCGAGAGCAGCCGAGTCACCCGAAATGGTGACGCTGTTTGGAGAGTTCACACAGGCTACTGTCGCGACACCGCCGAGATGCTCTCCGTGTTGCGCGAGCAATGATCGTGCTTGATCATAGGAGCAGCCGACAGCCATCATGCCGCCCTTGAGGCCGACCAGACCGGAGGAAGCTTTGCCTCTGAAGTAAGCGATGGCAATGGCATCACGGTGGGTGAGCGCCCCTGCGCAGTACGCTGCTGCAATCTCTCCACTTGAGTGGCCAGCGACTTTTTTGGGTGTCACGCCCCAAGAGTGCAGCTCGTCAACCAGGGCAATCTGCAAAACGGTACAGATGGGCTGGCTGAT
>Colletotrichum_fioriniae_PJ7___hblock__501__1501_20___72
GGGGTTGAGGAACGTCAAGTTGGCCAGCTGAATGTTGCCGTCGGGGGTGAGCGTCAGACCGACACCACCCGCAATGGCCATTTCCGACTCTCCGGAGTGGAGACTCTGGCAAGCCAAGTGCGTAGCCACCAGACTCGAGGAGCACGCCGTCTGGATGGTGGCACTGGGGCCGTGGATGTCGAGAAAGTGCGAGATACGGTTCGAGACCATCTCCTCGCAGTTGCCGAGGATGTAATACTTAGGCCAGTTTGCGAAATCCCTGGTCACCATGTCTCTGTAGTCGCTCGTCGAGGAGCCGATGTAACACGCAGTTTGTGTGCCGGCGACTTTTGGCAGGGGCATACCGGCGTTCTCGAGCGCCTCGTAAGCGACTTCCATCATAATACGCTGCTTCGGATCAAGGGCCATCGCTTCGGCTGCTGTGATGTTGAAGAAGGATGCGTCCCACAGATAGGGATCCTCCTTCAGGAAGTGCCCTCCTTTCGTGG
>Colletotrichum_fioriniae_PJ7___hblock__501__1501_3___73
TTGAGACTTCCCATCCAAAGCTTTCGCGACTTCGTCGCACCTGATCCGATGGTTCTTGAGATAGCTCCCGCTTCCAGGGGATCTCCAGCCTTTGTGCCTGTGCCCTACAAGACAATCGTACTGTCAATCTGGCTATCACATGAGTTCAATTGTTGGACTTTGGTGGTGACTTACGTGAGCCTCTACATATTGAGTCGCAGAGTAGTCGAGTCCATTAGATTCGAAGACGTATTTGATGAGCGCCGCCTGTGCCTCGCCAGAAGGCAGCGTCACACCCTGCGTCCACCCGTCCGAGTTGGCGCCCGTGGCCCGGATGACAGCACGGATAGGATCTCCATCAGCAAGCGCCTTGTCCAGCCGCTTGAGGATGAGGGCGCCAGCACCTTCACCGCGACCATAGCCACCAGCATCTGCATCGAATGACCGAGAGTGGCCCTCGGGGTTGAGGAACGTCAAGTTGGCCAGCTGAATGTTGCCGTCGGGGGTGAGCGTCAGACCGACACCACCCGCAATGGCCATTTCCGACTCTCCGGAGTGGAGACTCTGGCAAGCCAAGTGCGTAGCCACCAGACTCGAGGAGCACGCCGTCTGGATGGTGGCACTGGGGCCGTGGATGTCGAGAAAGTGCGAGATACG
>Colletotrichum_fioriniae_PJ7___hblock__2001__3001_12___75
GTTCGTATTCACGGGACAGGGAGCCCAATGGCACGCTATGGGACGCGAGCTCACCAGGAAGAATCTGGTGTTTAGAAAGTCAATGCTCCAGTCGGAGAAGATCCTGAAGGATCTTGGAGCTGACTGGAGTCTAATCGAAGAGCTTTCTAGAGACGAAGAAAACTCGCGAGTTGGGCAGGCTGAGATCTCCCAGCCCTCTACCACAGCAATTCAAATTGCATTGGTCGATCTTCTCAAGAGCTATCAAATCCTCCCCAATCTTGTTCTCGGACATAGCAGTGGTGAAATAGCCGCTGGTTATGCTGCTGAGGCCCTGGACCACGAAACAGCGCTCGAGATATCGTACAGACGCGGTTTCATGTCACAGGCATGCGCGCGTGTCATTTCGGCCAGAGGCGCGATGATGGCTGTTGGCTTGGGCGAAGTCGATGTCAAGAAATACGTCGAGCAGACGAAGACTGGACTCATCTGCGTCGCATGTGTCAACTCCCCT
>Colletotrichum_fructicola_Nara_gc5___hblock__1001__2001_4___78
TGTGGCATCGTCATCCTCAAGCCGCTGGACGGCGACCACATCCGCGCCTTGATCCGCGGCAGCGGCGTCAACTCGGACGGCTGGACCAAGACCATCTCGACGCCGTCCGCCTCCGCGCAGGCCGAGCTCATCAAGCTGGTCTATGAGTCCAACGGGCTCGACTACGACGCGACGCAGTACGTCGAGGCCCACGGGACCGGCACCAAAGTCGGAGACCCGATCGAGCTGGGCGCGATCCATGAGACGATTGGCCGCAATGCGAGCGAGTCGAGAAAGCTGTACGTTGGCAGCGTGAAGGCGAATATTGGACACCTTGAGCCGGCCGCTGGTGTGGCGGGCTTCATCAAGGGCGTTTTGGCGCTGGAGCACGGCGAGATCCCGCCCAATGTTCACTTTCACAAGGCTAATCCGAGAATCCCCTTTGATAAGTGGAATATGGTGGTGCCAACGTCACTGACCCCTTGGCCCGAGGCCGAGACAAAACGCATGAGTGTCAGCAGTTTCG
>Colletotrichum_fructicola_Nara_gc5___hblock__2501__3501_7___79
GAGATCAGCCAGCCCATCTGCAGCGTCCTGCAGATCGCCCTCGTCGACGAAATCCGGTCGTGGGGCTCCCCGGTCCTCAGCAACCCGGCCAAGGTCGTCGGCCACTCGAGCGGAGAGATCGCGGCGGCTTACTGCATGGGGGCTCTGACACACCGGGACGCGCTCGTTGTGGCATACTCCCGCGGGACGGCTTCGGCTCTACTGCCGACGGTTGCGCCCCATCTCAACGGCGCCATGATGGCGGCGGGATGCTCCCGCGAGACGGCCGAGGGCCTGATCGAAAAGCTTGGACTGTCTGGACAAGTCGGCGTGGGGTGCGTCAACTCCCCATCCAGCACCACACTCTCCGGAGAATGGATACGATAGCCGCTGCGTTGGACGAGCAGAAGACGTTTTGCCGGCGGCTCAAGGTCCAGGTGGCTTACCACTCCTCCCACGTTGCGACCGTTTCCGGCGAATACTACCAGGCCATGGCCTCAGAGGGTGTCGAGCCCATCGCTGTCACCGCAGACGAGGGAGCTCCTCGTATGATCTCCAGTGTACTGGGCGACGAGGTGTCCTCGGAGCAGCTGGGTCCCTTCTACTGGCTGCAGAA
>Colletotrichum_fructicola_Nara_gc5___hblock__501__1501_12___80
AAGGGCGGGCACTTCATCAAAGAGGACCCCTACGCCTTCGACTCGTCCTTCTTCAAGTTCTCCGCCGCCGAGGCCGCCGTCCTCGACCCCAAGCAGCGCATCCTGCTCGAGGTGACGTACGAGGCCCTCGAGAACGCCGGCCTGCCGCCGCCGCGCATGGCCGNNNNNNNNNNNNNNNNNNNNNNTGGGAGCGACTACCGCGACGCCCTCGTGCGCGACTTCGAGCAGTGGCCTCGCCTGTACCTGATGGGCGTCAGCGACGAGATGGTCAGCAACCGCCTGTCGCACTTTTTCGACCTGCGCGGGCCGAGCTTGACGGTCGAGACGGCGTGTTCGTCTAGTCTTGTGGCTATTCACCAGGCGTGCGAGAGCCTGCGGTCTGGCCAGGCAGAGGTATGTTCGTGAATCTCTATCACACGTCTTGTGAGCTATCTTGTATCACTCACACGACACCCAGATGGCCGTCGCAGGCGGAATCAACATGATCCTCGGCCCCGAGGCAACCATGGAACTCAACAGTCTGGGCGTGCTCAACCCAGACGGCCGCTCCCTCTCCTTCGACGAGGGCGCCAACGGCTACGGCCGCGCCGCGGGCTGTGGCATCGTCATCCTCAAGCCGCTGGACGGCGACCACATCCGCGCCTTGATCCGCGGCAGCGGCGTCAACTCGGACGGCTGGAC
>Colletotrichum_gloeosporioides_Cg-14___hblock__1001__2001_4___81
CGAAACTGCTGACACTCATGCGTTTTGTCTCGGCCTCGGGCCAAGGGGTCAGCGACGTTGGCACCACCATATTCCATTTATCAAATGGTATCCTCGGGTTAGCCTTGTGGAAGTGGACGTTGGGCGGGATCTTGCCGTGCTCCAGCGCCAAAACACCCTTGATGAAGCCTGCCACACCCGCGGCCGGCTCAAGATGTCCGATATTGGCCTTCACGCTGCCCACATACAGCTTGCGGGACTCGCTCGCATTGCGGCCGATCGTCTCGTGGATCGCGCCCAGCTCGATCGGGTCGCCGACCTTGGTGCCCGTCCCGTGGGCCTCGACGTACTGCGTCGCGTCGTAGTCGAGCCCGTTGGATTCGTAGACCAGTTTGATCAGCTCGGCCTGCGCCGAGGCGGACGGCGTCGAGATGGTCTTGGTCCAGCCGTCCGAGTTGACGCCACTGCCCCGGATCACGGCGCGGATGTGGTCGCCGTCGCGGACGGCCTGGTCCAGCGGCTTGAGGATGACGATGCCGCA
>Colletotrichum_gloeosporioides_Cg-14___hblock__2501__3501_7___82
TTCTGCAGCCAGTAGAAGGGGCCCAGCTGCTCCGAGGACACTTCGTCGCCTAGCACACTCGAGATCATACGAGGAGCTCCCTCGTCTGTAGTGACAGCGATGGGCTCGACGCCTTCCGAGGCCATGGCCTGGTAGTATTCACCGGATACAGTTGCGACGTGGGAAGAGTGGTAGGCCACCTGGACCTTGAGCCGCCGGCAAAACGTCTTTTGTTCATCCAACGCAGCAGCTATCGTGTCCATCGCGGCCGAGTCTCCGGAGAGTGTGATACTGGATGGGGAGTTGACGCAGCCAACGCCGACCTGTCCAGACAGTCCAAGCTTCTCGATGAGGCCCTCGGCCGTCTCGCGGGAGCATCCCGCCGCCATCATGGCGCCGTTGAGATGGGGCGCAACCGTCGGCAGCAAGGCCGAAGCCGTGCCGCGGGAGTAAGCCACAACGAGCGCGTCCCGGTGCGTCAGAGCCCCCATGCAGTAAGCCGCCGCGATCTCTCCGCTGGAATGGCCGACGACCTTGGCCGGCCTGCTGAGAACCGAGGAGCCCCACGACCGGATCTCGTCGACAAGGCCGATCTGTAGGACGCTACAGATGGGCTGGCTGATCTC
>Colletotrichum_gloeosporioides_Cg-14___hblock__501__1501_12___83
GTCCAGCCGTCCGAGTTGACGCCACTGCCCCGGATCACGGCGCGGATGTGGTCGCCGTCGCGGACGGCCTGGTCCAGCGGCTTGAGGATGACGATGCCGCAGCCCTCGGCGCGGCCGTAGCCGTTTGCGCCCTCGTCGAAGGAGAGCGAGCGGCCGTCTGGGTTGAGCACGCCCAGACTGTTGAGTTCCATGGTTGCCTCAGGGCCGAGGATCATGTTGATTCCGCCTGCGACGGCCATCTACGCACATAATGTGAGTTACACAAGACAACTAATAAGACGTGTGATAGAGATTCATGAACATACATCTGCCTGGCCAGACCGCAGGCTCTCGCACGCCTGGTGAATAGCCACAAGACTAGATGAACACGCCGTCTCGACCGTCAAACTCGGCCCGCGCAGGTCGAAAAAGTGCGACAGGCGGTTGCTGACCATCTCATCGCTGACACCCATCAGGTACAGGCGCGGCCACTGCTCGAAGTCGCGCACGAGGGCGTCGCGGTAGTCGCTCCACGCGGTGCCGATGATGCACGCGGTCCGCGTGCCGGCCATGCGCGGCGGCGGCAGGCCGGCGTTCTCGAGGGCCTCGTACGTCACCTCGAGTAGGATGCGCTGCTTGGGGTCGAGGACGGCGGCCTCGGCGGCGGAGAACTTGAAGAAGGACGAGTCGAAGGCGTAGGGGTCCTCCTTGATGAAGTGCCCGCCCTT
>Colletotrichum_graminicola_M1.001___hblock__1501__2501_15___84
GGTTTTGGTGGAACAAACGCTCATGCCATTATCGAGAGCTGGCCTTCTTCGGGAAACTCAGATTATGGAAGGGATTCGAATGTCGTCTCGAATGTTGCGGCTCATAGCAATAAGCAGCACTTGGGGCCGTTCACACTTTCTGCAAGCTCTGACATGGGACTTCTGGCTGCTGTGTCGAATCTGTCTCAAGCGCTTAAGTCCGAGCCTGATTTCAACCTACGAGACCTGGCCTGGACCTTACAGGTTCGACGTGAGCACTTCCCGGTCCGAGTTGCAGTCGCTGCTGTCGACAGAAAACAGCTCATTGAACGTTTGGACGCCATCAGCAAGGATTCAAATGCACTCTCGGTACAGTCTTCCAAAGCCACAAAAGTAACCGACAAGTACCCGGCTCGCATTCTGGGCGTTTTCACTGGTCAAGGTGC
>Colletotrichum_graminicola_M1.001___hblock__1001__2001_10___85
CCGCCGACACCAAAGTTGTTGATGCTCGCCCGCCTGGGACCGTTCGTCTTGGGCCACGGCATGAGGGCTGTCGGGACCGAGAGATTCCACTCTCGCAGCGGGATCTTGGGGTTAGGTGTGCTGAAGAACATCTGCGGCGGGATGTATCCCTTCTCGAGGGCCAGGATCGACTTGATGAGCGCCGCCACGCCGGATGCGCCCTCCAAGTGGCCAATCTACTCACCGCAAAGATGGGGTGTGTTAGTCAGTCGTTACATCTCTAGATAGAGCAAGTTGGGAGCGGGTCGGGTCGGTTCATACGCTGGGTTTTACGCTGCCGATGATGAGCGGCTGCGAGCTGCTTGCTTTCTTGCCGAGTGTCTCATAGATTGCTCTCGTCTCAATGGGATCGCCGGCCTTCGTCCCAGTTCCCTAAAAGAAGCGGGAAAAACGCGCAAAAGGTAAGCGAGTGGAACTAGCAGGCAAGGTCGGCTCGCAATGGGCCAGGTGCGGGATTTCCATCTTACGTGGCACTCGACAAACTGCGTGTCACTCATGTCCAACTCTGCACCCTCGTACACGTCTCTGATCAACGCCGCCTGCGACTCGGAGCTGGGCATGGTAAACCCCTGAGTGAAGCC
>Colletotrichum_graminicola_M1.001___hblock__1501__2501_16___86
GAGGTAGCCCTGGCACTTTTCGAAAGAGGCTTTGTAGACGTCGAATTCTGGTTCACAAGGGTTAGGGCAAGGGTTCGAGGACGTCGACATGTCATCAAGTACATATACCTATACAGGTATACGCATATAGACGGCCCAGGACAGGGAAACTCACTCATTAGTTCAAGGCCCATCAGCGGCCACTGTGCGCCCTGTCCCGTGAAGACGAAGCCGATGCGCGGGGCGGCGTGAGACCTGACGGCGCCGTCGCTTGTCATCGCAAGGAGACGAGATCGCAGGTCCTCGAGGTCGGTAGCGATGCAAGACTTCTTCCACGAGAACCTCGAGCGCTTGTTCCCCAAGGTATACGCGAGGTCGGCGGCACGGGTGGTGGCGTTGGCATGTGTAGATTTGTTGCCGAGATAGTCCGCAATCGACTGGGCCACGCGGACAAGGCCCTTCTGGTCCTGGCTGCTGATGACAAAGAGGCGCTTTTTCCTGTCGTGCGCAGCTGCTGCCGAGGAGTCTAGAGCGGGCTGGTGCTGCCGGCCCCGGGGGGGGATGCCTTCTTCGATGATGACGTGACAGTTGGTCCCGCCGACACCAAAGTTGTTGATGCTCGCCCGCCTGGGACCGTTCGTCTTGGGCCACGGCATGAGGGCTGTCGGGACCGAGAGATTCCACTCTCGCAGCGGGATCTTGGGGTTAGGTGTGCTGAAGAACATCTGCGGCGGGATGTA
>Colletotrichum_graminicola_M1.001___hblock__1501__2501_5___87
TCCCGTGAAGACGAAGCCGATGCGCGGGGCGGCGTGAGACCTGACGGCGCCGTCGCTTGTCATCGCAAGGAGACGAGATCGCAGGTCCTCGAGGTCGGTAGCGATGCAAGACTTCTTCCACGAGAACCTCGAGCGCTTGTTCCCCAAGGTATACGCGAGGTCGGCGGCACGGGTGGTGGCGTTGGCATGTGTAGATTTGTTGCCGAGATAGTCCGCAATCGACTGGGCCACGCGGACAAGGCCCTTCTGGTCCTGGCTGCTGATGACAAAGAGGCGCTTTTTCCTGTCGTGCGCAGCTGCTGCCGAGGAGTCTAGAGCGGGCTGGTGCTGCCGGCCCCGGGGGGGGATGCCTTCTTCGATGATGACGTGACAGTTGGTCCCGCCGACACCAAAGTTGTTGATGCTCGCC
>Colletotrichum_graminicola_M1.001___hblock__2001__3001_1___88
GGCGAGTTGACGCAAGCGACAGCCAGCCGCCCGGACGTGACGTTGGAGATGAGCTTCTCGGCCTCATCCTGCGAGCAGCCGACCGCCAGCATGCCACCCTTCCGCCCGGGGGCCATGGAGGAAAGGCCTGCGGAGAACTTGCCTCGGAGGTAGGCTACCTCGACAGCGTCCCGCGCGGTTAGATGGCCAGCGCAGTAGGCAGCGGCGATCTCGCCGCTTGAGTGGCCCACGACCCTGGCGGGACGGACGCCCCAGGACATCAGCAGGTCGGCGAGACCGATCTGGAGGATGGTGCAGAGCGGCTGGCTTAGCTCGGGTGACTTGATACGGGTTGTCTCGGCCGGCCTCCGAAGCTCCTCGGCAGCGTCCCAAGAACAGCCCAGCTCGGCGAGGTAGCCCTGGCACTTTTCGAAAGAGGCTTTGTAGACGTCGAATTCTGGTTCACAAGGGTTAGGGCAAGGGTTCGAGGACGTCGACATGTCATCAAGTACATATACCTATACAGGTATACGCATATAGACGGCCCAGGACAGGGAAACTCACTCATTAGTTCAAGGCCCATCAGCGGCCACTGTGCGCCCTGTCCCGTGAAGACGAAGCCGATGCG
>Colletotrichum_graminicola_M1.001___hblock__2001__3001_12___89
GGGCGAGTTGACGCAAGCGACAGCCAGCCGCCCGGACGTGACGTTGGAGATGAGCTTCTCGGCCTCATCCTGCGAGCAGCCGACCGCCAGCATGCCACCCTTCCGCCCGGGGGCCATGGAGGAAAGGCCTGCGGAGAACTTGCCTCGGAGGTAGGCTACCTCGACAGCGTCCCGCGCGGTTAGATGGCCAGCGCAGTAGGCAGCGGCGATCTCGCCGCTTGAGTGGCCCACGACCCTGGCGGGACGGACGCCCCAGGACATCAGCAGGTCGGCGAGACCGATCTGGAGGATGGTGCAGAGCGGCTGGCTTAGCTCGGGTGACTTGATACGGGTTGTCTCGGCCGGCCTCCGAAGCTCCTCGGCAGCGTCCCAAGAACAGCCCAGCTCGGCGAGGTAGCCCTGGCACTTTTCGAAAGAGGCTTTGTAGACGTCGAATTCTGGTTCACAAGGGTTAGGGCAAGGGTTCGAGGACGTCGACATGTCATCAAGTACATATACCTATACAGGTATACGCATATAGACGGCCCAGGACAGGGAAACTCACTCATTAGTTCAAGGCCCATCAGCGGCCACTGTGCGCCCTGTCCCGTGAAGACGAAG
>Colletotrichum_graminicola_M1.001___hblock__2001__3001_19___90
ATGTGCTCCGAGTGGTAGGCGACCTCGACTTTGAGACGGGCGGCAAACATTGACGTGGCTCGCAGCTTCTCGTGCAGCTCCTCGATTGCGGCGGCGTCGCCGGATATCGTAACGTTGAAGGGCGAGTTGACGCAAGCGACAGCCAGCCGCCCGGACGTGACGTTGGAGATGAGCTTCTCGGCCTCATCCTGCGAGCAGCCGACCGCCAGCATGCCACCCTTCCGCCCGGGGGCCATGGAGGAAAGGCCTGCGGAGAACTTGCCTCGGAGGTAGGCTACCTCGACAGCGTCCCGCGCGGTTAGATGGCCAGCGCAGTAGGCAGCGGCGATCTCGCCGCTTGAGTGGCCCACGACCCTGGCGGGACGGACGCCCCAGGACATCAGCAGGTCGGCGAGACCGATCTGGAGGATGGTGCAGAGCGGCTGGCTTAGCTCGGGTGACTTGATACGGGTTGTCTCGGCCGGCCTCCGAAGCTCCTCGGCAGCGTCCCAAGAACAGCCCAGCTCGGCGAGGTAGCCCTGGCACTTTTCGAAAGAGGCTTTGTAGACGTCGAATTCTGGTTCACAAGGGTTAGGGCAAGGGTTCGAGGACGTCGACATGTCATCAAGTACATATACCTATACAGGTATACGCATATAGACGGCCCAGGACAGGGAAACTCACTCATTAGTTCAAGGCCCATCAGCGGCCACTGTGCGCCCTGTCCCGTGAAGACGAAGCC
>Colletotrichum_graminicola_M1.001___hblock__2001__3001_4___91
TGGTAGGCGACCTCGACTTTGAGACGGGCGGCAAACATTGACGTGGCTCGCAGCTTCTCGTGCAGCTCCTCGATTGCGGCGGCGTCGCCGGATATCGTAACGTTGAAGGGCGAGTTGACGCAAGCGACAGCCAGCCGCCCGGACGTGACGTTGGAGATGAGCTTCTCGGCCTCATCCTGCGAGCAGCCGACCGCCAGCATGCCACCCTTCCGCCCGGGGGCCATGGAGGAAAGGCCTGCGGAGAACTTGCCTCGGAGGTAGGCTACCTCGACAGCGTCCCGCGCGGTTAGATGGCCAGCGCAGTAGGCAGCGGCGATCTCGCCGCTTGAGTGGCCCACGACCCTGGCGGGACGGACGCCCCAGGACATCAGCAGGTCGGCGAGACCGATCTGGAGGATGGTGCAGAGCGGCTGGCTTAGCTCGGGTGACTTGATACGGGTTGTCTCGGCCGGCCTCCGAAGCTCCTCGGCAGCGTCCCAAGAACAGCCCAGCTCGGCGAGGTAGCCCTGGCACTTTTCGAAAGAGGCTTTGTAGACGTCGAATTCTGGTTCACAAGGGTTAGGGCAAGGGTTCGAGGACGTCGACATGTCATCAAGTACATATACCTATACAGGTATACGCATATAGACGGCCCAGGACAGGGAAACTCACTCATTAGTTCAAGGCCCATCAGCGGCCACTGTGCGCCCTGTCCCGTGAAGACGAAGCCGATGCG
>Colletotrichum_graminicola_M1.001___hblock__2501__3501_11___92
GCCATGTCCTCGTCATTCATGCCCCGCGACAGGGAAGGCAGGTAGCCGATGCCCTTGACGCCGGAGGTCGCAAGTATTTCCTTTACGCTCTGCTTCAGGGCGGGGTGTGGTCCTATCTCTATCAGGAGGTCGATGACGCTAGCGCTGCCGTCGGCGTCGACGGACCCCTCGGCGGCCGGACAGACAAGTTGGCGCAGGGCATCGGAGAATAGGACTGGCGAGACGAGGTTGCGGCCCCAGTAGAATGCTCCGAGCGCTTCCGGGTCGACCTCGGCGGCCTCGACGCTCGACACCATGGTGATGACATCCTTGGGGACGTCCGGCGGAAGGCCGCCCGCGCTTGGACGGATGTGCCTGAGCGACTGGACGTAGCCCGGGTAGATGGTCTCCATGTGCTCCGAGTGGTAGGCGACCTCGACTTTGAGACGGGCGGCAAACATTGACGTGGCTCGCAGCTTCTCGTGCAGCTCCTCGATTGCGGCGGCGTCGCCGGATATCGTAACGTTGAAGGGCGAGTTGACGCAAGCGACAGCC
>Colletotrichum_graminicola_M1.001___hblock__501__1501_10___93
TACGTGGCACTCGACAAACTGCGTGTCACTCATGTCCAACTCTGCACCCTCGTACACGTCTCTGATCAACGCCGCCTGCGACTCGGAGCTGGGCATGGTAAACCCCTGAGTGAAGCCGTCCGAGTTGACGCCGGTGCCAGGGATGACAGCGCGGATGGGGTCGCCGTCCCTGAGGGCGTCGTCGAGGCGCTTGAGAACGACCATGCCACAGCCCTCGCCGCGGCCGTAGCCGTCCCCGGAGGCGTCGAACGACTTGCAGTGACCTTCGGGAGAGATCATGGTCAGGCTGCTCAGGTAGATGCCGCACTCGGGGTTCAGCATGAGATTCACGCCGCCGGCGACGGCCAAGTCGGTCTCGCCGGCCAACAGACTCTGGCATGCCATGTGAACGGCGACGAGGCTGGACGAGCAGGCCGTAGACACTGTCATGCTAGGGCCCTTCAGGTTGTAGAACCACGAGGTGCGGTTA
>Colletotrichum_graminicola_M1.001___hblock__1001__2001_2___94
CTCAATAACCTGGGCTTCCTTAGTCCTCTGGGCCAGTCACGAGCCTTTGACTCCAAGGCAGGCGGTTATGCCCGTGGCGAAGGCTGCGGCGTCATTGTCATGAAGCGATTAGACAAAGCCATTGCGGACGGCGACACGATCCGCGCCATCATCCGCGGCTCCGGCGTCAACCAAGATGGTTGGACTCAGGGTGTCACGATGCCTTCAGGGGAAGCCCAGGCCGCCCTCATCAAGTATGTCTACGAGTCCAACAAGCTCAGCTATGGTGATACCCAGTATGTAGAGGCCCACGGTCCGGGCACACAGGCTGGTGACCCCACCGAGACTGGGGCCATCTACCGCACCATCGGACTGGAGGGGCTCAAGACCAATCCGTCACGCAAGAAGTTGTGGGTAGGAAGCGTGAAGCCAAACATTGGCCATCTTGAGTCGGCCGCTGGTGTTGCCGGTCTTATAAAAGGCATTCTTGCCATGGAACATGGCTTCATCCCCCCAAACATCCACTTCGACGAACCGAACCCGGCTATCAAGCTCGACGAATGGGGACTGGCCGTGCCCACCAAACTCACTCCCTGGCCTGCCTGCCTAACACGGCGCATGTCCTGCAGTTCCTTCGGCATGGGTGGCACGAACGCCCACATCGTCCT
>Colletotrichum_graminicola_M1.001___hblock__1501__2501_1___95
CATCCCCCCAAACATCCACTTCGACGAACCGAACCCGGCTATCAAGCTCGACGAATGGGGACTGGCCGTGCCCACCAAACTCACTCCCTGGCCTGCCTGCCTAACACGGCGCATGTCCTGCAGTTCCTTCGGCATGGGTGGCACGAACGCCCACATCGTCCTTGAACATCCTAACAAGCAGCTCGGTAATGGCTACGCCCTCAATGGCGTCACATCTCCCAAGCATGCCACGAGGCTCTTTACCTTCAGCAGGCACGACCAAGCCGGCTTCAAACGCATTAGGAGCGCTTTAGTCGAGCACTTGGATCGCCTCGGTCCTGCTGCCTCGACACCAGAATATTTGGCCGATCTGTCACATACACTAGCCGTTGCACGCTCTGGTCTGTCGTGGAAAGCCTCGTGTTTTGCTGACAGCGCGGCAGAGCTCAAGAGACAGTTGAGCACAAGGTTAGGAGACAACGCCACTCGCGTGCCCGGCAGCCGGGAACCACGCATCGGCTTTGTCTTCAC
>Colletotrichum_graminicola_M1.001___hblock__2001__3001_3___96
ATCGGCTTTGTCTTCACGGGCCAGGGCGCCCAGTGGGCCCGTATGGGTGTCGAGCTCATGGAGCGCGAGGTCTTTGCAGACTCGGTGGCCCGGTCCGCCAAGCTGCTGCGCGACTTCGGTGCCGAGTGGGATCCGCTAACGGAACTGTCAAAAGTCAAGAAGGCATCTCGCATCGGCCTCCCTGAGATCAGCCAGCCAATTTGCTCTGTACTGCAAATTGCTCTGGTTGATCTTTTCCGAAGCTGGGGTGTCAAGCCCTCCAGAGTAGTAGGCCATTCGAGTGGCGAGATCGGAGCTGCCTACTGCATCGGCGCACTAACCCATCGCGATGCCATGGCCGCAGCCTACTTCCGTGGCAAGGCGTCCGCCGGGCTTCGGGGGCGCAAAGGGGGCATGATGGC
>Colletotrichum_graminicola_M1.001___hblock__2501__3501_2___97
AAAGGGGGCATGATGGCAGTTGGGTCATCGCCAGAAGGCGTAAAAGAACACATATCCGATTCCGGAGTCAACGTCGCCGTCGCCTGCGTCAACTCTCCTTCGAGCGTCACCCTCTCTGGTGATGTTGACGCCCTTCAGACTATGCACTCCTTGCTCGAGAACCGTGGCATCTTTGCTCGACGCCTGAAGGTTGACGTTGCCTATCATTCCACACATATGCAGGACTGCTCTAATGAGTACCTTACGACCATTCAGGAGCTCGAAGCGCTGCAGCCAGATGAAGAGGAATCTGCCGTTATGATATCCAGTGTCACTGGTAGTGAGGTTGATCCAGAAATGCTCGGCCCCTTCTACTGGGTGCGAAACCTTATCTCGCCAGTGCAGTTTTCTGACGCTCTCAAAGAACTTGTAGCTCCCGTTGGCGAGGGAGACGAGATGGACACGGCTGTTGACATCCTCGTAGAAGTCGGCCCTCATAGCGCACTCGCCGGACCTGTCAAGCAGATTCTC
>Colletotrichum_graminicola_M1.001___hblock__501__1501_1___98
CTGCTTTCTTCAACATCACAGCCGCCGAGGCCATCGCTTTTGACCCCAAGCAACGCATTGCAATGGAGGTCACGTACGAGGCACTCGAGAATGCTGGTATGTCTTTGCAAAAGGTGGCTGGCACGCAGACCGCCTGCTACATGGGCACTTCGATGAGTGATTACCGAGACTCGATCGTCCGAGATTTTGGAAACTACCCCAAATACCACCTGCTCGGTACCAGTGATGAGATGATTTCGAACCGTATCTCACATTTCCTCGACATCCACGGCCCTAGTGCCACGATCGAGACGGCCTGCTCATCCAGCCATGTGGCTACCCATCTTGCCTGCCAAAGTTTGCAGTCCGGCGAGTCGGAGATGGCCATAGCTGGTGGGGTGGGCATGACTCTGGTCCCCGAAAGCACGATGCAGCTCAATAACCTGGGCTTCCTTAGTCCTCTGGGCCAGTCACGAGCCTTTGACTCCAAGGCAGGCGGTTATGCCCGTGGCGAAGGCTGCGGCGTCATTGTCATGAAGCGATTAGACAAAGCCATTGCGGACGGCGACACGATCCGCGCCATCATCCGCGGCTCCGGCGTCAACCAAGATGGTTGGACTCAGGGTGTCACGATG
>Colletotrichum_graminicola_M1.001___hblock__501__1501_16___99
CAGACCGCCTGCTACATGGGCACTTCGATGAGTGATTACCGAGACTCGATCGTCCGAGATTTTGGAAACTACCCCAAATACCACCTGCTCGGTACCAGTGATGAGATGATTTCGAACCGTATCTCACATTTCCTCGACATCCACGGCCCTAGTGCCACGATCGAGACGGCCTGCTCATCCAGCCATGTGGCTACCCATCTTGCCTGCCAAAGTTTGCAGTCCGGCGAGTCGGAGATGGCCATAGCTGGTGGGGTGGGCATGACTCTGGTCCCCGAAAGCACGATGCAGCTCAATAACCTGGGCTTCCTTAGTCCTCTGGGCCAGTCACGAGCCTTTGACTCCAAGGCAGGCGGTTATGCCCGTGGCGAAGGCTGCGGCGTCATTGTCATGAAGCGATTAGACAAAGCCATTGCGGACGGCGACACGATCCGCGCCATCATCCGCGGCTCCGGCGTCAACCAAGATGGTTGGACTCAGGGTGTCACGATGCCTTCAGGGGAAGCCCAGGCCGCCCTCATCAAGTATGTCTACGAGTCCA
>Colletotrichum_higginsianum_IMI_349063___hblock__1001__2001_11___100
GGCTGCTGAAGACAAATAGTCTCttcttgtcgacgacgacgccactGCCAGAGGTATAATGATTATGGTTGCTGTTCCCGTTCGTCAGTTGCTTCGCCGGCTTCTGGTAttcctcgaggacgacgtggGCGTTGGTGCCGCCCATGCCGAAGCTGCTGACGCTCATGCGCTtggtctcggccgccggccagggcgTCAGCGAGGTCGGGACTACCATATTCCACTTGTCAAAGGGAATTCGAGGGTTGGCCTTGTGAAAGTGGACGTTGGGCGGGATCATGCCGTGCTCCAACGACAGGACGCCCTTGATGAAGCCCGCCACGCCCGCGGCGGGCTCGAGGTGGCCGATGTTCGCCTTCACGCTGCCCACGTACAGCTTGCGAGACTCGCTCGCGTTACGGCCGATCGTGTCGTGGATCGCCCCCAGCTCGATAGGATCTCCGACTTTGGTGCCGGTCCCGTGAGCCTCGACATATTGGGT
>Colletotrichum_higginsianum_IMI_349063___hblock__1001__2001_4___101
CGAAGCTGCTGACGCTCATGCGCTtggtctcggccgccggccagggcgTCAGCGAGGTCGGGACTACCATATTCCACTTGTCAAAGGGAATTCGAGGGTTGGCCTTGTGAAAGTGGACGTTGGGCGGGATCATGCCGTGCTCCAACGACAGGACGCCCTTGATGAAGCCCGCCACGCCCGCGGCGGGCTCGAGGTGGCCGATGTTCGCCTTCACGCTGCCCACGTACAGCTTGCGAGACTCGCTCGCGTTACGGCCGATCGTGTCGTGGATCGCCCCCAGCTCGATAGGATCTCCGACTTTGGTGCCGGTCCCGTGAGCCTCGACATATTGGGTCGAGTCATAGTCCAGCCCGTTCGACTCGTAGACCTGTCGAATCAGGTCGGCCTGTGCCTGGCCGGACGGCGTTGAGATGGTCTTGGTCCAGCCGTCCGAGTTCACACCGCTCCCGCGGATGACGGCACGGATGTGGTCCCCGTCGCGGACGGCCTGGTCCAACGGcttgaggacgacgatgccgca
>Colletotrichum_higginsianum_IMI_349063___hblock__1501__2501_1___102
GTGAAGACAAAGCCGATGCGCATTTGTTTTGATTcggaaggagaggaggaggaggaggcgcgTGAGATCTTCCACGCCTCCTCAGAGGGTGCGGCGGCGAGATGGGCTTCCAGTTGCGACAGGCTGCTCGCCACGCAGCTGGCCTTCCAACCCAAGCTGGAGCGAGCGGTGCTGAGCGTGTGCGCGAGGTTGGCCAGGTACTCGGGCTCGCCTTTCTCGGGCGTCCACGTCGGGTTGTCGCGCCGGACGTTGGCAAGGTGCCGCAGGAGCGTGTCGGAGACGCGCTTGATGCCCGCCTGGTCGTGGCTGCTGAAGACAAATAGTCTCttcttgtcgacgacgacgccactGCCAGAGGTATAATGATTATGGTTGCTGTTCCCGTTCGTCAGTTGCTTCGCCGGCTTCTGGTAttcctcgaggacgacgtggGCGTTGGTGCCGCCCATGCCGAAGCTGCTGACGCTCATGCGCTtggtctcggccgccggccagggcgTCAGCGAGGTCGGGACTACCATATTCCACTTGTCAAAGGGAATTCGAGGGTTGGCCTTGTGAAAGTGGACGTTGGGCGGGATC
>Colletotrichum_higginsianum_IMI_349063___hblock__2001__3001_4___103
TGGTAGGCTACCTGGACCTTGAGCCGCCGGCAAAAGATCTTCTGTTCCTCGAGCGCAGCCGCCATGGCATCGATGGCCGTCGAGTCTCCGGAGAGGGTGATGCTGGACGGGGAGTTGACGCAGCCGACACCGACCTGACCGGCCAGCCCGAGCTTCTCGATGAGGTCCTCAGCCGTCTCGCGGGAGCAtcccgccgccatcatggcgccgTTCAAGTGTGGCGCTACCGTCggcagcaaggccgaggccgtgcCGCGCGAGTATGCCACCACGAGCGCGTCCCGGTGCGTGAGGGCTCCCATGCAGTACGCCGCCGCGATCTCGCCGCTCGAGTGGCCGACGACCTTGGCCGGCTTGCTGAGGCCCGGAGAGCCCCACGACcggatctcgtcgacgagggcgatcTGGAGAACGCTACAGACAGGCTGGCTGATCTCGGGTTTACCTAGTCGTGATTCTTTGCCCGTCTTGGATAGCTCAGCCACGGGATCCCAGGTACAGCCGAGGCTCTTGAGGATGGCGGTCGACCGGGCGACCGAGTCCCGAAACACGGGCcgcgcgaggagctcgatgCCCATGCCGGCCCACTGGGCACCCTGGCCCGTGAAGACAAAGCCGATGCG
>Colletotrichum_higginsianum_IMI_349063___hblock__2501__3501_20___104
GTGTGACAGGATCTGCTCGATGGGCCCGCCCAGGGTGCTGTGCGGTCCGATCTCGACGAGCAGGTCGATCTCGGGCTCTGTCTTGCCTTCCGGCTGGACGAGTGTTTTCAAGGCGTCGGAAAACAGCACGGGCGACAAGAAGTTCTGCAGCCAGTAGAAGGGGCCCAGCTGCTCATAAGAtacctcgtcgcccagcacGCTCGAGATCATGCGCGGATATGGAGCGCCACTATCATCACCATTGTCATCATCCGCAGAAACAACAGGAACTGGATCGACGCCCTCCATGGCCTGGTAGTATTCGCCGGACACGGCCGCCACGTGTGACGAGTGGTAGGCTACCTGGACCTTGAGCCGCCGGCAAAAGATCTTCTGTTCCTCGAGCGCAGCCGCCATGGCATCGATGGCCGTCGAGTCTCCGGAGAGGGTGATGCTGGACGGGGAGTTGACGCAG
>Colletotrichum_higginsianum_IMI_349063___hblock__501__1501_12___105
GTCCAGCCGTCCGAGTTCACACCGCTCCCGCGGATGACGGCACGGATGTGGTCCCCGTCGCGGACGGCCTGGTCCAACGGcttgaggacgacgatgccgcaGCCCTCGGCACGCCCGTAACCGTTGGCTGCCTCGTCAAAGGAGAGTGATCGTCCGTCTGGATTAAGAACTCCCAAACTGTTGAGTTCCATGGTGGCCTCGGGTCCGAGTATCATGTTGATTCCGCCTGCCACGGCCATCTGTCCCGGAACGTAGATTGTCAGCAAAGACGAACATTTGACGGGGTGTAGATCGAGGTCccagagggggggaggggggggaaaggtTCTTCCCTCTGGTCTCCAGATTTCAGTTGAAAACTACATACCTCTGCCTGGCCAGACCGCAGGCTCTCGCACGCCTGGTGGATGGCCACGAGACTGGAAGAGCAGGCCGTCTCGACCGTCAGGCTGGGGCCGCGCAGGTCGAAGTAATGGGACAGCCGGTTGCTGACCATCTCGTCGCTGACGCCCATCAGGTAGAGGCGCGGCCACTGCTCAAAGTCGCGCACGAGGGCGTCGCGGTAGTCGCTCCATGCCGTGCCGATGATGCACGCGGTCCGCGTGCCCGCCACCCGGGGCAGCGGCAGGCCCGCgttctcgagggcctcgtaCGTCACCTCGAGCAAGATGCGCTGCTTGGGGTCCAGAacagccgcctcggccgccgtgaGCTTGAAGAAGGACGTGTCGAACGCGTAGGGGTCTTCTTTGATGAAGTGCCCGCCCTT
>Colletotrichum_higginsianum_IMI_349063___hblock__2001__3001_19___106
ATGTGGTGCGAGTGGTACGCCGTCTCGATCTGCAGCCGCCGGTTGAACatctgcttctcctcgaggttcttctcgagctcgatgAGCGCGTCCGTGTCGCCCGAGATGGTCAAGCTCGAGGGGCTGTTGTAGCAGGCGATCCggacctgctgctgcttcagCGCGTCGATCATGGGCTGcacctcctccttgctgccgccgacggccatcATGGACCCGCGGAGGTCCGGGTTGCGCTTCTTCAGGATCGGCACGAGGCGCCCGCGGTGGTAGgcgacggccatggccgcctcgaagccgatgatgccggcggcgtagGCGGCGCCGATCTCACCGCTCGagtggccggcgacggccacgGGCCGGATGCCCCACGTGCGGAGGAGGTCCGTCAGCGCGAGCTGGACGGCGCTGCACGCCGGCTGACTGATGTGggcctcgccgaccttgGACGACTCCTGGTCCCGGctgagctcctcgaccagcGACCACTCGGCGCCCAGCTTCCTGAGGCACTCGTCGGCCCGGTCGATGGCGGCCGTGTAGATGGGGTACGCGCCGTACAGCTCGCGGCCCATGCCCCACCACTGGGCGCCCTGGCCCgtgaagacgaagcc
>Colletotrichum_higginsianum_IMI_349063___hblock__2001__3001_9___107
ATGTGGTGCGAGTGGTACGCCGTCTCGATCTGCAGCCGCCGGTTGAACatctgcttctcctcgaggttcttctcgagctcgatgAGCGCGTCCGTGTCGCCCGAGATGGTCAAGCTCGAGGGGCTGTTGTAGCAGGCGATCCggacctgctgctgcttcagCGCGTCGATCATGGGCTGcacctcctccttgctgccgccgacggccatcATGGACCCGCGGAGGTCCGGGTTGCGCTTCTTCAGGATCGGCACGAGGCGCCCGCGGTGGTAGgcgacggccatggccgcctcgaagccgatgatgccggcggcgtagGCGGCGCCGATCTCACCGCTCGagtggccggcgacggccacgGGCCGGATGCCCCACGTGCGGAGGAGGTCCGTCAGCGCGAGCTGGACGGCGCTGCACGCCGGCTGACTGATGTGggcctcgccgaccttgGACGACTCCTGGTCCCGGctgagctcctcgaccagcGACCACTCGGCGCCCAGCTTCCTGAGGCACTCGTCGGCCCGGTCGATGGCGGCCGTGTAGATGGGGTACGCGCCGTACAGCTCGCGGCCCATGCCCCACCACTGGGCGCCCTGGCCCgtgaagacgaagccgatgcG
>Colletotrichum_incanum___hblock__2001__3001_19___108
ATGTGGTGTGAGTGATAGGCAGTCTCAATCTGCAGGCGTCTGTTGAACATCTGCTTCTCCTCGAGGTTCTTCTCCAGCTCAACAAGAGCGTCGGTGTCACCGGAGATGGTCAAACTTGAAGGACTGTTGTAGCAGGCAATTCTGACTTGCTGCTGCTTCAACGCGTCAATCATGGGCTGGACTTCCTCCTTGCTACCGCCAACAGCCATCATGGAACCGCGAAGATCGGGGTTCCTCTTCTTCAGGATGGGGACGAGACGGCCTCTGTGGTAGGCGATAGCCATGGCAGCCTCGAACCCGATGATGCCTGCAGCGTAAGCTGCACCGATCTCACCACTGGAGTGACCGGCGACGGCTACAGGGCGAATACCCCAGGTACGGAGGAGATCGGTCAATGCAAGCTGGACGGCACTGCAAGCCGGTTGACTGATGTGGGCATCTCCAACTCTGGAGGACTCTTGGTCCTTGCTGAGCTCCTCAACGAGGGACCACTCAGCGCCCAGCTTCTTCAGGCACTCATCGGCTCGGTCAATGGCAGCAGTGTAAATTGGGTATGTGCCATAAAGCTCACGACCCATGCCCCACCACTGGGCACCCTGGCCAGTGAAGACGAAGCC
>Colletotrichum_musicola___hblock__2001__3001_9___109
ATGTGGTGCGAGTGGTAGGCAGTCTCGACCTGCAGGCGTCTGTTGAACATCTGCTTCTCTTCGAggttcttctcgagctcggtgaGTGCAGCGCTATCACCAGAGATGGTCAAGCTGGAGGGGCTGTTGTAGCAGGCAATCCtgacctgctgctccttcaGAGCATCGATCATGGGCTGGACCTCCTCCTTAGtaccgccgacggccatcATGGCGCCCTTGAGATCGGGGTGTCTCTTCTTGAGGATGGGGATGAGTCTGCCACGGTGGTAGGCAACGGCCATGGCAGCATCAAAGCCAATGATGCCGGCAGCGTAGGCGGCACCAATCTCACCACTGGAGTgaccagcgacggcgacggggcggaTGCCCCACGTGCGTAGCAGGTCAGTCAGCGCAAGCTGAACAGCGCTGCAAGCCGGCTGACTGATGTGGGCGTCAGATACCTTAGAggtctcggcgtccttgctgagctcctccttgagaGACCACTCGGCACCAAGCTTCTTCAAGCAAGAGTCGGCTCTGTCGATAGCAGCCTTGTAAACAGGGTACTGATCGTAGAGCTCACGGCCCATGCCCCACCACTGGGCACCCTGGCCGgtgaagacgaagccgaTCCT
>Colletotrichum_nymphaeae_SA-01___hblock__501__1501_20___111
GGGGTTGAGGAACGTCAAGTTGGCCAGCTGAATGTTGCCGTCGGGGGTGAGCGTCAAACCGACACCGCCCGCGATGGCCATTTCCGACTCTCCGGAGTGGAGACTCTGGCAGGCCAAATGCGTGGCCACCAGACTTGAGGAGCACGCCGTCTGGATGGTAGCGCTGGGGCCGTGGATGTCGAGAAAGTGCGAGATACGATTCGAGACCATCTCCTCGCAGTTTCCGAGGATGTAATACTTGGGCCAATTTGCGAAATCCCTCGTGACCATGTCTCTATAGTCGCTCGTCGAGGAGCCGATGTAACACGCAGTTTGCGAGCCGGCGACCCTTGGCAGGGGCATGCCGGCGTTCTCGAGCGCCTCATAAGCGACTTCCATCATGATACGCTGCTTCGGATCGAGAGCCATAGCTTCGGCTGCTGTGATGTTGAAGAAGGATGCGTCCCACAGATAGGGATCCTCCTTCAGGAAGTGCCCTCCTTTCGTGG
>Colletotrichum_orbiculare_MAFF_240422___hblock__1001__2001_4___112
CGAAACTGCTGACGCTCATGCGCTTCGTCTCGGCCTCGGGCCACGGCGTCAGCGTCGTCGGCACGACCATGTTCCACTCGTCAAACGGGATCCTGGGGTTCGCCTGGTGGAAGTGGACGTTGGGCGGGATCATGCCGTGCTCCAGCGCCAGCACGCCCTTGATGAAACCCGCGACGCCGGCGGCCGGCTCGAGGTGGCCAATGTTGGCCTTGACGCTGCCGACGTACAGCTTGCGCGCCTCGCTGGCGTTGCGGCCGATGGTCTCGTGGATGGCGCCCAGCTCGATGGGGTCGCCGACCTTTGTGCCGGTGCCGTGGGCCTCGACGTACTGCGTCGCGTCGTAGTCGAGGCCGTTGGACTCGTACACGAGCCGGATCAGCTCCGCCTGCGCCGACCCGGACGGTGTCGAGATGGTCTTTGTCCAGCCGTCCGAGTTGACGCCGCTGCCGCGGATGACGGCGCGGACGTGGTCGCCGTCCCGGACGGCCTGGTCCAGCGGCTTGAGCACGACGACGCCGCA
>Colletotrichum_orbiculare_MAFF_240422___hblock__1501__2501_1___113
GTGAAGACGAAGCCGACGCGGGGCTGTTGCGGCGAGTCGGAAGAGGACGCTCGCGAGATCTTCCACGTCTCCTCGGAGGGTGCGGCGGCGAGCTGGGACTCCAGCTCGGACAGGCTGCTCGTCACGCAGCTGGCTCTCCATCCCAGGCTCGACCTCGCGGTGCCGAACGTGTGGGCGAGCTTGGCCAGGTACGCGTGCTCCGCGTCCTTGTCCGTCGACCACGATGGGTTCTCGAGCCTGACGTTGCGGATGTGCTCCAGGAGAGAGTCCGCCACGCGCTTGATGCCCGCCTGGTCGTGACTGCTAAAGACGAACAGCCTCTTCCTGTCGACGACGACGACGTCGGTGGTGGCATCGTGAGAAGCATCACCATTCGTCAGCTGCTTCGGCGGCGCCGGCTTCTTGTACTCCTCCAGGACGACGTGGGCGTTGGTGCCACCCATGCCGAAACTGCTGACGCTCATGCGCTTCGTCTCGGCCTCGGGCCACGGCGTCAGCGTCGTCGGCACGACCATGTTCCACTCGTCAAACGGGATCCTGGGGTTCGCCTGGTGGAAGTGGACGTTGGGCGGGATC
>Colletotrichum_orbiculare_MAFF_240422___hblock__2001__3001_4___114
TGGTAGGCCACCTGGACCTTGAGACGCCGGCAGAACGTCTTTTGCTCCTCGAGCGCCGCAGCCACGGCATCCATGGCCTCCGAGTCTCCGGACAGCGTGATGCTGGATGGCGAGTTGACGCACCCGACGCCGACCTGGCCGACGAGCCCCAGCGTCTCGATGAGCTCCTCGGCCGTCTCGCGGGAACACCCGGCTGCCATCATGGCGCCGTTGAGGTGCGGCGCCACCGTGGGCAGCAGCGCAGAGGCCGTACCCCGCGAGTAGGCCACGGCGAGGGCGTCGCGGTGCGTGAGGTACCCGGCGCAGTAGGCCGCCGCGATCTCGCCGCTCGAGTGGCCGACGACCTTGGCCGGGTGGCTGAGCGCCGGCGAGCCCCACGAGCGGACCTCGTCGACGAGGGCGATCTGGAGGACGCTGCAGATGGGCTGGCTGATCTCGGGCTGGCCCAGCCGCGAGGCCTCGCCCGTGTTGGACAGCTCGGTGACGGGGTCCCACGTGCAGCCGAGGCTCTTGAGGATGGCGGCGGACCGAGCCACGGACTCTCTGAAGACGGGTCTCGAGAGCAGCTGGACGCCCATGCCGGCCCACTGGGCGCCCTGGCCGGTGAAGACGAAGCCGACGCG
>Colletotrichum_orbiculare_MAFF_240422___hblock__2501__3501_7___115
TTCTGGAGCCAGTAAAAGGGGCCGACTTGCTCTGCGGAAACCTCGTCTGCCAGCACGCTCGAGATCATGCGCGTACGGGGAGTGGAAGAACCTGAAGAAGCGTCATCTTCGACAATAGGCTCGACGCCCTCGTTGGCCATGGCCTGGTAGTAGTCGCTTGAGACGGCGGCCACGTGCGAAGAGTGGTAGGCCACCTGGACCTTGAGACGCCGGCAGAACGTCTTTTGCTCCTCGAGCGCCGCAGCCACGGCATCCATGGCCTCCGAGTCTCCGGACAGCGTGATGCTGGATGGCGAGTTGACGCACCCGACGCCGACCTGGCCGACGAGCCCCAGCGTCTCGATGAGCTCCTCGGCCGTCTCGCGGGAACACCCGGCTGCCATCATGGCGCCGTTGAGGTGCGGCGCCACCGTGGGCAGCAGCGCAGAGGCCGTACCCCGCGAGTAGGCCACGGCGAGGGCGTCGCGGTGCGTGAGGTACCCGGCGCAGTAGGCCGCCGCGATCTCGCCGCTCGAGTGGCCGACGACCTTGGCCGGGTGGCTGAGCGCCGGCGAGCCCCACGAGCGGACCTCGTCGACGAGGGCGATCTGGAGGACGCTGCAGATGGGCTGGCTGATCTC
>Colletotrichum_orbiculare_MAFF_240422___hblock__501__1501_12___116
GTCCAGCCGTCCGAGTTGACGCCGCTGCCGCGGATGACGGCGCGGACGTGGTCGCCGTCCCGGACGGCCTGGTCCAGCGGCTTGAGCACGACGACGCCGCAGCCCTCGGCGCGCCCGTAGCCGTTGGCGCCCTCGTCAAAGGAGAGCGAGCGGCCGTCCGGGTTGAGCACGCCCAGGCTGTTGAGCTCCATGGTGGCCTCGGGGCCGAGTATCATGTTGATGCCGCCGGCGACGGCCATGTCCGCCTGTCCGGACCGCAGGCTCTCGCAGGCCTGGTGGATGGCGACGAGGCTCGACGAGCACGCCGTCTCGACCGTCAGGCTCGGGCCGCGCAGGTCGAAAAAGTGCGACAGGCGGTTGCTGACCATCTCGTCGCTGACGCCCATGAGGTACAGCCGCGGCCACTGCTCAAAGTCGCGCACGAGGGCGTCGCGGTAGTCGCTCCAGGCGGTGCCCATGACGCAGGCGGTGCGGGTGCCGGCCACGCGCGGCGGCGGCAGGCCGGCGTTCTCGAGGGCCTCGTACGTCACCTCGAGCAGGATGCGCTGCTTGGGGTCCAGCACCGCCGCCTCGGCCGCCGAGAACTTGAAAAAGGACGAGTCAAAGGCGTACGGGTCCTTCTTGATGAAGTGCCCGCCCTT
>Colletotrichum_orbiculare_MAFF_240422___hblock__501__1501_19___117
TTTGTCCAGCCGTCCGAGTTGACGCCGCTGCCGCGGATGACGGCGCGGACGTGGTCGCCGTCCCGGACGGCCTGGTCCAGCGGCTTGAGCACGACGACGCCGCAGCCCTCGGCGCGCCCGTAGCCGTTGGCGCCCTCGTCAAAGGAGAGCGAGCGGCCGTCCGGGTTGAGCACGCCCAGGCTGTTGAGCTCCATGGTGGCCTCGGGGCCGAGTATCATGTTGATGCCGCCGGCGACGGCCATGTCCGCCTGTCCGGACCGCAGGCTCTCGCAGGCCTGGTGGATGGCGACGAGGCTCGACGAGCACGCCGTCTCGACCGTCAGGCTCGGGCCGCGCAGGTCGAAAAAGTGCGACAGGCGGTTGCTGACCATCTCGTCGCTGACGCCCATGAGGTACAGCCGCGGCCACTGCTCAAAGTCGCGCACGAGGGCGTCGCGGTAGTCGCTCCAGGCGGTGCCCATGACGCAGGCGGTGCGGGTGCCGGCCACGCGCGGCGGCGGCAGGCCGGCGTTCTCGAGGGCCTCGTACGTCACCTCGAGCAGGATGCGCTGCTTGGGGTCCAGCACCGCCGCCTCGGCCGCCGAGAACTTGAAAAAGGACGAGTCAAAGGCGTACGGGTCCTTCTTGATGAAGTGCCCGCCCTTGGTCGGCAGCACGTTCTGCCGGTCCTTGGGGTTGGCGTGGTAAAAGGCCG
>Colletotrichum_orbiculare_MAFF_240422___hblock__1001__2001_11___118
GGCTGCTGAGCACGAAGAGCCGCTTGCGGTACGCCGCCGTCCTGCTGGTGCTGCTGCTGCTGGTGCTGCTAGCAACGGACCGCCCGAGAAGCGCGCCGAGACCGCCGAAGCTGCCGATGGCCGGCGCGGGGCGGCGCGGGGCCGTGGGTCCGGGGGCCTTTTCGAGGATGGCGTGGGCGTTGGTGCCGCCGACGCCGAAGCTGCTGATGCTCATCCGTCGAGCTTCACTTTCGGATCCGGCGGCAGGCCAGGGCGTGAGTTTCGTGGGGACCCTGAGATTCCAGTCGTCAAAGGGGATGGCCGGGTTGGGCGTCTTGAAGTAGAGGTTCGGCGGGATGGTGCTCTTCTCGAGGGCCAGGACGCCTTTGATGATGGCGGCGACGCCTGCTGCGCACTCGAGATGGCCAATCTGCCAGACGTGTAAGTCGTGAGATGCTCGTGAGGGCTACGCTCGGTTGACCTACGTTTGGCTTGACACTGCCGAGAATCACCTTTTTCCCCGGCCTTGCGCTTCGCCCGAGAGTCTCGTATATCGCGCGAGCCTCAACCGGATCTCCCACCTTGGTCCCGGTTCCCTAACATATCCCACCGTTAGCTTCTCGTCTCTCGGACCAGGCAAGAGGCGCCAGTAACCCACGTGAGCCTCGACGTATTGCGT
>Colletotrichum_orbiculare_MAFF_240422___hblock__2501__3501_5___119
CCGATCTCGACCAGGAGGTCTACCTGCGGCGAGCTCGGTGAGGACGAAGACTCGTGAGAGTGCTCAGCAGATGGCGCGGAGATGAGATCGGCCAAGGCGTCGGAGAACTGGACGGGGTTGATGAGGTTTCTGCCCCAGTAGAAGGCTCCCATCGACTCTGGCGCAACCTCGCCGCGGTCCACGCTCGAGAACATGACCGGCGCCTCAGCCTTGCCTCTACGCGCGTGAATCTGTCCCATGGACTGGACGTACGATGGGTAGACTGACTGGATATGGTCCGAGTGGTAGGCCACGTCCACGGCCAGTCGACGGTTAAAGATGTCCTCCCCTTCGAGGACGGCCTGGAGCTTCGTCAAGTGGCTGACAGAACCCGATATCGTGACATTGCACGGCGAGTTCACACAGGCAACAACCAAGTCCGACGCTCCCAGGTCACCAATAAGGCACTCCGCCTCGTCCGGGGAGCATCCGACAGCCATCATGCCGCCGTC
>Colletotrichum_orbiculare_MAFF_240422___hblock__501__1501_13___120
GGGTTCAGCATGAGGTTGACGCCCCCCGCGACGGCCATGCCCGACTCCCCGGCGAGGATGCTCCGGCAGGCCAGGTGGACCGCCACGAGGCTGGAGGAGCAGGCCGTCTGCACCGTCATGCTCGGGCCCCGGAGGTCGTAGAACCACGAGGTGCGGTTGGAGATCATCTCCGTCACGACGCCGAGCAGCGAGTAGCGCGGGTTCGAGTCCGGGTCGCGGTTGATGGTGTCGCGGTAGTCGGCCGCCGACGAGCCCATGAAGCAGCCGGTCCTCGATCCTGCCACGGACTCCATGGGCAACCCCGCGCTCTCGAGGGCCTCGTACGTCACTTCCAGTGTGAGGCGCTGTTGCGGGTCGAGGGCCGTGGCCTCGGCCTGGCTGATGTTGAAGAAGGCCGCGTCAA
>Colletotrichum_orbiculare_MAFF_240422___hblock__2001__3001_9___121
ATGTGGTGCGAGTGGTACGCAGTCTCAATCTGCAGGCGTCTGTTGAACATCTGCTTCTCCTCGAGAATCTTCTCGAGCTCGGTAAGAGCCGGGGTGTCACCGGAGATGGTCAAGCTGGAGGGACTGTTGTAGCAAGCAATGCGGACCTGCTGCTCCTTCAGAGCGTCGATCATGGGCTGAACTTCCTCCTTGCTGCCGCCGACTGCCATCATGGCACCCTGAAGCTCTGGGTGTCTCTTCTTCAAGATAGGAATAAGTCTACCTCGGTGGTAGGCAACAGCCATGGCGGCGTCGAATCCGATGATGCCAGCTGCGTAAGCAGCGCCAATCTCGCCAGAAGAGTGACCAGCGACGGCCACGGGGCGAATACCCCAGGTGCGGAGCAGATCGGTCAGGGCAAGCTGGACCGCACTGCAGGCAGGCTGACTGATGTGAGCATCAGAGACCTTGGACGAGTCGGCGTCTCTGTTCAACTCCTCCAAGAGAGACCATTCAGAGCCAAGCTTGCGGAGGCACTCGTCGGCTCTGTCGATGGCGGCCTTGTAGACAGGGTAGTGGCTGTAAAGCTCGCGGCCCATGCCCCACCACTGAGCACCTTGTCCGGTGAAGACGAATCCGATTCT
>Colletotrichum_orchidophilum___hblock__2001__3001_19___122
ATGTGGTGCGAGTGGTAAGCTGTCTCGACCTGCAGACGTCTGTTGAACATCTGCTTCTCCTCGAGGTTCTTCTCGAGCTCGCCGAGCGCTGCTGAATCACCGGAGATGGTCAAGCTGGACGGACTGTTGTAGCAAGCAATTCTGACCTGCTGCTGCTTGAGAGCGTCGATCATGGGCTGAACTTCCTCCTTGGTTCCGCCAACGGCCATCATGGAGCCCTGAAGATCGGGATTTCTTTGCTTGAGGATAGGTATAAGACGACCTCTATGGTAGGCAATGGCCATGGCGGCCTCGAAGCCAATGATGCCAGCAGCGTATGCGGCACCGATTTCACCACTTGAGTGACCAGCGACAGCTGCGGGGCGGATACCCCATGTGCGAAGCAGGTCAGTCAATGCAAGCTGGACAGCACTGCAGGCCGGCTGACTGATGTGAGCCTCAGAAACCTTGGAGGATTCTTGGTCCTTGCTGAGTTCCTCGAGGAGAGACCACTCGGCGCCCAACTTTCTCAGGCACTCGTCGGCTCTGTCGATGGCGGCAGTGTAGATGGGGTACTGGCCGTATAACTCGCGACCCATGCCCCACCACTGAGCACCCTGACCCGTGAAGACGAAACC
>Colletotrichum_orchidophilum___hblock__1001__2001_10___123
CCGCCGACGCCGAAGTTGTTGATGCTCACCCGCCGAGGACCCTTTATCCTTGGCCACGGCATCAACGCCGTTGGGATCTCGAGATTCCACTGGCTGAACGGAATGTTGGGATTCGGCGTGCGGAAGAACATCTGGGGCGGAATGTATCCCTTCTCAAGAGCTAATATGGACTTGATGAGTGCCGCAACGCCAGAAGCGCCCTCCAAATGACCAATCTACGAAGTGGAGAGTAAGTTAGTGAAGAGTGACTGATAACAGTTTGATGGGTGGAGAATGAGGAGCTCGTACGTTGGGCTTTACACTGCCAATCATCAGTGGTTGCGAGCTGCTAGCTTTTCTACCAAGCGTCTCGTAGATTGCCCTCGTTTCAATTGGATCGCCGGCTTTAGTACCGGTTCCCTATAGCAAAGATGATAAGCTTTACTGGCACCATAAAACAGATTAGTTCAGGTGTGTTGAGAGCTTACGTGGCATTCGACAAACTGCGTGTCACTCATGTCCAGCTCTGCCTTTTGGTAGACCTCTCTGATAAGTGATGCCTGCGACTCCGAGCTGGGCATCGTAAAGCCTTGCGTGAACCC
>Colletotrichum_orchidophilum___hblock__1501__2501_16___124
GAGATAGCCCTGGCACTTTTTGAAACTGGATTGGAAGACGTCGAATTCTTTGGTCCATCATAGTTAGCATAATTTTCGACGCATTTTTGAATCCATACCATAAGACAGGGTCGACAAGAGATTCTAGGGACAGATAAGACGTGGCATATTGATATCCCAACTGCGCTACTCACCAAGTAGTCTCAGACCCATCAGGGGCCACTGGGCGCCTTGTCCAGTAAACACGAAGCCAATGCGCGGAGCAGCGTTGGACCTGACGGCGCCGTCGCTCGTCAGCGCGCGCAGGCCAGATCGTAGGGCCGTCAAGTCGGCTGCAATGCAGAAATTCTTCCACGAGAAACGCGAGCGCTTGTTTCCAAGGGTGTACGCGAGACTGGCGGCGTGGGCAGCAGATGCTTGGGGGTGTTTCTCCTTGTCGCCAAGATAGGCTACCAGTGACTGGGCCACGCGCACAAGGCCGTTCTTATCCTGGCTGCTGAGGACAAAGAGGCGTTTCTTTTCGGCCGCCGCGGATATCGGGCCAAGCTGCTGATGCTGCCGAGGCGCGCCCTCGATGATGGCATGCGAGTTCGTCCCGCCGACGCCGAAGTTGTTGATGCTCACCCGCCGAGGACCCTTTATCCTTGGCCACGGCATCAACGCCGTTGGGATCTCGAGATTCCACTGGCTGAACGGAATGTTGGGATTCGGCGTGCGGAAGAACATCTGGGGCGGAATGTA
>Colletotrichum_orchidophilum___hblock__1501__2501_5___125
TCCAGTAAACACGAAGCCAATGCGCGGAGCAGCGTTGGACCTGACGGCGCCGTCGCTCGTCAGCGCGCGCAGGCCAGATCGTAGGGCCGTCAAGTCGGCTGCAATGCAGAAATTCTTCCACGAGAAACGCGAGCGCTTGTTTCCAAGGGTGTACGCGAGACTGGCGGCGTGGGCAGCAGATGCTTGGGGGTGTTTCTCCTTGTCGCCAAGATAGGCTACCAGTGACTGGGCCACGCGCACAAGGCCGTTCTTATCCTGGCTGCTGAGGACAAAGAGGCGTTTCTTTTCGGCCGCCGCGGATATCGGGCCAAGCTGCTGATGCTGCCGAGGCGCGCCCTCGATGATGGCATGCGAGTTCGTCCCGCCGACGCCGAAGTTGTTGATGCTCACC
>Colletotrichum_orchidophilum___hblock__2001__3001_19___126
ATGTGCTCCGAGTGATAGGCCACGTCAACCTTCAACCGGGCGACAAAGACAGACGTGCTTCGCAGCTTTTCATGCAGCTGCTCGATCCCGGATACGTCGCCAGATATCGTCACGTTGGACGGCGAGTTGACGCAGGCCACCGTAAGATGCCCGGCCGTGACATCAGAGATTAACTGCTCAGCCCTCTCCCGCGAGCAGCCGACAGCGAGCATGCCTCCTTCTCGCTGCGGCTCCATCGTGGCGAACGCAGCGGAGAACTTCCCTCTGAGGTAGGCCACCTCCATCGCTTCCCGGGCAGTAAGAGAGCCCGCGCAATACGCGGCGGCGATCTCACCGCTGGAATGACCCACGACCTTGATCGGGAAGACGTTCCAAGACGCCAGGAGATCAACAATGCCAATCTGGATCATGGTGCACAGCGGTTGGCTCAGATCGGGCGACTTGATACGGCTTGTTTCCGAGGGCTTTCGGAGTTCTTCGGCGGCGTCCCAAGGACAGTCCAGATCCGTGAGATAGCCCTGGCACTTTTTGAAACTGGATTGGAAGACGTCGAATTCTTTGGTCCATCATAGTTAGCATAATTTTCGACGCATTTTTGAATCCATACCATAAGACAGGGTCGACAAGAGATTCTAGGGACAGATAAGACGTGGCATATTGATATCCCAACTGCGCTACTCACCAAGTAGTCTCAGACCCATCAGGGGCCACTGGGCGCCTTGTCCAGTAAACACGAAGCC
>Colletotrichum_orchidophilum___hblock__501__1501_10___127
TACGTGGCATTCGACAAACTGCGTGTCACTCATGTCCAGCTCTGCCTTTTGGTAGACCTCTCTGATAAGTGATGCCTGCGACTCCGAGCTGGGCATCGTAAAGCCTTGCGTGAACCCATCCGAGTTGACGCCAGTGCCACGAATGATGCCGCGGATCGGGTCGTTGTCTCGGATGGCATCGTCTAGACGCTTGAGGACGACCATGCCGCAACCCTCGCCGCGGGCATACCCGTCTCCCGAAGCATCGAACGACTTGCAATGACCTTCCGGCGATATCATCGTCATGCCGCTAAGGTAAATAGCGAACTCCGGGTTCAACATGAGATTCACGCCACCGGCAACGGCCATGTCGGTCTCGCCGGCCAAGAGGCCCTGGCACGCCGTGTGGATCGCGACGAGACTGGAGGAACAGGCCGTGGCCACCGTCATGCTGGGGCCCTTCATGTTATAGAACCACGATGTACGGTTG
>Colletotrichum_plurivorum___hblock__501__1501_3___128
CGCATCTCCcacttcctcgacatccACGGGCCCAGCGCCACCATCCAgacggcctgctcgtcaaGTCTCGTGGCGACCCACCTGGCCTGCCAGAGCCTGCTGTCCGGCGAGTCAGAGatggccatcgccggcggtgtGGGCCTGGTGCTCACTCCGGATGGCAACATCCAGCTGGCAAACCTGACGTTCCTCAACCCCGAGGGCCACTCCAGGTCCTTCGacgcggacgccggcggctacgggcgcggcgagggtgcTGGCGCCTCGTTCTCAAGCGGCTCGATAAGGCCCTCCAGGACGGGGACCCGATTCGCGCCGTCATCCGTGCCTCGGGAGTTAATTCCGACGGTTGGACGCAGGGCGTCACGATGCCCTCGGGCGAGGCCCAGGCGGCCCTTATTAAATACGTTTACGAATCTAATGGTCTTGACTATTCATCCACCCAGTACGTGGAGGCTCATGTTAGTACCGGAATCCCATCCACACCAGATCATGCTTTTTTCTGACTTCGTGTTTCCTCGACAGGGTACCGGTACCAAGGCTGGCGACCCCCAGGAAGCTGGTGCCATCCACCGAACTATCGGTTCGGGAGCTTCTAAGTCGCGGAAGCTGTGGATCGGCAGCTTGAA
>Colletotrichum_salicis___hblock__1001__2001_5___129
TAACTTGACGTTCCTCAATCCCGAGGGCCACTCTAGGTCATTTGACGCGGATGCTGGTGGCTACGGTCGCGGTGAAGGTGCTGGCGCCCTCATCCTCAAACGGCTGGACAGGGCGCTCGCTGATGGAGATCCCATCCGTGCCGTCATTCGGGCCACCGGCGCTAACTCTGATGGCTGGACGCAAGGCGTGACGCTGCCTTCGGGCGAGGCGCAGGCAGCACTCATCAAATATGTCTACGAATCTAATGGACTGGACTACTCTGCCACCCAGTATGTCGAAGCTCACGTAAGTTACGGCCAGGTATCTACGATTGAATTCAAATGATAGCCATATTGACAGTAAGACTGTCTTATAGGGCACAGGTACCAAGGCCGGAGATCCCTTGGAAGCCGGAGCGATCTCTAGAACCATCGGTTCAGGTGCGAATAAGTCACGAAAGCTATGGGTGGGAAGTCTGAAGCCAAATGTAAGGACCTCGAGGTTCCAGGTTATTACTGCATCAATGGAACACTAACTCAAACTTTCCAGATCGGTCATTTGGAAGCTGCCGCAGGTGTAGCGGGAATTATCAAGGGCGTCCTGGCTATGGAGAACGGAATGATTCCCCCGAACATCTACTTCAACAAGCCAAACCCCGCCATCCCTTTCGACGAATGGAACATGGCCGTTCCGACAAAGCTGACACCTTGGCCCGTCTGCAAGACCAAGCGGATGAGTGTCAGCGGCTTTG
>Colletotrichum_salicis___hblock__1501__2501_2___130
GACGAATGGAACATGGCCGTTCCGACAAAGCTGACACCTTGGCCCGTCTGCAAGACCAAGCGGATGAGTGTCAGCGGCTTTGGCATGGGCGGCACGAACGGCCACGTCGTGTTGGAATCTTTCAACTCGGATCAGTGGAAGTCACTGCTGCCCGCCAACGGGGTCGCCCACGAGACTCCAAATAACAAGAAGAGACTCTTCGTCTTTAGCAGTCACGATCAAGCTGGATTCAAACGCATAGGCGACAAGTTGGTCGAGCACATGGACACCCTTGGTCCCGCTGCTTCGAGTCCAGAGTACCTCGCGAAGCTGGCTCACACTCTATCTGTCGCGAGATCGGGCTTGACATGGAGATGGAGTTGTTCGGCCGAAAGCGCCGCTGAGCTCCGACACAAGCTTTCGACTACTGCTGGCGACAAGACCACGAGAACTCCGGATAGCAAGCCGAGGATCGGCTTTGTCTTCACTGGCCAAGGAGC
>Colletotrichum_salicis___hblock__1501__2501_4___131
GTCCTGGCTATGGAGAACGGAATGATTCCCCCGAACATCTACTTCAACAAGCCAAACCCCGCCATCCCTTTCGACGAATGGAACATGGCCGTTCCGACAAAGCTGACACCTTGGCCCGTCTGCAAGACCAAGCGGATGAGTGTCAGCGGCTTTGGCATGGGCGGCACGAACGGCCACGTCGTGTTGGAATCTTTCAACTCGGATCAGTGGAAGTCACTGCTGCCCGCCAACGGGGTCGCCCACGAGACTCCAAATAACAAGAAGAGACTCTTCGTCTTTAGCAGTCACGATCAAGCTGGATTCAAACGCATAGGCGACAAGTTGGTCGAGCACATGGACACCCTTGGTCCCGCTGCTTCGAGTCCAGAGTACCTCGCGAAGCTGGCTCACACTCTATCTGTCGCGAGATCGGGCTTGACATGGAGATGGAGTTGTTCGGCCGAAAGCGCCGCTGAGCTCCGACACAAGCTTTCGACTACTGCTGGCGACAAGACCACGAGAACTCCGGATAGCAAGCCGAGGATCGGCTTTGTCTTCACTGGCCAAGGAGCGCAATGGGCCGGCATGGGCGTCGAGATGCTCAAGTCCCACCCGGTCTTTAGGGAATCCGTTGCGCGATCTGCTGCCCTTCTCAAGTCAATGGGCTGCGACTGGGACCCTGTCGAGGAGCT
>Colletotrichum_salicis___hblock__2001__3001_1___132
AGGATCGGCTTTGTCTTCACTGGCCAAGGAGCGCAATGGGCCGGCATGGGCGTCGAGATGCTCAAGTCCCACCCGGTCTTTAGGGAATCCGTTGCGCGATCTGCTGCCCTTCTCAAGTCAATGGGCTGCGACTGGGACCCTGTCGAGGAGCTGTCGAGGTCAAAGCAAGAGTCACGTCTCAAGGCGCCCATGATCAGCCAGCCCATCTGCACCGTTTTGCAGATTGCCCTGGTTGATGAGCTGCGCTCTTGGGGCGTGACACCTAAGAAGGTCGCTGGCCACTCAAGCGGAGAGATTGCAGCAGCATACTGCGCAGGAGCGCTCACTCACCGTGATGCCATTGCTATCGCTTACTTCAGAGGCAAGGCTTCATCCGGTCTCGTCGGCCTCAAGGGTGGTATGATGGCTGTTGGTTGCTCTTATGACCAGGCACGATCGTTGTTGGCGCAGCACGGCGAGAGTCTCGGCGGTGTCGCAACGGTAGCTTGCGTCAACTCACC
>Colletotrichum_salicis___hblock__2001__3001_3___133
ATCGGCTTTGTCTTCACTGGCCAAGGAGCGCAATGGGCCGGCATGGGCGTCGAGATGCTCAAGTCCCACCCGGTCTTTAGGGAATCCGTTGCGCGATCTGCTGCCCTTCTCAAGTCAATGGGCTGCGACTGGGACCCTGTCGAGGAGCTGTCGAGGTCAAAGCAAGAGTCACGTCTCAAGGCGCCCATGATCAGCCAGCCCATCTGCACCGTTTTGCAGATTGCCCTGGTTGATGAGCTGCGCTCTTGGGGCGTGACACCTAAGAAGGTCGCTGGCCACTCAAGCGGAGAGATTGCAGCAGCATACTGCGCAGGAGCGCTCACTCACCGTGATGCCATTGCTATCGCTTACTTCAGAGGCAAGGCTTCATCCGGTCTCGTCGGCCTCAAGGGTGGTATGATGGC
>Colletotrichum_salicis___hblock__2001__3001_6___134
GATCAAGCTGGATTCAAACGCATAGGCGACAAGTTGGTCGAGCACATGGACACCCTTGGTCCCGCTGCTTCGAGTCCAGAGTACCTCGCGAAGCTGGCTCACACTCTATCTGTCGCGAGATCGGGCTTGACATGGAGATGGAGTTGTTCGGCCGAAAGCGCCGCTGAGCTCCGACACAAGCTTTCGACTACTGCTGGCGACAAGACCACGAGAACTCCGGATAGCAAGCCGAGGATCGGCTTTGTCTTCACTGGCCAAGGAGCGCAATGGGCCGGCATGGGCGTCGAGATGCTCAAGTCCCACCCGGTCTTTAGGGAATCCGTTGCGCGATCTGCTGCCCTTCTCAAGTCAATGGGCTGCGACTGGGACCCTGTCGAGGAGCTGTCGAGGTCAAAGCAAGAGTCACGTCTCAAGGCGCCCATGATCAGCCAGCCCATCTGCAC
>Colletotrichum_salicis___hblock__2501__3501_1___135
ATCAGCCAGCCCATCTGCACCGTTTTGCAGATTGCCCTGGTTGATGAGCTGCGCTCTTGGGGCGTGACACCTAAGAAGGTCGCTGGCCACTCAAGCGGAGAGATTGCAGCAGCATACTGCGCAGGAGCGCTCACTCACCGTGATGCCATTGCTATCGCTTACTTCAGAGGCAAGGCTTCATCCGGTCTCGTCGGCCTCAAGGGTGGTATGATGGCTGTTGGTTGCTCTTATGACCAGGCACGATCGTTGTTGGCGCAGCACGGCGAGAGTCTCGGCGGTGTCGCAACGGTAGCTTGCGTCAACTCACCCAACAGTGTTACCATTTCTGGTGACTCAGCTGCTCTAGAGAGACTGCGAGCCATCCTCGAAAAGGAGAGCATGTTTGCTCGCATGCTTCAGGTAGACGTCGCCTACCACTCTAGCCACATGCAGGGTGCTGCCGCAGACTATGCCGCTTCCATCGCCGACATTGAGCCACATAGCTCAGAGGAAGACGAGACCAAGCGTGTCACCATGGTGTCTAGTGTTACTGGTAGTGAGGCTGCACCTGAGCTGCTAGGAGGCTACTACTGGGTGCGCAACCTG
>Colletotrichum_salicis___hblock__2501__3501_15___136
GGGTGGTATGATGGCTGTTGGTTGCTCTTATGACCAGGCACGATCGTTGTTGGCGCAGCACGGCGAGAGTCTCGGCGGTGTCGCAACGGTAGCTTGCGTCAACTCACCCAACAGTGTTACCATTTCTGGTGACTCAGCTGCTCTAGAGAGACTGCGAGCCATCCTCGAAAAGGAGAGCATGTTTGCTCGCATGCTTCAGGTAGACGTCGCCTACCACTCTAGCCACATGCAGGGTGCTGCCGCAGACTATGCCGCTTCCATCGCCGACATTGAGCCACATAGCTCAGAGGAAGACGAGACCAAGCGTGTCACCATGGTGTCTAGTGTTACTGGTAGTGAGGCTGCACCTGAGCTGCTAGGAGGCTACTACTGGGTGCGCAACCTGGTCTCACCTGTCCTGTTCGAGCAAGCAATCAAGGAGATGGTCTCTCCAACAGCAACTGAGGAGGAAGGAGGCAAGACTCTGGACCTGTTGATCGAACTTGGTCCTCACAGTG
>Colletotrichum_salicis___hblock__2501__3501_18___137
CCACTCAAGCGGAGAGATTGCAGCAGCATACTGCGCAGGAGCGCTCACTCACCGTGATGCCATTGCTATCGCTTACTTCAGAGGCAAGGCTTCATCCGGTCTCGTCGGCCTCAAGGGTGGTATGATGGCTGTTGGTTGCTCTTATGACCAGGCACGATCGTTGTTGGCGCAGCACGGCGAGAGTCTCGGCGGTGTCGCAACGGTAGCTTGCGTCAACTCACCCAACAGTGTTACCATTTCTGGTGACTCAGCTGCTCTAGAGAGACTGCGAGCCATCCTCGAAAAGGAGAGCATGTTTGCTCGCATGCTTCAGGTAGACGTCGCCTACCACTCTAGCCACATGCAGGGTGCTGCCGCAGACTATGCCGCTTCCATCGCCGACATTGAGCCACATAGCTCAGAGGAAGACGAGACCAAGCGTGTCACCATGGTGTCTAGTGTTACTGGTAGTGAGGCTGCACCTGAGCTGCTAGGAGGCTACTACTGGGTGCGCAACCTGGTCTCACCTGTCCTGTTC
>Colletotrichum_salicis___hblock__501__1501_20___138
CCACAAAAGGAGGTCACTTCCTAAAGGAGGATCCCTACCTATGGGACGCATCTTTCTTCAACATTACGGCAGCAGAAGCCATGGCTCTGGACCCGAAGCAGCGCATTATGATGGAAGTCGCGTACGAGGCGCTCGAGAATGCCGGCATGTCCCTACCAAAGGTCGCCGGCTCGCAGACTGCGTGTTACATCGGCTCCTCGACGAGCGACTACAGAGACATGGTTACCAGAGACTTTGAAAACTGGCCCAAGTACTACATCCTCGGCAACTGCGAAGAGATGGTATCGAATCGCATCTCGCACTTTCTCGACATCCACGGTCCCAGCGCCACCATCCAGACGGCGTGCTCCTCGAGTCTGGTGGCTACGCACCTGGCATGCCAGAGTCTCCACTCCGGGGAGTCAGAGATGGCAATCGCGGGTGGTGTCGGTCTGACGCTCACGCCAGATGGCAACATTCAGCTGGCTAACTTGACGTTCCTCAATCCC
>Colletotrichum_salicis___hblock__2001__3001_9___139
ATGTGATGAGAGTGGTAGGCGGACTTGACCTTCAGCGCCCGTGCGAAGATTTGATCCTCCGAGAATCGCTTCTCTAGACTCTCAATAGCGTCGAGATCTCCAGAAAGAGTGACGCTTGAGGGGCTGTTGACACAAGCTACGGTAACGATGCCTTTCGTGACACCGTTCTTCGCGAGGTAGGCCCATGCATCTTCGGCTCCAAGACCCACGGCCATCATGCCTCCAGCACCGCGGGAAGCATCGTGGTATTTTTCTGTCAAAACACCACGGAAGTATGCGACGCCCAGAGCCTCTTCAAACGTCAGCGCACCGGCGGCATAGGCTGCTGCAATCTCGCCACTCGAGTGACTGGTGACGGCGGTGGGTTGGATACCCCATGATTTTAGAAGTTCAACCAAGCAAACCTGGAGAGCGACGCAGACGGGCTGGCTTAGACGAGGTTCGTTCACGCGGGTAGACTTTTCGTCCCGCTGGAGCTCATCCACAAGGGACCAGTCCGCGCCGTAATCTCCCAAAATAACATCTGCCTGGAGAAGAGCCTTCCTGAAGACCGAGTAGACTGGGATGAGTTCGCGGCCCATGGCATGCCATTGAGCCCCTTGTCCGTTGAAGACGAAGCCGATGCG
>Colletotrichum_scovillei___hblock__1001__2001_1___140
CCAAAGCCACTGACACTCATCCGCTTGGTCTTGCAGACAGGCCAAGGTGTCAGCTTTGTCGGTACGGCCATATTCCATTCATCGAATGGAATTGCGGGGTTGGGCTTGTTGAAGTAGATATTTGGGGGTATCATTCCGTTCTCCATGGCCAGGACGCCCTTGATAATTCCCGCTACACCAGCGGCAGCTTCCAAGTGACCGATCTAGGAGCTTGCGTTAGTCTTCCAACGGTGCAGCGACCAGAAACTTTGAAATCCTTACATTTGGCTTAAGACTTCCCATCCAGAGCTTTCGTGACTTCGTCGCACCTGATCCGATGGTTCTCGAGATGGCTCCCGCTTCCAGGGGATCTCCAGCCTTTGTGCCTGTGCCCTACAAGACAATCGTACTGTCAACATGGCTATCTCTTAAGTCCAATTGTTTGAGTTTGGTGGTAATGACTTACATGAGCCTCTACATACTGAGTCGCAGGATAATCCAGTCCGTTAGATTCGTAGACATATTTGATGAGCGCCGCCTGTGCCTCACCAGACGGCAGCGTCACACCTTGTGT
>Colletotrichum_scovillei___hblock__1001__2001_5___141
CAAAGCCACTGACACTCATCCGCTTGGTCTTGCAGACAGGCCAAGGTGTCAGCTTTGTCGGTACGGCCATATTCCATTCATCGAATGGAATTGCGGGGTTGGGCTTGTTGAAGTAGATATTTGGGGGTATCATTCCGTTCTCCATGGCCAGGACGCCCTTGATAATTCCCGCTACACCAGCGGCAGCTTCCAAGTGACCGATCTAGGAGCTTGCGTTAGTCTTCCAACGGTGCAGCGACCAGAAACTTTGAAATCCTTACATTTGGCTTAAGACTTCCCATCCAGAGCTTTCGTGACTTCGTCGCACCTGATCCGATGGTTCTCGAGATGGCTCCCGCTTCCAGGGGATCTCCAGCCTTTGTGCCTGTGCCCTACAAGACAATCGTACTGTCAACATGGCTATCTCTTAAGTCCAATTGTTTGAGTTTGGTGGTAATGACTTACATGAGCCTCTACATACTGAGTCGCAGGATAATCCAGTCCGTTAGATTCGTAGACATATTTGATGAGCGCCGCCTGTGCCTCACCAGACGGCAGCGTCACACCTTGTGTCCATCCGTCCGAGTTGGCGCCCGTAGCCCGGATGACGGCACGGATAGGATCTCCATCGGCAAGCGCCTTGTCCAGCCGtttgaggatgagggcgcCAGCACCTTCACCGCGACCATAGCCACCAGCATCTGCATCAAACGACCGAGAGTGGCCCTCGGGGTTGAGGAACGTCAAGTTG
>Colletotrichum_scovillei___hblock__1501__2501_18___142
CCTGTGAAGACGAATCCGATCCTCGGCTTGCTGTCCGGGGTCCTCGTAGTCTTGTCGCCAGCCGTGGTCGAAAGCTTGTGATGGAGCTCAGCAGCATTTTCAGCCGAACAACTCCATCTCCAAGTCAACCCCGATCTCGCGACAGAGAGGGTGTGTGCCAGCTTGGCGAGATACTCTGGACTCGAAGCAGCGGGGCCAAGGGTGTCCATGTGCTCGACCAACTTATCGCCGATGCGTTTGAACCCAGCTTGATCGTGACTGCTGAAGACAAAAAgtctcttcttgttgtttgcAGTCTCGTGGGCGACACCGTTGGCGGGCAGCAGTGACTTCCACTGGTCCGAGTTGAAAGACTCCAACACCACGTGGCCGTTTGTGCCGCCCATGCCAAAGCCACTGACACTCATCCGCTTGGTCTTGCAGACAGGCCAAGGTGTCAGCTTTGTCGGTACGGCCATATTCCATTCATCGAATGGAATTGCGGGGTTGG
>Colletotrichum_scovillei___hblock__1501__2501_4___143
AATTCTTCGACAGGATCCCAGTCGCAGCCCATGGACTTGAGAAGGGCCGCAGACCGCGTAACGGAATCCTTAAAGACCGGGTGGGActtgagcatctcgacgCCCATGCCGGCCCACTGCGCTCCCTGGCCTGTGAAGACGAATCCGATCCTCGGCTTGCTGTCCGGGGTCCTCGTAGTCTTGTCGCCAGCCGTGGTCGAAAGCTTGTGATGGAGCTCAGCAGCATTTTCAGCCGAACAACTCCATCTCCAAGTCAACCCCGATCTCGCGACAGAGAGGGTGTGTGCCAGCTTGGCGAGATACTCTGGACTCGAAGCAGCGGGGCCAAGGGTGTCCATGTGCTCGACCAACTTATCGCCGATGCGTTTGAACCCAGCTTGATCGTGACTGCTGAAGACAAAAAgtctcttcttgttgtttgcAGTCTCGTGGGCGACACCGTTGGCGGGCAGCAGTGACTTCCACTGGTCCGAGTTGAAAGACTCCAACACCACGTGGCCGTTTGTGCCGCCCATGCCAAAGCCACTGACACTCATCCGCTTGGTCTTGCAGACAGGCCAAGGTGTCAGCTTTGTCGGTACGGCCATATTCCATTCATCGAATGGAATTGCGGGGTTGGGCTTGTTGAAGTAGATATTTGGGGGTATCATTCCGTTCTCCATGGCCAGGAC
>Colletotrichum_scovillei___hblock__2001__3001_6___144
GTACAGATGGGCTGGCTGATCATGGGCGCCTTGAGACGTGATTCTTGCTTTGACCTCGTCAATTCTTCGACAGGATCCCAGTCGCAGCCCATGGACTTGAGAAGGGCCGCAGACCGCGTAACGGAATCCTTAAAGACCGGGTGGGActtgagcatctcgacgCCCATGCCGGCCCACTGCGCTCCCTGGCCTGTGAAGACGAATCCGATCCTCGGCTTGCTGTCCGGGGTCCTCGTAGTCTTGTCGCCAGCCGTGGTCGAAAGCTTGTGATGGAGCTCAGCAGCATTTTCAGCCGAACAACTCCATCTCCAAGTCAACCCCGATCTCGCGACAGAGAGGGTGTGTGCCAGCTTGGCGAGATACTCTGGACTCGAAGCAGCGGGGCCAAGGGTGTCCATGTGCTCGACCAACTTATCGCCGATGCGTTTGAACCCAGCTTGATC
>Colletotrichum_scovillei___hblock__2501__3501_1___145
CAGGTTGCGCACCCAGTAGTAACCCCCAAGCAACTCAGGGGCAGCTTCACTACCAGTGACACTCGAGACCATGGTCACACGCTTGGTTTCGTCCTCCTCTGAGCTATGCGGCTCAATGTCTGCGATGGAAGCGGCGTAGTCTGCTGCAGCACCCTGCATGTGGCTAGAATGGTAGGCGACATCAACCTGAAGCATGCGAGCAAAcatgctctccttctcgaggatggctCGCAGTCTCTCCAGAGCGGCTAAGTCACCCGAAATGGTGACGCTATTCGGAGAGTTCACACAGGCCACTGTCGCGACACCGCCGAGGTGCTCTCCGTGCTGCGCGAGCAGTGATCGTGCTTGATCATAGGAGCAGCCGACAGCCATCATGCCGCCCTTGAGGCCGACCAGACCGGAGGAAGCCTTGCCCCTGAAGTAAGCAATGGCAATTGCATCACGATGCGTGAGCGCCCCGGCGCAGTACGCCGCTGCAATCTCTCCACTTGAGTGGCCGGCAACCTTCTTGGGCGTCACGCCCCAAGAGCGCAGCTCGTCAACCAGGGCAATCTGCAAAACAGTACAGATGGGCTGGCTGAT
>Colletotrichum_scovillei___hblock__501__1501_1___146
CAGCGTCACACCTTGTGTCCATCCGTCCGAGTTGGCGCCCGTAGCCCGGATGACGGCACGGATAGGATCTCCATCGGCAAGCGCCTTGTCCAGCCGtttgaggatgagggcgcCAGCACCTTCACCGCGACCATAGCCACCAGCATCTGCATCAAACGACCGAGAGTGGCCCTCGGGGTTGAGGAACGTCAAGTTGGCAAGCTGAATGTTACCGTCGGGGGTGAGCGTCAGACCGACACCACCCGCGATGGCCATTTCCGACTCTCCGGAGTGGAGACTTTGGCAAGCCAAATGCGTGGCCACCAGACTTGAGGAGCACGCCGTCTGGATGGTAGCGCTGGGGCCATGGATGTCGAGAAAGTGCGAGATACGATTCGAGACCATCTCCTCGCAGTTTCCGAGGATGTAATACTTGGGCCAATTTGCGAAATCCCTCGTGACCATGTCTCTATAGtcgctcgtcgaggagccgATGTAACACGCAGTCTGCGAGCCCGCGACCCTTGGCAGGGGCATGCCGGCGTTCTCGAGCGCCTCATAAGCGACTTCCATCATGATACGCTGCTTCGGATCGAGAGCCATGGCTTCGGCTGctgtgatgttgaagaaggatg
>Colletotrichum_scovillei___hblock__501__1501_20___147
GGGGTTGAGGAACGTCAAGTTGGCAAGCTGAATGTTACCGTCGGGGGTGAGCGTCAGACCGACACCACCCGCGATGGCCATTTCCGACTCTCCGGAGTGGAGACTTTGGCAAGCCAAATGCGTGGCCACCAGACTTGAGGAGCACGCCGTCTGGATGGTAGCGCTGGGGCCATGGATGTCGAGAAAGTGCGAGATACGATTCGAGACCATCTCCTCGCAGTTTCCGAGGATGTAATACTTGGGCCAATTTGCGAAATCCCTCGTGACCATGTCTCTATAGtcgctcgtcgaggagccgATGTAACACGCAGTCTGCGAGCCCGCGACCCTTGGCAGGGGCATGCCGGCGTTCTCGAGCGCCTCATAAGCGACTTCCATCATGATACGCTGCTTCGGATCGAGAGCCATGGCTTCGGCTGctgtgatgttgaagaaggatgcgTCCCACAGATAGGGATCCTCCTTCAGGAAGTGCCCTCCTTTCGTGG
>Colletotrichum_shisoi___hblock__2001__3001_19___150
ATGTGGTGCGAGTGGTACGCCGTCTCGATCTGCAGGCGCCGGTTGAACATCTGCTTCTCCTCGAGGTTCTTCTCGAGCTCCGCGAGCGCGTCCGTGTCGCCCGAGATGGTCAGGCTCGAGGGGCTGTTGTAGCAGGCGATGCGGACCTGCTGCTGCTTCAGCCCGTCGATCATGGGCTGCACCTCCTCCTTGCTGCCGCCGACGGCCATCATGGACCCGCGGAGGTCCGGGTTGCGCTTCTTGAGGATCGGCACGAGCCGGCCGCGGTGGTAGGCGACCGCCATGGCCGCCTCGAACCCGATGATGCCGGCGGCGTAGGCGGCGCCGATCTCGCCGCTCGAGTGACCCGCCACGGCCGCCGGCCGGATGCCCCACGTGCGGAGGAGGTCCGTCAGCGCGAGCTGCACGGCGCTGCACGCCGGCTGGCTGATGTGGGCCTCGCCCACCTTGGACGACTCCTGGTCCCGGCCGAGCTCCTCGACCAGCGACCACTCGGCGCCCAGCTTCCTGAGGCACTCGTCGGCCCGGTCGATGGCGGCCGTGTAGATGGGGTACGCGCCGTACAGCTCGCGGCCCATGCCCCACCACTGCGCGCCCTGGCCCGTGAAGACGAAGCC
>Colletotrichum_shisoi___hblock__2001__3001_9___151
ATGTGGTGCGAGTGGTACGCCGTCTCGATCTGCAGGCGCCGGTTGAACATCTGCTTCTCCTCGAGGTTCTTCTCGAGCTCCGCGAGCGCGTCCGTGTCGCCCGAGATGGTCAGGCTCGAGGGGCTGTTGTAGCAGGCGATGCGGACCTGCTGCTGCTTCAGCCCGTCGATCATGGGCTGCACCTCCTCCTTGCTGCCGCCGACGGCCATCATGGACCCGCGGAGGTCCGGGTTGCGCTTCTTGAGGATCGGCACGAGCCGGCCGCGGTGGTAGGCGACCGCCATGGCCGCCTCGAACCCGATGATGCCGGCGGCGTAGGCGGCGCCGATCTCGCCGCTCGAGTGACCCGCCACGGCCGCCGGCCGGATGCCCCACGTGCGGAGGAGGTCCGTCAGCGCGAGCTGCACGGCGCTGCACGCCGGCTGGCTGATGTGGGCCTCGCCCACCTTGGACGACTCCTGGTCCCGGCCGAGCTCCTCGACCAGCGACCACTCGGCGCCCAGCTTCCTGAGGCACTCGTCGGCCCGGTCGATGGCGGCCGTGTAGATGGGGTACGCGCCGTACAGCTCGCGGCCCATGCCCCACCACTGCGCGCCCTGGCCCGTGAAGACGAAGCCGATGCG
>Colletotrichum_sidae___hblock__1001__2001_11___152
GACTGCTGAAGACGAACAGCCTCTTCctgtcgacgacgacgacgtcggTGGTGGCATCGTGAGAAGCATCATCATTCGTCAGCTGCTTCGGCGGCGCCGGCTTCTTGTACTCCTCCAGGACGACGTGGGCGTTGGTGCCACCCATGCCGAAGCTGCTGACGCTCATGCGCTTCGTCTCGGCCTCGGGCCACGGCGTCAGCGTCGTCGGCACGACCATGTTCCACTCGTCAAACGGGATCCTGGGGTTCGCCTGGTGGAAGTGGACGTTGGGCGGGATCATGCCGTGCTCCAGCGCCAGCACGCCCTTGATGAAACCCGCGACGCCGGCGGCCGGCTCGAGGTGGCCAATGTTGGCCTTGACGCTGCCGACGTACAGCTTGCGGGCCTCGCTGGCGTTGCGGCCGATGGTCTCGTGGATGGCGCCCAGCTCGATGGGGTCGCCGACCTTTGTGCCGGTGCCGTGGGCCTCGACGTACTGCGT
>Colletotrichum_sidae___hblock__1001__2001_4___153
CGAAGCTGCTGACGCTCATGCGCTTCGTCTCGGCCTCGGGCCACGGCGTCAGCGTCGTCGGCACGACCATGTTCCACTCGTCAAACGGGATCCTGGGGTTCGCCTGGTGGAAGTGGACGTTGGGCGGGATCATGCCGTGCTCCAGCGCCAGCACGCCCTTGATGAAACCCGCGACGCCGGCGGCCGGCTCGAGGTGGCCAATGTTGGCCTTGACGCTGCCGACGTACAGCTTGCGGGCCTCGCTGGCGTTGCGGCCGATGGTCTCGTGGATGGCGCCCAGCTCGATGGGGTCGCCGACCTTTGTGCCGGTGCCGTGGGCCTCGACGTACTGCGTCGCGTCGTAGTCGAGGCCGTTGGACTCGTACACGAGCCGGATCAGCTCCGCCTGCGCCGACCCGGACGGCGTCGAGATGGTCTTTGTCCAGCCGTCCGAGTTGACGCCGCTGCCGCGGATGACGGCGCGGACGTGGTCGCCGTCCCGGACGGCCTGGTCCAGCGGCTTGAGCACGACGACGCCGCA
>Colletotrichum_sidae___hblock__2501__3501_7___154
TTCTGCAGCCAGTAAAAGGGGCCGACTTGCTCCGCGGAAACCTCGTCTGCCAGCACGCTCGAGATCATGCGCGTACGGGGAGTGGAAGAaccaccagcagcagcagcagaagaAGAAGCGTCATCTTCGACAACAGGCTCGACACCCTCGTTGGCCATGGCCTGGTAGTAGTCGCTTGAGACGGCGGCCACGTGCGAAGAGTGGTAGGCCACCTGGACCTTGAGACGCCGGCAGAACGTCTTTTGCTCCTCAAGCGCCGCAGCCACGGCATCCATGGCCTCCGAGTCTCCCGAGAGGGTGATGCTGGATGGCGAGTTGACGCACCCGACGCCAACCTGGCCGCCGAGCCCCAGCGTCTCGATGAGCTCCTCGGCCGTCTCGCGGGAACACCCGGCTGCCATTATGGCGCCGTTGAGGTGCGGCGCCACCGTGGGCAGCAGCGCAGAGGCCGTCCCTCGCGAGTAGGCCACGGCGAGGGCGTCGCGGTGCGTGAGGAACCCGGCGCAGTAGGCCGCCGCGATCTCGCCGCTCGAGTGGCCGACGACCTTGGCCGGGTGGCTGAGCGCCGGCGAGCCCCACGAGCGGACCTCGTCGACGAGGGCGATCTGGAGGACGCTGCAGATGGGCTGGCTGATCTC
>Colletotrichum_sidae___hblock__501__1501_12___155
GTCCAGCCGTCCGAGTTGACGCCGCTGCCGCGGATGACGGCGCGGACGTGGTCGCCGTCCCGGACGGCCTGGTCCAGCGGCTTGAGCACGACGACGCCGCAGCCCTCGGCGCGCCCGTAGCCGTTGGCGCCCTCGTCAAAGGAGAGCGAGCGGCCGTCCGGGTTGAGCACGCCCAGGCTGTTGAGCTCCATGGTGGCCTCGGGGCCGAGGATCATGTTGATGCCGCCGGCGACGGCCATGTCCGCCTGTCCGGACCGCAGGCTCTCGCAGGCCTGGTGGATGGCGACGAGGCTCGACGAGCACGCCGTCTCGACCGTCAGGCTCGGGCCGCGCAGGTCGAAAAAGTGCGACAGGCGGTTGCTGACCATCTCGTCGCTGACGCCCATGAGGTACAGCCGCGGCCACTGCTCAAAGTCGCGCACGAGGGCGTCGCGGTAGTCGCTCCAGGCGGTGCCCATGACGCAGGCGGTGCGGGTGCCGGCCACGCGCGGCGGCGGCAGGCCGGCGTTCTCGAGGGCCTCGTACGTCACCTCGAGCAGGATGCGCTGCTTGGGGTCCAGCACCGCCGCCTCGGCCGCCGAGAACTTGAAAAAGGACGAGTCAAAGGCGTACGGGTCGTTCTTGATGAAGTGCCCGCCCTT
>Colletotrichum_sidae___hblock__501__1501_19___156
TTTGTCCAGCCGTCCGAGTTGACGCCGCTGCCGCGGATGACGGCGCGGACGTGGTCGCCGTCCCGGACGGCCTGGTCCAGCGGCTTGAGCACGACGACGCCGCAGCCCTCGGCGCGCCCGTAGCCGTTGGCGCCCTCGTCAAAGGAGAGCGAGCGGCCGTCCGGGTTGAGCACGCCCAGGCTGTTGAGCTCCATGGTGGCCTCGGGGCCGAGGATCATGTTGATGCCGCCGGCGACGGCCATGTCCGCCTGTCCGGACCGCAGGCTCTCGCAGGCCTGGTGGATGGCGACGAGGCTCGACGAGCACGCCGTCTCGACCGTCAGGCTCGGGCCGCGCAGGTCGAAAAAGTGCGACAGGCGGTTGCTGACCATCTCGTCGCTGACGCCCATGAGGTACAGCCGCGGCCACTGCTCAAAGTCGCGCACGAGGGCGTCGCGGTAGTCGCTCCAGGCGGTGCCCATGACGCAGGCGGTGCGGGTGCCGGCCACGCGCGGCGGCGGCAGGCCGGCGTTCTCGAGGGCCTCGTACGTCACCTCGAGCAGGATGCGCTGCTTGGGGTCCAGCACCGCCGCCTCGGCCGCCGAGAACTTGAAAAAGGACGAGTCAAAGGCGTACGGGTCGTTCTTGATGAAGTGCCCGCCCTTGGTCGGCAGCACGTTCTGCCGGTCCTTGGGGTTGGCGTGGTAAAAGGCCG
>Colletotrichum_sidae___hblock__2001__3001_9___157
AGAATCGGATTCGTCTTCACCGGACAGGGTGCTCAGTGGTGGGGCATGGGCCGCGAGCTTTACAGCCACTACCCTGTCTACAAGGCCGCCATCGACAGAGCCGACGAGTGCCTCCGCAAGCTTGGCTCCGAATGGTCTCTCTTGGAGGAGTTGAACAGAGACGCCGACTCGTCCAAGGTCTCTGATGCTCACATCAGTCAGCCTGCCTGCAGTGCGGTCCAGCTTGCCCTGACCGATCTGCTCCGCACCTGGGGTATTCGCCCCGTGGCCGTCGCTGGTCACTCTTCTGGCGAGATTGGCGCTGCTTACGCAGCTGGCATCATCGGATTCGACGCCGCCATGGCTGTTGCCTACCACCGAGGCAGACTTATTCCTATCTTGAAGAAGAGACACCCAGAGCTTCAGGGTGCCATGATGGCAGTCGGCGGCAGCAAGGAGGAAGTTCAGCCCATGATCGACGCTCTGAAGGAGCAGCAGGTCCGCATTGCTTGCTACAACAGTCCCTCCAGCTTGACCATCTCCGGTGACACCCCGGCTCTTACCGAGCTCGAGAAGATTCTCGAGGAGAAGCAGATGTTCAACAGACGCCTGCAGATTGAGACTGCGTACCACTCGCACCACAT
>Colletotrichum_simmondsii___hblock__1001__2001_5___158
CGAAGCCACTGACACTCATCCGCTTGGTCTTGCAGACAGGCCAAGGTGTCAGCTTTGTCGGTACGGCCATATTCCATTCATCGAATGGAATTGCGGGGTTGGGCTTGTTGAAGTAGATGTTTGGGGGTATCATTCCGTTCTCCATGGCCAGGACGCCCTTGATAATTCCCGCTACACCAGCGGCAGCTTCTAAGTGACCGATCTAGGAGCTTGGAGTTAGTCTTCCATTGATGCAGTGACCAGGAGCTTTGAAGTCCTTACATTTGGCTTAAGACTTCCCATCCAGAGCTTTCGTGACTTCGTCGCACCTGATCCGATAGTTCTCGAGATAGCTCCCGCTTCCAGGGGATCTCCAGCCTTTGTGCCTGTGCCCTACGAGACAATCATACTGTCAATGTGGCTGTCACTCAAGATCATCTTTTTGAGTTTGATGGTGACTTACGTGAGCTTCTACATACTGAGTAGCAGAGTAATCCAGTCCATTAGATTCATAGACATATTTGATGAGCGCCGCTTGTGCCTCGCCAGAAGGCAGCGTCACACCTTGTGTCCACCCGTCCGAGTTGGCGCCCGTGGCGCGGATGACAGCACGGATAGGATCTCCATCGGCAAGCGCCTTGTCCAGCCGCTTGAGGATGAGGGCGCCAGCACCTTCACCGCGACCATAGCCACCAGCATCTGCATCAAACGACCGAGAGTGGCCCTCGGGGTTGAGGAACGTCAAGTTG
>Colletotrichum_simmondsii___hblock__1501__2501_18___159
CCCGTGAAAACGAATCCGATCCTCGGCTTGCTGTCTGGGGTCCTCGTAGTCTTGCCGCCAGCCGTGGTCGAGAGCTTGTGACGGAGCTCAGCAGCATTTTCAGCCGAACAACTCCATCTCCAAGTCAGACCCGATCTCGCGACAGAGAGGGTGTGCGCCAGCTTGGCGAGATACTCTGGACTCGAAGCAGCGGGGCCAAGGGTGTCCATGTGCTCGACCAACTTATCGCCGATGCGTTTGAACCCAGCTTGATCGTGACTGCTGAAGACAAATAGTCTCTTCTTGTTGTTTGGAGTCTCATGGGCGACACCGTTGGCGGGCAGCAGTGACTTCCACTGGTCCGAGTTGAAAGACTCCAACACCACGTGGCCGTTTGTGCCGCCCATGCCGAAGCCACTGACACTCATCCGCTTGGTCTTGCAGACAGGCCAAGGTGTCAGCTTTGTCGGTACGGCCATATTCCATTCATCGAATGGAATTGCGGGGTTGG
>Colletotrichum_simmondsii___hblock__1501__2501_4___160
AATTCTTCGACAGGGTCCCAGTCGCAGCCCATGGACTTGAGAAGGGCCGCAGACCGCGCAACGGAATCCTTAAAGACCGGGTGGGACTTGAGCATCTCGAGGCCCATGCCGGCCCACTGCGCTCCCTGGCCCGTGAAAACGAATCCGATCCTCGGCTTGCTGTCTGGGGTCCTCGTAGTCTTGCCGCCAGCCGTGGTCGAGAGCTTGTGACGGAGCTCAGCAGCATTTTCAGCCGAACAACTCCATCTCCAAGTCAGACCCGATCTCGCGACAGAGAGGGTGTGCGCCAGCTTGGCGAGATACTCTGGACTCGAAGCAGCGGGGCCAAGGGTGTCCATGTGCTCGACCAACTTATCGCCGATGCGTTTGAACCCAGCTTGATCGTGACTGCTGAAGACAAATAGTCTCTTCTTGTTGTTTGGAGTCTCATGGGCGACACCGTTGGCGGGCAGCAGTGACTTCCACTGGTCCGAGTTGAAAGACTCCAACACCACGTGGCCGTTTGTGCCGCCCATGCCGAAGCCACTGACACTCATCCGCTTGGTCTTGCAGACAGGCCAAGGTGTCAGCTTTGTCGGTACGGCCATATTCCATTCATCGAATGGAATTGCGGGGTTGGGCTTGTTGAAGTAGATGTTTGGGGGTATCATTCCGTTCTCCATGGCCAGGAC
>Colletotrichum_simmondsii___hblock__2001__3001_1___161
GGAGAGTTCACGCAGGCTACTGTCGCGACACCGCCGAGGTGCTCTCCATGTTGCGCGAGCAATGATCGTGCTTGATCATAGGAGCAGCCGACAGCCATCATGCCGCCCTTGAGGCCGACCAGACCGGAGGAAGCTTTGCCTCTGAAGTAAGCGATGGCAATGGCATCACGGTGCGTGAGCGCACCGGCGCAGTACGCCGCTGCAATCTCTCCACTTGAGTGACCAGCGACTTTCTTGGGTGTTACGCCCCAAGAGCGCAGCTCGTCAACCAGGGCAATCTGCAAAACGGTACAGATGGGCTGGCTGATCATGGGCGCCTTGAGACGAGATTCTTGCTTTGACCTCGTCAATTCTTCGACAGGGTCCCAGTCGCAGCCCATGGACTTGAGAAGGGCCGCAGACCGCGCAACGGAATCCTTAAAGACCGGGTGGGACTTGAGCATCTCGAGGCCCATGCCGGCCCACTGCGCTCCCTGGCCCGTGAAAACGAATCCGATCCT
>Colletotrichum_simmondsii___hblock__2001__3001_6___162
GTACAGATGGGCTGGCTGATCATGGGCGCCTTGAGACGAGATTCTTGCTTTGACCTCGTCAATTCTTCGACAGGGTCCCAGTCGCAGCCCATGGACTTGAGAAGGGCCGCAGACCGCGCAACGGAATCCTTAAAGACCGGGTGGGACTTGAGCATCTCGAGGCCCATGCCGGCCCACTGCGCTCCCTGGCCCGTGAAAACGAATCCGATCCTCGGCTTGCTGTCTGGGGTCCTCGTAGTCTTGCCGCCAGCCGTGGTCGAGAGCTTGTGACGGAGCTCAGCAGCATTTTCAGCCGAACAACTCCATCTCCAAGTCAGACCCGATCTCGCGACAGAGAGGGTGTGCGCCAGCTTGGCGAGATACTCTGGACTCGAAGCAGCGGGGCCAAGGGTGTCCATGTGCTCGACCAACTTATCGCCGATGCGTTTGAACCCAGCTTGATC
>Colletotrichum_simmondsii___hblock__2501__3501_1___163
CAGGTTGCGCACCCAGTAGTAGCCCCCAAGCAACTCAGGGGCAGCTTCACTACCAGTGACACTCGAGACCATGGTCACACGCTTGGTTTCGTCCTCCTCTGAGCTGTTCGGCTCAATGTCTGCGATGGAAGCGGCGTAGTCTGCTGCAGCACCCTGCATGTGGCTAGAATGGTAGGCGACATCAACCTGAAGCATGCGAGCAAACATGCTCTCCTTCTCGAGGATGGCTCGCAGTCTCTCGAGAGCGGCCGAGTCACCCGAAATGGTGACGCTATTCGGAGAGTTCACGCAGGCTACTGTCGCGACACCGCCGAGGTGCTCTCCATGTTGCGCGAGCAATGATCGTGCTTGATCATAGGAGCAGCCGACAGCCATCATGCCGCCCTTGAGGCCGACCAGACCGGAGGAAGCTTTGCCTCTGAAGTAAGCGATGGCAATGGCATCACGGTGCGTGAGCGCACCGGCGCAGTACGCCGCTGCAATCTCTCCACTTGAGTGACCAGCGACTTTCTTGGGTGTTACGCCCCAAGAGCGCAGCTCGTCAACCAGGGCAATCTGCAAAACGGTACAGATGGGCTGGCTGAT
>Colletotrichum_simmondsii___hblock__2501__3501_14___164
CCAGGTTGCGCACCCAGTAGTAGCCCCCAAGCAACTCAGGGGCAGCTTCACTACCAGTGACACTCGAGACCATGGTCACACGCTTGGTTTCGTCCTCCTCTGAGCTGTTCGGCTCAATGTCTGCGATGGAAGCGGCGTAGTCTGCTGCAGCACCCTGCATGTGGCTAGAATGGTAGGCGACATCAACCTGAAGCATGCGAGCAAACATGCTCTCCTTCTCGAGGATGGCTCGCAGTCTCTCGAGAGCGGCCGAGTCACCCGAAATGGTGACGCTATTCGGAGAGTTCACGCAGGCTACTGTCGCGACACCGCCGAGGTGCTCTCCATGTTGCGCGAGCAATGATCGTGCTTGATCATAGGAGCAGCCGACAGCCATCATGCCGCCCTTGAGGCCGACCAGACCGGAGGAAGCTTTGCCTCTGAAGTAAGCGATGGCAATGGCATCACGGTGCGTGAGCGCACCGGCGCAGTACGCCGCTGCAATCTCTCCACTTGAGTGACC
>Colletotrichum_simmondsii___hblock__501__1501_1___165
CAGCGTCACACCTTGTGTCCACCCGTCCGAGTTGGCGCCCGTGGCGCGGATGACAGCACGGATAGGATCTCCATCGGCAAGCGCCTTGTCCAGCCGCTTGAGGATGAGGGCGCCAGCACCTTCACCGCGACCATAGCCACCAGCATCTGCATCAAACGACCGAGAGTGGCCCTCGGGGTTGAGGAACGTCAAGTTGGCCAGCTGAATGTTACCATCGGGGGTGAGCGTCAGACCGACACCACCCGCGATGGCCATTTCCGACTCTCCGGAGTGGAGACTCTGGCAGGCCAAGTGCGTAGCCACCAGACTCGAGGAGCACGCCGTCTGGATGGTGGCGCTGGGGCCGTGGATGTCGAGAAAGTGCGAGATACGATTCGAGACCATCTCCTCGCAGTTTCCAAGGATGTAATACTTGGGCCAGTTTGCGAAATCCCTCGTGACCATGTCTCTATAGTCGCTCGTCGAGGAGCCGATGTAACACGCAGTCTGCGAGCCGGCAACCCTTGGCAGGGGCATGCCGGCGTTCTCGAGCGCCTCATAAGCAACTTCCATCATGATACGCTGCTTCGGATCAAGAGCCATGGCTTCGGCTGCTGTGATATTGAAGAAGGATG
>Colletotrichum_simmondsii___hblock__501__1501_20___166
GGGGTTGAGGAACGTCAAGTTGGCCAGCTGAATGTTACCATCGGGGGTGAGCGTCAGACCGACACCACCCGCGATGGCCATTTCCGACTCTCCGGAGTGGAGACTCTGGCAGGCCAAGTGCGTAGCCACCAGACTCGAGGAGCACGCCGTCTGGATGGTGGCGCTGGGGCCGTGGATGTCGAGAAAGTGCGAGATACGATTCGAGACCATCTCCTCGCAGTTTCCAAGGATGTAATACTTGGGCCAGTTTGCGAAATCCCTCGTGACCATGTCTCTATAGTCGCTCGTCGAGGAGCCGATGTAACACGCAGTCTGCGAGCCGGCAACCCTTGGCAGGGGCATGCCGGCGTTCTCGAGCGCCTCATAAGCAACTTCCATCATGATACGCTGCTTCGGATCAAGAGCCATGGCTTCGGCTGCTGTGATATTGAAGAAGGATGCATCCCATAGATAGGGATCCTCCTTCAGGAAGTGCCCTCCCTTCGTGG
>Colletotrichum_simmondsii___hblock__2001__3001_12___167
AGGGGAGTTGACACATGCGACGCAGATGAGCCCTGTCTTGGTCTGTTCAATGAATTTCTTGACGTCGTCTTCGCCCAAGCCGACAGCCATCATCGCGCCTCTGCTCGAGATGACACGCGCGCATGTCTGCGACATGAAGCCACGCCTGTACGATATCTCGAGCGCAGTTGCGTGGTTCAAGGCCTCGGCAGCATAACCAGCGGCTATTTCACCACTGCTATGTCCGAGGACAAGATTGGGGAAGACTTGGTAGCTCTTGAGGAGGTCTACCAATGCAATCTGAATCGCTGTGGTAGAGGGCTGGGAGATCTCAGCCTGACCAACTCGCGAGTTTTCCCCGTCTTTGGAGAGCTCTTCGATTAGACTCCAGTCAGCCCCAAGATCCTTCAGGATCTTCTCCGAATGGTGCATTGACTTTCTAAAGACTGGATTCTCCCTGGTAAGCTCACGGCCCATGGCATGCCACTGGGCTCCCTGACCCGTGAAGAGGAAC
>Colletotrichum_sojae___hblock__1501__2501_1___168
GTGAAGATGAAGCCAATCCGGGGTGGACCGCCCTCGGGAGCCCGTGTGGGCTTTTCCGCGATGCCGGAGGTCAGCTGGTGACGGAGATCCGCGGCCGTTTCGGCGACGCAGCTGGCCCGCCAGGAAAGACCAGAtctggcgacggcgagggtgtgGGCGAACTCAGCCAGAAACTCGgggctcgaggcggccgggcCGAGTCCGTCGAGGTGGTCGGCAAGTGTTTCGCCAAGGCGTTTGAAGCCCGCCTGGTCATGGCTGCTGAAGGTGAACAGCCTCTTCTTGGCCCGAGGCTCCTCGTAAGCGGCGCCGTtagggaggagaagggacTTCCAGTGGTCCGGGTTGAACGCCTCGAGCACGACGTGGCCGTTCGTGCCTCCCATGCCGAAGCCGCTGACGCTCATGCGCTTGGTCTTGCACATCGGCCAGGGGGTCAGCTTCGTGGGCACCGCCATGTTCCACTTGTCGAAGGGGATCTTGGGGTTGGGCTTGTTGTAGTAGATGTTGGGCGGGATG
>Colletotrichum_sojae___hblock__2501__3501_12___169
ACGAGGTTGCGGACCCAGTAGTAGCTCCCAAGGAGCTCAGGGGCCGTCTCGTTGCCAGTGACGCTGGACACCATCGTGACCTCTTCCGTCTCGGAGCTCTTGGGCTCAATGTCTGCAATCAAAGACGCGTAGTCCGCCGCAGCACCCTGCATGTGGCTTGAGTGGTAGGCGACGTCGACTTGAAGCATGCGGGCGAAGACCTTTTGCTTCTCGCAGAAGCCGCGAAGCTGCTCAAGGGCCGCTATGTCGCCCGAGAGAGTAACGCTGCTGGGAGAGTTAACGCAAGCGACGGTCGCAACGCCCGAAAGGTGACTGGACAGCGAGGCCAGCAACTCGCGGGCCTCCTTGAACGAGCATCCAATAGCCATCATGCCGCCCTTCAGCCCGACGAGCCCGGATGAGGCCTTGCCGCGGAAGTAGGCGACTGCGATAGCATCGCGGTGCGTCAGGGCACCAGCGCAGTAAGCTGCGCCTATCTCGCCGCTAGAGTGGCCGGCAACACGACTAGGGGTCACGCCCCATGaccgcagctcgtcgacaagggcgaTCTGGAGAACAGTGCAGATCGGCTGGCTGATCTC
>Colletotrichum_spinosum___hblock__1001__2001_11___170
GGCTGCTGAGCACGAAGAGCCGCTTGCGGTACACCGccttgctgctgctgctgctgctgctgctagcAACGGACCGCCCGAGAAGCGCGCCGAGACCGCCGAAGCGGCCGATGGCCGGCGCGGGGCGGCGCGGGGCCGTGGGTTCGGGGGCGTTTTCGAGGATGGCGTGGGCGTTGGTGCCGCCGACGCCGAAGCTGCTGATGCTCATCCGTCGAGCAGCTTCACTTTCGGATCCGGCGCCGGGCCAGGGCGTGAGTTTCGTGGGGACCCTGAGATTCCAGTCGTCAAAGGGGATGGCCGGGTTGGGCGTCTTGAAGTAGAGGTTCGGCGGGATGGTGCTCTTCTCGAGGGCCAGGACGCCTTTGATGATGGCGGCGACGCCTGCTGCGCACTCGAGATGGCCAATCTGTCACAAGTAAGAGTGAGTACAAGTCGTGAGATGCTCGTGAGGGCTACGCTCGGTTGACCTACGTTTGGCTTGACACTGCCGAGAATCACCTTGTTCCCCGGCCTTGCGCTTCGCCCGAGAGTCTCGTATATCGCGCGGGCCTCAACTGGGTCTCCTACTTTGGTCCCCGTTCCCTAACATATCCTACCGTTAGCTTCTCGTCTCTCGGACCAGGCAAGAGGCGCCAGTAACCCACGTGAGCCTCGACGTATTGCGT
>Colletotrichum_spinosum___hblock__501__1501_13___171
GGGTTCAGCATGAGGTTGACGCCCCCCGCGACGGCCATGCCCGACTCCCCGGCCAGGATGCTCCGGCAGGCCAGGTGGACCGCCACGAGGCTGGAGGAGCAGGCCGTCTGCACCGTCATGCTCGGGCCCCGGAGGTCGTAGAACCACGAGGTGCGGTTGGAGATCATCTCCGTCACGACGCCGAGCAGCGAGTAGCGCGGGTTCGAGTCCGGGTCGCGGTTGATGGTGTCGCGGTAGTCGGCCGCCGACGAGCCCATGAAGCAGCCGGTCCTTGATCCCGCCACGGACTCCATGGGCAATCCCGCGCTCTCGAGGGCCTCGTACGTCACTTCCAGTGTGAGGCGCTGTTGCGGGTCGAGGGCGGTGGCCTCGGCCTGGCTGATGTTGAAGAAGGCCGCGTCAA
>Colletotrichum_spinosum___hblock__2001__3001_9___172
AGAATCGGATTCGTCTTCACCGGACAGGGTGCTCAGTGGTGGGGCATGGGCCGCGAGCTTTACAGCCACTACCCTGTCTACAAGGCCGCCATCGACAGAGCCGACGAGTGCCTCCGCAAGCTTGGCTCCGAATGGTCTCTCTTGGAGGAGTTGAACAGAGACGCCGACTCGTCCAAGGTCTCTGATGCTCACATCAGTCAGCCTGCCTGCAGTGCGGTCCAGCTTGCCCTGACCGATCTGCTCCGCACCTGGGGTATTCGCCCCGTGGCCGTCGCTGGTCACTCTTCTGGCGAGATTGGCGCTGCTTACGCAGCTGGCATCATCGGATTCGACGCCGCCATGGCTGTTGCCTACCACCGAGGCAGACTTATTCCTATCTTGAAGAAGAGACACCCAGAGCTTCAGGGTGCCATGATGGCAGTCGGCGGCAGCAAGGAGGAAGTTCAGCCCATGATCGACGCTCTGAAGGAGCAGCAGGTCCGCATTGCTTGCTACAACAGTCCCTCCAGCTTGACCATCTCCGGTGACACCCCGGCTCTTACCGAGCTCGAGAAGATTCTCGAGGAGAAGCAGATGTTCAACAGACGCCTGCAGATTGAGACTGCGTACCACTCGCACCACAT
>Colletotrichum_spinosum___hblock__1001__2001_11___173
GACTGCTGAAGACGAACAGCCTCTTCctgtcgacgacgacgacgacgtcgGTGGTGGCATCGGGAGGAGCATCACCATTCGTCAGCTGCCTCGGCGGCGCCGGCTTCTTGTACTCCTCCAGGACGACGTGGGCGTTGGTGCCTCCCATGCCGAAACTGCTGACGCTCATGCGCCTCGTCTCGGCCTCGGGCCACGGCGTCAGCGTCGTCGGCACGACCATGTTCCACTCGTCGAATGGGATCCTGGGGTTCGCCTGGTGGAAGTGGACGTTGGGCGGGATCATGCCGTGTTCCAGCGCCAGCACGCCCTTGATGAAACCCGCGACGCCGGCGGCCGGCTCGAGGTGGCCAATGTTGGCCTTTACGCTGCCGACGTACAGCTTGCGCGCCTCGCTGGCGTTGCGGCCGATGGTCTCGTGGATGGCGCCCAGCTCGATGGGGTCGCCGACCTTGGTGCCGGTGCCGTGGGCCTCGACGTACTGCGT
>Colletotrichum_spinosum___hblock__1001__2001_4___174
CGAAACTGCTGACGCTCATGCGCCTCGTCTCGGCCTCGGGCCACGGCGTCAGCGTCGTCGGCACGACCATGTTCCACTCGTCGAATGGGATCCTGGGGTTCGCCTGGTGGAAGTGGACGTTGGGCGGGATCATGCCGTGTTCCAGCGCCAGCACGCCCTTGATGAAACCCGCGACGCCGGCGGCCGGCTCGAGGTGGCCAATGTTGGCCTTTACGCTGCCGACGTACAGCTTGCGCGCCTCGCTGGCGTTGCGGCCGATGGTCTCGTGGATGGCGCCCAGCTCGATGGGGTCGCCGACCTTGGTGCCGGTGCCGTGGGCCTCGACGTACTGCGTCGCGTCGTAGTCGAGGCCGTTGGACTCGTACACGAGCCGGATCAGCTCCGCCTGCGCCGACCCGGACGGCGTCGAGATGGTCTTTGTCCAGCCGTCCGAGTTGACGCCGCTGCCGCGGATGACGGCGCGGACGTGGTCGCCGTCCCGGACGGCCTGGTCCAGCGGCTTGAGCACGACGACGCCGCA
>Colletotrichum_spinosum___hblock__1501__2501_1___175
GTGAAGACGAAGCCGACGCGGGGCTGTTGCGGCGAGTCGGAAGAGGACGCTCGCGAGATCTTCCACGTCTCCTCGGAGGGTGCGGCGGCGAGCTGGGACTCCAGCTCGGACAGGCTGCTCGTCACGCAGCTGGCTCTCCATCCCAGGCTCGACCTCGCGGTGCCGAACGTGTGGGCGAGCTTGGCCAGGTACGCGTGCTCCGCGTCCTTGTCCGTCGACCACGATGGGTTCTCGAGCCTGACGTTGCGGATGTGCTCCAGGAGAGAGTCCGCCACGCGCTTGATGCCCGCCTGGTCGTGACTGCTGAAGACGAACAGCCTCTTCctgtcgacgacgacgacgacgtcgGTGGTGGCATCGGGAGGAGCATCACCATTCGTCAGCTGCCTCGGCGGCGCCGGCTTCTTGTACTCCTCCAGGACGACGTGGGCGTTGGTGCCTCCCATGCCGAAACTGCTGACGCTCATGCGCCTCGTCTCGGCCTCGGGCCACGGCGTCAGCGTCGTCGGCACGACCATGTTCCACTCGTCGAATGGGATCCTGGGGTTCGCCTGGTGGAAGTGGACGTTGGGCGGGATC
>Colletotrichum_spinosum___hblock__2001__3001_4___176
TGGTAGGCCACCTGGACCTTGAGACGCCGGCAGAAGGTCTTCTGCTCCTCGAGCGCCGCAGCCACGGCATCCATGGCCTCCGAGTCTCCCGAGAGGGTGATGCTGGATGGCGAGTTGACGCACCCGACGCCGACCTGGCCGACGAGCCCCAGCGTCTCGATGAGCTCCTCGGCCGTCTCGCGGGAACACCCGGCTGCCATCATGGCGCCGTTGAGGTGCGGCGCTACCGTGGGCAGCAGCGCAGAGGCCGTCCCTCGCGAGTAGGCCACGGCGAGGGCGTCGCGGTGCGTGAGGTACCCGGCGCAGTAGGCCGCCGCGATCTCGCCGCTCGAGTGGCCGACGACCTTGGCCGGGTGGCTGAGCGCCGGCGAGCCCCACGAGCGGACCTCGTCGACGAGGGCGATCTGGAGGACGCTGCAGATGGGCTGGCTGATCTCGGGCTGGCCCAGCCGCGAGGCCTCGCCCGTGTTGGACAGCTCGGTGACGGGGTCCCACGTGCAGCCGAGGCTCTTGAGGATGGCGGCGGACCGAGCCACGGACTCTCTGAAGACGGGTCTCGAGAGCAGCTGGACGCCCATGCCGGCCCACTGGGCGCCCTGGCCGGTGAAGACGAAGCCGACGCG
>Colletotrichum_spinosum___hblock__2501__3501_7___177
TTCTGGAGCCAGTAAAAGGGGCCGACTTGCTCTGCCGAAACCTCGTCTGCCAGCACGCTCGAGATCATGCGCGTACGGGGAGTGGAAGAGCCAGCAGCAGCGTCATCTTCGACAACAGGCTCGACGCCCTCGTTGGCCATGGCCTGGTAGTAGTCGCTTGAGACGGCGGCCACGTGCGAAGAGTGGTAGGCCACCTGGACCTTGAGACGCCGGCAGAAGGTCTTCTGCTCCTCGAGCGCCGCAGCCACGGCATCCATGGCCTCCGAGTCTCCCGAGAGGGTGATGCTGGATGGCGAGTTGACGCACCCGACGCCGACCTGGCCGACGAGCCCCAGCGTCTCGATGAGCTCCTCGGCCGTCTCGCGGGAACACCCGGCTGCCATCATGGCGCCGTTGAGGTGCGGCGCTACCGTGGGCAGCAGCGCAGAGGCCGTCCCTCGCGAGTAGGCCACGGCGAGGGCGTCGCGGTGCGTGAGGTACCCGGCGCAGTAGGCCGCCGCGATCTCGCCGCTCGAGTGGCCGACGACCTTGGCCGGGTGGCTGAGCGCCGGCGAGCCCCACGAGCGGACCTCGTCGACGAGGGCGATCTGGAGGACGCTGCAGATGGGCTGGCTGATCTC
>Colletotrichum_spinosum___hblock__501__1501_12___178
GTCCAGCCGTCCGAGTTGACGCCGCTGCCGCGGATGACGGCGCGGACGTGGTCGCCGTCCCGGACGGCCTGGTCCAGCGGCTTGAGCACGACGACGCCGCAGCCCTCGGCGCGCCCGTAGCCGTTGGCGCCCTCGTCAAAGGAGAGCGAGCGGCCGTCCGGGTTGAGCACGCCCAGGCTGTTGAGCTCCATGGTGGCCTCGGGGCCGAGGATCATGTTGATGCCGCCGGCGACGGCCATGTCCGCCTGTCCGGACCGCAGGCTCTCGCAGGCCTGGTGGATGGCGACGAGGCTCGACGAGCACGCCGTCTCGACCGTCAGGCTCGGGCCGCGCAGGTCGAAGAAGTGCGACAGGCGGTTGCTGACCATCTCGTCGCTGACGCCCATGAGGTACAGCCGCGGCCACTGCTCAAAGTCGCGCACGAGGGCGTCGCGGTAGTCGCTCCAGGCGGTGCCCATGACGCAGGCGGTGCGGCTGCCGGCCACGCGCGGCGGCGGCAGGCCGGCGTTCTCGAGGGCCTCGTACGTCACCTCGAGCAGGATGCGCTGCTTGGGGTCCAGCACCGCCGCCTCGGCCGCCGAGAACTTGAAAAAGGACGAGTCAAAGGCGTACGGGTCCTTCTTGATGAAGTGCCCGCCCTT
>Colletotrichum_spinosum___hblock__501__1501_19___179
TTTGTCCAGCCGTCCGAGTTGACGCCGCTGCCGCGGATGACGGCGCGGACGTGGTCGCCGTCCCGGACGGCCTGGTCCAGCGGCTTGAGCACGACGACGCCGCAGCCCTCGGCGCGCCCGTAGCCGTTGGCGCCCTCGTCAAAGGAGAGCGAGCGGCCGTCCGGGTTGAGCACGCCCAGGCTGTTGAGCTCCATGGTGGCCTCGGGGCCGAGGATCATGTTGATGCCGCCGGCGACGGCCATGTCCGCCTGTCCGGACCGCAGGCTCTCGCAGGCCTGGTGGATGGCGACGAGGCTCGACGAGCACGCCGTCTCGACCGTCAGGCTCGGGCCGCGCAGGTCGAAGAAGTGCGACAGGCGGTTGCTGACCATCTCGTCGCTGACGCCCATGAGGTACAGCCGCGGCCACTGCTCAAAGTCGCGCACGAGGGCGTCGCGGTAGTCGCTCCAGGCGGTGCCCATGACGCAGGCGGTGCGGCTGCCGGCCACGCGCGGCGGCGGCAGGCCGGCGTTCTCGAGGGCCTCGTACGTCACCTCGAGCAGGATGCGCTGCTTGGGGTCCAGCACCGCCGCCTCGGCCGCCGAGAACTTGAAAAAGGACGAGTCAAAGGCGTACGGGTCCTTCTTGATGAAGTGCCCGCCCTTGGTCGGCAGCACGTTCTGCCGGTCCTTGGGGTTGGCGTGGTAAAAGGCCG
>Colletotrichum_sublineola___hblock__1001__2001_2___180
AGGACGATGTGGGCGTTGGTGCCGCCCATGCCGAAGGAACTGCAGGACATGCGCCGCGTTAGACATGCAGGCCAGGGGATGAGCTTGGTGGGCACGGCTAGTCCCCATTCATCGAGCTTGATAGCCGGGTTTGGTTCATCGAAATGGATGTTTGGGGGGATGAAACCATGTTCCATGGCAAGAATGCCTTTAATAAGACCTGCCACACCAGCGGCCGACTCAAGATGGCCAATATTTGGCTTCACGCTGCCTACCCATAGCTTCTTGCGTGACGGATTGGTCTCGAGACCCTTCAGTCCGATGGTGCGATAGATGGCCCCAGTCTCGGTGGGATCACCAGCCTGAGTGCCTGGACCATGAGCTTCTACATACTGGGTGCCGCCATAGTCTAGCTTATTTGACTCGTAGACGTACTTGATCAGGGCGGCCTGGGCTTCCCCTGAAGGCATCGTGACACCCTGCGTCCAACCATCTTGGTTGACGCCAGAGCCGCGGATGATGGCGCGGATCGTGTCGCCGTCTGCAATGGCTTTGTCTAGTCGCTTCATGACAATGACGCCGCAGCCTTCGCCGCGTGCGTAACCGCCTGCCTTGGAGTCAAAGGCTCGTGACTGGCCCAGAGGACTAAGGAAGCCCAGGTTGTTAAG
>Colletotrichum_sublineola___hblock__1501__2501_1___181
GTGAAGACAAAGCCGACGCGTGGTTGCTGGCCGCCACCAGGACCGCGAGTGGCGTTGTCTCCCAACGTTGTGCCCAGCTGTCTCTTGAGCTCCGCCGCGCTGTCAGCAAAGCATGATGCCTTCCATGACAGACCAGAGCGTGCAACAGCGAGTGTGTGTGACAGATTGGCCAAATATTCTGGTGTCGAGGCAGCAGGGCCGAGGCGGTCCAGGTGCTCTGCGAAAGCACTCCCAATGCGCTTGAACCCGGCTTGGTCGTGGCTGCTGAAGGTGAAGAGCCTGTTGGCATGCTTGGGGGATGTGGCGCCGTTCGCAACGTGGCCGTTCTGGAGCTGCTTGCTAGGCTGTTCAAGGACGATGTGGGCGTTGGTGCCGCCCATGCCGAAGGAACTGCAGGACATGCGCCGCGTTAGACATGCAGGCCAGGGGATGAGCTTGGTGGGCACGGCTAGTCCCCATTCATCGAGCTTGATAGCCGGGTTTGGTTCATCGAAATGGATGTTTGGGGGGATG
>Colletotrichum_sublineola___hblock__2001__3001_3___185
GCCATCATGCCTCCTTTGCGGCCCTGAAGGCTGGCGGACGCCTTGCCACGGAAGTAAGCTGCGGCCACGGCATCGCGATGGGTGAGTGCGCCGATGCAGTAGGCAGCTCCGATCTCGCCGCTCGAATGGCCTACCACCCTGGAGGGGTTGACATTCCAGCTTCGGAGGAGATCGACCAGAGCGATTTGCAGTACGGTGCAAATGGGCTGACTGATCTCGGGGACACCGATGCGAGACGCTTTCTGGACTTTGGACAGCTCCGTTAACGGATCCCAATCGGCGCCGAAGTCACGCAGCAGCTCTGCTGACTTGGCTACCGAATCTGCAAAGACCTTGCGCTCCATCAGCTCGACACCCATACGGGCCCACTGGGCACCCTGTCCCGTGAAGACAAAGCCGAC
>Colletotrichum_sublineola___hblock__2501__3501_2___186
GAGGATCTGCTTGACAGGACCGCCGAGTGCGCTGTGAGGACCGACTTCTACAAGGATGTCAACAGCGGTTTCCGCCTCACCTTCCTCGCCAGCGGGAGCGACGAGTTCTTTGAGAGCGTCGGAGAATTGTACTGGCGAGATCAGGTTTCGCACCCAGTAGAAGGGGCCCAGCATTTCTGGATCAACCTCGCTACCAGTGACGCTGGATATCATGACGACAGGTTCCTCTTCATCTGACTGCAGACCCTCGAGCTCCTGAATGGATGAGTGGTACTCATTGGAGCAGTCCTGCATATGTATAGAATGATAGGCAACGTCAACCTTCAGGCGTCGAGCAAAGATGCCACGTTCCTCGAGCAAGGACTGCAGAGTCTGAAGGGCATCAACATCGCCAGAGAGGGTGATGCTCGAGGGAGAGTTGACGCAGGCGACGGCTACGTTGACGCCGGCATCGGATATGTGTTTCTCTATGCCTTCTGGCGACGAACCGACTGCCATCATGCCTCCTTT
>Colletotrichum_sublineola___hblock__501__1501_14___187
TTGACGCCAGAGCCGCGGATGATGGCGCGGATCGTGTCGCCGTCTGCAATGGCTTTGTCTAGTCGCTTCATGACAATGACGCCGCAGCCTTCGCCGCGTGCGTAACCGCCTGCCTTGGAGTCAAAGGCTCGTGACTGGCCCAGAGGACTAAGGAAGCCCAGGTTGTTAAGCTGCATCGTGCTTTCAGGGACCAGAGTCATGCCCACGCCGCCAGCAATGGCCATCTCGGACTCGCCGGACTGCAGGCTTTGGCAGGCAAGATGGGTAGCCACATGACTGGATGAGCAGGCCGTCTCGATTGTGGCACTAGGACCGTGGATATCGAGGAAATGTGAGATGCGGTTTGAAATCATCTCGTCGCTGGTGCCGAGCAGATGGTACTTAGGGTAGTTACCGAAATCTCGGACAATCGAGTCTCTATAATCACTCATTGAAGTGCCCATGTAGCAGGCAGTCTGCGT
>Colletotrichum_sublineola___hblock__1001__2001_4___188
CAAAGCTGCTGACGCTCATGCGCCGGGACTGGGCAACGGGCCACGCCGTCAGCCTGGTAGGTATCTCCATGTTCCATTCATCAAGGGGGATGTTGCGGTTTATCTTGGTCAGGTGTATGTTGGGTGGGATGAGGCCCCGTTCCAAAGCTAACACGCCCTTAATCAGCCCGGCGATGCCGGCGGCCGGTTCTAGGTGACCGATCTGGCAACAAAACAACTTAGTTGCATGCCCTTTTCAAGCTCGAATAATTTCAAGTCGGACAACTTCAGGGGCGGGGGGAATGGAAGGGGTGTTCGCTCACATTTGGCTTTACGCTGCCCATGATTAGTTTCTGATTTCTGGTAGCCCTGCCGATGGTGTTATAGATGGCGTGGGCCTCTGTCGGGTCTCCGGCCTTGGTCCCAGTTCCCTACGGCGTTGAATATAAGCCTCTATCCATGCGACTAGAGCCTCAACGGAAGAAAAAAGAAAAGGGAGGAGTGATCAAGGGGTAAAGGGGTTTAGACAGACGTACATGTGCCTCGACGTATTGGGTCAAGGAGTAGTCAAGACCAAATGTATCGTAGACGTCCTTGATGAGTTGCATCTGCGACTCGCCAGAAGGCAGGGCCATGCCCTTTGTCCATCCATCCGAATTGCACCCGGTGGCCCGGATGATGGCACGGATCGGGTCTCCGTCGCTGAGGGCTGTTGAAAGGCGCTTGAGCACCACGATGCCGCA
>Colletotrichum_sublineola___hblock__2001__3001_11___189
CTCAGCCTTTTCTCTGGAACAGCCGATGGCCATCATACCCATGCCCCGACCCGTCGACGTACTCGTAGCGACAACAGCAGCCGAAGCCTTGCCGCGGAAGTAAGCGGCCGCGATAGCGTCAGCATGGGTCAGGGCGCCCAGACAATACGCCGCGGCGATCTCGCCGCTCGAGTGACCGATCACCTTTGCCGGTCGTATCCCCCACGATCTAAGCTCGTCAACGAGCCCGATCTGGAGGATGGTGCAGACGGCCTGGCTGATTTCCGGACTGCTGAGCCGGCTCATGTCGCCCGACTTGCGCACTTCCTCAACCGGGTCCCACTCGCATCCGAGCCGAGCCAGGTGGGCCGTAGAGGCGGCCACAGATGCCGCGAAGACGGGTCGCTGGAGCAGCTCGAGTCCCATGCCGGCCCACTGCGCGCCTTGCCCGGTGAAGACAAAGGCCAACCTCGGCGCGTTGTCCTTGTCCTTCTCGCTGCGCCGTCGTCGCGTGGCACCTTGTCCCGCGCCCAGGTTCAGTCGTTCCCGCACCTCAGCTAAGCTCTCGGCGACGAAGCTGCTCACCCATCCGAGCCCCGACCGTGCAACGGCGAGCGTGTGGGCCAGGTCGGCCAGGTATTCGGAGCTCGCGGCGAGCGGCCCGAGGCCGTCCAGGTGTCGGACGAGCGAGTT
>Colletotrichum_sublineola___hblock__2501__3501_9___190
CCGATCTCAATCATCATGTCGACCGTGTTACCGGCGTCTTTCTCGGCATTGTCCGGGTCAGATGGCCGCACCAGCTCGTGAATGCCCTCCGAGAAGAGAACCGGTGATAGCATGTTGGCAAGCCAGTAGTACGGGCCGAGCATGTCGGGCGTCGCTTCGGAGGCCGTCACGCTTGAGATCATGACTGTTCCGCCTGATAAAGGGTCCGTCTCTTCTCGGGGCTGTATGTCGGCGATGGATGACAAGTATGTCTCAGAGACGGGCGCCATGAGAGCGGAATGGTACGCGACCTCTACCTTGAGCCGTCGGTGGAAGATGTTTTGCTCTTGGAGGACTCGAGCTAGCTGGTCGAGCTCCGCCGCGTCTCCCGAGAGCGTGATGCTCCCGGGCGAGTTCACGCACGCCACTGTCACTCCAATACTGCCGTCGTGGCTTGCGATTAGCTTCTCAGCCTTTTCTCTGGAACAGCCGATGGCCATCATACCCATGCCCCGACCCGTCGACGTACTCGTAGCGACAACAGCAGCCGAAGCCTTGCCGCGGAAGTAAGC
>Colletotrichum_sublineola___hblock__501__1501_4___191
CTTTGTCCATCCATCCGAATTGCACCCGGTGGCCCGGATGATGGCACGGATCGGGTCTCCGTCGCTGAGGGCTGTTGAAAGGCGCTTGAGCACCACGATGCCGCACCCCTCTCCACGGCCGTATCCGCGTCCGTTCTCATCAAAAGACCGCGAGCGGCCCTCTGGGCTGAGCACCGAAAGGTTCTGTAGCTGCATGAACGTGTCGGGCGATAGCAGAAGGTTCACGCCGCCCGCGATAGCCATCTAAATTGCGTGACCAATGTCAGTTTGCACATTCAGGCTTGTCAACATCCACAAAAGCACATTGGGACACGGTGGAGGACTAGAACGGACATTGGACTCGCCCGCGCGCAGGCTCTGGCATGCGAGGTGGACAGCGACCAGGCTGGACGAGCAGGCCGTCTCGACAGTGGCGCTAGGCCCGTGCAGGTCGAAGAAGTGCGAGAGCCGGTTGCTCATGAGCTCCTCGGAGATGCCCATGATGAGATGCTGGGGCTGGTTGCCAAAGTCGCGGACGATGCCGTCCTTATACTCGGCCATGTTGGCGGCGGCGCCCATGAAGCAGGCGGTTCGCGTGCCAGCCACGCGGTGCGGCGGCAGGCCCGAGTTCTCGAGCGCCTCGTACGCGACCTCGAGGGCAAGCCGCTGCCGCGGGTCAGTCGCCAGCGCCTCGCCGGGAGTGATGTTGAAGAAGGCGGCGTC
>Colletotrichum_sublineola___hblock__1501__2501_14___192
GCACCAACGCCCACGTTGTCCTGGAGAAGGCGCCCTTTGTCCCTGGGCCCATAAAAGATAGGAACCTGCCTCTCCCTGATGTTAAGAAGACCAAGGATTCTAAGAAGATCTATGTCTTTTCCGCCAACGACAAGAACTCTGTCAACTCTGTCATGAAGAACCTCGTTGTCTACCTTGAGCAGAGACCCGAGATATTCCAGAACGACCTGATGGACAACATCGCATACACCCTCGGCTCACGTCGTTCCATGCTTCCCTGGAGGGTCGCCATTCCTGCCAACGACTCTTTCGAGCTTATCGAGACTATTAACAGCGGAAAGGTCATTCCTGGAAAGGAGACCGAGCCGCTGAGAATTGGCTTCGTCTTCACTGGCCAGGG
>Colletotrichum_sublineola___hblock__2001__3001_19___193
GGCTTCGTCTTCACTGGCCAGGGTGCCCAATGGTGGGGTATGGGCCGTGAACTTTACGGCAAATACCCCATCTACACGGCCGCCATCGATAGAGCCGACGAGTGCTTGAAGAAGCTGGGCGCTGAATGGTCTCTCGTCGAGGAGCTCAGCAGGGACCAAGAGTCCTCCAGAGTCGGAGACGCTCACATTAGTCAGCCGGCCTGCAGTGCTGTCCAGCTTGCCTTGACTGATCTCCTCCGCACTTGGGGCATCCGCCCTGTGGCTGTTGCCGGTCACTCTAGTGGTGAGATTGGTGCTGCCTACGCCGCCGGCATCATCGGCTTCGAGGCTGCCATGGCCATTGCTTACCACCGTGGTCGCCTCGTCCCCATCTTGAAGAAGAGAAACCCCGATCTCCGCGGTTCCATGATGGCTGTTGGCGGCTCAAAGGAGGAAGTTCAGCCCATGATCGACGCGTTGAAGCAGCAGCAAGTCAGGATTGCCTGCTTTAACAGCCCTTCCAGTTTGACAATCTCCGGTGACACCGATGCTCTCGTCGAGCTCGAGAAGAACCTCGAGGAGAAGCAGATGTTCAACAGACGCCTCCAAATCGAGACTGCCTATCACTCGCACCACAT
>Colletotrichum_tanaceti___hblock__2001__3001_19___194
ATGTGGTGCGAGTGGTACGCCGTCTCGATCTGCAGCCGCCGGTTGAACATCTGCTTCTCCTCCAGGTTCTTCTCCAGCTCCAGCAGCGCCTCCGTGTCGCCCGAGATGGTCAGGCTGGACGGGCTGTTGTAGCACGCGATCCgcacctgctgctgcttcaaCGCGTCGATCATCGGCTGCACCTCCTCCTTGCTGCCGCCCACCGCCATCATCGATCCGCGGAGGTCCGGGTTGCGCTTCTTGAGGATCGGCACCAGCCGTCCGCGGTGGTACGCGATCGCCATGGCCGCCTCGAACCCGATGATGCCCGCCGCGTACGCCGCGCCGATCTCACCGCTCGAGTGTCCGGCCACGGCCACCGGCCGGATGCCCCACGTGCGGAGCAGGTCCGTCAGCGCGAGCTGCACCGCGCTGCACGCCGGCTGGCTGATGTGCGCCTCCCCGACCTTGGAGGACTCCTGGTCCCGGCCGAGCTCCTCGATCAGCGACCACTCGGCGCCCAGCTTCCGGAGGCACTCGTCGGCCCGGTCGATGGCGGCCGTGTAGATCGGGTACGCGCCGTACAGCTCGCGGCCCATGCCCCACCACTGGGCGCCCTGGCCCGTGAAGACGAAGCC
>Colletotrichum_tanaceti___hblock__2001__3001_9___195
ATGTGGTGCGAGTGGTACGCCGTCTCGATCTGCAGCCGCCGGTTGAACATCTGCTTCTCCTCCAGGTTCTTCTCCAGCTCCAGCAGCGCCTCCGTGTCGCCCGAGATGGTCAGGCTGGACGGGCTGTTGTAGCACGCGATCCgcacctgctgctgcttcaaCGCGTCGATCATCGGCTGCACCTCCTCCTTGCTGCCGCCCACCGCCATCATCGATCCGCGGAGGTCCGGGTTGCGCTTCTTGAGGATCGGCACCAGCCGTCCGCGGTGGTACGCGATCGCCATGGCCGCCTCGAACCCGATGATGCCCGCCGCGTACGCCGCGCCGATCTCACCGCTCGAGTGTCCGGCCACGGCCACCGGCCGGATGCCCCACGTGCGGAGCAGGTCCGTCAGCGCGAGCTGCACCGCGCTGCACGCCGGCTGGCTGATGTGCGCCTCCCCGACCTTGGAGGACTCCTGGTCCCGGCCGAGCTCCTCGATCAGCGACCACTCGGCGCCCAGCTTCCGGAGGCACTCGTCGGCCCGGTCGATGGCGGCCGTGTAGATCGGGTACGCGCCGTACAGCTCGCGGCCCATGCCCCACCACTGGGCGCCCTGGCCCGTGAAGACGAAGCCGATGCG
>Colletotrichum_tofieldiae___hblock__2001__3001_19___196
ATGTGGTGCGAGTGGTAGGCAGTCTCAATCTGCAGGCGCCTGTTGAACATCTGCTTCTCCTCCAGGTTCTTCTCGAGCTCAATGAGAGCGTCAGTGTCGCCGGAGATGGTCAAACTGGAAGGACTGTTGTAGCAGGCAATTCTGACTTGCTGCTGCTTCAACGCGTCAATCATGGGCTGGACTTCCTCCTTGCTACCGCCAACAGCCATCATGGAACCGCGAAGATCGGGGTTCCTCTTCTTCAGGATGGGGACGAGACGGCCTCTGTGGTAGGCGATGGCCATGGCAGCCTCGAAGCCGATGATGCCAGCGGCGTAAGCGGCACCGATCTCACCACTGGAGTGACCGGCAACGGCTGCAGGGCGGATACCCCAGGTGCGGAGGAGATCGGTCAACGCAAGCTGGACGGCACTGCAAGCCGGCTGACTGATGTGGGCGTCTCCAACTCTGGAGGACTCTTGATCCTTGCTGAGCTCCTCGACGAGGGACCATTCGGCGCCCAGCTTCTTGAGGCACTCATCGGCTCTGTCAATAGCGGCGGTGTAAATGGGGTATGCGCCGTAAAGCTCACGACCCATGCCCCACCATTGGGCACCTTGGCCAGTGAAGACGAAGCC
>Colletotrichum_trifolii___hblock__1001__2001_4___197
CGAAGCTGCTGACGCTCATGCGCTTCGTCTCGGCCTCGGGCCACGGCGTCAGCGTCGTCGGCACGACCATGTTCCACTCGTCGAACGGAATCCTGGGATTCGCCTGGTGGAAGTGGACGTTGGGCGGGATCATGCCGTGCTCCAGCGCCAGCACGCCCTTGATGAAACCCGCGACGCCGGCGGCCGGCTCGAGGTGGCCAATGTTGGCCTTGACGCTGCCGACGTACAGCTTGCGCGCCTCGCTGGCGTTGCGGCCGATGGTCTCGTGGATGGCGCCCAGCTCGATGGGGTCGCCGACCTTTGTGCCGGTGCCGTGGGCCTCGACGTACTGCGTCGCGTCGTAGTCGAGGCCGTTGGACTCGTACACGAGCCGGATCAGCTCCGCCTGCGCCGACCCGGACGGCGTCGAGATGGTCTTTGTCCAGCCGTCCGAGTTGACGCCGCTGCCGCGGATGACGGCGCGGACGTGGTCGCCGTCCCGGACGGCCTGGTCCAGCGGCTTGAGCACGACGACGCCGCA
>Colletotrichum_trifolii___hblock__2501__3501_7___198
TTCTGCAGCCAGTAAAAGGGGCCGACTTGCTCCGCGGAAACCTCGTCTGCCAGCACGCTCGAGATCATGCGCGTACGGGGAGTGGAAGAAGCTGAAGAAGCGTCATCTTCGACAACAGGCTCGACGCCCTCGTTGGCCATGGCCTGGTAGTAGTCGCTTGAGACGGCGGCCACGTGCGAAGAGTGGTAGGCCACCTGGACCTTGAGACGCCGGCAGAACGTCTTTTGCTCCTCGAGCGCCGAAGCCACGGCATCCATGGCCTCCGAGTCTCCGGACAGCGTGATGCTGGATGGCGAGTTGACGCACCCGACGCCGACCTGGCCGACGAGCCCCAGCGTCTCGATGAGCTCCTCGGCCGTCTCGCGGGAACACCCGGCTGCCATCATGGCGCCGTTGAGGTGCGGCGCCACCGTGGGCAGCAGCGCAGAGGCCGTCCCTCGCGAGTAGGCCACGGCGAGGGCGTCGCGGTGCGTGAGGTACCCGGCGCAGTAGGCCGCCGCGATCTCGCCGCTCGAGTGGCCGACGACCTTGGCCGGGTGGCTGAGCGCCGGCGAGCCCCACGAGCGGACCTCGTCGACGAGGGCGATCTGGAGGACGCTGCAGATGGGCTGGCTGATCTC
>Colletotrichum_trifolii___hblock__501__1501_12___199
GTCCAGCCGTCCGAGTTGACGCCGCTGCCGCGGATGACGGCGCGGACGTGGTCGCCGTCCCGGACGGCCTGGTCCAGCGGCTTGAGCACGACGACGCCGCAGCCCTCGGCGCGCCCGTAGCCGTTGGCGCCCTCGTCAAAGGAGAGCGAGCGGCCGTCCGGGTTGAGCACGCCCAGGCTGTTGAGCTCCATGGTGGCCTCGGGGCCGAGGATCATGTTGATGCCGCCGGCGACGGCCATGTCCGCCTGTCCGGACCGCAGGCTCTCGCAGGCCTGGTGGATGGCGACGAGACTCGACGAGCACGCCGTCTCGACCGTCAGGCTCGGCCCGCGCAGGTCGAAGAAGTGAGACAGGCGGTTGCTGACCATCTCGTCGCTGACGCCCATGAGGTACAGCCGCGGCCACTGCTCAAAGTCGCGCACGAGGGCGTCGCGGTAGTCGCTCCAGGCGGTGCCCATGACGCAGGCGGTGCGGGTGCCGGCCACGCGCGGCGGCGGCAGGCCGGCGTTCTCGAGGGCCTCGTACGTCACCTCGAGCAGGATGCGCTGCTTGGGGTCCAGCACCGCCGCCTCGGCCGCCGAGAACTTGAAAAAGGACGAGTCAAAGGCGTACGGGTCCTTCTTGATGAAGTGCCCGCCCTT
>Colletotrichum_trifolii___hblock__501__1501_19___200
TTTGTCCAGCCGTCCGAGTTGACGCCGCTGCCGCGGATGACGGCGCGGACGTGGTCGCCGTCCCGGACGGCCTGGTCCAGCGGCTTGAGCACGACGACGCCGCAGCCCTCGGCGCGCCCGTAGCCGTTGGCGCCCTCGTCAAAGGAGAGCGAGCGGCCGTCCGGGTTGAGCACGCCCAGGCTGTTGAGCTCCATGGTGGCCTCGGGGCCGAGGATCATGTTGATGCCGCCGGCGACGGCCATGTCCGCCTGTCCGGACCGCAGGCTCTCGCAGGCCTGGTGGATGGCGACGAGACTCGACGAGCACGCCGTCTCGACCGTCAGGCTCGGCCCGCGCAGGTCGAAGAAGTGAGACAGGCGGTTGCTGACCATCTCGTCGCTGACGCCCATGAGGTACAGCCGCGGCCACTGCTCAAAGTCGCGCACGAGGGCGTCGCGGTAGTCGCTCCAGGCGGTGCCCATGACGCAGGCGGTGCGGGTGCCGGCCACGCGCGGCGGCGGCAGGCCGGCGTTCTCGAGGGCCTCGTACGTCACCTCGAGCAGGATGCGCTGCTTGGGGTCCAGCACCGCCGCCTCGGCCGCCGAGAACTTGAAAAAGGACGAGTCAAAGGCGTACGGGTCCTTCTTGATGAAGTGCCCGCCCTTGGTCGGCAGCACGTTCTGCCGGTCCTTGGGGTTGGCGTGGTAAAAGGCCG
>Colletotrichum_trifolii___hblock__2001__3001_9___201
ATGTGGTGCGAGTGGTACGCAGTCTCAATCTGCAGGCGTCTGTTGAACATCTGCTTCTCCTCGAGAATCTTCTCGAGCTCGGTAAGAGCCGGGGTGTCACCGGAGATGGTCAAGCTGGAGGGGCTGTTGTAGCAAGCAATGCGGACCTGCTGCTCCTTCAGAGCGTCGATCATGGGCTGAACTTCCTCCTTGCTGCCGCCGACTGCCATCATGGCACCCTGAAGCTCAGGGTGTCTCTTCTTCAAGATAGGAATGAGTCTGCCTCGGTGGTAGGCAACAGCCATGGCAGCGTCGAATCCGATGATGCCAGCTGCGTAGGCAGCGCCAATCTCGCCAGAAGAGTGACCAGCGACGGCCACGGGGCGGATACCCCAGGTGCGGAGCAGATCGGTCAGGGCAAGCTGGACCGCACTGCAGGCAGGCTGACTGATGTGAGCATCAGAGACCTTGGACGAGTCGGCGTCTCTGTTCAACTCCTCCAAGAGAGACCATTCGGAGCCAAGCTTGCGGAGGCACTCGTCGGCTCTGTCGATGGCGGCCTTGTAGACAGGGTAGTGGCTGTAAAGCTCGCGGCCCATGCCCCACCACTGAGCACCCTGTCCGGTGAAGACGAATCCGATTCT
>Coniella_lustricola___hblock__1001__2001_7___202
CAACGACGGTGACGGTTACGGCCGTGGTGAAGGCTGTGGTCTGATTCTCATCAAGAAGCTCGCTGACGCGGAGCGCGACGGCGACCCCATCCGCGCCGTCATCCGTGGTTCCGGTATCAACTCGGATGGTTGGACCCAGGGCATCACCCTGCCCAGCGTTGACGCCCAGGCTGCCCTGATCCGCGACGTCTACAAGAACTTTGGCCTCGACATGGAGAGCACCCAGTTTGTCGAGTGCCACGGCACCGGTACCAAGGCTGGTGACCCGGTCGAGGTCCGCGCCATCCACGAGACCCTTGGTCTCAAGGCCAGCCCTTCGCGCAAGCTGATTGTTGGCTCCGTCAAGCCCAACATTGGTCACTTGGAGGCTGGTGCTGCCGTTGCCGGTGTCATCAAGGGTATCTTGGCCATGGAGAACGGCATGATCCCTCCCCAGGTCTACCTCAACAAGCTCAACGAGGGGATTCCTTTCGACGACTGGAACATCCACGTGCCTCAGAAGCTGACCCCTTGGCCCGTCACCGACGTCAAGCGCATGTCCGTCTCGTCCTTTGC
>Coniella_lustricola___hblock__1501__2501_6___203
GCCATGGAGAACGGCATGATCCCTCCCCAGGTCTACCTCAACAAGCTCAACGAGGGGATTCCTTTCGACGACTGGAACATCCACGTGCCTCAGAAGCTGACCCCTTGGCCCGTCACCGACGTCAAGCGCATGTCCGTCTCGTCCTTTGCCATGGGCGGCACCAACGCCCACGTCATTCTCGAGGGTGTCGACAAGCGCAAGGGCCACCCCCTGCTGACCAACGGCTCTGCTGCCGGTGGCTCCATGTTCTCGGGCAAGGAGCCTGTGCTCGACAAGAAGCGTCTCTTCACCTTCAGCGCCTCTGACCAGGCGGGTCTGGAGCGTGTTGCCCAGACGCTGGCCAACCACCTCGACAGCCTCGGCCCCACCGCGACCGACCCCCAGTACATTGCCAACCTGGCT
>Coniella_lustricola___hblock__2001__3001_1___204
CGCATTGGCTTCGTCTTCACCGGCCAGGGTGCCCAGTGGGCTGGCATGGGTGCCGAGCTGCTCGAGCGCAAGGCCTTTGGCGAGTCCTTCCGCAAGTCTGCCGAGTACCTCAAGGAGTGCGGCTGCGAGTGGGACGCCATTGAGGAGCTGTGCCGGCCTGCCGCCGAGTCGCGTGTCTCGGAGCCCGAGGTCTCGCAGCCCATGTGCAACATTCTCCAGGTTGCTCTCGTGGACGAGCTCCGCGCCTGGGGGGTCAACCCCTCCAAGGTTGTCGGTCACTCGTCTGGTGAGGTCGCTGCCGCCTACGCCATTGGCGCGCTGAGCCACAAGGACGCCGTCACTGCTGCCTACTACCGTGGCCAGGCCTCTGGCCTGATCAAGACCAAGGCCAGCCACCTCAAGGGCGGCATGATGGCAGTTGGTCTGGGCCGCAAGGAGGCCGAGAAGTGGATCGCCAAGGTCGACGCTGGCACCATTATCGTTGCCTGTGTCAACTCGCC
>Coniella_lustricola___hblock__2001__3001_9___205
CGCATTGGCTTCGTCTTCACCGGCCAGGGTGCCCAGTGGGCTGGCATGGGTGCCGAGCTGCTCGAGCGCAAGGCCTTTGGCGAGTCCTTCCGCAAGTCTGCCGAGTACCTCAAGGAGTGCGGCTGCGAGTGGGACGCCATTGAGGAGCTGTGCCGGCCTGCCGCCGAGTCGCGTGTCTCGGAGCCCGAGGTCTCGCAGCCCATGTGCAACATTCTCCAGGTTGCTCTCGTGGACGAGCTCCGCGCCTGGGGGGTCAACCCCTCCAAGGTTGTCGGTCACTCGTCTGGTGAGGTCGCTGCCGCCTACGCCATTGGCGCGCTGAGCCACAAGGACGCCGTCACTGCTGCCTACTACCGTGGCCAGGCCTCTGGCCTGATCAAGACCAAGGCCAGCCACCTCAAGGGCGGCATGATGGCAGTTGGTCTGGGCCGCAAGGAGGCCGAGAAGTGGATCGCCAAGGTCGACGCTGGCACCATTATCGTTGCCTGTGTCAACTCGCCCGAGAGTGTCACCCTCTCTGGTGACATGGCCGGCCTCGACCAGCTGCTGCCCATGCTCGACGAGGAGAAGATCTTTGCCCGCAAGCTCAAGGTGGACGTTGCCTACCACTCTCACCACAT
>Coniella_lustricola___hblock__2501__3501_5___206
AAGGGCGGCATGATGGCAGTTGGTCTGGGCCGCAAGGAGGCCGAGAAGTGGATCGCCAAGGTCGACGCTGGCACCATTATCGTTGCCTGTGTCAACTCGCCCGAGAGTGTCACCCTCTCTGGTGACATGGCCGGCCTCGACCAGCTGCTGCCCATGCTCGACGAGGAGAAGATCTTTGCCCGCAAGCTCAAGGTGGACGTTGCCTACCACTCTCACCACATGAGAGAGGTCATGTCTGACCTGTTAGGCTTCATCAACCACATTGACGGCCAGCGCCCGTCCAAGCAGGCTGCCAAGATGATCTCGTCCGTGACGGGAAGCGAGATCGACCCCGAGGAGCTCGGTGGCCTGTACTGGGTCAAGAACTTGGTCTCGCCCGTCCTCTTCTCCGACGCTCTCCTGGAGCTCGTCACCCCTGCGGACCCCGTCACCAACTCGGTTTCGGACAACACGGTGGACCTGCTCATTGAGATTGG
>Coniella_lustricola___hblock__501__1501_13___207
TCGACGCCGCCTTCTTCAACCTGCCCGCGTCCGAGGCCGTCGCCATGGATCCTCGCCAGCGCATGGCCCTCGAGGTCGCCTACGAGCTGTTTGAGGCTGCTGGCATGCCCTACGAGAAGGTCAAGGGCTCGCAAACCGCCGTCTACATTGGTGCTGGTCTGTCCGACTACGAGGCCTCGATCCAGCGCGACCCCGAGTACGCTCCCAAGTACGCCCTGACCGGTGTCTCGCACGAGATTCTCGCCAACCGTATCTCTCACTTCTTCGACATGCACGGTCCGTCCATGACCGTCGAGACTGCCTGTTCCTCGTCCCTGGTCGCCATCCACTTGGCTTGCCAGAGTGTGCGCAACGGCGAGGCCGACATGGCCGTCGCGGGAGGTGTCAACCTCATCCTCAACCC
>Coniella_lustricola___hblock__501__1501_4___208
GACGCCGCCTTCTTCAACCTGCCCGCGTCCGAGGCCGTCGCCATGGATCCTCGCCAGCGCATGGCCCTCGAGGTCGCCTACGAGCTGTTTGAGGCTGCTGGCATGCCCTACGAGAAGGTCAAGGGCTCGCAAACCGCCGTCTACATTGGTGCTGGTCTGTCCGACTACGAGGCCTCGATCCAGCGCGACCCCGAGTACGCTCCCAAGTACGCCCTGACCGGTGTCTCGCACGAGATTCTCGCCAACCGTATCTCTCACTTCTTCGACATGCACGGTCCGTCCATGACCGTCGAGACTGCCTGTTCCTCGTCCCTGGTCGCCATCCACTTGGCTTGCCAGAGTGTGCGCAACGGCGAGGCCGACATGGCCGTCGCGGGAGGTGTCAACCTCATCCTCAACCCCGAGATGACCATCCAGCTCAGCAACCTGGGTTTCCTGTCGCCCTTTGGCCACTGCCGCTCCTTCGACAACGACGGTGACGGTTACGGCCGTGGTGAAGGCTGTGGTCTGATTCTCATCAAGAAGCTCGCTGACGCGGAGCGCGACGGCGACCCCATCCGCGCCGTCATCCGTGGTTCCGGTATCAACTCGGATGGTTGGACCCAG
>Cordyceps_fumosorosea_ARSEF_2679___hblock__501__1501_2___211
CGTTCCGTGTGCTTCGACGTACTGAGGCCTGCCGTCGCCGCGGTAGTCGAGGCCGGCTTTGGTGTATGTTTTCCGGATGAGCTCAGCCTGCGCTTTTGCGCTCGGCATGGTGATGCCGCTTGTCGCACCATCCTGATTGACGCAGACCTCGCGGATGATGCAGTCGATGTGGTCGCCATCTTGCAGCGCGGCAGAGAGTGTCTTGACTGTATTGATGTTAGCGGTTCAATTTCGGTGAGTATTTGGGCAAGGATCAGGTGCACGTACCGACAACTGCAGCAACTCCGTCTCCTCGTGCATACCCGTTCGCCTTACTATCCCACATGCGAGATCGCGAATCGGGTGACAACATGTTGAGCTTGCTCTCGCTGACGAAGAACTCGGGCCCAAGCAGAAGGTTTGTTCCGCACGCGACCGCGGTGCGCGACTCTCCGGAGCGCAGCGCTTGGGCAGCGAGGTACACGGCGTACAGGCTGGACGAGCAGGCAGT
>Cordyceps_sp._RAO-2017___hblock__2001__3001_9___212
CGCATAGGCTTCGTCTTCACGGGCCAAGGTGCCCAGTGGCAGGCCATGGGGGCCGAGCTCTTCGAGTACGCCATATTCCGAGACGCCATGTCCTACCTAGACCACGTGCTTGCCATGCTGCCCGAGCCCGCCTCGTGGAAGATTGTCGACGTCTTGTCCGGAAATTGCGATGGGGACTTGATACAGACACCTGCCGTCTCGCAGACTGTTTGCACGGCGCTGCAGATCGGACTCGTCGATCTCCTCGCTTCGTGGTCGATTCTGCCTGCCGGCGTGGTGGGACATTCGTCGGGCGAAATCGCGGCGGCATATGCGGCGGGCCACATCACCGCCGCGGAGGCGATCGTAATCGCCTCTTACCGTGGCGTCAGCGTCTCTTCGAGCACGAAGAAGGGTGCAATGTTGGCCGTGGGTTTGAGCCACAGCCAGGGCGATGAGCGTATCAAGAATGCGGGCTTGGAGGACCAGGTCAAGGTTGCTGCCATCAACTCCGGGGACAGCATCACCATGTCCGGCGATGCCGACGCTATCGGTGAGCTGTGTGCGGAGCTGAACAGGGAGGACATATTCAACAGGCGGCTCCGGACAGGCGGACTTGCGTACCATTCTCACCATAT
>Corynespora_cassiicola_Philippines___hblock__1001__2001_6___213
GTACCTCCCATACCAAATCCTAGAGTTTTTGTCAGTACCAAGCTATTTAGGTTTAGGGTTGTTTTACTAACCGTTGATACTCGCACGCTTGACCTGCGCAACAGGCCATGGAGTGAGTTCAGTCGGAACGGCCATGTTCCAGTCTTTGAATGGAATGGCGGGGTTAGGATTGTGGAACCTGATATTAGGAGGGATCAGGCCGTGCTCCAGAGCCAAAACACTCTTGATGATGGAGGCAACACCAGCGGCAGGCTCAAGGTGGCCAATCTGCATTTCATGCGATTAGACTGGGATTTAAACTTTTGTCAAATCCGGGGGAAATCTTACATTTGGCTTTGCGCTTCCCATCCAAAGCTTGCCTTTCCTCTTGCCGGCTGCTCCTTTGCCGATAGTGGAAAAGATTGCTTCGGCCTCAATAGGATCTCCAGCTTTGGTACCAGTACCGTGAGCTTCGACATATTGGGTTGAGGCGTAATCCAGGCCGTGAGACTCGTAAACATGTTTGATGAGGGCAGCTTGAGCCTCCAAAGATGGCATCGTAACTTTAAATAGTCAGCTCAAATCTTGACCTATAAGATCGTAGCGACGGATTCAGAGTACTAGTGACCTTTGGCAGGTTGATACCCCCAAAAGTTACCAGAAGACGGATTGTTACTTACCACCTTGTGTATAGCCGTCCGAATTGGCACCAGTAGCTCGAATCACCGCGCGCACATTGTCGCCATCAGCGAGTGCCTTGTCAAGCCGCTTCAAGATG
>Corynespora_cassiicola_Philippines___hblock__1501__2501_12___214
ATGCCCATACGAGCCCACTGGGCGCCTTGGCCCGTGAAAACAAACCCAATGCGTACCGGAGTGCTTGGAACGCGCGCTGCATCTTCGCCGACGGTCGTAGTTAGCTGCTCGCGCAGCTCTGCCACATTCTCTGCGACGCACGTCGCCTTCCATGCAAGCCCCGATCTGGCCTTTCCGAGTGTGTGTGCAAGATTGGCCAGGTACGAAGAGCTTGATACGCCGGTTGTGGCATTTTCCAAGTGTTTGGCGAGTGACTGGCCGACACGCTTGAGGCCAGCTTCGTCGTGGCTGCTCAACACGAAGAGTCTCTTGACGTAGTCCCTGGACGCAACTACTCCATTACTGAGGTCTACAGGGGCGTTGTACGCGTCCATGACGACATGTCCATTTGTGCCACCCATTCCGAAGCCGTTGATACTCATGCGCTTCGTGTGGGCAGCGGGCCAAGGTGTCAGCTTGGTAGGCA
>Corynespora_cassiicola_Philippines___hblock__1501__2501_18___215
CCAGTGAAAACAAAGCCGATGCGCTTCGGGCCGTCTCTGGAGGCGCCGTCACCCGCGCGTGCTGTCAGGTAGTCGCGGAGCTCCAACGCACTGTCTGCGACGCATGCGGCTCTCCACGAAAGGCGGGACCGAGCTCCAGAAAGCGTATGGGCCAGATTGGCGAGATATTCAGGGGTCGAGGCAGCCGGGCCAAGATTGGAAAGATGTTCGGCCAGGGTTGTCGCGTTGCGCTTGAAGCCGGCCTGATCGTGGCTGCTGAAGGTAAACAGCCGCGGCTTACTATGGGGCTTTCCGCTACCCTTTAGTAACTTTGTGGTCCCATTTGTGGTGGATGGATTGAAGGCTTCCAAGACGACATGGCCATTGGTACCTCCCATACCAAATCCTAGAGTTTTTGTCAGTACCAAGCTATTTAGGTTTAGGGTTGTTTTACTAACCGTTGATACTCGCACGCTTGACCTGCGCAACAGGCCATGGAGTGAGTTCAGTCGGAACGGCCATGTTCCAGTCTTTGAATGGAATGGCGGGGTTAG
>Corynespora_cassiicola_Philippines___hblock__2001__3001_10___216
GGAGAGTTGACACAAGCAACTGTAGCCTTGCCGCCATTGCTGAACGTGGACTGGGAAATCAGTAACTCGGCATCGTCGCGCGAGCAGCCTACGGCCATCATACCAAGCTTCAAGTCCTGAGACTCTTTGAGCAACTTGGTCGCGGCCACACCTCGGAAATAGGCGGCCGCAATGGCATCGCGGTGGCCCAAGGCCCCGATGCTGTAAGCTGCACCAATTTCTCCACTAGAGTGCCCAACTACGCGAGATGGCGTTACACCCCATGCACGGAGCTCGTCAACCAAGGCGATCTGAAGCACTGAGCAGATGGGCTGACTGATCTCGGGCTGACTCAGACGAGAACCTTCCTCTTGGCTCTTGAGCAACTCGGCAACTGGGTCCCATGTGCACCCCATTTCGCTGAGATACTGGGCGGACTTGGCGACTGAAGCTTTGAAGATGGGGCGATCGAGCATCTCGATACCCATGCGAGCCCATTGTGCTCC
>Corynespora_cassiicola_Philippines___hblock__2001__3001_2___217
GGAGAGTTGACACAAGCAACTGTAGCCTTGCCGCCATTGCTGAACGTGGACTGGGAAATCAGTAACTCGGCATCGTCGCGCGAGCAGCCTACGGCCATCATACCAAGCTTCAAGTCCTGAGACTCTTTGAGCAACTTGGTCGCGGCCACACCTCGGAAATAGGCGGCCGCAATGGCATCGCGGTGGCCCAAGGCCCCGATGCTGTAAGCTGCACCAATTTCTCCACTAGAGTGCCCAACTACGCGAGATGGCGTTACACCCCATGCACGGAGCTCGTCAACCAAGGCGATCTGAAGCACTGAGCAGATGGGCTGACTGATCTCGGGCTGACTCAGACGAGAACCTTCCTCTTGGCTCTTGAGCAACTCGGCAACTGGGTCCCATGTGCACCCCATTTCGCTGAGATACTGGGCGGACTTGGCGACTGAAGCTTTGAAGATGGGGCGATCGAGCATCTCGATACCCATGCGAGCCCATTG
>Corynespora_cassiicola_Philippines___hblock__2001__3001_2___218
GGCGAATTGACACAGGCAACGGTTGCTTTGAGCTTCGTCTCCTTCATCAATTCCTGCATCTCGTCTTGGGAGCAGCCCACCGCCATCATACCTCCACTCAGCTTCTTCTTCATTAGACCAGCCGAGGCCGTACCTCTAAAGTAAGCAGCCGCCAGGGCGTCACGGTGGGATAGAGCCCCCATGGTGTAGGCTGCTCCAATTTCACCGCTGGAATGGCCGACCACGCCGGATGGTGTGACGCCCCACGATCGTAGTTCATCGACGAGGGCTATTTGCAGCACCGAGCAGATGGGCTGGCTGATCTCTGGCACGCCTAGTCGCGACTCTGCCTGTCCCTTGGATAATTCCGTGACCGGGTCCCAGTCACAGCCCATCTCTTTGAGAAATTTGGCAGATTTCGCCATCGAGGCGCTGAACACAGGTCGCTCCAGCATCTCAATGCCCATACGAGCCCACTG
>Corynespora_cassiicola_Philippines___hblock__2001__3001_7___219
GGAGAGTTGACACAAGCAACTGTAGCCTTGCCGCCATTGCTGAACGTGGACTGGGAAATCAGTAACTCGGCATCGTCGCGCGAGCAGCCTACGGCCATCATACCAAGCTTCAAGTCCTGAGACTCTTTGAGCAACTTGGTCGCGGCCACACCTCGGAAATAGGCGGCCGCAATGGCATCGCGGTGGCCCAAGGCCCCGATGCTGTAAGCTGCACCAATTTCTCCACTAGAGTGCCCAACTACGCGAGATGGCGTTACACCCCATGCACGGAGCTCGTCAACCAAGGCGATCTGAAGCACTGAGCAGATGGGCTGACTGATCTCGGGCTGACTCAGACGAGAACCTTCCTCTTGGCTCTTGAGCAACTCGGCAACTGGGTCCCATGTGCACCCCATTTCGCTGAGATACTGGGCGGACTTGGCGACTGAAGCTTTGAAGATGGGGCGATCGAGCATCTCGATACCCATGCGAGCCCATTG
>Corynespora_cassiicola_Philippines___hblock__2501__3501_12___220
ACCAGGTTTCGAACCCAGTAGTATGGCCCCAACGATTCAGGGTTGATCTCGTAGCCAGTAACACTCGAAACCATGATACCTTGGCCCTCGAATGCCTCTAGAGGTTCGATGTCATCGATAGTCGAAAGGTAGTGGTTCATGACATTATTCATGTAGGTCGAATGATAAGCCATTTCTACTTTGAGTCGTCGTGCAAAGACCTTGCGCTCATCAAATACAGCACGAAGCTGCTCGAGAGATTCGACATCGCCTGATAATGTCACACTCGAGGGAGAGTTGACACAAGCAACTGTAGCCTTGCCGCCATTGCTGAACGTGGACTGGGAAATCAGTAACTCGGCATCGTCGCGCGAGCAGCCTACGGCCATCATACCAAGCTTCAAGTCCTGAGACTCTTTGAGCAACTTGGTCGCGGCCACACCTCGGAAATAGGCGGCCGCAATGGCATCGCGGTGGCCCAAGGCCCCGATGCTGTAAGCTGCACCAATTTCTCCACTAGAGTGCCCAACTACGCGAGATGGCGTTACACCCCATGCACGGAGCTCGTCAACCAAGGCGATCTGAAGCACTGAGCAGATGGGCTGACTGATCTC
>Corynespora_cassiicola_Philippines___hblock__2501__3501_7___221
TTCTGGACCCAGTAGTAGGGTCCTAGCTGCTCAGCTTCGACCTCATGCCCAAGGACACTGGAGATCATTGTAACAGGTTGTCTTTCGACAGTTTCCTGTCCTACATCTGCGATGGAGGCATAGTATTCTCCTGAGCAGAGATGCATGTGAGGAGAATGGTAAGCGACTTCGACCTTCAATCGTCGAGCAAAGACGTTGCGCTTGTCGAGAACCACTTTGAGAGCATCGAGCGTGACGACATCGCCCGAGACGGTGACATTGGAAGGCGAATTGACACAGGCAACGGTTGCTTTGAGCTTCGTCTCCTTCATCAATTCCTGCATCTCGTCTTGGGAGCAGCCCACCGCCATCATACCTCCACTCAGCTTCTTCTTCATTAGACCAGCCGAGGCCGTACCTCTAAAGTAAGCAGCCGCCAGGGCGTCACGGTGGGATAGAGCCCCCATGGTGTAGGCTGCTCCAATTTCACCGCTGGAATGGCCGACCACGCCGGATGGTGTGACGCCCCACGATCGTAGTTCATCGACGAGGGCTATTTGCAGCACCGAGCAGATGGGCTGGCTGATCTC
>Corynespora_cassiicola_Philippines___hblock__501__1501_14___222
TTGACACCAGTGCCACGGATGACGGCGCGAATGGTGTCGCCATCTCGGATGGCGTCGTCCAACCGCTTCGATATGACAATGCCGCAACCCTCGCCACGACCATATCCATTGGCGTCGGCATCAAACGACATGGAATGTCCCTTTGGGTTAAGAAATCCTAGGTTGGTGAGGTGCATGGTACCGTCCGTCAGGGTTATCAAGCCAACCCCGCCTGCGATAGCCATTGATGACTCCCCTGACCTTAGACTCTGGCAGGCGACATGGGTTGCCACAAGACTCGAAGAACAGGCTGATTGTACAGTGGCGCTAGGGCCGTGTATATCTAAGAAGTGAGATATTCGATTCGCAATCATTTCGTCGCTAACTCCAAGAATCTGGTATTTTGGAAAGTTCCCAAAGTCACGGGATACAGCATCCCGATAGTCACTCATTGAGACACCCAGGAAGCAGGCTGTCTGGGT
>Corynespora_cassiicola_Philippines___hblock__501__1501_5___223
CAACCCTCACCGCGACCGTAACCGCCAGCGCTCTCGTCAAATGCTCGTGACTGGCCCGCGGGGTTGAGGAAAGACAAGTTAGCGAGATGAGTCGTGAAGTCAGGTGTGAGCATCAGGCCAACACCGCCAGTGATGGCCATGTCAGCCTCGCCCGACTTGATGCTCTGCACAGCCATGTGAGTCGCCATGAGACTCGATGAGCATGCAGTCGCAACGGTTGCACTAGGGCCATGGATGTTAAGGAAATGCGAGATGCGGTTGGAGATCATCTCCTCGCCAGTACCCAGGAGATGATACTTTGGGTTCTGCATGAAGTCCCTGATGACCGAGTCGCGGTAGTCGCTCACGGCAGAGCCTATATAGCAGGTTGTCTGCGTGCCCCAGATATCCTGAAGACTCAGGTTGGCGTTCTCAAGCGCTTCGTACGTGACCTCCATGGCCATGCGCTGCTTGGGATCCAATGCCACAGCCTCGGTGGCTGTGATGTTGAAGAAGGCTGCATCGTAGACGTACGGGTCTTGCTTGAGAAAGTGGCCACCCTTAGTGGGGATGGTGTTGGTCCTGGTCGTGTTGGAGTGGTAAAAGGCGTC
>Corynespora_cassiicola_Philippines___hblock__2001__3001_7___224
GGGGAGTTGACGCAGGCTACGACCAAATCGGAGTCCTCAATGTGACACATAAATTCCTCGACTTCCCGCTGCGAGACCCCGACGGCCAACATTCCACCTTGCACTTGGGGAAAGTCCTCTTTCAACCTTCTGGAAGCAACTCCACGAAAAAACGCGACTGCCACAGCATGTTTCTTTGTGAGTGCCCCAGAACAGTACGCAGCCGCAATCTCACCGCTGGAATGCCCCACGACCCGCGAGGGTACTACATCGTACGACCTCAGAAGGTCCACCAACGCTATTTGTAGGACTGTGCATAGGGTTTGGCTCATTTCAGGCTCATGAACGCGTGAATTGGGTTCGGAGCGGTCAAGCTCCTCGACTACTCTCCATGAGCAGCCTAATGACGCCAGATGAACGTCACATTCGTCGACTGAGGTCTTGAAGATAGGAAAGCTCAAAAGCTCGACTCCCATGCGAGCCCATTG
>Corynespora_cassiicola_Philippines___hblock__2501__3501_19___225
TGAGGTTGCGACCCCAATAGAAGGCACCCAACGACTCTGGATGAACCATTCCCCCATCCACGCTCGAGAACATAATTGGCACATCTGATGATCTTTTCTGGGGGCTCCCATGAATATTAGCCATCAGTTGAGCATAAAAGGGATATATCTCGTGCATATGGTTTGAGTGGTACGCAACATCTACCGATAGACGCCGGGAAAATATATCCTTTTTATCAAGAGCCGCCTGAAGCCGATCCAAGGCATGAACCGAGCCAGAGACGGTGGTATTGATAGGGGAGTTGACGCAGGCTACGACCAAATCGGAGTCCTCAATGTGACACATAAATTCCTCGACTTCCCGCTGCGAGACCCCGACGGCCAACATTCCACCTTGCACTTGGGGAAAGTCCTCTTTCAACCTTCTGGAAGCAACTCCACGAAAAAACGCGACTGCCACAGCATGTTTCTTTGTGAGTGCCCCAGAACAGTACGCAGCCGCAATCTCACCGCTGGAATGCCC
>Cryphonectria_parasitica_EP155___hblock__1001__2001_7___227
GCGAAGGAGGAGACAGACATGCGCTTGACGTCGGTGACGGGCCAGGGGGTGAGCTTCTGGGGGACGTGGATGTTCCAGTCGTCAAAGGGGATGCCCTCGTTCAGCTTGTTCAGGTAGACCTGAGGGGGGATCATGCCGTTCTCCATGGCGAGGATACCCTTGATGACACCAGCGACGGCGGCACCGGCCTCAAGATGGCCAATGTTGGGCTTGACGGAGCCGACAATCAGCTTGCGCGAGGGGCTGGCCTTGGAGCCGAGGGTCTCGTGGATGGCGCGGACCTCGACTGGGTCACCAGCCTTGGTGCCGGTGCCGTGGCACTCGACGAACTGGGTGCTCTCCATGTCGAGGCCAAAGTTCTTGTAGACGTCGCGGATGAGGGCTGCCTGGGCGTCGACGCTGGGCAGGGTGATACCCTGGGTCCAACCGTCCGAGTTGATACCGGAGCCACGGATGACGGCACGGATGGGGTCGCCGTCGCGCTCGGCATCAGCGAGCCTCTTGATCAGGATGAGACCGCAGCCCTCACCACGGCCGTAGCCATCACCATCGTTG
>Cryphonectria_parasitica_EP155___hblock__1501__2501_6___228
GGCGAGGTTGGCAATGTACTCGGGGTTGCTAGAGGTGGGGCCGAGGCTGTCGAGGTGGTCGGCGAGGGTCTGGGCAACACGCTCCAGGCCGGCCTGGTCGGAGGCGCTGAAGGTGAAGAGACGCTTCTTGTCCAGGACGGGCTCCTTGGTGGTGAACATGGAGCCGGTGGTCTTGTCAGAGCCGCTGGTGAGCAGAGGGTGACCCTTGCGCTTGTCGACGCCCTCGAGGATGACGTGGGCGTTGGTGCCACCCATGGCGAAGGAGGAGACAGACATGCGCTTGACGTCGGTGACGGGCCAGGGGGTGAGCTTCTGGGGGACGTGGATGTTCCAGTCGTCAAAGGGGATGCCCTCGTTCAGCTTGTTCAGGTAGACCTGAGGGGGGATCATGCCGTTCTCCATGGC
>Cryphonectria_parasitica_EP155___hblock__2001__3001_3___229
GCCATCATGCCTCCCTTGAGGTGGCTGGCCTTGGTCTTGATGAGACCAGAGGCCTGGCCACGGTAGTAGGCGGCGGTGACGGCGTCCTTGTGGCTCAGGGCGCCGATGGCGTAGGCGGCAGCGACCTCACCAGAGGAGTGGCCGACGACCTTGGAGGGGTTGACGCCCCAGGCGCGGAGCTCATCGACCAGGGCGACCTGGAGGATGTTGCACATGGGCTGGGAGACCTCGGGCTCGGAGACGCGGGACTCGCTGGCGGGGCGGCAGAGCTCCTCGACGGCATCCCACTCGCAGCCGCACTCGCGCAGGTACTCGGCCGACTTCCTGAAGGACTCGCCAAAGGCCTTGCGCTCGAGGAGCTCGGCACCCATACCGGCCCACTGGGCACCCTGGCCGGTGAAGACAAAGCCGAT
>Cryphonectria_parasitica_EP155___hblock__2001__3001_4___230
TGGTAGGCGACATCGACCTTGAGCTTGCGGGCAAAGATCTTCTCCTCCTCGAGCAGGGGCAGCAGCTGGTCGAGGCCGGCCACGTCGCCAGAGAGGGTCACGCTCTCGGGCGAGTTGACGCAGGCGACAATGACGGTGCCGGCGTCGACCTTCTCGATCCACTTCTCGGCCTCCTTGCGGCCGAGGCCCACAGCCATCATGCCTCCCTTGAGGTGGCTGGCCTTGGTCTTGATGAGACCAGAGGCCTGGCCACGGTAGTAGGCGGCGGTGACGGCGTCCTTGTGGCTCAGGGCGCCGATGGCGTAGGCGGCAGCGACCTCACCAGAGGAGTGGCCGACGACCTTGGAGGGGTTGACGCCCCAGGCGCGGAGCTCATCGACCAGGGCGACCTGGAGGATGTTGCACATGGGCTGGGAGACCTCGGGCTCGGAGACGCGGGACTCGCTGGCGGGGCGGCAGAGCTCCTCGACGGCATCCCACTCGCAGCCGCACTCGCGCAGGTACTCGGCCGACTTCCTGAAGGACTCGCCAAAGGCCTTGCGCTCGAGGAGCTCGGCACCCATACCGGCCCACTGGGCACCCTGGCCGGTGAAGACAAAGCCGATGCG
>Cryphonectria_parasitica_EP155___hblock__2001__3001_9___231
ATGTGGTGCGAGTGGTAGGCGACATCGACCTTGAGCTTGCGGGCAAAGATCTTCTCCTCCTCGAGCAGGGGCAGCAGCTGGTCGAGGCCGGCCACGTCGCCAGAGAGGGTCACGCTCTCGGGCGAGTTGACGCAGGCGACAATGACGGTGCCGGCGTCGACCTTCTCGATCCACTTCTCGGCCTCCTTGCGGCCGAGGCCCACAGCCATCATGCCTCCCTTGAGGTGGCTGGCCTTGGTCTTGATGAGACCAGAGGCCTGGCCACGGTAGTAGGCGGCGGTGACGGCGTCCTTGTGGCTCAGGGCGCCGATGGCGTAGGCGGCAGCGACCTCACCAGAGGAGTGGCCGACGACCTTGGAGGGGTTGACGCCCCAGGCGCGGAGCTCATCGACCAGGGCGACCTGGAGGATGTTGCACATGGGCTGGGAGACCTCGGGCTCGGAGACGCGGGACTCGCTGGCGGGGCGGCAGAGCTCCTCGACGGCATCCCACTCGCAGCCGCACTCGCGCAGGTACTCGGCCGACTTCCTGAAGGACTCGCCAAAGGCCTTGCGCTCGAGGAGCTCGGCACCCATACCGGCCCACTGGGCACCCTGGCCGGTGAAGACAAAGCCGATGCG
>Cryphonectria_parasitica_EP155___hblock__501__1501_13___232
GGGTTCAGGATCAGGTTGACACCACCAGCGACGGCCATGTCGGCCTCGCCGTTGCGGACGCTCTGGCAGGCCAGGTGGATGGCCACCAGGGAGGAGGAGCAGGCGGTCTCGACGGTCATGGAGGGGCCGTGCATGTCGAAGAAATGGCTGATCCTGTTGGCGAGGATCTCGTGCGAGACGCCGGTCAGGGCGTACTTGGGAGCGTACTCGGGGTCTCGCTGGATCGAGGCCTCGTAGTCGGACAGACCAGCGCCGATGTAGACGGCTGTCTGGGAGCCCTTGACCTTCTCGTATGGCATACCAGCGGCCTCAAACAGCTCGTAGGCAACCTCGAGGGCCATGCGCTGCCGAGGGTCCATGGCGACAGCCTCAGAGGCCGGGAGGTTGAAGAAAGCGGCGTCGA
>Cryphonectria_parasitica_EP155___hblock__501__1501_4___233
CTGGGTCCAACCGTCCGAGTTGATACCGGAGCCACGGATGACGGCACGGATGGGGTCGCCGTCGCGCTCGGCATCAGCGAGCCTCTTGATCAGGATGAGACCGCAGCCCTCACCACGGCCGTAGCCATCACCATCGTTGTCAAAAGAGCGGCAGTGGCCAAATGGCGACAGGAAGCCCAGGTTGCTGAGCTGGATGGTCATCTCGGGGTTCAGGATCAGGTTGACACCACCAGCGACGGCCATGTCGGCCTCGCCGTTGCGGACGCTCTGGCAGGCCAGGTGGATGGCCACCAGGGAGGAGGAGCAGGCGGTCTCGACGGTCATGGAGGGGCCGTGCATGTCGAAGAAATGGCTGATCCTGTTGGCGAGGATCTCGTGCGAGACGCCGGTCAGGGCGTACTTGGGAGCGTACTCGGGGTCTCGCTGGATCGAGGCCTCGTAGTCGGACAGACCAGCGCCGATGTAGACGGCTGTCTGGGAGCCCTTGACCTTCTCGTATGGCATACCAGCGGCCTCAAACAGCTCGTAGGCAACCTCGAGGGCCATGCGCTGCCGAGGGTCCATGGCGACAGCCTCAGAGGCCGGGAGGTTGAAGAAAGCGGCGTC
>Cryphonectria_parasitica_EP155___hblock__2001__3001_19___234
ATGTGGTGGGAGTGGTAGGCTGTGCGCACCCGCAGCCGCCTGGAAAACACCCCGTCAGCCTCGAGCAGACGCTGGACCTCGACGACGGCCGGTACGTCACCAGAGAGGGTCGTGCTCGTCGGGCTGTTGATGCACGCCACGACCAGCTTTCCCCTCGACGACACCCTGGCGATGTAATCGCTGCATGCCTCGTGACCGAGCCCGACCGCAATCATACCTCCTTCGGACTCTGGCACGAGCTGGCCCCGCGCATACGCGATCCCGATAGCACTCCTCTTGCTCAGGACGCCTGCTGAAAACGCCGAGGCGATCTCGCCGCTGCTGTGGCTGGTGATGGCCGAGGGCTCGATGCCCCAGGCCGAGAGCAGCTCCACCAGCGCGATCTGGAGCGCCACGCACGCCGGCATGCTCACATCCGGGCTGTCCAGCCTGGACGCCTCGGCAGTGCTCGTCAGCTCGTCTGTAGGACATGTCAGCTCGCTCACCAGGTCACTCGAGAATCAGGAGAAGAGAGACTTGCCCATGAGGGACCAGCTCCACCCAAAGCGTTGCAACATGCCTTCAGACTCGGCCAGGGAGTCCCTGAAGACCGGGTAGATGCCAATCAGCTCTCTGCCCATGGCCCACCACTGGGCACCCTGACCCGTGAAGACGAAGCC
>Diaporthe_ampelina___hblock__1001__2001_18___235
GTTTGTCCCACCCATACCAAAGCCGTTGATGCTGACACGCTTGGTGCGGGCTACAGGCCAAGGGGTGAGCTCTGTGGGAACGGCCATGTTCCATTTGTCGAAGGGTATGGCTGGATTTGGGTTGTGGAAGCGGACGTTTGGCGGGATCAGGCCGTGTTCCAGAGCCAAAACGCCCTTGATTATGGATGCCACACCAGCAGCGGGCTCTAGATGGCCAATCTGGTTGGGATTGTGTTAGCCGGGCCTTGAAACTTTGAAAGATTGGGAACCGAAGGTAGTCTTACGTTTGGTTTGGCGCTTCCCATCCACAGCTTTCCCCGTCTGGATGTCCATTTACCGATAGTGGAGTAAATGGCCTCAGCCTCGATTGGATCTCCAGCCTTGGTGCCGGTACCGTGTGCCTCGACGTATTGAGTCGAGCCAAAGTCAAGGCCATGGGACTCGTAGACATGCTTGATGAGAGCAGCCTGGGCCTCGAGAGACGGCATAGTAAC
>Diaporthe_ampelina___hblock__1501__2501_10___236
CCTGTGAACACGAAGCCGATGCGCTTCGGCCCGGTGCTTGAGCTGGCGTCGCGGGTGGCGCCCTCGCCCGGGCGCGTCGTCAGGTGGTCGCGGAGCTCTGTCGCGCTGTCCGCCACGCAGGTGGCCCTCCACGGGAGGCTAGCTCGTGCCCCGGAGAGCGTCTGGGCCAGGTTGGCGAGGTACTCGGGGGTCGAGCCGGCTGGGCCGAGGCTTGTGACGTGCTCGACCAGTGCCGCGGCGTTACGCTTGAAGCCGGCCTGGTCGTAGCTGCTGAAGGTGAAGAGCCTCGACCTGCTGTGAGGCTTGGCCAGAGGCCCGCTGCCGTTGAGCAGTTTCGCGGCGCCGTTGCCGTTGGTCGCAGTAGCCGGGTTGAAAGCTTCCAGCACTACGTGGCCGTTTGTCCCACCCATACCAAAGCCGTTGATGCTGACACGCTTGGTGCGGGCTACAGGCCAAGGGGTGAGCTCTGTGGGAACGGCCATGTTCCATTTGTCGAAGGGTATGGCTGGATTTGGGTT
>Diaporthe_ampelina___hblock__2001__3001_1___240
GGCGAGTTGACACAAGCGACCGTGGCCTTGGCCCCGCTGCTGTTGAGCTTCGCCTGCTGCGCAATCAAGGCGTCGGCCTCCTCACGAGAGCAGCCCACAGCCATCATGCCGAGCTTGAGGCCCGGGGACTCGGCCTTCAGCTTGGTCGCGGCCACACCCCTGTAGTAGGCCGCCGCGATGGCGTCCCGGTGTCCCAGGGCGCCAATGCTGTAAGCGGCAGCGATCTCACCGCTCGAGTGCCCAACCACCCGCGACGGCGTCACGCCCCACGCGCGCAGCTCGTCGACCAGGGCGACCTGGAGCACCGAGCAGATGGGCTGGCTGATCTCGGGCAGGCCGAGGCGGGAGCCGTCCTCCTGGCTCTTGAGCAGCTCCTCCGCGGGGTCCCACGTGCAGCCCATGTCACGGAGGAACAGGGCCGACCTGGCCACCGACGCGCCGAAGACGGGGCGGTCGAGCATCTCGACGCCCATGCGTGCCCACTGGGCGCCCTGGCCTGTGAACACGAAGCCGATGCG
>Diaporthe_ampelina___hblock__2001__3001_14___241
ATGTGCGTGCTGTGGTAGGCCATCTCGACCTTCAGCCGCCGCGCAAACACCTTGCGCTCGTCCAGCACGGCTCTCAGTGTCTCCAGCGACTCGACATCGCCCGAAAGCGTCACGCTCGACGGCGAGTTGACACAAGCGACCGTGGCCTTGGCCCCGCTGCTGTTGAGCTTCGCCTGCTGCGCAATCAAGGCGTCGGCCTCCTCACGAGAGCAGCCCACAGCCATCATGCCGAGCTTGAGGCCCGGGGACTCGGCCTTCAGCTTGGTCGCGGCCACACCCCTGTAGTAGGCCGCCGCGATGGCGTCCCGGTGTCCCAGGGCGCCAATGCTGTAAGCGGCAGCGATCTCACCGCTCGAGTGCCCAACCACCCGCGACGGCGTCACGCCCCACGCGCGCAGCTCGTCGACCAGGGCGACCTGGAGCACCGAGCAGATGGGCTGGCTGATCTCGGG
>Diaporthe_ampelina___hblock__2001__3001_17___242
CTGTGGTAGGCCATCTCGACCTTCAGCCGCCGCGCAAACACCTTGCGCTCGTCCAGCACGGCTCTCAGTGTCTCCAGCGACTCGACATCGCCCGAAAGCGTCACGCTCGACGGCGAGTTGACACAAGCGACCGTGGCCTTGGCCCCGCTGCTGTTGAGCTTCGCCTGCTGCGCAATCAAGGCGTCGGCCTCCTCACGAGAGCAGCCCACAGCCATCATGCCGAGCTTGAGGCCCGGGGACTCGGCCTTCAGCTTGGTCGCGGCCACACCCCTGTAGTAGGCCGCCGCGATGGCGTCCCGGTGTCCCAGGGCGCCAATGCTGTAAGCGGCAGCGATCTCACCGCTCGAGTGCCCAACCACCCGCGACGGCGTCACGCCCCACGCGCGCAGCTCGTCGACCAGGGCGACCTGGAGCACCGAGCAGATGGGCTGGCTGATCT
>Diaporthe_ampelina___hblock__2501__3501_1___243
CAGGTTGCGCACCCAGTAGTAGGGTCCCAGCGCCTCGGGGCTGATCTCGCAGCCTGTCACACTGGAAACCATCGTGCCCTGGTCCTCGCGTGCCGCAAGGGGCTCGACATCGGAAATGGTGGACAGGTAGTGGTCCATGACCTTGTTCATGTGCGTGCTGTGGTAGGCCATCTCGACCTTCAGCCGCCGCGCAAACACCTTGCGCTCGTCCAGCACGGCTCTCAGTGTCTCCAGCGACTCGACATCGCCCGAAAGCGTCACGCTCGACGGCGAGTTGACACAAGCGACCGTGGCCTTGGCCCCGCTGCTGTTGAGCTTCGCCTGCTGCGCAATCAAGGCGTCGGCCTCCTCACGAGAGCAGCCCACAGCCATCATGCCGAGCTTGAGGCCCGGGGACTCGGCCTTCAGCTTGGTCGCGGCCACACCCCTGTAGTAGGCCGCCGCGATGGCGTCCCGGTGTCCCAGGGCGCCAATGCTGTAAGCGGCAGCGATCTCACCGCTCGAGTGCCCAACCACCCGCGACGGCGTCACGCCCCACGCGCGCAGCTCGTCGACCAGGGCGACCTGGAGCACCGAGCAGATGGGCTGGCTGAT
>Diaporthe_ampelina___hblock__2501__3501_12___244
ACCAGGTTGCGCACCCAGTAGTAGGGTCCCAGCGCCTCGGGGCTGATCTCGCAGCCTGTCACACTGGAAACCATCGTGCCCTGGTCCTCGCGTGCCGCAAGGGGCTCGACATCGGAAATGGTGGACAGGTAGTGGTCCATGACCTTGTTCATGTGCGTGCTGTGGTAGGCCATCTCGACCTTCAGCCGCCGCGCAAACACCTTGCGCTCGTCCAGCACGGCTCTCAGTGTCTCCAGCGACTCGACATCGCCCGAAAGCGTCACGCTCGACGGCGAGTTGACACAAGCGACCGTGGCCTTGGCCCCGCTGCTGTTGAGCTTCGCCTGCTGCGCAATCAAGGCGTCGGCCTCCTCACGAGAGCAGCCCACAGCCATCATGCCGAGCTTGAGGCCCGGGGACTCGGCCTTCAGCTTGGTCGCGGCCACACCCCTGTAGTAGGCCGCCGCGATGGCGTCCCGGTGTCCCAGGGCGCCAATGCTGTAAGCGGCAGCGATCTCACCGCTCGAGTGCCCAACCACCCGCGACGGCGTCACGCCCCACGCGCGCAGCTCGTCGACCAGGGCGACCTGGAGCACCGAGCAGATGGGCTGGCTGATCTC
>Diaporthe_ampelina___hblock__2501__3501_3___245
ACAGAACAGGCGAGACCAGGTTGCGCACCCAGTAGTAGGGTCCCAGCGCCTCGGGGCTGATCTCGCAGCCTGTCACACTGGAAACCATCGTGCCCTGGTCCTCGCGTGCCGCAAGGGGCTCGACATCGGAAATGGTGGACAGGTAGTGGTCCATGACCTTGTTCATGTGCGTGCTGTGGTAGGCCATCTCGACCTTCAGCCGCCGCGCAAACACCTTGCGCTCGTCCAGCACGGCTCTCAGTGTCTCCAGCGACTCGACATCGCCCGAAAGCGTCACGCTCGACGGCGAGTTGACACAAGCGACCGTGGCCTTGGCCCCGCTGCTGTTGAGCTTCGCCTGCTGCGCAATCAAGGCGTCGGCCTCCTCACGAGAGCAGCCCACAGCCATCATGCCGAGCTTGAGGCCCGGGGACTCGGCCTTCAGCTTGGTCGCGGCCACACCCCTGTAGTAGGCCGCCGCGATGGCGTCCCGGTGTCCCAGGGCGCCAATGCTGTAAGCGGCAGCGATCTCACCGCTCGAGTGCCC
>Diaporthe_ampelina___hblock__2501__3501_8___246
TAGGCCATCTCGACCTTCAGCCGCCGCGCAAACACCTTGCGCTCGTCCAGCACGGCTCTCAGTGTCTCCAGCGACTCGACATCGCCCGAAAGCGTCACGCTCGACGGCGAGTTGACACAAGCGACCGTGGCCTTGGCCCCGCTGCTGTTGAGCTTCGCCTGCTGCGCAATCAAGGCGTCGGCCTCCTCACGAGAGCAGCCCACAGCCATCATGCCGAGCTTGAGGCCCGGGGACTCGGCCTTCAGCTTGGTCGCGGCCACACCCCTGTAGTAGGCCGCCGCGATGGCGTCCCGGTGTCCCAGGGCGCCAATGCTGTAAGCGGCAGCGATCTCACCGCTCGAGTGCCCAACCACCCGCGACGGCGTCACGCCCCACGCGCGCAGCTCGTCGACCAGGGCGACCTGGAGCACCGAGCAGATGGGCTGGCTGATCTC
>Diaporthe_ampelina___hblock__501__1501_2___247
GGTACCGTGTGCCTCGACGTATTGAGTCGAGCCAAAGTCAAGGCCATGGGACTCGTAGACATGCTTGATGAGAGCAGCCTGGGCCTCGAGAGACGGCATAGTAACTGCAGAAGATACAAAGTCAACACTTGCTTGTCTTCTGACGAGTAGAATCAAAGCAGATACCTACCTCCTTGTGTGTATCCGTCCGAGTTAGCACCAGTGGCTCGGATCACGGAGCGGATATTGTCGCCGTCTGTGATCGCCTTGTCGAGACGCTTGAGTATGATGATACCGCAGCCCTCGCCACGACCGTACCCGCCAGCACTCTCGTCGAAGGCCCTCGACTGGCCGGCTGGGTTAAGGAAGGACAGGTTTGCCAGGTGCTGCGTTGGATTTCAAGTTAGCAATACTACATATCCACATACCTATTGCCGTGGTAGAGATATGACCGCAAAGATAAAAAGTCCAGAGAGTTGGAAGACGCAACTCACTGTTGTGAAGTCAGGTGTGAGCATCAGGCCAACACCGCCCGTGATAGCCATGTCTGCCTCGCCCGACTTGATGCTCTGCACAGCCATGTGCGTGGCCATGAGACTGGACGAGCAGGCCGT
>Didymosphaeria_enalia___hblock__1001__2001_1___248
CCAAAGCCACTCACGCTCATGCGTTTGGTTTGGCAAGCTGGCCAGGGCGTCAATTTAGTTGGCACCGCCATATTCCATTTATCTAGCGGTATAGCTGGATTGATCTTCGATAAATGGATATTTGGCGGGATGAGACTATTTTCCATGGCTAATACACCTTTGATAATGCTTGCCATACCCGCAGCTGCTTCGAGATGGCCAATATTCGGCTTGACGCTCCCTATCCAAAGCTTCTTTCGCCCTGAACACTGGCCGATTGTGTGGTAAATTGCGCCCGCTTCTACTGGATCCCCAGCTTTTGTGCCAGTGCCGTGCGCTTCAACATACTGAGTGGACCCATACTCTAGCCCGTTGGATTCATAAACGTGTTTGATAAGTGCCGCTTGGGCATCGCCTGAAGGCATCGTAACGCCCTGTGT
>Didymosphaeria_enalia___hblock__1001__2001_16___249
GTCCCACCCATGCCAAAGCCACTCACGCTCATGCGTTTGGTTTGGCAAGCTGGCCAGGGCGTCAATTTAGTTGGCACCGCCATATTCCATTTATCTAGCGGTATAGCTGGATTGATCTTCGATAAATGGATATTTGGCGGGATGAGACTATTTTCCATGGCTAATACACCTTTGATAATGCTTGCCATACCCGCAGCTGCTTCGAGATGGCCAATATTCGGCTTGACGCTCCCTATCCAAAGCTTCTTTCGCCCTGAACACTGGCCGATTGTGTGGTAAATTGCGCCCGCTTCTACTGGATCCCCAGCTTTTGTGCCAGTGCCGTGCGCTTCAACATACTGAGTGGACCCATACTCTAGCCCGTTGGATTCATAAACGTGTTTGATAAGTGCCGCTTGGGCATCGCCTGAAGGCATCGTAACGCCCTGTGT
>Didymosphaeria_enalia___hblock__2001__3001_14___250
ATGTGCGAAGAATGGTACGCAACATCGACCTTAAGTAGCCGAGCGAACACCTTGCGCTCGGTTAGGATCTCTTGAAGCCTTTCGAGGGCAACTGTATCGCCCGAGATAGTGATACTTGAAGGTGAATTTACGCAGGCAACAGTCGCTTGAAGCTTTGTATCGGCGATGAGCTTATCTGCTTCCATTCGCGAACAGCCAACGGCCATCATGCCTACCATAGCCACGCTTCCTTTGCGACGCTTTAGTCCAGCTGCAGCCTTTCCTCGGAAAAAGGCGGCTGCTAGAGCGTCGCGCTGGGAAAGCGCACCTATGCTGTATGCTGCCGCAATTTCTCCGCTAGAATGGCCAACCACTTTTGATGGTGATATACCCCAAGACTGCAACTCATCAACTAGAGCTATTTGTAGGACCGTACATATTGGCTGGCTGATCTCAGC
>Didymosphaeria_enalia___hblock__2501__3501_13___251
CAAATTGCGGACCCAATAGTAAGGCCCCAAGAGCTCAGGGTCAACCTCGCTACCAGTGACACTAGATACCATGGTTTTGCCTTTTGCTGGATAGCTTTCGATGCTGTCAATGGCAGCCGCGTATTCTGCAGAGCAAGAGTGCATGTGCGAAGAATGGTACGCAACATCGACCTTAAGTAGCCGAGCGAACACCTTGCGCTCGGTTAGGATCTCTTGAAGCCTTTCGAGGGCAACTGTATCGCCCGAGATAGTGATACTTGAAGGTGAATTTACGCAGGCAACAGTCGCTTGAAGCTTTGTATCGGCGATGAGCTTATCTGCTTCCATTCGCGAACAGCCAACGGCCATCATGCCTACCATAGCCACGCTTCCTTTGCGACGCTTTAGTCCAGCTGCAGCCTTTCCTCGGAAAAAGGCGGCTGCTAGAGCGTCGCGCTGGGAAAGCGCACCTATGCTGTATGCTGCCGCAATTTCTCCGCTAGAATGGC
>Didymosphaeria_enalia___hblock__501__1501_12___252
GTCCATCCATCTGAGTTGACACCGGAGGCACGGATGATGGCACGGACGTTATCTCCGTCTCGAATAGCATCGTCCAGTCGCTTTAAAACAAGGATGCCGCAACCCTCGCCACGACCATATCCTCCTGCATTCTCATCAAATGCTTTGGAATGACCAAATGGGCTGAGGAAACCCAAATTGTTGAGATACATAGTGCCATCTGGAGTAAGGATCAGACCCACACCACCAGCGATGGCCATGTTTGACTCCCCCGACTGGAGGCTTTGACAGGCTAGGTGGGTAGCCACGTGGCTGGAAGAGCATGCTGTCTGAACGGTAGCACTCGGGCCATGGATATCCAGAAAGTGGGAAATGCGATTGGATATCATCTCTTCGCTAGTTCCAAGGAGGTGGTACTTGGGAAATTGAGCGAAGTCTCTCTCGACAGCCGATGAATAGTCACCCATCGCAGAGCCCATGTAGCAGGCTGTCTGGGTCCCGGCAACTTTTTGCAGTGGCAAGCCGGCGTTTTCTAGAGCTTCATAGGCAACTTCTAATGCAAGACGTTGTTTCGGATCTAATGCCATTGCCTCTGCGGCAGTAATGTTGAAGAATGCCGCATCAAATACGTATGGGTCTTGCTTGAGGAAGTGCCCTCCCCT
>Didymosphaeria_enalia___hblock__1001__2001_15___253
TCGTCGAGGATAGCATGAGCATTGGTTCCGCCGTACCCGAACGAATTTGTGCTAATGCGGCGGACGCCGTTGGTAGGCCATGGCGTCAGCTGTGTTGCGACCTGGAGCTTCCATTCCTCGAACTTAATCTTCGGGTTTCCTTTCTTAAAGTTGATGCTAGGTGGGATCAAGCCGGTTTCAAGAATTAGAACGGCTTTGATAACGGCGGCGATACCAGCAGCGGCCTCGAGATGGCCAATCTATATACGGTCAGTTGTCAATCGCGGACAAAGGCCATTGGACATACATTTGACTTCACTGAGCCAATGAGAAGCTTATTTTCTGATGTATGGGTTCTAGCAATTGTCCTGGCCAGCGCTTGTGTCTCTTGTACGTCGCCAGCTTGCGTGCCTGTCCCCTACCAACTCAATCAGCCTCAATCCTATGACAAGAATAGTAGAAATGACCTACGTGGGCTTCAACATAGCCAGTGTCCTTGAAGTCCAAACCTGCACTCCGATACACGTCCTCGATAAGCGTCGCTTGCGCGTCCGCGCTCGGGAGCGTAAATCCTTTGGTGTGGCCGTCCTGGTT
>Didymosphaeria_enalia___hblock__1501__2501_13___254
TGACCAGTGAAGACGAACCCGATCCGGGGCTCTCGAGAGGACTGCGCGATCAATGCTGGATTTTCGTCGTTGTTCAGCATCTCAGCAAGCTGATCAGGCGATGAGGCCACTACGTATGTCTTCCATTGGAGGCGGGATCGCCGATCACTCAAAGTGTATGCCAATTGGGAGAGAAACTCGTTGGTTTGCTTATTGTCGCTCTCCAATTGGGTACTTTTGTCCTGGGCGTATTTTGCAAGAGGCTCTTTCACGCGCTTGAGGCCCTCCCTGTCCTGAGCACTCAAAACAAATAGCCGCGGTCCCGAGTGTTGATGCGAAGCAATGTGCGGGATCGGAGATATACCACGTCCCTGAAGGTATGAAACAGTGTCGTCGAGGATAGCATGAGCATTGGTTCCGCCGTACCCGAACGAATTTGTGCTAATGCGGCGGACGCCGTTGGTAGGCCATGGCGTCAGCTGTGTTGCGACCTGGAGCTTCCATTCCTCGAACTTAATCTTCGGGTTTCCTTTCTTAAAGTTGATGCTAGGTGGGATC
>Didymosphaeria_enalia___hblock__1501__2501_7___255
CGCTCCCTGACCAGTGAAGACGAACCCGATCCGGGGCTCTCGAGAGGACTGCGCGATCAATGCTGGATTTTCGTCGTTGTTCAGCATCTCAGCAAGCTGATCAGGCGATGAGGCCACTACGTATGTCTTCCATTGGAGGCGGGATCGCCGATCACTCAAAGTGTATGCCAATTGGGAGAGAAACTCGTTGGTTTGCTTATTGTCGCTCTCCAATTGGGTACTTTTGTCCTGGGCGTATTTTGCAAGAGGCTCTTTCACGCGCTTGAGGCCCTCCCTGTCCTGAGCACTCAAAACAAATAGCCGCGGTCCCGAGTGTTGATGCGAAGCAATGTGCGGGATCGGAGATATACCACGTCCCTGAAGGTATGAAACAGTGTCGTCGAGGATAGCATGAGCATTGGTTCCGCCGTACCCG
>Didymosphaeria_enalia___hblock__2001__3001_9___256
ATATGGGGGGAGTGGTAGGCCGTGTCAACCTGGAGCTTCCGCGCAAACACATCCGCTTCCTGGAGCATCCCAAGCAGTTGCTCGATGCCAGGGGTGTCTCCAGAAATAGTCACGTTAGTTGGAGAATTAATGCAGGCCACCACCAACTTTCCCTCCGTCACCCTAGCGATCCATTCCTCAGCCTTCTCAGGAGAGAGACCGACTGCCATCATGGAGCCGTCGAGGTCGGGGGAGTTTGTCTTCATCTCGGTGGAAAGAAGACCGCGGTAATAGGCCACCCGCCATGCATCTTCTCTGCTCAAAGCGCCTATAGCATAGGCTGCCGCGATCTCACCGCTAGAATGGCCAGCAACCGCGGTAGGAAGGATTCCCCATGTCCGGAGGAGGTCGACCAGAGCAATTTGCAACACAGTGCAGAGCGCTTGGCTAAACTCAGCTAAATTCAGCCGCGAGCTTGATTTGCTCTTCTCCAGCTCTTCTGCTGCCGACCAGGGGCATTTACATACCTCCTGCAGATAGCGATCGGCCGCAGCTACGCATTCTCGGAAGACCGGGTAGGCCATGAGCTCCATACCCATTCTGGGCCACTGCGCTCCCTGACCAGTGAAGACGAACCCGATCCG
>Didymosphaeria_enalia___hblock__2501__3501_17___257
CGACTGGTATGGGATGTTGGTGATGTTGTGTGCCTTGAGTGTCTGCGTCGCCGGCCCCTGGAGAGCGGAATGCGGTCCAATCTCGACTAGCAAGTCCACCGCATTCTCGTCTGCGCGCTTGCCGTCTCTCACTGGCCGCATCATGTCGTACACAGCTGTGGAGAACTTGACGGGCGAGATGAGATTGCGCACCCAGTTGACCGCCCCCAGCTGCTCGGCCTCGATAATGGAGCCGATGACGCTAGAATGCATTATACAGTCCCCATTTGGAGCCAAGGGGACGAGGTCTGCAAGAAGCCTATAATAGTCTTGCGCCACCCTCTGCATATGGGGGGAGTGGTAGGCCGTGTCAACCTGGAGCTTCCGCGCAAACACATCCGCTTCCTGGAGCATCCCAAGCAGTTGCTCGATGCCAGGGGTGTCTCCAGAAATAGTCACGTTAGTTGGAGAATTAATGCAGGCCACCACCAACTTTCCCTCCGTCACCCTAGCGATCCATTCCTCAGCCTTCTC
>Didymosphaeria_enalia___hblock__501__1501_11___258
CAGACTCGTCGAAACTCTTGCACTTTCCATCGGGCGAAATGAACCCCTGGTTTGAGAGGCTCAAGAACCATTCGGGATTGAGCAGTAACGAAGTTCCGCCTACGATTGCAACATCGCACTCTCCCGTCCGCAAGCTCTGACATGCTAGATGTAATGCCACTAGACTGGACGAGCATGCTGTATCTAATGTGAAGCATGGACCGCGCAAATCCCACAGCCATGATATACGGGCTGACAGTGCCGTTGTAGGTGATGCCGTTGCAGTGTTGGCAGGGAAATTGTCAGGATCCCGGCACATGCCTTCTCTGTAGTCGCTGGTGAATGAGCCCATGAACACCCCTGTTTTAGTTCCAGCGATCTTATCAAGGGGCAGGCCAGCACGCTCAAGGGCTTCGTAGGCAACCTCCATCATGATTCTCTGCTGTGGATCTGTGGCTTCAACATCGTTCTTCGGCAGA
>Diplocarpon_rosae___hblock__2501__3501_2___262
CAGAATCTGCTTGACTGGTCCCTCTAGAGCTGCGTGAGGACCAATCTCCAGCAGGACGTCGACGCACGGGATGCTGCTACCATCTGTCGATGCGCACATACTTTGCAAAGCCTCCGAAAAGCGGACAGGGCAGATCAAATTTTCGACCCAGTAAGACGGCCCCAAGTCCGTGGTTCTAACTTGACAGCCCTTGAGTGAAGAGTGGAAAAAAACCGAGTGTGCCCTTTGCGATTTGACGTCCTTGATGGTTTCCCGGTAATCATCAGCTACAAGCTCCATATGATGAGAGTGGTATGCAGTATCAACACGCAGCCTTCGATTGAACATCTGCTCCTCTTCAACAGCTGCCTGCAACTCGTTGATGGCTTCTTCGTCTCCGGATACAGTGATGCTAGAGGGGCTGTTGATGCATGCCACGGTAGCTTTGCCCTTTTTCAGTAACTTAATCAGGGCACATACATCACCTGGACTTCCCCCGACTGCCATCATGGCACCCTT
>Diplocarpon_rosae___hblock__2001__3001_10___263
GGAGCACAGTGGGCTCGAATGGGTCACGAGCTAAGCCAATTCGAGGTTGCTCGTGCCAGTATCGAAGAAGCGGACAAGTACCTGCGAGAGGTCGTGAGGGCACCTTGGTCGGCCGTCGAGGAACTCGCCAAAGCGGACTCGTATAGCAACATCCACCAGCCCTTATTCAGTCAGCCTCTCTGCACTGTTGTTCAGGTCGCCTTGGTGGATTTGTTGGCCTCGTGGAATGTCAACCCCGTTGCAGTGGTCGGTCATTCAAGCGGAGAGATTGGAGCGGCCTACTGTCTCGGTGCGCTGAGCAAGCAAGATGCCTGGAAAGCGGCGTATTTCCGGGGATACCTGTGTTCCCAACGGCAGCTCGCAGGAAAGAAGAGCGGCTCCATGATGGCAGTCGGTGCTTCGCGCGAACGTGTTCAAGAATTCACAGGCAAGGCCACGACTGGCAGCTGTCTCGTTGCTTGCGTGAACTCGCC
>Diplocarpon_rosae___hblock__2001__3001_10___264
GGCGAGTTCACGCAAGCAACGAGACAGCTGCCAGTAGTGGCCTTGCCCGTGAACTCTTGCACACGCTCGCGTGAAGCACCGACCGCCATCATGGAGCCGCTTTTCTTTCCTGCGAGCTGTTGTTGGGAGCACAGGTATCCCCGAAAATATGCGGCTTTCCAGGCATTTTGCTTGCTCAGCGCACCGAGACAGTAGGCCGCTCCAATCTCTCCACTCGAATGACCGACTACTGCAACGGGGTTGACATTCCAGGATGCCAACAATTCCACCAAGGCGACCTGAACAACCGTGCAGAGAGGCTGACTATACAGTGGCTGGTGGATGTTGCTATTCGAGTCCGCTTTGGCGAGTTCCTCGACGGCCGACCAAGGTGCCCTCATGACCTCTCGCAGATACTTGTCCGCTTCTTCGATACTGGCACGAGCAACCTCGAATTGGCTCAGCTCGTGACCCATTCGAGCCCACTGTGCTCC
>Dothistroma_septosporum_NZE10___hblock__2001__3001_15___265
GGCGAGTGATATGCTGTGTCAACCTTCAGTCTTCTGTTGAACTTTGCGTCTTTCGTGAGAAGGTCCGAAAGCTGGTTCATGGCGTTCACATCTCCAGAGAGCGTGATGCTCGATGGCGCGTTGACACAACCCACAACAGCAATACCTTGAGTCAGTTGTGAGATATAATTTGTAGCCTCACGTGGAGTGATACCACCGGCAAGCATCCCTCCATTGGGTAGTGCAGAGCGTTTGTCAACGTTTCCGCGCCAGTAGGCTGCAGTCCAAGCATCGTCTGCAGTCAGAGCCCCAAGGCAGTATGCTGCAGCAATTTCACCACTGGAATGACCAGCAACTCTGGTCGGCGCTATATCCCAGGAAGTTAGAAGGTCCACCAGTGCTACTTGTAGCACAGTGCAGAGCGGCTGGCTGTACTCCGCCTGATTGATATGCGTGTCACCGGAGCCCAGGAGCAATTCATCCATGGCAGACCACTTGCAGCCCAAGTTCGACTGCAGGTACGTGTCGGCTCTCTAAATGCTGTTCTTGAAGACAGGGTATACAAGCAGCTCCATTCCCATCTTTGCCCATTGTGCGCCTTGTCCGGTGAAGATGAAGCCAAGACGT
>Drechmeria_coniospora___hblock__1001__2001_3___266
CTTTCCAACCAGCAGTTTCTCGCCCCTGACGGCCAGTGCAAGAGCTTCGACAACGCCGGCGATGGATACGGCCGAGGTGACGGCATCGGCGTTGTAATTCTCAAGCGTGTCGCAGACGCAATTCGTGACGGCGATCCAATTCGGGCAGTTATCCGGGGCAGCGGCAGCAACCAAGATGGACATACAAAGGGCTTCACAATCCCCAGCGTCGAGGCTCAAGCATCTCTCATAGCAGAAACCTACCGTAACGCCGGTCTTTCGTTGGCCGAGACGCGCTACGTGGAAGCCCATGGCACAGGCACCCAGGCCGGTGACACCCGTGAGATGGAGGGTATTGCGCAAACCTTCAGCAAGCATCGGGCGGAATCCGACGAACTCGTTGTCGGATCTGTCAAATCCAATATCGGACATCTGGAGGCGTGCGCGGGATTAGCCTCGCTCATAAAATGCGTCTATATCCTCGAAACAGGGGTCATTCCACCGACGCCCAGTGTCCGTCTCCTCAACACCAAGATCCCATGGGCAGAATGGCATCTCAAGGTTCCGTCAACAAGAACCCCTTGGCCGAAGACTGGCTTAAGACGGCTCAGCACCCAGGGTTTCGGGTACGGGGGCACAAACGCGCATCTCATTCTTGACGACGC
>Drechmeria_coniospora___hblock__501__1501_9___267
GCCGCTTTTGATGCCAACTTCTTCAGCCTTTCCAAGACGGAGGCAGAGTCGATGGACCCTCAGCAACGGATGATCATGGAAGTGACATACGAGTCCATGGAGAGTGCCGGTCTGCGTATCGAGAACCTCGCGGGTTCACGCACGGGCGTCTTCATGGCCAGCTTCACCAGCGACTATCGTGAGTTGATGTTCCGCGACGCCGAGACTGCACCCCTGTATACGGCCACTGGGACCAGCAACACATCTACTTCCAACCGTGTATCCTGGTTCTTCGACCTCCGTGGGCCCAGCTTCACCGTAAACACGGCCTGCTCCTCCAGCCTGGTCGCCTGTCACCTGGCCTGCCAAAGCCTCTGGAGCGGCGAGACGGAAACGGCCATCGTCGGCGGCACCAGCCTGCTTCTGAATCCGGACATGTTCCTTTACCTTTCCAACCAGCAGTTTCTCGCCCCTGACGGCCAGTGCAAGAGCTTCGACAACGCCGGCGATGGATACGGCCGAGGTGACGGCATCGGCGTTGTAATTCTCAAGCGTGTCGCAGACGCAATTCGTGACGGCGATCCAATTCGGGCAGTTATCCGGGGCAGCGGCAGCAACCAAGATGGACATACAAAGGGCTTCACAATCCCC
>Elaphomyces_granulatus___hblock__1501__2501_14___268
CCCTGACCAGTGAAGATAAATCCTAATCTCGGCGCCTCGGTCAAGCGCCTTGTCGTAGTCGACAAAGCTTCAAGTTTCTGGATGAGTTCGATTTTCGTTGCGGCGACCATACAGGTGGCCCAAGGGAGAAGCGATCGTCTCTCGCATAAAGTGAAGGCTAGATTGCCCAGAAACTCGCCTTCGTCTTTTTCCGACCGAGTGGCGAGGTGTTGAGCGTATTCTTTTGCAATAGTCATCACCACTTCTTCTTCGTGAGCTGTAAGATGGAAAACCCGAGGTCTCGGTTTCCGTACAGAGGAGATAGTAGAACTTGTGGAGCTTGAGCTAGCAATGTCACTTTTCCAGACGGAATTTATCGCACCTAGATGAGGGTTGTTAGTAGGGCTGTCAGATATAGAGTATGAACGAATTTCGGAGCGGCTCTCAAAGTCGTCACCAACTTCCATCGGTGGTATACGGGTTCTTTGATTGCCCTTGAGTCCTCTCAGATGCAGAGAATGGTAGGCGTCGTCGATGATAACGTGGGCGTTGGTTC
>Endocarpon_pallidulum___hblock__1001__2001_1___269
ACACAGGGCGTGACGATGCCCTCGAGCGAAGCCCAGTCTGCGCTCATAAAATACGTCTACGAGTCACACGGTCTAGATTATAGCTCGACTCAGTACGTGGAAGCTCACGTAAGTTAAACATGAGGAGCAATCACGTTTTTAGTAAGCTAACGAGCAAATGATTTAGGGGACCGGCACCAAAGCTGGGGATCCAGCAGAAGTAAGAGCGATTCACCGCACCATCGGTCAGAGCAGGACCAAATCGGGCAAGCTGTGGATTGGTAGTGTCAAGCCGAACATTGGCCATCTCGAGGCTGCTGCCGGTGTGGCTGGCATCATCAAGGGCGTCCTATCCATGGAGCATGGTCTAATCCCGCCAAACATTTATTTTTCAAAGCCAAATTCCGCTATTCCTCTGGATCAATGGAATATGGCGGTGCCTACGAAACTGACGCCCTGGCCCGTCACCCAAACTAGGCGGCGCATGAGCGTCAGTGGTTTCGG
>Endocarpon_pallidulum___hblock__501__1501_14___272
ACTCAAACTGCCTGCTACATTGGCTCCTCAATGAGTGACTATCGTGATGCTGTTGTGCGGGACTTTGGGCACAGTCCTAAGTACCATATTCTCGGAACCTGCGAGGAGATGATCTCCAACCGCGTGTCCCATTTCTTGGATATTCATGGTCCTAGTGCTACCATTCACACGGCTTGCTCGTCGAGTCTCGTGGCTACTCATCTGGCTTGTCAAAGTCTACAATCTGGGGAGTCAGAACTGGCCATCGCTGGGGGGGTTGGTATGATCATCAGTCCAGATGGTAATATGCAACTCAATAACTTGGGATTTCTTAACCCAGAGGGCCATTCCAGGGCATTTGATGAGAATGCAGGCGGCTACGGTCGAGGTGAGGGCTGTGGCATTCTCATCTTGAAGCGGCTGGACAAAGCGCTTGAAGATGGAGATAACATTCGAGCCGTCATTCGTGCCTCTGGTGTGAA
>Exophiala_spinifera___hblock__2001__3001_10___273
GGAGCTCAATGGGCTCGAATGGGCATCGAGCTGCTCCGGTACCCAGTCTTTCGAGACAGTGTCAAGGCTGCCGGTGACTATTTGTGTCGGGAGGAAGGCTGTCACTGGAACGCAAGCGAAGAGTTACTCAAAAACGACGCAACATCCAACATCGACCTTCCCGAGTACAGCCAGTCTCTTTGTACTGTTGTTCAGGTTGCATTGGTCGACCTCTTATCCTCATGGAACATAACACCAGTGTCTGTTGTCGGCCATTCCAGCGGTGAGATTGCAGCTGCCTACTGCATTGGAGCCATCACCAAGGAAGCCGCGTGGAAGATCGCTTTCCATCGTGGAGTCTTGTCATCACAGTTGAAAACTCTTGCTCCAGAGCTCTCAGGAGCCATGATGGCTGTTGGAGCTTCTGAGGCTCAAGCACAAGAGTACATATCTCAAGTGACGCAGGGACAGTTAGTGGTAGCCTGCGTGAACTCACC
>Exophiala_xenobiotica___hblock__1501__2501_15___274
GGATATGGTGGTACGAATGCTCACGCTGTTCTTGAGGATGCATACCACCATTTGCAGGAGTCTCGCTACGTTGCATTGCTTCCCACTGTCACCGAACCTCTGAAGTCAGCACTGAAGAAGACCATCGTGCAGAGGATCGACGGCGATGATGTCAATCAAGGTGATCAGGTCGATGATTCAACCAAACTGCCTGGTGAGATGTTGTTCGTCTTCAGTGCGCGTGATCAGCCTGGGATGAAGAGATTGAAGGAGTCCACAGCACAGTATTTGAAATCGAAGCTGCACGAAGCCGCGGATGGGCTTGACGAAGGTTCATTGCTGCAAGATCTGGCATTCACACTTAGCAACAAGCGCACCAAGCATATCTGGAAGACCTATATTACAGCGTCATCGACTGGCGATCTCATTGAAAAGATTGAAGCCAGTGACATCGGCAGCCCGTCGGGACGTCCCATAGCCGAGATCCCTCGCGTTGCCTTTGTGTTCACTGGTCAAGGAGC
>Exophiala_xenobiotica___hblock__2001__3001_13___275
CTTTGTGTTCACTGGTCAAGGAGCCCAGTGGGCCAGAATGGGCGTTGAGTTGCTCCGTTACAAGATCTTCCGCGACAGCGTGGAGGCGGCAACTGAGTATCTGTCGACGGATCAAGGATGCCCGTGGAATGCATTGGAGGAACTGCTCAAGGACAACAAATCTTCCAATATCGACCTTCCAGAGTATAGCCAGTCGCTTTGCACGGTAGTGCAAGTTGCTCTTGTCGATCTCCTGTCTTCGTGGAATGTCAGCCCTACATCGGTCGTTGGTCACTCAAGCGGAGAAATAGCTGCAGCGTACTGTATCGGCGCCATCAGCAGGCAAGCAGCTTGGAAGATAGCGTACCATCGAGGCGTGCTGTCGTCACAACTCAAGAGCCTTGCACCAGAGCTCGAAGGAGCCATGATGGCTGTTGGGGCCTCGGAAACTCAAGCGCAAGAGTACATCCAACAAGTCAAGGAAGGGGAATTGGTCGTGGCTTGTGTCAACTCACCGTCCAGTGTCA
>Exophiala_xenobiotica___hblock__501__1501_17___276
CCAACTTCTTCAACATCAGTCAAAATGAAGCCAACGCCATCGACCCTCAACAAAGGATGTTGCTTGAGGTGTCGTACGAGGCGATGGAGAATGCGGGTGTTTCGATGCACTCTCTCGCAGGCACCAAGACCGGGTGTTTCATTGGAGCCTTCACGAATGATTACCGAGAGATCATGTTCCGAGATCCGGACGCCGCCCCCAAGTACGCGGCAACCGGGGCTGGGGCTGAACTTTTGTCGAATCGCTTATCGTGGTTCTACGACTTTCGTGGGCCTAGCGTCACCATGGGGACAGCATGCTCCTCTGGACTTGTGGCCCTCCACCTGGCATGCCAAAGCATTCGTGCCGGCGAATCCACAACGGCGCTCGTCGGAGCCACAAATCTCTTGCTAGATCCTACCATGTTCATAGGTCTGACAAGGCACCAGTTTTTGTCGCCAGACGGCCTTTGCAAGAGTTTCGATGCCAGCGGCGACGGATACAGTCGAGGAGAAGGCATTGCTGCGTTGCTCTTGAAGCCGGTCGCTCAGGCTATTCGAGATGGTGATCATATCCGGGCCGTCATTCGCGGTACCGGTGTGAACCAGGACGGCAAGACC
>Exserohilum_turcica_Et28A___hblock__1501__2501_12___277
ATACCCATGCGAGCCCACTGTGCACCCTGGCCGGTGAATATGAAGCCGAGTGATGGTGTCTTGTTGGATCGAACAGCAGCATTCCCCTGGAGTGACGCTAGCTGGTTGCGCAGTTGTGATAGACTGGAAGCAGCACAGTAGTACTTCCAGTTGAGCTTGGATCGCTTAACACCAAGGGTATACGCAAGGTCGGCAACGTAATCTGGAGGAGCGGTTGCTTGGATAGTATCCAGGTGAGACACCAGCGTCTGCGCAACCCGAGCTACACCTCCCTGGTCGTAGCTGCTGATGACGAAGAGTTGCTTCTGCGGCGGTTTCGCTGGAGCTAGTGAACTGCCCAGTAAGCCCGTGATGGAGTTGTTGTTAGCAAAGACTGTGGCACGTTTCCGCAGATCCTTTGCATTCTCCACGATGGCGTGCGCGTTGGTACCACCTACTCCAAAGCTACTCACACTCATTCGTCTCGTCTCTCCTCTCGGCCAAGGAGTCATCTTGGTCGGAA
>Exserohilum_turcica_Et28A___hblock__2001__3001_16___278
GGTGACGTTGGATGGAGAATTTACGCAGGCGACTGTGAGGTCTGCGTTATCCATCAGGGCAATCAATTCGTCGACGTCATGTTGCGAAGCCCCAACAGCCATCATGCCTCCGTCGAACTGTGGAGCCACCTTCTTCATACTCGCGGATGCAACACCCCTGAGATATGCCACAGACACGGCATCGAACTTACTGAGGGCGCCGATGCAGTATGCGGCAGCGATCTCGCCGCTCGAATGCCCAACGACCCGCGAGGGCGTCACGCCATACGATCGGAGCAGATCTACTAGGGCTATCTGCAATATCGTGCAGAGCGTCTGGCTTACCTCAGGTTCATCGATGCGGGACTTTCCGCTCATGTGGCCAAGCTCATCAATTGCGCGCCATGAGCAGCCGAGAGAAGCAAGATACATGTCGCACTCGTCCATGGATGTTTTGAAAACCGGTCGCTCCAACAGCTCGATACCCATG
>Exserohilum_turcica_Et28A___hblock__2501__3501_19___279
TGAGATTGCGGCCCCAGTAGAAAGCACCAAGTAATTCGGGTACGGCCTGTCCACCCTCGACGCTCGAAAACATGACTGGCCCGCCAGCTTCATGCGCAGGAATTCCGTGAATGTGGCCCATGGCCTGGACATAGGAAGGATATATTTCCTGGATGTGATCGGAATGGTACGCCACGTCGATGGCAAGGCGTTTCGCGAAAATGCCTTTTTCGTCCAGCGTTGCCTGCAGCTGTTTGAGACGCTGAACTGAGCCAGAGACGGTGACGTTGGATGGAGAATTTACGCAGGCGACTGTGAGGTCTGCGTTATCCATCAGGGCAATCAATTCGTCGACGTCATGTTGCGAAGCCCCAACAGCCATCATGCCTCCGTCGAACTGTGGAGCCACCTTCTTCATACTCGCGGATGCAACACCCCTGAGATATGCCACAGACACGGCATCGAACTTACTGAGGGCGCCGATGCAGTATGCGGCAGCGATCTCGCCGCTCGAATGCCC
>Exserohilum_turcica_Et28A___hblock__501__1501_15___280
CCGAGTGTCTCGTAGATGGCGCGACACTCGATGGGGTCTCCGACCTTCGTACCTGTACCCTTACATAACATGTCAAAATTTAGGTTTCAAAGAAGAAGCAGCGCGAAGAATACTCACATGGGCCTCAACATATTGAGTGTCTGCCAAATCCAGGCCGGCTGCCAGATAGACGTCACGGATGAGTTCCGCCTGTGCTGATGCACTAGGCATCGTAATACCCTGGGTAAAGCCGTCTGAATTGACTCCCGAGCCACGGATGACGGCGCGGATAGTGTCGCCATCGCGGATGGCATCATCTAACCGCTTCAGCACAACTATGCCGCAGCCCTCTCCGCGGGAGTAACCGTCTCCCGAAGCGTCGAAGGACTTGCAGTGGCCTTCCTTTGTGCTCATGGTCATGTTATTAAGGTAGATTGAGAAGTCCGGGTTCAGCATCAGGTTGACACCGCCGGCTATGGCCATTTCAGACTCGCCGTTGATCAGACTTTTGCACGCCAGATGCAGCGCGACGAGACTGGATGAACAGGCAGT
>Fonsecaea_multimorphosa_CBS_102226___hblock__1001__2001_6___281
GTACCACCCATACCAAATCCACTGATGCTCATTCGCTTGGTCTGAGCAGCAGGCCATGGCGTCAGTCTGGTGGGCACGACCATATTCCATTCGTCCAGCGGGATAGCTGGATTGGGCTTCGTGAAGTTGAGATTCGGTGGGATCATGCCGTGCTCTAGAGCCAGCACTCCTTTAATGATGCTGGCGACCCCCGCCGCCGCTTCCAGATGCCCAATATTGGGCTTCACGGACCCGACATAGAGTTTTTTCCGCCATTTGCTCTGGCCAATGGTCTGATGGATTGCGCTGGTCTCTATTGGATCACCAGCCTTTCCGAAAGGGTACTGTTAGCCAGTGACCGCTTCAGATATAGATGAACTCGGCCTTTCAAGCTTACCTTGGTTCCAGTACCGTGCGCTTCGACGTACTGCGTCAATCCGTAGTCCAGCTCACTGCTCTCATAGACCTTTTTGATGAGTGCTGCTTGGGCTAGGAGAGAGGGCATTGTCACACCAGGTGTCCAGCCATCCGAGTTGACACCGCTGGCACGTATCACGGCTCGGATATTATCCCCGTCTTGAATGGCTGTCTCCAGCCGCTTCAGGATC
>Fonsecaea_multimorphosa_CBS_102226___hblock__1501__2501_8___282
ATCAACTCGATCCCCATGCGCGCCCACTGCGCCCCTTGGCCAGTGAACACGAATCCGATCCTTGGAGCGCTGTTCGGAGCGCGCACGGCACCTTCGCCCAAAGACCTAGTCAGGTGCTCACGCAGCTCGGCGGCGTTCTCGGCGATCATTGCGTCTCGCCATGCAAGGCCGGAACGGGCTTTCGCGAGAGTGTATGCCAGGTTAGAGAGGTAGGCGGGGCTTGAAGCTGCTGCGCCGAGGTTGCCGAGATATTCGGAGAGGGACTGACCCACTCGTTGGAAGCCAGCTTTATCTTGGCTGCTAAGGAGGAAGAGACGCTTAGAAGCGCTTTTGCGACTGGCTGGAACGCCGTTGGTAGTTTTGGCTGGAAGGTTGTAGCCATCAAGGACTAAAGGTAAGGAAACTTGTCAGCGGACTGGGGCTATGAGGAAAATATCCTCTCGAACGAACGCACCAATGTGAGCATTGGTACCACCCATACCAAATCCACTGATGCTCATTCGCTTGGTCTGAGCAGCAGGCCATGGCGTCAGTCTGGTGGGCACGACCATATTCCATTCGTCCAGCGGGATAGCTGGATTGGGCTTCGTGAAGTTGAGAT
>Fonsecaea_multimorphosa_CBS_102226___hblock__2001__3001_16___283
GGTGACGCTGGAAGGGGAATTCACACAAGCGACAGTAGCAGATAAGTTGTTCTCCTCCATCAACGCCGTCGCTTCGTCAGGTGAGCAGCCAACGGCCATCATCCCGCCGTTCTTCGCGGCCAGTTTAGGAGTACTAGATACAGTTCCGCGATAATATGCAGCTGCTACTGCGTCTCGGTGCGATAGAGCGCCCAAGGTGTATGCAGCGGCGATCTCACCGCTGGAGTGGCCCACAACCTTCGATGGTGTGACACCCCAGCTGCGCAGCTCGTCGACGAGCGCGACTTGGAGAACGGTGCAGATGGGTTGGCTTATCAACGGCACGCCGAGGCGAGAGTCTTTCTCGAATGCGGAGAGTTCGTTTACAGGGTCCCAGTCGCAGCCTAGATCCCTCAAGTATTGAGCGGACCGTGCCTATATGGGATCATGGAAGATTAGTATGTGTCCCACAGTGATTGAGCGGCTCCCGTCCCTCATATCTGGATTGACTTACAATAGAAGCGCTAAACACCGACCTATCCATCAACTCGATCCCCATG
>Fonsecaea_multimorphosa_CBS_102226___hblock__501__1501_6___284
GGTTCCAGTACCGTGCGCTTCGACGTACTGCGTCAATCCGTAGTCCAGCTCACTGCTCTCATAGACCTTTTTGATGAGTGCTGCTTGGGCTAGGAGAGAGGGCATTGTCACACCAGGTGTCCAGCCATCCGAGTTGACACCGCTGGCACGTATCACGGCTCGGATATTATCCCCGTCTTGAATGGCTGTCTCCAGCCGCTTCAGGATCAGGACACCACAGCCCTCGCCACGACCGTACCCGCCAGCGTCTGCGTCGAATGAGCGGCTGTGTCCTGCTGGGTTGAGAAACCCTAAATTGTTAAGATGTGAAGTGCCCTCTGTACCAAGAATCAAGCCAACGCCGCCAGCAATGGCCATGTCTGATTCTCCCGACCGTAAGCTCTGACAGGCGATGTGTGTTGATACCAGACTCGAAGAGCAAGCCGTTTGAACAGTGGCGCTTGGGCCGTGGATATTCAAGAAATGAGATATTCGGTTGGCGATCATTTCGTCGCTCATGCCCAGAATGTGGTACTTGGGATAATTCTGAAAGTCTCGAGATACCGAATCTCGGTAATCACTCATCGAGGA
>Fusarium_albosuccineum___hblock__2001__3001_19___285
ATGTGGTGGGAGTGGTAGGCAACAGGGACAACAAGCTTACGGGCAAAGACTTCGTTGGCTTTGAAGAGagcttccagctcttcgacACCGGTGGTATCCCCAGACAGAGTGACGCTGGCTGGGCTGTTGACACAGGCGATGACGACTTTTCCAGACTTGGTGCTATTCAGGTATGGCTGGACAGCTTCTGGACCCAGACCAactgccatcatggatccAGATACGCTTTTATCTGTAACAAGGTCCCTGGCTGTGATCAAGCCACGGAAATACGCTGCTGCCATAGCACTGCGAAGATTGAGGGCCCCAGCCGCGAAGGCAGCCGAAATCTCGCCCGAGGAGTGGCCGGTAACAGCTGTTGGCTTGATGTTCCACGACTCGAGGAGAACGACCAATGCGATCTGGAGTGCCACGCAGAGCGGAATGGAGAGTTGTGTCTCGTTGACGCGCGAGCTCTGCTTGTCGCGACACAGTTCCTCCTTGAGGGACCACTTGCAACCAAAGGATTGAAGGTGACTGTCAGCCTTATCTAGACACTGGTCAAACACTGGATATGCCCCCATGAGTTCACGTCCCATGGCAAACCACTGTGCACCCTGTCCATTAAAGACGAACCC
>Fusarium_anthophilum___hblock__1501__2501_15___286
GCCCCTTGCCCTGTAAACACCATTCCGATACGAGGAGTTCGTACGGTTCTTTTGGGCTTGAACTGAGAGGATCCCAGAGACTCAACGACTGTAGAGATGCCGCGTGTGTAGGAGATGGGACATGCTGCAACCCAAGGCATCATACTACGACGTTGGCCGAGAGTGTATATAAGTCTCTGCAGGAACTCATCAGGTAAGTTATGTTCCTTTTGGCGTTCGAGATAGTCTTTCAGGTTGGAGATCAATCCCTGACATGCTCGTTCATCTCTTGcactgagaacaaggacctTGGTTTTGTTCCGAACTGGACTGGTGTTGCTGCCCTCACTTGTCGGCTTGGTGCCAGAATGTGATACTGAGTCCGTAATCTCAGTATGTCCATTGGTATGACTGGTCCCGTTGGTCGTGTGAGTTACAGGATCAGCTAACCATGGAGGTCCCATCTCAACAATGACATGGGCATTCGTACCACCATAGCC
>Fusarium_beomiforme___hblock__1501__2501_15___291
GGCTATGGTGGAACGAACGCCCATGCGATTCTGGACGATTCATCAAGCTATTTTGAACATCTGCACGTAGAAGGAAGCCACACGACAGCAACCTCATGGAATACTGGACTCGGTTCTACTGCAAGTTCCGATGCAGGGGTGAGTGCGGACTCCGGAGTCCTAGTGGACTGTGCCGACACGCAAGGGTTAGCCTCCGTATGTAAAGAAACTCTCAATCAACGCCTATTCGTTTTCTCGgcccatgaagaagctgtagTCTTGAGCATGAAACAAAAATACGCAACCCACCTTGAAAAGCAGGTTTCAAAAACAGCATCTGTTTCATCCACTATATATCTCGACAGATTGGCTCTCACACTCGCTACAAGACGTTCTATACTCCCgtggaagagcttcatcgTAGCAGGGGACATGGATGAGCTGCTAGTGCAGTTATCATCTTCTGAGTTCAAGCCAGTTCGATCGTTGAATAAGCCACGCCTTGCTTTTGTGTTTACCGGACAAGGGGC
>Fusarium_culmorum_CS7071___hblock__1001__2001_1___292
ACTCAGGGTGTCACAATGCCATCGAGCGAGGCTCAAGCTGCACTTATCAAGCATGTTTATGAGACTCGCGGCTTGGACTATGGCGCCACCCAATATGTGGAGGCTCATGTGAGTTTTGTCTTTGTTTATTTTATCCACTGGATACTGATATTGCTATAGGGTACCGGCACCAAAGCTGGGGATCCTGTCGAAACGGGGGCTATCCACCGTACTATTGGCCAAGGCGCAAGCAAGAATCGAAAGCTGTGGGTTGGAAGTGTCAAGCCGAATGCAAGTCGTGTCCCAAAGATACAAAACTCGATCAAAGGCTGACTTTAGATTAGATCGGTCATCTTGAGGCTGCTGCAGGTGTGGCTAGCGTTATCAAGGGGGTTCTGGCTATGGAAAACAGCCTTATTCCTCCCAATATTCATTTCGCTAGTCCAAACCCTGAGATTCCACTCGACGAGTGGAACATGGCTGTACCCACCAAGTTAACTCCGTGGCCCGCGGCTCGCACCAAGCGCATGAGCGTTAGTGGCTTTGG
>Fusarium_culmorum_CS7071___hblock__1501__2501_17___293
CGCACCAAGCGCATGAGCGTTAGTGGCTTTGGCATGGGAGGTACAAACGGACATGTCGTCTTGGAAGCATTCAACTCAACACCACAAAGCATTCTCTACGGCGATACCCAGCATCAACCCGTTCACAACGGCAAGAGACTGTTTACATTCAGCAGTCACGACCAAGCCGGTCTCGATCGAGTTTCCAAGTCCTTGGTCGACCACCTCGAGAGCCTGGGACCCGCCGGAGCGAGACCCGAGTACCTGGCTGATCTAGGGTACAGTCTCTCCGTTGGCAAATCTGGCCTATCTTGGAAAACAGCTCACGTAGCGGAGAGTTTGACTGAACTGCGCGAGAAGCTTTCCAGTCCTCAAAGCGAATATGCTGTCCGAGAGCCAAGGAGCCAGCCAAAGATCGGCTTCGTTTTCACAGGTCAAGGTGC
>Fusarium_culmorum_CS7071___hblock__1501__2501_2___295
GACGAGTGGAACATGGCTGTACCCACCAAGTTAACTCCGTGGCCCGCGGCTCGCACCAAGCGCATGAGCGTTAGTGGCTTTGGCATGGGAGGTACAAACGGACATGTCGTCTTGGAAGCATTCAACTCAACACCACAAAGCATTCTCTACGGCGATACCCAGCATCAACCCGTTCACAACGGCAAGAGACTGTTTACATTCAGCAGTCACGACCAAGCCGGTCTCGATCGAGTTTCCAAGTCCTTGGTCGACCACCTCGAGAGCCTGGGACCCGCCGGAGCGAGACCCGAGTACCTGGCTGATCTAGGGTACAGTCTCTCCGTTGGCAAATCTGGCCTATCTTGGAAAACAGCTCACGTAGCGGAGAGTTTGACTGAACTGCGCGAGAAGCTTTCCAGTCCTCAAAGCGAATATGCTGTCCGAGAGCCAAGGAGCCAGCCAAAGATCGGCTTCGTTTTCACAGGTCAAGGTGC
>Fusarium_culmorum_CS7071___hblock__2001__3001_3___296
ATCGGCTTCGTTTTCACAGGTCAAGGTGCTCAATGGGCTCGAATGGGAGTCGAAATGCTTCACCGTCCAGTCTTCAAGGAATCAGTGCAGAGATCTACCGATTATCTGCAGCAGCTGGGCTGCGACTGGACTCCCATTGTTGAGTTGTCCAGGGCTCAAAAGGAATCTCGATTGACTTTACCCGAGATCAGCCAGCCTATCTGTTCGGTGTTGCAGATTGCGCTGGTCGACGAACTCAGGTCGTGGGGTGTAGCACCCGTCAGTGTGGTCGGACATTCCAGTGGCGAGATAGCCGCAGCATATTGCATTGAGGCTCTATCTCACAAAGATGCCATCGCTGTTGCTTACTTCAGGGGCAAGGTCTCAGCTGGTCTCAACCATCTGAATGGTGGCATGATGGC
>Fusarium_culmorum_CS7071___hblock__2501__3501_1___297
ATCAGCCAGCCTATCTGTTCGGTGTTGCAGATTGCGCTGGTCGACGAACTCAGGTCGTGGGGTGTAGCACCCGTCAGTGTGGTCGGACATTCCAGTGGCGAGATAGCCGCAGCATATTGCATTGAGGCTCTATCTCACAAAGATGCCATCGCTGTTGCTTACTTCAGGGGCAAGGTCTCAGCTGGTCTCAACCATCTGAATGGTGGCATGATGGCTGTTGGCTGTTCCAGAGCTGAAGCAGAGACACTCATCGATGAGTCTGACTTGCAAGGCGGCCATGTAACAGTGGCTTGTGTCAATTCACCCTCCAATGTCACCCTTTCTGGAGATGTTGCCCCCCTGGATCAATTGAAGGGCATATTGGAGAAACGAGGTATTTTTGCCCGGCGACTGAGAGTTGAGGTGGCATATCATTCTACTCACATGAACTCGGTATTCGCCGACTACACTGCATCCATTGCGGATATCGAGCCCCAGTCATCTCCGTGCCATCAGCCCATCATGGTATCCAGCGTTACCAACAATCAAGTCGACCCTGCACTTCTGGGTTCCTACTACTGGGGTCGCAATCTG
>Fusarium_culmorum_CS7071___hblock__2501__3501_19___298
GGACATTCCAGTGGCGAGATAGCCGCAGCATATTGCATTGAGGCTCTATCTCACAAAGATGCCATCGCTGTTGCTTACTTCAGGGGCAAGGTCTCAGCTGGTCTCAACCATCTGAATGGTGGCATGATGGCTGTTGGCTGTTCCAGAGCTGAAGCAGAGACACTCATCGATGAGTCTGACTTGCAAGGCGGCCATGTAACAGTGGCTTGTGTCAATTCACCCTCCAATGTCACCCTTTCTGGAGATGTTGCCCCCCTGGATCAATTGAAGGGCATATTGGAGAAACGAGGTATTTTTGCCCGGCGACTGAGAGTTGAGGTGGCATATCATTCTACTCACATGAACTCGGTATTCGCCGACTACACTGCATCCATTGCGGATATCGAGCCCCAGTCATCTCCGTGCCATCAGCCCATCATGGTATCCAGCGTTACCAACAATCAAGTCGACCCTGCACTTCTGGGTTCCTACTACTGGGGTCGCAATCTGA
>Fusarium_culmorum_CS7071___hblock__501__1501_1___299
CTGCCTTCTTCAATATTACTGCCGCTGAGGCTATCTCACTTGACCCGAAACAACGCATCGCCCTCGAGGTTGCATACGAGGCCTTCGAAAACGCTGGTAAGCCCCTCAAGCAGGTTGCTGGTACTACCACTGCGTGTTTTGTTGGATCCTCGATGAGCGACTACAGAGATGCTGTCGTCCGTGATTTCGCTCATAATCCCAAGTACCATGTACTTGGCACTTGTGAGGAGATGATCGCCAACCGAATCTCCCACTTCTTCGACATCCATGGTCCAAGTGCTACTGTACATACAGCCTGCTCATCAAGCCTCGTGGCGATTCACTTGGCCTGCCAGAGTCTCCTATCAGGAGATGCTGAGATGGCCCTTGCTGGAGGTGTCGGAATGATCTTGACACCAGACGGCACAATGCAGCTGAACAATCTTGGATTTCTCAACCCTGAAGGCCATTCACGGTCTTTTGACAAGGACGCCGGAGGATATGGGCGTGGTGAAGGATGTGGTATCCTTGTTTTGAAGAAGCTCGACAAGGCTATCCAAGATGGTGACAACATCAGGGCAGTCATCCGCGCCTCTGGCGTCAACTCAGACGGCTGGACTCAGGGTGTCACAATG
>Fusarium_fujikuroi___hblock__1501__2501_7___300
CGCTCCTTGACCGGTGAAGATGCCAAGAATAGCCGGTGTTTCCGATGATGAACCTGGCGCTTGGATGCCAATCTCAGCACCAGTCTTGGAGGTCTCAACTGCGGAGTCGAGGAACTCGAGAAGCTTATCCCGATTCTCGCCGGAGAAGAAAGCTCGTCGACTGAAGACGCTTCGACGAGTTTGCGTAACGAATGCCACGTCTTCGAGGTTGACATCTGGATTGGACCGGATGAAGTCGGCGTACTTCCCAACTGTTGCCGCGAGAGACGACTCAGTCTCGGCAGAGATGACTAGAGGGCCAACAAACTTCTTAGACACCGTCGTTGTGCAGGGCTCATCTGGCTGGTAGTTCTCAACAATGGCGTGAACATTGGTTCCTCCAAACCCG
>Fusarium_graminearum___hblock__1001__2001_1___301
ACTCAGGGTGTCACAATGCCATCCAGCGAGGCTCAAGCAGCACTTATCAAGCATGTTTACGAGACTCGTGGCTTGGACTATGGCGCCACCCAGTATGTGGAGGCTCATGTGAGTTTTATCTTTGTTTGTTTTATCCACCAAATACTGATATTGCTACAGGGTACCGGAACCAAAGCTGGAGATCCTGTTGAAACGGGCGCTATCCACCGTACTATTGGCCAAGGCGCAAGCAAGAATCGAAAGCTGTGGGTTGGAAGTGTCAAGCCAAATGCAAGTCGTGTCCCAAAGATACAAAAGTCGATTGAAGACTAACTCTAGATTAGATCGGTCATCTTGAGGCTGCTGCAGGTGTGGCTAGCGTTATCAAGGGGGTTCTGGCTATGGAAAACAGCCTTATTCCTCCCAATATTCATTTCGCTAGTCCAAACCCTGAGATTCCACTCGACGAGTGGAACATGGCTGTACCCACCAAGCTAACTCCGTGGCCCGCGGCTCGTACCAAGCGTATGAGCGTTAGTGGCTTTGG
>Fusarium_graminearum___hblock__1501__2501_17___302
CGTACCAAGCGTATGAGCGTTAGTGGCTTTGGCATGGGAGGTACAAACGGACATGTCGTCTTGGAAGCATTCAACTCAACACCACAAAGCATTCTCTACGGCGATGCCCAATACCAACCCGCTCACAACGGTAAGAGACTGTTTACATTCAGCAGTCACGACCAAGCCGGTCTCGATCGAGTCTCCAAGTCCTTGGTCGACCATCTCGACAGCCTGGGACCCGCCGGAGCGAGACCCGAGTACCTGGCTGATCTAGGGTACAGTCTTTCTGTCGGCAAATCTGGCCTATCTTGGAAAACAGCTCACCTAGCGGAGAGTTTGACTGAACTGCGCGAAAAGCTTTCCAGTCCTCAAAGCGAGCATGCTGTTCGAGAGCCAAGGAGCCAGCCAAAGATCGGCTTCGTTTTCACAGGTCAAGGCGC
>Fusarium_graminearum___hblock__1501__2501_2___304
GACGAGTGGAACATGGCTGTACCCACCAAGCTAACTCCGTGGCCCGCGGCTCGTACCAAGCGTATGAGCGTTAGTGGCTTTGGCATGGGAGGTACAAACGGACATGTCGTCTTGGAAGCATTCAACTCAACACCACAAAGCATTCTCTACGGCGATGCCCAATACCAACCCGCTCACAACGGTAAGAGACTGTTTACATTCAGCAGTCACGACCAAGCCGGTCTCGATCGAGTCTCCAAGTCCTTGGTCGACCATCTCGACAGCCTGGGACCCGCCGGAGCGAGACCCGAGTACCTGGCTGATCTAGGGTACAGTCTTTCTGTCGGCAAATCTGGCCTATCTTGGAAAACAGCTCACCTAGCGGAGAGTTTGACTGAACTGCGCGAAAAGCTTTCCAGTCCTCAAAGCGAGCATGCTGTTCGAGAGCCAAGGAGCCAGCCAAAGATCGGCTTCGTTTTCACAGGTCAAGGCGC
>Fusarium_graminearum___hblock__2001__3001_3___306
ATCGGCTTCGTTTTCACAGGTCAAGGCGCTCAATGGGCTCGAATGGGAGTCGAGATGCTTCACCGTCCAGTCTTCAAGGAATCAGTGCAGAGATCTACCGATTATCTGCAGCAGCTGGGCTGCGACTGGACTCCCATTGTTGAATTGTCCAGGGCTCAAAAGGAATCTCGACTGACTTTGCCCGAGATCAGCCAGCCTATCTGTTCGGTGTTGCAGATTGCGCTGGTCGACGAACTCAGGTCGTGGGGTGTAGCACCCGTCAGTGTGGTCGGTCATTCCAGTGGCGAGATAGCCGCAGCATATTGCATTGAGGCTCTATCTCACAAAGATGCCATCGCAGTTGCATACTTCAGGGGCAAGGTCTCAGCTGGTCTCAACCATCTGAATGGTGGCATGATGGC
>Fusarium_graminearum___hblock__2501__3501_1___307
ATCAGCCAGCCTATCTGTTCGGTGTTGCAGATTGCGCTGGTCGACGAACTCAGGTCGTGGGGTGTAGCACCCGTCAGTGTGGTCGGTCATTCCAGTGGCGAGATAGCCGCAGCATATTGCATTGAGGCTCTATCTCACAAAGATGCCATCGCAGTTGCATACTTCAGGGGCAAGGTCTCAGCTGGTCTCAACCATCTGAATGGTGGCATGATGGCTGTTGGCTGTTCCAGAGCTGAAGCAGAGACACTCATCGATGAGTCTGACTTGCAAGGCGGCCATGTAACAGTGGCTTGTGTCAATTCACCCTCGAATGTCACCCTTTCTGGAGATGTTGCCCCCCTGGATCAATTGAAGGGCATATTGGAGAAACGAGGCATTTTTGCCCGACGACTGAGAGTTGAGGTGGCATATCATTCCACTCACATGAACTCCGTATTCGCCGACTACACTGCATCTATTGCGGATATCGAGCCCCAGTCATGTCCCTCCCATCAGCCCATCATGGTATCCAGCGTTACCAACAATCAAGTCGACCCTGCACTTCTTGGTTCCTACTACTGGGGTCGCAATCTG
>Fusarium_graminearum___hblock__2501__3501_19___308
GGTCATTCCAGTGGCGAGATAGCCGCAGCATATTGCATTGAGGCTCTATCTCACAAAGATGCCATCGCAGTTGCATACTTCAGGGGCAAGGTCTCAGCTGGTCTCAACCATCTGAATGGTGGCATGATGGCTGTTGGCTGTTCCAGAGCTGAAGCAGAGACACTCATCGATGAGTCTGACTTGCAAGGCGGCCATGTAACAGTGGCTTGTGTCAATTCACCCTCGAATGTCACCCTTTCTGGAGATGTTGCCCCCCTGGATCAATTGAAGGGCATATTGGAGAAACGAGGCATTTTTGCCCGACGACTGAGAGTTGAGGTGGCATATCATTCCACTCACATGAACTCCGTATTCGCCGACTACACTGCATCTATTGCGGATATCGAGCCCCAGTCATGTCCCTCCCATCAGCCCATCATGGTATCCAGCGTTACCAACAATCAAGTCGACCCTGCACTTCTTGGTTCCTACTACTGGGGTCGCAATCTGA
>Fusarium_graminearum___hblock__501__1501_1___309
CTGCCTTCTTCAATATTACTGCCGCTGAGGCTATCTCACTTGACCCAAAACAGCGCATCGCCCTCGAGGTTGCATACGAGGCCTTCGAAAATGCTGGTAAGCCCCTCAAACAGGTTGCTGGTACTACCACTGCGTGTTTTGTTGGATCCTCCATGAGCGACTACAGAGATGCTGTCGTCCGTGATTTCGCTCATAATCCCAAGTACCATGTACTTGGCACTTGTGAGGAGATGATCGCCAACCGAATCTCCCACTTCTTCGACATACATGGTCCAAGTGCTACTGTACATACAGCCTGCTCATCAAGCCTCGTGGCGATTCACTTGGCCTGCCAGAGTCTCCTGTCAGGAGATGCTGAGATGGCCCTTGCTGGCGGTGTCGGAATGATCTTGACACCAGACGGCACAATGCAACTCAACAATCTTGGATTTCTCAACCCCGAGGGCCATTCACGGTCTTTTGACAAGGACGCCGGAGGATATGGGCGTGGTGAAGGATGTGGTATCCTTGTTTTGAAGAAGCTTGACAAGGCTATTCAAGATGGTGACAACATCAGGGCAGTCATCCGCGCCTCTGGCGTCAACTCAGACGGCTGGACTCAGGGTGTCACAATG
>Fusarium_pseudograminearum_CS3096___hblock__1001__2001_1___310
ACTCAGGGTGTCACAATGCCATCCAGCGAGGCTCAAGCTGCACTTATCAAGCATGTTTATGAGACTCGCGGCTTGGACTACGGCGCCACCCAGTATGTGGAGGCTCATGTGAGTTTTGTCTTTGTTTATTTTATCCACCGGATACTGATATTGCTATAGGGTACCGGAACCAAAGCTGGAGATCCTGTCGAAACGGGGGCTATCCACCGTACTATTGGCCAAGGCGCAAGCAAGAATCGAAAGCTGTGGGTTGGAAGTGTGAAGCCAAATGTACGTCTTGTCCCAAAGATACAAATCTCGATCAAAGGCTGACTTTAGATTAGATCGGTCATCTTGAGGCTGCTGCAGGTGTGGCTAGCGTTATCAAGGGGGTTCTGGCTATGGAAAACAGCCTCATCCCTCCCAACATTCATTTCGCTAGTCCAAACCCTGAGATTCCACTCGACGAGTGGAACATGGCTGTACCCACCAAGCTAACTCCGTGGCCCGCCGCTCGCACCAAGCGTATGAGCGTTAGTGGCTTTGG
>Fusarium_pseudograminearum_CS3096___hblock__1501__2501_17___311
CGCACCAAGCGTATGAGCGTTAGTGGCTTTGGCATGGGAGGTACAAATGGACATGTCGTCTTGGAAGCATTCAACTCAACACCACAAAGCATTCTCTACGGCGATACCCAGCATCAACCCGTTCACAACGGCAAGAGACTATTTACATTCAGCAGTCACGACCAAGCCGGTCTCGATCGAGTTTCCAAGTCCTTGGTCGACCACCTCGATAGCCTGGGACCCGCCGGAGCGAGACCCGAATACCTGGCTGATCTAGGGTACAGTCTTTCTGTTGGCAAATCTGGCCTATCTTGGAAAACAGCTCATGTAGCGGAGAGTTTGACTGAACTGCGCGAAAAGCTTTCCAGTCCTCAAAGCGAATATGCTGTCCGAGAGCCAAGGAGCCAGCCAAAGATCGGCTTCGTTTTCACAGGTCAAGGTGC
>Fusarium_pseudograminearum_CS3096___hblock__1501__2501_19___313
CTCATCCCTCCCAACATTCATTTCGCTAGTCCAAACCCTGAGATTCCACTCGACGAGTGGAACATGGCTGTACCCACCAAGCTAACTCCGTGGCCCGCCGCTCGCACCAAGCGTATGAGCGTTAGTGGCTTTGGCATGGGAGGTACAAATGGACATGTCGTCTTGGAAGCATTCAACTCAACACCACAAAGCATTCTCTACGGCGATACCCAGCATCAACCCGTTCACAACGGCAAGAGACTATTTACATTCAGCAGTCACGACCAAGCCGGTCTCGATCGAGTTTCCAAGTCCTTGGTCGACCACCTCGATAGCCTGGGACCCGCCGGAGCGAGACCCGAATACCTGGCTGATCTAGGGTACAGTCTTTCTGTTGGCAAATCTGGCCTATCTTGGAAAACAGCTCATGTAGCGGAGAGTTTGACTGAACTGCGCGAAAAGCTTTCCAGTCCTCAAAGCGAATATGCTGTCCGAGAGCCAAGGAGCCAGCCAAAGATCGGCTTCGTTTTCACAGGTCAAGGTGCTCAATGGGCTCGAATGGGAGT
>Fusarium_pseudograminearum_CS3096___hblock__1501__2501_2___314
GACGAGTGGAACATGGCTGTACCCACCAAGCTAACTCCGTGGCCCGCCGCTCGCACCAAGCGTATGAGCGTTAGTGGCTTTGGCATGGGAGGTACAAATGGACATGTCGTCTTGGAAGCATTCAACTCAACACCACAAAGCATTCTCTACGGCGATACCCAGCATCAACCCGTTCACAACGGCAAGAGACTATTTACATTCAGCAGTCACGACCAAGCCGGTCTCGATCGAGTTTCCAAGTCCTTGGTCGACCACCTCGATAGCCTGGGACCCGCCGGAGCGAGACCCGAATACCTGGCTGATCTAGGGTACAGTCTTTCTGTTGGCAAATCTGGCCTATCTTGGAAAACAGCTCATGTAGCGGAGAGTTTGACTGAACTGCGCGAAAAGCTTTCCAGTCCTCAAAGCGAATATGCTGTCCGAGAGCCAAGGAGCCAGCCAAAGATCGGCTTCGTTTTCACAGGTCAAGGTGC
>Fusarium_pseudograminearum_CS3096___hblock__2001__3001_3___315
ATCGGCTTCGTTTTCACAGGTCAAGGTGCTCAATGGGCTCGAATGGGAGTCGAGATGCTTCACCGTCCAGTCTTCAAGGAATCAGTGCAGAGATCTACCGATTATCTGCAGCAGCTGGGCTGCGAGTGGACTCCCATTGTCGAATTATCCAGGGCTCAAAAGGAATCTCGACTAACTTTGCCCGAGATCAGCCAGCCTATCTGTTCGGTGTTGCAGATTGCGCTGGTCGACGAACTCAGGTCGTGGGGTGTAGCACCCGTCAGCGTGGTCGGTCATTCCAGTGGCGAGATCGCCGCAGCATACTGTATTGAGGCTCTGTCTCATAAAGATGCCATCGCAGTTGCTTACTTCAGGGGCAAAGTCTCAGCTGGTCTCAACCATCTGAATGGTGGCATGATGGC
>Fusarium_pseudograminearum_CS3096___hblock__2501__3501_1___316
ATCAGCCAGCCTATCTGTTCGGTGTTGCAGATTGCGCTGGTCGACGAACTCAGGTCGTGGGGTGTAGCACCCGTCAGCGTGGTCGGTCATTCCAGTGGCGAGATCGCCGCAGCATACTGTATTGAGGCTCTGTCTCATAAAGATGCCATCGCAGTTGCTTACTTCAGGGGCAAAGTCTCAGCTGGTCTCAACCATCTGAATGGTGGCATGATGGCTGTTGGATGTTCCAGAGCTGAGGCAGAGACACTCATCGATGAGTCTGACTTGCAAGGTGGCCATGTAACAGTGGCTTGTGTCAATTCACCCTCCAATGTCACCCTTTCTGGAGATGTTGCCCCCCTGGATCAATTGAAGAGCATATTGGAGAAACGAGGCATTTTTGCCCGACGACTGAGAGTTGAGGTGGCATATCATTCTACCCACATGAACTCCGTATTCGCCGACTACACTGCATCCATTGCGGATATCGATCCCCAGTCATCTCCGTGCAATCAGCCCATCATGGTATCCAGCGTTACCAACAATCAAGTCGACCCTGCACTTCTGGGTTCCTACTACTGGGGTCGCAATCTG
>Fusarium_pseudograminearum_CS3096___hblock__2501__3501_19___317
GGTCATTCCAGTGGCGAGATCGCCGCAGCATACTGTATTGAGGCTCTGTCTCATAAAGATGCCATCGCAGTTGCTTACTTCAGGGGCAAAGTCTCAGCTGGTCTCAACCATCTGAATGGTGGCATGATGGCTGTTGGATGTTCCAGAGCTGAGGCAGAGACACTCATCGATGAGTCTGACTTGCAAGGTGGCCATGTAACAGTGGCTTGTGTCAATTCACCCTCCAATGTCACCCTTTCTGGAGATGTTGCCCCCCTGGATCAATTGAAGAGCATATTGGAGAAACGAGGCATTTTTGCCCGACGACTGAGAGTTGAGGTGGCATATCATTCTACCCACATGAACTCCGTATTCGCCGACTACACTGCATCCATTGCGGATATCGATCCCCAGTCATCTCCGTGCAATCAGCCCATCATGGTATCCAGCGTTACCAACAATCAAGTCGACCCTGCACTTCTGGGTTCCTACTACTGGGGTCGCAATCTGA
>Fusarium_pseudograminearum_CS3096___hblock__501__1501_1___318
CTGCCTTCTTCAATATCACTGCCGCTGAGGCCATCTCACTTGACCCAAAACAGCGCATCGCCCTCGAGGTTGCATACGAGGCCTTCGAAAATGCTGGTAAGCCCCTCAAACAGGTTGCTGGTACTACCACTGCGTGTTTTGTTGGATCCTCCATGAGCGACTACAGAGATGCTGTCGTCCGTGATTTCGCTCATAATCCCAAGTATCATGTACTTGGCACTTGTGAGGAGATGATCGCCAACCGAATCTCCCACTTCTTCGACATTCATGGTCCAAGTGCTACTGTACATACAGCCTGCTCATCAAGCCTCGTGGCGATTCACTTGGCCTGCCAGAGTCTCCTGTCAGGAGATGCTGAGATGGCCCTTGCTGGTGGTGTCGGAATGATCCTGACACCAGACGGCACGATGCAGCTCAACAATCTTGGATTTCTCAACCCTGAAGGCCATTCACGGTCTTTTGACAAGGACGCCGGAGGATATGGGCGTGGTGAAGGATGTGGTATCCTTGTTTTGAAGAAGCTTGACAAGGCTATCCAAGATGGTGACAACATCAGAGCAGTCATCCGCGCCTCTGGCGTCAACTCAGACGGCTGGACTCAGGGTGTCACAATG
>Fusarium_sarcochroum___hblock__2501__3501_18___319
GAAGCGGACAGGCGAGACCATATTGTGTACCCAGTAATCCCGGGTGATGGGTTTGTCTCCGACATCCTCGCCCGTGACAGACGAGGCCATGGCAATGTTGGATCCAGGCACGCCACCGGATACATCCTTCAGAGCCTCGTGGTATTTTTCAGCAATCTGAAGCATCTGAGGCGAGTGGTAGGCAGCCCCACCGGTACGGAGAAGTCGGTTCCAGACATCCTGCTCGTCTAGTCGCTGCTTCAACGAGTGGATaacatcttcatctccagaTACTGTCACGCTCGCAGGACTGTTGAAGCAGGCAATGGCTATCCTACTGGAAGCAGCAGCACCTAGCTGGTCGACGGACTGCTTAACAGTCGCCGCTGATGCCCCGACAGCTATCATAGCGCCGGCCTTGCTCTTGTTTTCCTTTCTCAGATCGCTGGTTAGCCGACCACGGTAATATGACACCGTCATGGCATCCTCGAACGAGATGGCTTCGGCAGAGTATGCGGCAGCAATCTCGCCGCTAGAATGG
>Fusarium_sp._FIESC_12___hblock__1001__2001_1___320
ACTCAGGGTGTTACCATGCCATCGAGTGAGGCCCAAGCTGCGCTTATCAAACATGTTTATGAGACTCGCGGCTTGGACTATGGAGCAACCCAGTACGTGGAAGCGCATGTGAGTATTCTCTTTAATCATTTTATCCACCAGATACTGATATTGGTATAGGGTACCGGAACCAAAGCTGGAGATCCAGTCGAAACGGGGGCTATTCACCGTACCATCGGCCAAGGTGCTAGCAAAACCCGAAAGTTGTGGGTGGGAAGTCTCAAGCCAAATGCAAGTCCCATCGAAAGATGCGAACCTAGATCAAACGCTAACTCCAAATAAGATCGGTCATCTGGAGGCTGCCGCAGGTGTAGCTAGCGTCATCAAGGGGGTTCTGGCTATGGAAAACAGTCTTATCCCTCCCAATATCCATTTCACGACTCCAAACCCCGAAATTCCACTCGACGAGTGGAACATGGCTGTACCCACCAAGCTAACCCCATGGCCTGCGGCTCGCACCAAGCGTATGAGCGTCAGTGGTTTTGG
>Fusarium_sp._FIESC_12___hblock__1501__2501_17___321
CGCACCAAGCGTATGAGCGTCAGTGGTTTTGGCATGGGAGGCACAAACGGACATGTCGTATTGGAAGCTTTCAACTCAGCACCGAACGGCATTCTCTACAGCGATGCGCAACACCAACCCGCTCACAGCGGCAAGAGACTGTTTACTATCAGCAGTCACGACCAAGCCGGTCTCGATCGAGTCTCCAAGTCTCTGGTCGACCACTTTGATAGCCTAGGACCCGCTGGAGCAAGGCCCGAGTATCTGGCCGATCTAGGGCATAGTCTTGCTGCTAGCAAGTCTGGCCTCTCTTGGAAGACAGCTCACACGGCGGAGAGTTTGGCCGAACTGCGAGAAAAGCTTTCCACTCCTCAAAGTGAATTTGCTGTTCGTGAACCAAGGAGCCAACCAAAGCTCGGCTTTGTTTTCACCGGTCAAGGTGC
>Fusarium_sp._FIESC_12___hblock__1501__2501_2___322
GACGAGTGGAACATGGCTGTACCCACCAAGCTAACCCCATGGCCTGCGGCTCGCACCAAGCGTATGAGCGTCAGTGGTTTTGGCATGGGAGGCACAAACGGACATGTCGTATTGGAAGCTTTCAACTCAGCACCGAACGGCATTCTCTACAGCGATGCGCAACACCAACCCGCTCACAGCGGCAAGAGACTGTTTACTATCAGCAGTCACGACCAAGCCGGTCTCGATCGAGTCTCCAAGTCTCTGGTCGACCACTTTGATAGCCTAGGACCCGCTGGAGCAAGGCCCGAGTATCTGGCCGATCTAGGGCATAGTCTTGCTGCTAGCAAGTCTGGCCTCTCTTGGAAGACAGCTCACACGGCGGAGAGTTTGGCCGAACTGCGAGAAAAGCTTTCCACTCCTCAAAGTGAATTTGCTGTTCGTGAACCAAGGAGCCAACCAAAGCTCGGCTTTGTTTTCACCGGTCAAGGTGC
>Fusarium_sp._FIESC_12___hblock__2501__3501_2___323
AAGGGTGGCATGATGGCCGTTGGCTGTTCGAGAGCTGACGCAGAAACACTTATCAATGACTCCAACTTGCAAGGGGGTCAGGTAACAGTCGCCTGCGTAAATTCACCCTCCAATCTCACGCTCTCTGGCGATGTTGTCCCACTCGAAGAGCTGAGAGCCATCCTGGAGAAGCGAGGCATTTTCGCGCGACGACTAAGAGTTGAGGTGGCCTATCACTCCACTCACATGAACTCCGTCTTCGCCGACTACACCGAATCCATTGCAGATATAGAGCCCCAGTCATCCCCGTCCCATCAGCCCATCATGATATCGAGCGTCAGCAGCCACCAAGTCGATCCTGAGCTTCTGGGATCCTACTACTGGGGTCGCAATCTGATCTCTCCCGTACTGTTCTCGGACACAATCAAAGAGATGGTTTCCCCCACGGGTGGAAATGGTCAAAGATCTGTCGATGTCCTGGTTGAGATAGGCCCCCATGGTGCTTTGGGTGGTCCTATCGAGCAGATTCTG
>Fusarium_sp._FIESC_12___hblock__1501__2501_15___324
GGCTATGGCGGTACAAACGCACACGTCGTCCTCGATGGCTACGACGAACCCAAACCCATCCTCGACTGGGGGGCTCATCGTCGAATCTTTGTCCTATCAGGCAACGATCAAGAAGTGGCACCCACTCTCTTCAATCGCATGGCTTCATACCTCCGCGAATCGTCTCGCCCTGGTCTTCTACAACAACTCGCCCACACCCTCTCCCAGCGCCGGTCTCAACTAGGTCACAGGCTGGCCATCTCTGCCAGTTCCTTGCCCGAACTCATCGAGGTTTTTGAGGATAGCAAGACCACCTTCATCAAGTCTCAGCGTGTTACGCGACTCGGCCTCGTTTTTACTGGTCAAGGTGC
>Fusarium_sporotrichioides___hblock__1001__2001_1___325
CCAAAGCCACTAACGCTCATACGCTTGGTGCGAGCCGTAGGCCACGGAGTTAGCTTGGTGGGTACAGCCATGTTCCACTCGTCGAGTGGAATCTCAGGGTTTGGACTACTGAAATGAATATTGGGAGGAATAAGGCTGTTTTCCATAGCTAGCACCCCCTTGATAACGCTAGCAACACCCGCAGCAGCCTCAAGATGACCGATCTAATCTCAAGTTAGCCTTTGATCAAGTTTTGTGTCTTTGGGACACGACTTGCATTTGGCTTGACACTTCCAACCCACAATTTTCGATTCTTACTTGCGCCTTGGCCAATAGTACGGTGGATAGCCCCTGTTTCGACAGGATCTCCAGCTTTGGTTCCGGTACCCTATAACAATATCAATATCTGGTGGGTAAAATAAGCAAAGAGAATACTCACATGCGCCTCCACATACTGGGTTGCGCCATAGTCCAAACCGCGAGTCTCATAAACATGCTTGATAAGTGCAGCTTGAGCCTCGCTCGATGGCATTGTAACACCCTGAGT
>Fusarium_sporotrichioides___hblock__1501__2501_17___326
GCACCTTGACCTGTGAAAACAAAGCCGATCTTTGGCTGGCTCCTTGGCTCTCGAACAGCATATTCGCTTTGAGGAGCGGAAAGATTTTCGCGCAGTTCAGTCAAACTCTCCGCCACGTGAGCTATCTTCCAAGATAGGCCAGATTTGCTAACAGAAAGACTATACCCTAGATCGGCCAGATACTCGGGCCTGGCTGCGCCGGGTCCTAGGCTGTCGAGGTGGTCGATTAAGGACTTGGAGACTCGATCGAGACCGGCTTGGTCGTGGCTGGTGAATGTAAACAGTCTCTTGCCGTTGTGAACgggttgatgttgggcatCGCCGTAGAGAATGCTCTGTGGTGTTGAGCTGAATGCTTCCAAGACGACATGTCCGTTTGTACCTCCCATGCCAAAGCCACTAACGCTCATACGCTTGGTGCG
>Fusarium_sporotrichioides___hblock__1501__2501_2___328
GCACCTTGACCTGTGAAAACAAAGCCGATCTTTGGCTGGCTCCTTGGCTCTCGAACAGCATATTCGCTTTGAGGAGCGGAAAGATTTTCGCGCAGTTCAGTCAAACTCTCCGCCACGTGAGCTATCTTCCAAGATAGGCCAGATTTGCTAACAGAAAGACTATACCCTAGATCGGCCAGATACTCGGGCCTGGCTGCGCCGGGTCCTAGGCTGTCGAGGTGGTCGATTAAGGACTTGGAGACTCGATCGAGACCGGCTTGGTCGTGGCTGGTGAATGTAAACAGTCTCTTGCCGTTGTGAACgggttgatgttgggcatCGCCGTAGAGAATGCTCTGTGGTGTTGAGCTGAATGCTTCCAAGACGACATGTCCGTTTGTACCTCCCATGCCAAAGCCACTAACGCTCATACGCTTGGTGCGAGCCGTAGGCCACGGAGTTAGCTTGGTGGGTACAGCCATGTTCCACTCGTC
>Fusarium_sporotrichioides___hblock__2001__3001_3___329
GCCATCATGCCACCGTTCAGATGGTTGAGACCAGCTGAGACTTTGCCCCTGAAGTAAGCTACTGCGATAGCATCTTTATGAGACAGAGCCTCAATGCAATATGCTGCGGCAATCTCGCCACTGGAATGTCCGACCACACTGACGGGTGCTACACCCCACGACCTGACTTCGTCGACCAGCGCAATCTGCAACACCGAACAGATAGGCTGGCTGATCTCGGGCAAAGTCAGTCGAGATTCCTTTTGAGCCCTGGATAATTCAACGATAGGAGTCCACTCGCAGCCCAGCTGCAGCAGATAATCGGTAGATCTCTGCACTGATTCCTTGAAAACTGGACGGTGAAGCATTTCAACTCCCATTCGAGCCCATTGAGCACCTTGACCTGTGAAAACAAAGCCGAT
>Fusarium_sporotrichioides___hblock__2501__3501_1___330
CAGATTGCGACCCCAGTAGTAGGAACCCAGAAGTGCAGGGTCGACTTGATTGTTGGTAACACTTGATACCATGATGGGCTGATGGGACGACGATGATTGGGGTTCGATATCCGCAATCGATGCAGTGTAGTCAGCGAAAACGGAATTCATGTGAGTAGAATGATATGCCACCTCAACTCTCAGTCGTCGGGCAAAAATGCCTCGTTTCTCTAAGATGTCCTTCAATTGATCCAGGGGGGCAACATCTCCAGAAAGAGTGACATTAGAGGGTGAATTGACACAAGCCACTGTTACCTGGCCACCTTGTAAGTCAGACTCATCGATCAGTGTCTCTGCGTCAGCTCTGGAACAGCCAACAGCCATCATGCCACCGTTCAGATGGTTGAGACCAGCTGAGACTTTGCCCCTGAAGTAAGCTACTGCGATAGCATCTTTATGAGACAGAGCCTCAATGCAATATGCTGCGGCAATCTCGCCACTGGAATGTCCGACCACACTGACGGGTGCTACACCCCACGACCTGACTTCGTCGACCAGCGCAATCTGCAACACCGAACAGATAGGCTGGCTGAT
>Fusarium_sporotrichioides___hblock__2501__3501_19___331
TCAGATTGCGACCCCAGTAGTAGGAACCCAGAAGTGCAGGGTCGACTTGATTGTTGGTAACACTTGATACCATGATGGGCTGATGGGACGACGATGATTGGGGTTCGATATCCGCAATCGATGCAGTGTAGTCAGCGAAAACGGAATTCATGTGAGTAGAATGATATGCCACCTCAACTCTCAGTCGTCGGGCAAAAATGCCTCGTTTCTCTAAGATGTCCTTCAATTGATCCAGGGGGGCAACATCTCCAGAAAGAGTGACATTAGAGGGTGAATTGACACAAGCCACTGTTACCTGGCCACCTTGTAAGTCAGACTCATCGATCAGTGTCTCTGCGTCAGCTCTGGAACAGCCAACAGCCATCATGCCACCGTTCAGATGGTTGAGACCAGCTGAGACTTTGCCCCTGAAGTAAGCTACTGCGATAGCATCTTTATGAGACAGAGCCTCAATGCAATATGCTGCGGCAATCTCGCCACTGGAATGTCC
>Gaeumannomyces_tritici_R3-111a-1___hblock__2001__3001_9___332
ATGTGGTGCGAGTGGTACGCCGTCTCGACGCGCACCCGCCTGTTGAAGAGCTGCGCCTCCTCGGCCTTTGCCTGCAGCTCCTCGACGGCCGCCGCGTCGCCCGACGCCGTGACGCTGCCGGGGCTGTTGACGCAAGCGACCGTCACGCGGCGGCGGTGGCCTTCGTCGTCGTCTTGCTTGAGCGTCTTGATCAGCCGCCGCACCTCGTCGGGCCCGGCGCCCACGGCCAGCATGCCGCCCCTGAGGTCCGGGTACGCGGCCTTGAGCTGCAGCACCGACTGGCCGCGCAGGTAGGCGACGGCGGCGCACTCGTCGTGCGTCAGCGCCCCGGCCGCGTACGCCGCGCCGATCTCGCCGCTCGAGTGGCCGACGACGGCGTCGGGCCGCACGCCCCAGGCCCTGAGGAGGTCGACCAGCGCCAGCTGCACGGCCGTGCAGCCCGGCTGGCTCAGCTCCGCCTCGGAGATGCGCGAGGTCTTTGCGTCGCGGTCCGTCAGCTCCTCGAGCAGGCTGAAGCGGGCGCCCAGGCGGGCCAGGCAGGCGTCGAAGCGCTCGAGCGACCCCTTGAAGACGGGGTAGGCGGCGATCAGCTCGCGGCCCATGGCGTGCCACTGGGCGCCCTGGCCGGTGAAGACGAAGCCGAGGCG
>Glarea_lozoyensis_ATCC_20868___hblock__1001__2001_1___333
ACACAAGGAGTTACAATGCCTTCGCTGGAGGCGCAGGCAAACCTTATAGATTATGTCTATAAATCAAACGGTCTGGACTACACCTCAATTCAATACGTAGACTGTCACGGAACCGGCACCAAAGTGGGCGACCCAATTGAAGCAGAAGCTATTCATCGGACAATTGGCCAAAAGATGTCATCATCTCGCAAAAAGCTCTATGTTGGAAGTGTCAAGCCAAACATTGGCCACCTCGAAGCGGCTGCCGGCGTGGCAAGTATTATCAAAGGAGTGCTGGCTTTAGAACGAGGACTTATTCCGCCTAATCTGAATTTCACCACTCCAAATCCTTCCATCCCACTAGATGAGTGGAATATGGTGGTACCGACAAAGTTGACTGCCTGGCCTGCAGCGGCAGTGAAACGCATGAGCGTCAGTGGCTTTGG
>Glarea_lozoyensis_ATCC_20868___hblock__1001__2001_16___334
ACACAAGGAGTTACAATGCCTTCGCTGGAGGCGCAGGCAAACCTTATAGATTATGTCTATAAATCAAACGGTCTGGACTACACCTCAATTCAATACGTAGACTGTCACGGAACCGGCACCAAAGTGGGCGACCCAATTGAAGCAGAAGCTATTCATCGGACAATTGGCCAAAAGATGTCATCATCTCGCAAAAAGCTCTATGTTGGAAGTGTCAAGCCAAACATTGGCCACCTCGAAGCGGCTGCCGGCGTGGCAAGTATTATCAAAGGAGTGCTGGCTTTAGAACGAGGACTTATTCCGCCTAATCTGAATTTCACCACTCCAAATCCTTCCATCCCACTAGATGAGTGGAATATGGTGGTACCGACAAAGTTGACTGCCTGGCCTGCAGCGGCAGTGAAACGCATGAGCGTCAGTGGCTTTGGGATGGGAGGGAC
>Glarea_lozoyensis_ATCC_20868___hblock__2501__3501_15___335
TGGTGGAATGATGGCTGTTGGCTGTTCCAGAGCAGAAGCACAGAAGCTCATGAAAAACTCCAAAATCCAAGCAACGGTCGCTTGTGTTAATTCTCCGTCGAATGTCACGTTATCGGGTGATGTCGTTGCATTGGAAGCGCTTCGCATCATCTTCGATGGGCTCGGCATATTCGCTCGGCGCCTCAAGGTAGATGTTGCATATCACTCATCTCACATGCATCTCTGCTCAGCAGAATACTACGCTTCGATTACAGACATAGAACACTATCAAGAAGATTCAGCCCAGGAAAACCAGATCGTGATGGTATCAAGTGTCACAGGTACCGAGATAGATCATGAGCTTTTACTACCTTATTATTGGATTCGTAACTTGGTGTCTCCAGTTCTGTTCACAGATGCGGTCAAAGAATTGGTGTCGCCTGGCGATGGTGATGGCGAAAAAGAACTTGATCTACTCCTCGAGGTTGGTCCACACAGCG
>Glarea_lozoyensis_ATCC_20868___hblock__501__1501_14___336
AGCCAAACTGCCTGCTACATGGGAGCTTCGATGAGCGATTATCGGGACGGTGTAGCTCGAGACTTCGCGAACTTTCCCAAATATCATATTCTCGGAGTTAGTGACGAAATGATTTCCAATCGCATTTCCCACTTTTTAGATATCCATGGTCCAAGCGCAACTATACAGACAGCATGTTCTTCCAGTCTTGTGGCAACCCATCTTGCTTGTCAAAGCTTACGTTCTGGAGAATCTGAAATGGCATTAGCCGGTGGCGTTGGCCTCATTCTGAGTACAGACGGCACAATGCATTTGAGCAATTTAGGATTTCTCAATCCAACTGGGCATTCTAGATCGTTCGACAAAGATGCAGGAGGATACGGTCGAGGTGAGGGGTGTGGAGTTCTTGTCTTGAAAATGCTAGATAATGCTGTTCGAGATGGTGATAACATTCGTGCTGTCATTCGTGGTTCTGGTGTCAA
>Glarea_lozoyensis_ATCC_20868___hblock__1501__2501_15___337
GCACCTTGACCAGTGAAAACGTAACCAATTCTTGGCTTGGTCTTGGTGGCACGAGTCCAAGGAGTTCCTCCAGTGGTGGTGCTAAGTTTCTCGATCATCTCGTCAGAATCCTGACCAATAACATAGGATCTGTATTGGTGGTTTGAACGTCCAGGGTTGCTGAGACTGAGGGCAGCATCAGGGGCGGAAACATTCTCGCCAGCAATGAATGTTGACAAGTTGTTTTTGAGAAGGTTACCGGCTTTCTCAGTGTGAGAAGTAAGAGGAAGCAAGAATGGTCGTTCGGAGACCATCTCCTCGTACTCAGGAATGAGTTTGACGACCTCCTCAACAACGGCTGGCTTGTTGTAACCTTCAAGAATGATGTGGGCGTTGGTTCCACCATATCC
>Graphis_scripta___hblock__1501__2501_15___338
GCACCTTGTCCTGTAAAGATGAAGATCAGGCTCGAAGGATCAGTGCCCGAAATCTTGGAACCCTTTCTAGCGCCAGAGCTTAATGCTTTGTGGAGCTCTTCAGGTGTCGAAGCAACGATAGATTTTCTCCATTGCATTTTAGTTCGGCGGCATGTTAGGGTGTATGCTAGATCTGACAGTGACTCGGCATCTAAGTTCCGTGTACCAAGCCAGTGCATCATGCGTTCACCTAGAATTGAGAGGGTTTTCTCTGTCTTCGCAGTCAGAGTGAAGAGACATGGATGACCATTCGTGGTACTAGTGGTATGGGAGGATAGATTCTGTGGAGATATGGGATGTGAGGAGAGGCAAGAGCTTTCAAGCTTAGTCAACAGCCCGCTTTCCTTGCCGAATTCAACGTCTGTCGCAGGAGTGCTTTGACCCTCGCTAGTGCGCGTGTCGCCGCTGTCAACCTGGGAGGAGTCTTCGCTGTCGTTCAGCCCTTCTACCCTTGCTAATTCTACGTCATTCGCTTCTGAAGCCTTGAAGTCCGTCTTACTATCCGGAACCGTGTTGGGTGCTTGACTGTTCTCCAGGATCACATGAGCGTTGGTTCCTCCATAGCC
>Graphis_scripta___hblock__1501__2501_7___339
TGCACCTTGTCCTGTAAAGATGAAGATCAGGCTCGAAGGATCAGTGCCCGAAATCTTGGAACCCTTTCTAGCGCCAGAGCTTAATGCTTTGTGGAGCTCTTCAGGTGTCGAAGCAACGATAGATTTTCTCCATTGCATTTTAGTTCGGCGGCATGTTAGGGTGTATGCTAGATCTGACAGTGACTCGGCATCTAAGTTCCGTGTACCAAGCCAGTGCATCATGCGTTCACCTAGAATTGAGAGGGTTTTCTCTGTCTTCGCAGTCAGAGTGAAGAGACATGGATGACCATTCGTGGTACTAGTGGTATGGGAGGATAGATTCTGTGGAGATATGGGATGTGAGGAGAGGCAAGAGCTTTCAAGCTTAGTCAACAGCCCGCTTTCCTTGCCGAATTCAACGTCTGTCGCAGGAGTGCTTTGACCCTCGCTAGTGCGCGTGTCGCCGCTGTCAACCTGGGAGGAGTCTTCGCTGTCGTTCAGCCCTTCTACCCTTGCTAATTCTACGTCATTCGCTTCTGAAGCCTTGAAGTCCGTCTTACTATCCGGAACCGTGTTGGGTGCTTGACTGTTCTCCAGGATCACATGAGCGTTGGTTCCTCCATAGCCA
>Hyaloscypha_variabilis_F___hblock__1501__2501_15___341
GGCTATGGTGGTACAAATGCACATGTCATTGTCGAAGACGCCCTTGGTTATCTGCAAGGACGAGAGAATGGAGACTGCAGTGGGGCACTTGGGATAGCAGAATGTGCCATGGCAAGTTCAGGCAAATCGACACCGGAATCAAAAACATATGATGAAATCTCCTCCGATGAGGGGTCATTGCTGACTGTCGGGACACCCGATACTTCAGAAACATTCCCCGCGGATTGTGTCGATGTAGAAGACTATGTGACTGCTCCCACAGAAGTTACAGCGGCTCCAAAGAGTCGTCTCTATGTTCTTTCAGCTTATGACGAGAACACCGGCAAGCAATATATCAAGGAGTTGCATGATCACCTCTCAAAAGAAGTCGTGAATGGAAATGGAACCTTCATGGCAGATCTTGCAGAGACTTTGAGCAAGCATCGTTCTTTGCTCCCCTGGAAAACATCAATGGTAGCTTCATCACTACCCCAGATTATTTCGTCTCTTCAACAAGCAAGCTTTACACATTCCACGAAATCACCAAGATTAGGCTTCGTCTTTACTGGGCAAGGAGC
>Hyaloscypha_variabilis_F___hblock__501__1501_18___342
CTCATGCGTGATGCTGAGACCTCGCCGATGTATGCTGGAACCGGGACAGGATTCTCCCTTCTCTCAAACAGAATATCATGGTTCTACGATCTCCGAGGACCCAGCATGACTCTCGATACAGCCTGCTCATCAAGTCTTGTTGGTTTGCATCTTGCTTGTCAAGGTCTCCGAACAGGGGAATCTAAAGTCGCGGTGGTGAGCGGCGCGAATCTAATTCTAAGCCCCGACCTGGCTATGTGGCTTTCGAATCTGCATATGACATCAAAGGACGGATTGTCAAGATCATTTGCAGATGGAACTACTGGCTATGGGCGAGGCGAGGGTATTGCTACCTTGATATTGAAACCACTAGCAGATGCACTACGAGACGGAGACCCTATACGCTCCGTCATTCGCGGGACCGGTGTAAATCAGGATGG
>Hypoxylon_sp._CI-4A___hblock__501__1501_2___343
ACAGCCTGCTCCTCTAGTCTGGTTGCACTGCATGTGGCGGCCCAGAGCTTACGCACGGGGGAGTCGAATATGGCGATTGTGGGTGGTTGTCACTTGAACATGCTCCCGGAGTTTTGGATTTCCTTCTCTAAGTCGCGGTAAGCCGTTTATTCCCGTAGCGCCCGTTCCAGGTTCAATGCTGATAGGCTTGCTAGGCTCTTTTCGGATTCTGGTCGATCATTTTCCTTTGACAGTAGAGGTACAGGGTTCGGTCGTGGTGAAGGATGCGGCGTCGTAATTCTCAAACCGCTCGAGCAGGCTCGCAGAGACAACGACCAAATCAGGGCGGTCATTGTCGGAAGCGGTATCAACCAAGATGGAAAGACCCCCGGCATCACGATGCCGTCTGAGGAGGCACAGGGTAAGAAAATCAAAGACGTCACTTGGGCAAGCCACCACTGACTCGATACTCCAGAAACTTTAATGCGACAAGTGTATACTAATGCCGGACTTAATCCCGCGGATTGTGGCTTCGTGGAAGCACACGGTACT
>Ilyonectria_sp.___hblock__1001__2001_2___345
AGAACGATGTGAGCATTGGTGCCTCCCATGCCAAAGGCACTGCTGGACATTCGTCGCGTTTGGCACGCAGGCCAGGGAGTGAGCTTCGTGGGCACAGCCAGGCCCCATTCATCCAGCTTAATGGCCGGGTTTGGCTCGTCGAAATGGATGTTGGGCGGGATGAACCCGTGCTCCATAGCGAGGATGCCCTTGATCAGACTGGCAACACCAGCGGCCGACTCAAGATGGCCAATGTTCGGCTTCACGCTGCCGATCCACAGTTTCTTGCGTGACGGGTTGGTCTTGAGTCCCTCCACTCCGATGGTGCGGTAGATGGCACCAGTTTCTGTAGGGTCACCAGCCTGGGTGCCCGGACCGTGGGCCTCGACATACTGGGTAGCGCCATAGTCGAGCTTGTTAGACTCGTACACGTACTTGATCAAGGCGGCCTGAGCTGCCCCTGAAGGCATCGTGACACCCTGAGTCCAACCGTCTTGGTTGACACCAGAGCCGCGGATGACGGCGCGGATCGTGTCACCATCCGCAATGGCTTTGTCTAGCCGCTTCATGACAATCACTCCGCAACCTTCGCCACGGGCATACCCGCCTGCTTTGGAGTCAAAGGCTCGGGACTGGCCCAGAGGGCTGAGGAAGCCCAGGTTGTTGAG
>Ilyonectria_sp.___hblock__1501__2501_1___346
GTGAAGACGAAACCAATGCGCGGCTCCTGGCTGCTGGGGCTACGAGTGGCGTTCTCTCCCAGTGTCGTGCTCAGCTGCTCCCGAAGCTCGGCCGCGCTATCGGCGAAGCACGAGGCTTTCCATGATAGACCCGAGCGTCCAGCGGCGAGAGTGTGAGAGAGATTGGCCAAGTACTCTGGCGTCGAGGCAGCCGGGCCGAGGCGGTCGATGTGCTCGATCAGCGCGCTTCCGATACGCTTGAAGCCAGCTTGGTCGTGGCTGCTGAAAGTAAAGAGCCTCGTGGAATGATTGGGAGTGCCGCCATTTGGAGTGTTACCGTTCTCGAGCAGGCTGTTGGGCCGCTCAAGAACGATGTGAGCATTGGTGCCTCCCATGCCAAAGGCACTGCTGGACATTCGTCGCGTTTGGCACGCAGGCCAGGGAGTGAGCTTCGTGGGCACAGCCAGGCCCCATTCATCCAGCTTAATGGCCGGGTTTGGCTCGTCGAAATGGATGTTGGGCGGGATG
>Ilyonectria_sp.___hblock__1501__2501_20___348
CCCTGGCCAGTGAAGACGAAACCAATGCGCGGCTCCTGGCTGCTGGGGCTACGAGTGGCGTTCTCTCCCAGTGTCGTGCTCAGCTGCTCCCGAAGCTCGGCCGCGCTATCGGCGAAGCACGAGGCTTTCCATGATAGACCCGAGCGTCCAGCGGCGAGAGTGTGAGAGAGATTGGCCAAGTACTCTGGCGTCGAGGCAGCCGGGCCGAGGCGGTCGATGTGCTCGATCAGCGCGCTTCCGATACGCTTGAAGCCAGCTTGGTCGTGGCTGCTGAAAGTAAAGAGCCTCGTGGAATGATTGGGAGTGCCGCCATTTGGAGTGTTACCGTTCTCGAGCAGGCTGTTGGGCCGCTCAAGAACGATGTGAGCATTGGTGCCTCCCATGCCAAAGGCACTGCTGGACATTCGTCGCGTTTGGCACGCAGGCCAGGGAGTGAGCTTCGTGGGCACAGCCAGGCCCCATTCATCCAGCTTAATGGCCGGGTTTGGCTCGTCGAAATGGATGTTGGGCGGGATGAA
>Ilyonectria_sp.___hblock__2001__3001_2___349
GGAGAGTTGACACAGGCGACGGTGACGTTGGTTCCAGCATCGGCAATGTGCTTCTTGATGTCCTTGGGCGAGGAACCAACCGCCATCATGCCTCCCTTGCGGTCCTTGAGGCCAGCAGACGCCTTACCACGGAAGTAGGCCGCCATGAGGGCATCGCGGTGAGTGAGTGCGCCCATGCAGTAGGCAGCACCAATCTCGCCACTAGAGTGTCCCACCACCTTGGATGGGGTGATGTCCCAGCTTCGGAGAAGGTCAACTAGAGCGATCTGCAGTACAGAGCAGATGGGCTGGCTGATCTCAGGGACGCCGACGCGAGACTCCGACTGAACCTTGGACAGCTCCGTCAGGGGATCCCAATCCGCACCGAACTCGCGCAGTAGTTCGGCTGACCTGGCCACCGAGTCTGCGAAGACCTTACGCTCCATCAGCTCCAGGCCCATACGAGCCCACTG
>Ilyonectria_sp.___hblock__2001__3001_6___350
GAGCAGATGGGCTGGCTGATCTCAGGGACGCCGACGCGAGACTCCGACTGAACCTTGGACAGCTCCGTCAGGGGATCCCAATCCGCACCGAACTCGCGCAGTAGTTCGGCTGACCTGGCCACCGAGTCTGCGAAGACCTTACGCTCCATCAGCTCCAGGCCCATACGAGCCCACTGGGCGCCCTGGCCAGTGAAGACGAAACCAATGCGCGGCTCCTGGCTGCTGGGGCTACGAGTGGCGTTCTCTCCCAGTGTCGTGCTCAGCTGCTCCCGAAGCTCGGCCGCGCTATCGGCGAAGCACGAGGCTTTCCATGATAGACCCGAGCGTCCAGCGGCGAGAGTGTGAGAGAGATTGGCCAAGTACTCTGGCGTCGAGGCAGCCGGGCCGAGGCGGTCGATGTGCTCGATCAGCGCGCTTCCGATACGCTTGAAGCCAGCTTGGTC
>Ilyonectria_sp.___hblock__2501__3501_1___351
CAGGTTGCGCACCCAGTAGAAGGGGCCGAGCATTTCGGGATCAACCTCGCTACCAGTGACACTGGATACCATGATGATGGGCTCCTCTTCCTCTTCCTCTGACATCTGGCCATCGAGCTCCTGAATGGATGTGCGGTACTCGTTGGAGCAGGCTTGCATGTGTGAAGAGTGATAGGCGACGTCAACCTTGAGGCGTCGGGCAAAGATGCCGCGTTGCTCGAGCAGAGCTCGCAGAGTCTCGAGGGCATCAACATCGCCAGAGAGGGTAATGCTCGAGGGAGAGTTGACACAGGCGACGGTGACGTTGGTTCCAGCATCGGCAATGTGCTTCTTGATGTCCTTGGGCGAGGAACCAACCGCCATCATGCCTCCCTTGCGGTCCTTGAGGCCAGCAGACGCCTTACCACGGAAGTAGGCCGCCATGAGGGCATCGCGGTGAGTGAGTGCGCCCATGCAGTAGGCAGCACCAATCTCGCCACTAGAGTGTCCCACCACCTTGGATGGGGTGATGTCCCAGCTTCGGAGAAGGTCAACTAGAGCGATCTGCAGTACAGAGCAGATGGGCTGGCTGAT
>Ilyonectria_sp.___hblock__2501__3501_14___352
TCAGGTTGCGCACCCAGTAGAAGGGGCCGAGCATTTCGGGATCAACCTCGCTACCAGTGACACTGGATACCATGATGATGGGCTCCTCTTCCTCTTCCTCTGACATCTGGCCATCGAGCTCCTGAATGGATGTGCGGTACTCGTTGGAGCAGGCTTGCATGTGTGAAGAGTGATAGGCGACGTCAACCTTGAGGCGTCGGGCAAAGATGCCGCGTTGCTCGAGCAGAGCTCGCAGAGTCTCGAGGGCATCAACATCGCCAGAGAGGGTAATGCTCGAGGGAGAGTTGACACAGGCGACGGTGACGTTGGTTCCAGCATCGGCAATGTGCTTCTTGATGTCCTTGGGCGAGGAACCAACCGCCATCATGCCTCCCTTGCGGTCCTTGAGGCCAGCAGACGCCTTACCACGGAAGTAGGCCGCCATGAGGGCATCGCGGTGAGTGAGTGCGCCCATGCAGTAGGCAGCACCAATCTCGCCACTAGAGTGTCC
>Ilyonectria_sp.___hblock__501__1501_1___353
CATCGTGACACCCTGAGTCCAACCGTCTTGGTTGACACCAGAGCCGCGGATGACGGCGCGGATCGTGTCACCATCCGCAATGGCTTTGTCTAGCCGCTTCATGACAATCACTCCGCAACCTTCGCCACGGGCATACCCGCCTGCTTTGGAGTCAAAGGCTCGGGACTGGCCCAGAGGGCTGAGGAAGCCCAGGTTGTTGAGCTGCATGGTACTTTCTGGGACCAGAGTCATGCCCACACCACCGGCAATAGCCATCTCTGACTCGCCAGACTGTAAGCTTTGACAAGCAAGATGAGTAGCCACATGGCTGGATGAGCAGGCGGTCTCAATAGTAGCGCTAGGGCCGTGGATATCGAGAAAATGGGAGATGCGATTTGAAATCATCTCGTCGCTGGTACCGAGCAGATGGTACTTGGGGTAGTTGCCGAAATCTCGGACAATGGAATCTCGATAGTCACTCATCGAGGTGCCCATGTAGCAGGCAGTCTGCGTGCCGGCCACCTTGCGCAGGGGCATGCCGGCATTCTCGAGGGCCTCGTACGTGACCTCCATGGCGATACGCTGCTTGGGGTCGAAGGCGATGGCCTCGGCGGCTGTGATGTTGAAAAAGGCAG
>Ilyonectria_sp.___hblock__501__1501_14___354
TTGACACCAGAGCCGCGGATGACGGCGCGGATCGTGTCACCATCCGCAATGGCTTTGTCTAGCCGCTTCATGACAATCACTCCGCAACCTTCGCCACGGGCATACCCGCCTGCTTTGGAGTCAAAGGCTCGGGACTGGCCCAGAGGGCTGAGGAAGCCCAGGTTGTTGAGCTGCATGGTACTTTCTGGGACCAGAGTCATGCCCACACCACCGGCAATAGCCATCTCTGACTCGCCAGACTGTAAGCTTTGACAAGCAAGATGAGTAGCCACATGGCTGGATGAGCAGGCGGTCTCAATAGTAGCGCTAGGGCCGTGGATATCGAGAAAATGGGAGATGCGATTTGAAATCATCTCGTCGCTGGTACCGAGCAGATGGTACTTGGGGTAGTTGCCGAAATCTCGGACAATGGAATCTCGATAGTCACTCATCGAGGTGCCCATGTAGCAGGCAGTCTGCGT
>Ilyonectria_sp.___hblock__501__1501_3___355
TTCACGCTGCCGATCCACAGTTTCTTGCGTGACGGGTTGGTCTTGAGTCCCTCCACTCCGATGGTGCGGTAGATGGCACCAGTTTCTGTAGGGTCACCAGCCTGGGTGCCCGGACCGTGGGCCTCGACATACTGGGTAGCGCCATAGTCGAGCTTGTTAGACTCGTACACGTACTTGATCAAGGCGGCCTGAGCTGCCCCTGAAGGCATCGTGACACCCTGAGTCCAACCGTCTTGGTTGACACCAGAGCCGCGGATGACGGCGCGGATCGTGTCACCATCCGCAATGGCTTTGTCTAGCCGCTTCATGACAATCACTCCGCAACCTTCGCCACGGGCATACCCGCCTGCTTTGGAGTCAAAGGCTCGGGACTGGCCCAGAGGGCTGAGGAAGCCCAGGTTGTTGAGCTGCATGGTACTTTCTGGGACCAGAGTCATGCCCACACCACCGGCAATAGCCATCTCTGACTCGCCAGACTGTAAGCTTTGACAAGCAAGATGAGTAGCCACATGGCTGGATGAGCAGGCGGTCTCAATAGTAGCGCTAGGGCCGTGGATATCGAGAAAATGGGAGATGCG
>Lasiodiplodia_theobromae___hblock__2001__3001_9___356
ATGTGGTGAGAGTGGTACGCCATGTCGACTTTGAGGAGCCTGCAGAAGACTCCATCTGCCTTGCAAGACTCCACAATggcctcgatggcgtctTTGTCGCCCGACAGCGTGCAACTTCCAGGTGAGTTCACAGCAGCCAAGGCCACCTTACCTGGGAAGCGCTTGAGGAAGTCCTGCACGCCAGCTTCTCCCAGACCGACCGCACACATACCTCCCTTCTGAGAGGAGGACGGTGCCGAAGAGCTGCCAAGGTATAGCCCACGGTAGTAGGCGACTATGACAGCATCGGACAGGGAAAGGATGCCCGCTGCATATGCTGCTGCGACCTCTCCGGACGAATGCCCAACGACGCTTGAAGGAGTAATACCCCACGATTTCCAGACTTCCAGCAAGGATATCTGGAGGATTGTGCAGAGCGGCTGCGAGAGGCTCGAGATGTTTATACGCGACGTCTCTTTTGGTttcgccagctcctccagagCGGTCCAGTCAGGGCCGTCTGGAAGTGCCTGGAGTACCCGGTCACACTCCATGACCTTGGAGCGGAACACCGGGCTCTCTTCCAGGAGCTGCTTCCCCATAGTTGGCCACTGTGCCCCCTGGCCTGTGAAAACGAAGCCGATGCG
>Lasiodiplodia_theobromae___hblock__1001__2001_1___357
CCGAAGCCACTGACGCTCATGCGCCGCACGCCTTGGGTGATGGGCCAGGGAGTCAGCTTCGTAGGTACCGCCATGTTCCAGTCATCAAAAGGAATGGCGGGGTTTGGCTTTGACAAATAGATGTTTGGTGGAATCAGGCCATGCTCCATGGCTAGCACACCCTTGATGATGCCAGCCACACCGGCAGCCGCCTCAAGATGACCAATCTACTGATGGTCAGCCACGTATCTCAGGGAAATGCTGGTAATAGACTTACGTTCGGCTTGACGCTACCGACCCACAACTTCCGCGACTTAGTAGCGCCCTGCCCGATAGTTCGGTGAATTGCTCCCACTTCTGCTGGATCACCGACTTTGGTTCCCGTACCCTGGAGCATATCTCGTCAGTTgacttcaactacctatcATCGGACAGTTCCACTTACGTGAGCTTCAACGTATTGCGTTGACCCGTAGTCCAAGCCATTCGACTCGTACACGTATTTTATCAAAtcagcctgcgcctcgctcgacggcatcgtcacGCCCTGTGT
>Lasiodiplodia_theobromae___hblock__501__1501_4___358
CTGTGTCCAGCCATCCGAGTTCACGCCAGAACCTCGGATCACAGCGCGGATGGAATCCCCGTCTCTCAGCGCGTCATCCAGCCGCTTCATGACGAGAATCCCACACCCCTCGCCACGCGCATAGCCGCCCGCATTCTCATCGAACGCCCTCGAGTGGCCCTCAGGATTCAAGAATCCCAAATTGGCGAGCTGGAAATTCCCATCCGGACTAAGGATCatcccgacgccgccaacaatCGCCATCTCCGACTCCCCCGACCTTAAGCTCTGGCACCCCAGATGCGTCGCGACGAGACTCGACGAGCACGCCGTCTGCACCGTCGCGCTGGGGCCATGTATGTCGAAGAAGTGCGACACGCGGTTCGAGATCATCTCCTCGGACGTGCCCAGGATGTGGTACTTGGGCATGTTTCCGAAGTCGcgcacgacggcgtcgcggtAGTCGCTCATCGACGAGCCGATGTAGCACGCCGTCTGCGAGCCGGCGACGCGGTGCAGCGGCTTGCCGGCGTTTTCCAATGCTTCGTAGACGACTTCCATGGCGATGCGCTGCTTCGGGTCCATggccgcggcttcggcggccgtgatgctgaagaaggcggcgtc
>Lasiodiplodia_theobromae___hblock__2001__3001_19___359
GGCTTCGTCTTCACGGGCCAGGGGGCGCAGTGGCACGCCATGGGGcgggagctgctgggcgcgtATCCGGTGTTCCGACGGTCCATCGAGGACGCGACGCGCATCATCAAAGAGTTTGGCGCCGAGTGGTCGCTCATGGATGAGCTCCTACGCGACGCCTCAACGAGCCGCGTCAACGAAACGCTCATGAGCCTGCCCCTCTGCACCGCCGTCCAGCTGTCTCTGGTCGACCTGCTGACGTCCTGGGGCAtcgcgccgacggccgtgaCGGGCCACtcgagcggcgaggtgggcgccgcctacgccgccgggctggtCGACTTCCGGTCGGCGCTGGCCATCGTGTAtctgcgcggcgagctgaCGACGAGCTTCAAGCTCAAGACGCCGGGAATGCGGGGCGGCATgatcgccgtcggcctgggcCGCGACGAGGTGCAGGAGTACCTGGCGCGCGTGAAGAAGAGTGCCGCAGGCGAGGTCGTCGTGGCGTGCGTGAACAGCCCGTCCAGCGTGACCGTGTCGGGCGATCtcgcgggcgtcgaggagctggagcgcctgctgcacgccgacgaGATCTTTGCCAGGAAGCTcaaggtcgacgccgcctaCCACTCGCACCACAT
>Lentithecium_fluviatile___hblock__1001__2001_17___360
GGTGAGGGTTGTGGAATCATCATTTTGAAGCGGCTTGACAAGGCAGTTCAAGATGGCGATGCCATCCGTGCTGTCATACGTGCCACTGGTGCCAACTCAGATGGGTACACACAGGGCGGTAAGTATTTATGAGTGTTATTTCCTGTCGTTGGTGACTGGGAAGATCATTGCTGACTCTCTCTCTCTCTCTCTGCAGTAACTATGCCGTCTCTGGAAGCTCAGGCGGCCCTTATCAAGTATGTCTACGAGTCTCACGGTTTGGACTACAGCTTGACTCAATACGTCGAGGCTCACGTGAGTGAAAACCTTATTAGACATAAATGGTTTACCGCCGACCCGCTTCAAATGCTAACGTCAGTCTTAGGGGACGGGCACTAAAGTCGGAGATCCAATCGAAACGAAGGCAATCTACAGCACCATCGGGAAGGGGGCGTCGAAACCGCGCAAGCTGTGGATAGGAAGTGTCAAACCCCAGATTGGCCATCTCGAATCAGCTGCCGGTGTAGCAGGAATCATCAAAGGCATTCTGTCTATGGAAAATGGGCTCATTCCGCCAAACATCCACTTCTCCAAACCTAATCCGGCCATTCCCTTCGATGAATGGAACGTTGCTGTACCCACCAAATTGATACCTTGGCCCATTGCCCATACCAAGCGTATGAGCGTCAGCGGATTCGGTATGGGTGGAACGAATGGCCATGTAGTCCTTGAGGCGTTCCACCCAAATCGTTTGACTAACCTGGCCTCGAAGCTCAACGGCTTTTCCACCTACGAGAAGACGCACAGCAGGAAACGACTTTTCGTCTTCAGCAGTC
>Lentithecium_fluviatile___hblock__1001__2001_6___361
CATTTTGAAGCGGCTTGACAAGGCAGTTCAAGATGGCGATGCCATCCGTGCTGTCATACGTGCCACTGGTGCCAACTCAGATGGGTACACACAGGGCGGTAAGTATTTATGAGTGTTATTTCCTGTCGTTGGTGACTGGGAAGATCATTGCTGACTCTCTCTCTCTCTCTCTGCAGTAACTATGCCGTCTCTGGAAGCTCAGGCGGCCCTTATCAAGTATGTCTACGAGTCTCACGGTTTGGACTACAGCTTGACTCAATACGTCGAGGCTCACGTGAGTGAAAACCTTATTAGACATAAATGGTTTACCGCCGACCCGCTTCAAATGCTAACGTCAGTCTTAGGGGACGGGCACTAAAGTCGGAGATCCAATCGAAACGAAGGCAATCTACAGCACCATCGGGAAGGGGGCGTCGAAACCGCGCAAGCTGTGGATAGGAAGTGTCAAACCCCAGATTGGCCATCTCGAATCAGCTGCCGGTGTAGCAGGAATCATCAAAGGCATTCTGTCTATGGAAAATGGGCTCATTCCGCCAAACATCCACTTCTCCAAACCTAATCCGGCCATTCCCTTCGATGAATGGAACGTTGCTGTACCCACCAAATTGATACCTTGGCCCATTGCCCATACCAAGCGTATGAGCGTCAGCGGATTCGGTATGGGTGGAAC
>Lentithecium_fluviatile___hblock__1501__2501_1___362
CATTCCGCCAAACATCCACTTCTCCAAACCTAATCCGGCCATTCCCTTCGATGAATGGAACGTTGCTGTACCCACCAAATTGATACCTTGGCCCATTGCCCATACCAAGCGTATGAGCGTCAGCGGATTCGGTATGGGTGGAACGAATGGCCATGTAGTCCTTGAGGCGTTCCACCCAAATCGTTTGACTAACCTGGCCTCGAAGCTCAACGGCTTTTCCACCTACGAGAAGACGCACAGCAGGAAACGACTTTTCGTCTTCAGCAGTCATGACCAAGCCGGCTTTCAAGCGTAATGCCGATGCGCTAGTCGAGCACCTGGACAGCCTTGGTCCAGCAGCGTCGAGCCCCGAATACCTGGTCAACCTTGCCCACACCCTTTCAGGGGCAAAATCAGGCCTGTCATGGAAAGCAACCTGCCTTGCAGAGAGTGTGAGAGAGCTCCGTGATTATCTGACTACCAAGCCAGGAGAAAGTGCCATCCGGAACGGCAACAGCATTAGCCACCCACGAATCGGGTTCGTCTTCAC
>Lentithecium_fluviatile___hblock__2001__3001_20___367
CAGTGGGCTCGTATGGGTATTGAAATGCTAGAACGTCCTGTCTTTAGGGACTCTGTTGCCCGATCTGCCGATTTCCTTCGAGACATGGGTTGTCTCTGGGATCCTGTCACTGAACTTACCAAGGCACCAGACGACTCCCGGCTGAGCCAGCCCGAGATCAGCCAACCCATATGTTCCGTTCTTCAGATCGGTCTAGTTGAGGAGCTGCGGTCGTGGGGCGTGACACCTTCCAAAGTGGTCGGACATTCCAGCGGTGAGATCGCCGCAGCGTACAGCATTGGAGCTCTTAGCCACAGAGACGCTATTGCAGCAGCGTACTTCAGGGGCATGGCTTCTGCCAGGCTTCGTGTCGATGCGCCAAATCTGAAGGGCGGCATGATGGCTGTGGGCTCTCCGCGAGAGGAAGCGGAGGACCTGATTTCTGAGGCTAAGCTCGATGGCAAAGCCACCGTCGCCTGCGTCAACTCACCTTCGAGCG
>Lentithecium_fluviatile___hblock__2001__3001_7___368
CAGTGGGCTCGTATGGGTATTGAAATGCTAGAACGTCCTGTCTTTAGGGACTCTGTTGCCCGATCTGCCGATTTCCTTCGAGACATGGGTTGTCTCTGGGATCCTGTCACTGAACTTACCAAGGCACCAGACGACTCCCGGCTGAGCCAGCCCGAGATCAGCCAACCCATATGTTCCGTTCTTCAGATCGGTCTAGTTGAGGAGCTGCGGTCGTGGGGCGTGACACCTTCCAAAGTGGTCGGACATTCCAGCGGTGAGATCGCCGCAGCGTACAGCATTGGAGCTCTTAGCCACAGAGACGCTATTGCAGCAGCGTACTTCAGGGGCATGGCTTCTGCCAGGCTTCGTGTCGATGCGCCAAATCTGAAGGGCGGCATGATGGCTGTGGGCTCTCCGCGAGAGGAAGCGGAGGACCTGATTTCTGAGGCTAAGCTCGATGGCAAAGCCACCGTCGCCTGCGTCAACTCACC
>Lentithecium_fluviatile___hblock__2501__3501_3___369
GGACATTCCAGCGGTGAGATCGCCGCAGCGTACAGCATTGGAGCTCTTAGCCACAGAGACGCTATTGCAGCAGCGTACTTCAGGGGCATGGCTTCTGCCAGGCTTCGTGTCGATGCGCCAAATCTGAAGGGCGGCATGATGGCTGTGGGCTCTCCGCGAGAGGAAGCGGAGGACCTGATTTCTGAGGCTAAGCTCGATGGCAAAGCCACCGTCGCCTGCGTCAACTCACCTTCGAGCGTTACTATTTCTGGTGACGTTGATGCACTCGAACTGCTCAGAGCTATCTGCGATGAGCGCAAGGTGTTCGCCCGACGGCTTAAAGTCGAGATGGCTTACCACAGCAGGCATATGAACAGGATCTCTGGCAATTACTCTGCATCCATTGCCGACATTGAGCCTACACAACAAGATCCTCAAGATGAAGGCAAAGAGGGCAGCAGTTCACATACCCAAATCATGGTATCCAGTGTTACAGGCCACGAAGTACCACCTGAGCTTCTAGGACCATATTATTGGCTTCGCAACTTGGTCTCGCCAGTTCTGT
>Lentithecium_fluviatile___hblock__501__1501_16___370
CAGACGGCCTGCTACATCGGCTCGGGTGTGAGCGACTATCGAGGCTCGGTCGAGCGCGACTTCATGCACTATCCGAAATATCATCTTCTTGGGACTGGCGATGAGATGATTTCCAATCGTATCTCTCACTTTTTGAATATCCATGGTCCCAGTGCTACAGTTCAGACTGCCTGCTCCTCAAGCCTCATGGCTACCCACCTGGCTTGCCAAAGCCTGAAGTCTGGGGAGTCGGAGATGGCCATAACGGGAGGTGTCAGCCTTATGCTCACTCCTGACTTTACGACACATCTCAATAACTTGTCTTTCCTCAACCCCGCGGGCAAGTCGAAAGCCTTTGATGAGAGCGCGGCTGGATATGGCCGCGGTGAGGGTTGTGGAATCATCATTTTGAAGCGGCTTGACAAGGCAGTTCAAGATGGCGATGCCATCCGTGCTGTCATACGTGCCACTGGTGCCAACTCAGATGGGTACACACAGGGCGGTAAGTATTTATGAGTGTTATTTCCTGTCGTTGGTGACTGGGAAGATCATTGCTGACTCTCTCTCTCTCTCTCTGCAGTAACTATGCCGTCTCTGGAAGCTCAGGCGGCCCTTATCAAGTATGTCTACGAGTCTC
>Lophiotrema_nucula___hblock__2001__3001_18___371
GGAATGGTAGGCGGCATCGACCTGCAGCATTCGAGCGAAATGTCCCTTTGACTTCATGTCCGTTTCTAGTCGCGCCAGATCTTCGCGAGCCCCTGACAGTGTCACGCTCTTTGGGCTGTTGACGCAGGCGATCTGCACCTGGTGGTCTTTCGTGTCGATGTATGCATTAACTTGATCCGCGCCCAGACCAACGGCCATCATGCCAACAGGTACAGAAAAAGATGTCGTGCTAGCCGCTTTGCCTCTGTAATATGCTAGCTGGATCGCATGTTCTGGAGTCAAGTGCCTTGCAGCGGTAGCTGCAACAATCTCGCCGGAAGAGTGACCCACAACAGCTTGATAATCTAAACCGCAATCCTTCAACAGCAACAAGATAGCCAGTTGAAGCGCTGTCGTCAAGGTCTGGGAGAGCTCTGGACTCTGGTATTGTTCCCGGCTTCTTGGGCTGGAAAGCTCAGTCACTAGGTCCCACTGAGGTGCGTCTGGAAGGCTTTGCAGAACGGTGTTCAAAGACTGCAGGTGGCTGAGAGCAACTGGGAACGACGTGATCAAGTCTTTACCCATCTCTGGCCATTGAGCGCCCTGTCCAGT
>Lophiotrema_nucula___hblock__1501__2501_15___372
GGCTATGGTGGCACAAACGCTCAGTAAGTCTTTGTTCAAGTTCCCCTCCTTACCCTGGCATTCTGCTGCAGATAACTGATAGATCTGACTAGTGTGATCATGGAGCGCGCCCCTGTCAATACCCCCCGACAAGCCACGACTAGCGTTAATGGTTACACCAACGCTCGCACCAACATCACTGGAAAGCCCAACGGCTACGCCAACGGTATCAATGGAAGCACAAATGGTCACTCAAATGGCTATACGGATAGCAACACTGATGAAGATACATCTGATCAAGTACGCGTCTATATTATCTCTGCCAAAGATGCTCGGGCGGCCAAGGAGATGGCAGAGAGATTCGCCAGTCACATCCGTCAATCTGCTGCGGACGGACGACCCGTTCATCCAAGAGACCTCGCCCACACCCTTGCGAACAGACGTTCGCTTCTACATTGGATCATCGCCGTCTCTGCCACCAGCCTCAAGGAACTCTGCAACCATTGGGAATCGCCAGGCACCAAGGCCATCAATGCGGAGCGAAAGCCAGCGAAGCGGCTCGGGTTTGTCTTCAATGGTCAAGGAGC
>Lophiotrema_nucula___hblock__2501__3501_5___373
AAGGTTGGTATGATGGCTGTTGGTGTCAGTGCCGAGACGGTTAGCAAGTACTTCGATGGACTTGAGGACAAGATCCAGATTGCCTGCTACAACAGCCCCAACAGCTTGACCATCTCCGGCCGTGTCGATGCCTTGGATGAGCTGAAGGAGCGTCTTGTCCGGGACGGTCACTTCGCTCGCGCCCTCCAAGTCGACCTTGCCTACCACTCGAAGTTCATGAACGAGATTGGTGAGATCTACCTGGGAATGCTCAACAACGCTATCTCGAAAGACCTAGCACAGCCCAACCAGAACGTCCGCATGTTCTCCTCCGTGTACGGCCGCGAGATGGATCAGAGCGCAAACGGTGACTACTGGAAGGCTAACATGGTTAACCCCGTGAAATTCGACAATGCTGTCCAGGCCATGGCAACTGCCGAGAACGGACCTGACTTCCTCATCGAGATTGG
>Lophium_mytilinum_CBS_269.34___hblock__2501__3501_14___374
CAAGGTTTCGAACCCAGTAGTCAGGCCCGAGATCGGCATAGGTCGCAAGGGTACCGGTGACGCTGGAGGCCATTCTCATGTTCCCTTCCGATGGTAGTGATCTGGTGGATATATCCGATATTCGCTCGCGGTATTTGTCTGCAATTGAAAGCATATGGTGGCTATGATATGCGTTCTCGACCTTCAGTTTGCGGCAGAAGATGCCATCGAAGTTGAGGTTCTGAAGAAGCTCGTCGATTGCAGCCTCATCTCCAGAGATAGTGACGGAGGTTGGGGAATTGACGCAAGCCACAACAAGCTTGCCCTTCGTGATTGTTGCGAAATACTTCTCAGCATCGCTGGAAGATAATCCGACGGCCATCATGGCACCTTTTAATTCAGGTGCTTCTGTAGCCAACTCCGAGCACAGCTTTCCTCGCCAGTACGAGATCTTCCAGGCATCCTCTCGAGATATCGCACCGAAGCTATAAGCAGCTCCGATCTCACCGCTGGAATGTCC
>Magnaporthiopsis_poae_ATCC_64411___hblock__2001__3001_19___378
GGCTTCGTCTTTACCGGTCAAGGTGCACAGTGGTATGGCATGGGCCGTGAGCTTTATGGCCAATACCCCGTTTACACGGCCGCGCTCGACCGCGCAGACGCCCGCCTGAAGGACTTGGGTGCCACCTGGTCGCTTGTTGAAGAGCTCAACCGGGACGAGAAGACATCCGAGGTCAATGAGGCGCACATCAGCCAGCCGGCGTGCACAGCCGTTCAACTGGCCATCACCGATCTCCTCCGCTCTTGGGGAATCACCCCCGTGGCCGTCGCTGGCCACTCGAGTGGCGAAATCTGCGCGGCATATGCGGCTGGCATCATCACTTTCGACTCGGCCGTCGCCATCGCATACCATCGTGGCCGCCTGATCCCCGTGCTCAAGAAGCGCCACACCGATCTTGCTGGAGGCATGATGGCTGTCGGAGGCTCCGAGAGCAACCTGCAGCCCATGATGGACGCTGTCAAGCGCAAGCAGCAAGAAGTCCGCATTGCGTGCTACAACAGCCCGTCCAGCTTGACGATATCTGGCGATGCGGCAGTCTTGAGCGACCTTGAGCGCGTCATCGAGGAGGAGCAGCCCGAGATGTTCCGCCGTCGCCTCCAGGTTGACGTTGCCTATCACTCGCATCACAT
>Magnaporthiopsis_poae_ATCC_64411___hblock__2001__3001_19___379
GGCTTCGTCTTTACGGGCCAGGGAGCACAGTGGGCGGCTCTGGGCGCCTCCGCCATGGACGTCTTCCCCTCCTTCCTCGCTACTGTACGCTCGCTCGACGACATCCTCCAGGGCCTGAGAGACCCTGCGCTCCGACCATTGTGGTCACTCGAGAATGCGCTGCGCCAGCCTGCCGGCAAGGGCAACCGCATCAACGACGCCGACGTGGCGCAGCCCATTTGCACCGCGGTCCAGATCGCCATCGTCGATCTTTTCGCCGGTTGGGGCATCCAGCCCAACGCCGTGGTGGGCCACTCCTCGGGAGAGATCGCCGCCGCGTATGCTGCCGGATTCATCTCGGCTCCCGAGGCCATGGTTGCTGCTTATCTGCGTGGCTACGCCGTGACGCATCATGCGCCCGTGGGCTCTATGCTCGCCGTCGGCCTCAGTCCCCGAGATGCCCAGCCCTGGCTGGAGAAGCATGATGGCAACGTTGTGGTGGCTTGCCAGAACTCACCAGTCAGCACCACCCTTAGCGGCACTACCGAGGCCATCACGGCCCTAGCTGAGGAACTCAACAAAGCCGAGATATTCGCGCGCGAGCTGCCCACAGGCAAAGCTTACCACTCGCACCACAT
>Marssonina_brunnea_f._sp._multigermtubi_MB_m1___hblock__2001__3001_10___380
GGGGAGTTCACGCAAGCTACAAGGCATGTACCGGTGGTCGCTTTCTGCGTGAACTCTCGAGCTTTCTCTCTGGAGGTACCTACCGCCATCATGGTTCCGTGCTTCTTTCCTGAGAGTTGTTGCTGCGAGCAAAGATAGCCACGGAAGTAAGCGGCCTTCCAAGCATCTTGCTTGCTGAGCGCACCGAGACAGTAGGCTGCTGCAATCTCACCACTACACGCAAACAGTCAGCTAGAGCTATATATTCTGGGATGGAGATGGTTGCGCTTACCTAGAGTGGCCTACAACAGCAACAGGTTTGACGTTCCACAAAGCGAGCAGGTCGACGATAGCAACCTGAACCACAGTACAGAGGGGCTGACTGTAAAAGGGCTGGTTGACGTTGCTGCTCGCTTCTTCTTTCGCAAGTTCTTCGATCACAGACCAAGGGCATGACAGAGTATCACGAAGATACGCATCCGCTTCCTCGAAACTCTTGCGGCAGATGTCGAACTGGCTCAATTCAGCGCCCATTCGAGCCCATTGCGCTCC
>Marssonina_brunnea_f._sp._multigermtubi_MB_m1___hblock__2001__3001_19___381
GGGTTCGTCTTTACAGGCCAGGGTGCTCAATGGAGTGCAATGGGTCGCGAACTGTACGCGCAATACCCTGTCTTCAAACAAACGATGGACGCCTGTGAGAAATGCTTGGTGTCGCTTAACGCGACTTTCTCGCTTCTAGGTGAGACGCAACGGAGGTTAGACTGCTCCTCTAGTTTACTGACTATTCTTGTAGATGAGCTAAGTAAGGATGCTGAGACATCGGCCATCAACGAAGCCCATATCAGCCAGCCTGCGTGTACAGCGATCCAACTGGCCCTGACAGATTTAATACGGTCTTGGGGAATTTCTCCCACCGCCGTTGTAGGCCACTCGAGGTAAGTGACCGTTTGAATCCGCTGAACTTTTTTTTGGGTCTATAGCCGGCAGCTGATATTCGCCTTTTCAGTGGAGAGATTGCGGCCTCTTACGCCGCTGGCATCTTACCTCTGGCGTCTTGCATGGCAATTTCGTACTATCGGGGAATGGCTATTGTGAATTTGAAGAAACATTTCCCCAAATCAAAGGGGGGTATGATGGCCGTCGGGGGCGGCGAAGAAGATATTGCGCCACTCATCGCTCAACTCAAAGCTAAAGAAGTCAGAATTGCTTGCTACAACAGCCCATCGAGTCTTACTATCTCAGGCGACGTGGAAGCGCTGGACGAGCTGCAGACGCTGGTCGAAGCGAAGCAAATTTTTAACAGGAAGCTCCAAGTTGACGTCGCCTACCACTCCCACCACAT
>Massarina_eburnea_CBS_473.64___hblock__1501__2501_13___382
TGTCCGGTGAAGACGAAGCCAAGACGTGGCTGTCTAGATGATTGAGCGACGAGAGCGGGGCTTTCGTCATTCCCGAGGACTTCGGAAAGCTCATCAGAAGATGAAGCAATGGCATAGGACTTCCACTGCAGACGTGATCGTCGTTCACTCAGGGTGTAAGCAAGCTCCGCAAGAAACTCCTCGGCTTGCTCACTCTCGGTCTCAAGCTCAGTGCCCTTCATCTCAACATACTTGGCGAGAGGATCTTTGACCCGCTTAAGTCCATCTTTGTCTTGAGCACTCAAGACAAAGAGGCGAGGCCCCGATCTGTCCTTGGAAGCCCTGCCGTGAGAACTGCCATCGTTCAAGCCTACAACACTGCTGGCATGCTCTGGATGCGTTATCTGGGTGTGATGAGTCGCAGAGATTCCTCGCGAACTGAGATATGAAGCGGCATCATCGATGACGGAGTGTGCATTGGTGCCTCCGTAGCTATAAAGGTCAGTGGGTGCTTGCCATGCCTTGATGACTGAAACGTACCCGAACGAGTTGGTGCTGATTCGTCGTACGCCGCTGGTCGGCCATGGAGTAAGCTCTGTGGCCACTTGTAGCTTCCACTCGTCGAAGTTGAGCTTCGGGTTAAGCTTCGTGAAATTGATGCTCGGTGGGATC
>Massarina_eburnea_CBS_473.64___hblock__2001__3001_15___383
GGCGAATGATATGCGGTATCGACCTGTAGCTTTCGTGCAAAGATCTTTTCATCCTGGAGGAGAGCGAGCAGCTGCTCGATTCCAGGCGTGTCTCCGGAAATGGTGACAGAAGTGGGCGAGTTGATGCAGGCGACGACTAATTCTCCAGCAGTGACCTTGGAGATCCACTCTTCAGCCTTCTCGGGCGAAAGACCAGCCGCCATCATAGAGCCGTCCACGTCCGGCGAATTCGCTTTCATCTCCGTCGAAAGGACTCCGCGATAGTAAGCAATCTTCCAAGCATCCTCGTTGGTGAGAGCACCCAAAGCATATGCAGCTGCAATCTCACCGCTGGAGTGACCTGCCACTGCATTTGGTTGGATGTTCCAGGCTCGGAGGAGCTCAACCAGAGCAACCTGCAGGACAGTACAGAGTGCTTGACTGAACTCAGCTAAATGTAGTTGCGAGGTCGATTTGCCCTTCTCCAGCTCCTCAACTGCCGACCACGGGCATTCGCAAGCTTCCTTGAGGTATGCATCTGCCGCGTAGACACTCTCACGAAAGACTCGATACGCCATGAGTTCCATGCCCATTCTAGCCCATTGAGCTCCCTGTCCGGTGAAGACGAAGCCAAGACGT
>Massarina_eburnea_CBS_473.64___hblock__501__1501_11___384
CTGACTCGTCGAAGCTCTTGCACTTGCCATCAGGTGAGAGGAAGCTCTGATTGGAAAGGTACATGAACATTTCAGGGCTGTGTCAAGTCAGCTTGTTTCTCAGGCACTTGGACTACTGGCGCATACTTGAGTAGCAAGCTGGTACCGCCGACAATCGCGATGTCGGACTCTCCGGTCCTCAAGCTCTGGCACGCGAGATGAAGTGCCACTAAACTGGAGGAACACGCTGTGTCGAGAGTAAAACATGGTCCCTGGAGATCCCACAACCACGACATTCTTGCCGACAGCGAAGTTGTGCATGATCCGGTTCCACCATATACAGGCGCATTATCTGGATCACGGTACATCATCTCCTTGTAATCGCTGGTAAAGTGGCCCATGAAGACCCCCGTTCTTGTTCCAGCGATCTTTTCTAAAGGAAGTCCTGCGCGCTCCAGGGCCTCGTATGCAACTTCTATCATGATACGGTGCTGGGGATCCGTGGCTTCGACATCGTTCTTCGGTAGA
>Melanomma_pulvis-pyrius___hblock__1501__2501_15___385
GCTCCTTGTCCGGTAAAGACACCAAGTATCCGGGGAGGTAATGACTCGGGGATTGTAGGTATGCGGGAGCTGCCCTTGAGAGCTGCCATATTTGCTTCAATTTTCTCTATGAGTTGTGTAGTTGATGTGGCCGAAAATGAGGCTCGGAATGGGAAACTGGACCTTTGAAATAACGTATGAGAAAGTCGATCAAGGTTGGTATCAGGACGTTCCTGTAAGTAGCTGACCAGCGATGCAGCCCTTGCAGCCAAAGCCGGACCTGAATTGGCAGACAAGACGAAGAGTCCGCCTAAACCGCTGTCGGGAGTTTTCGGGGGCGATGGCTGCGACGGTGTGGCATACCCTTCGTCCCGAAAGCGCAGACCATCCCAGCTCTCAATGATAGCATGGGCGTTCGTACCTCCAAAACC
>Meliniomyces_bicolor_E___hblock__2501__3501_18___386
GAAGCGGACAGGCGAGACCAGATTGTGCACCCAGTAGTCCCGGGTGATGGGCTTGTCTGCGAGATCCTCGCCCGTGACAGAGGAGGCCATGCTGATATTGGATACAGGCACGCCGCCGGATACATCCTTCAGAGCCTCGTGGTATTTTTCAGCAACTTGGAGCATCTGAGGCGAGTGGTAGGCAGCTCCCCCGGTACGGAGAAGTCGATTCCAGACATCCTGCTTGTCTAGTCGCTGCTTTAAGGAGTTAATGACATCTTCATCTCCAGATACTGTCACGCTCTCAGGGCTGTTGAAGCAGGCAATGGCTATCCTACTGGAAGCAGCAGCACCCAGCTGGTCGATGGACTGCTTAACAGTCGTCGCTGATGCCCCGACAGCTATCATGGCGCCGGCCTTGCCCTTGTTTTCCTTTTTCAGATCGCCGGTTAGCCGACCACGGTGATATGCCACCGTCATGGCATCCTCGAACGAGATGGCTTCGGCGCAGTACGCGGCAGCAATCTCGCCGCTAGAATGG
>Metarhizium_anisopliae_BRIP_53293___hblock__1001__2001_20___387
TCCAACCAGCAGTTCCTGGCCCCCGACGGCCAGTGCAAGAGCTTTGACGAGTCGGGCGACGGCTACGCCAGGGGCGACGGCATCGGCGTCGTCATACTGAAGCGAGTTGCCGACGCCCTCCGCGACGGCGACCCGATCCGCGCCGTCATCCGTGGCAGCGGATGCAACCAGGACGGCCATACAAAGGGCTTCACCATCCCCAGCGTCGACGCGCAAGCCTCCCTCATTGCAGAAACGTACCGCAACGCCGGCCTCTCGCTTGCAGAGACGCGCTACGTCGAGGCTCACGGAACGGGCACCCAGGCCGGCGACACGCGTGAGATGGAAGGCATTGCCCGCACATTCAGCCAGCACCGGACGGCGTCGGACGAGCTGCTGGTGGGATCGGTCAAGGCAAATATCGGACATCTCGAAGCCTGCGCGGGACTGGCCTCGCTCATAAAGTGCGTCTACATCCTGGAAACGGGCGTGATACCCCCGACGCCGAGCGTCCGCGTCCTGAACCCCAAGATCCGCTGGGAGGAATGGCATCTCAAGGTGCCTGCGATACAAACAATTTGGCCGACCGAAGGCCTGCGGCGGATCAGCACCCAGGGTTTTGGATATGGCGGTAC
>Metarhizium_anisopliae_BRIP_53293___hblock__1001__2001_3___388
CTTTCCAACCAGCAGTTCCTGGCCCCCGACGGCCAGTGCAAGAGCTTTGACGAGTCGGGCGACGGCTACGCCAGGGGCGACGGCATCGGCGTCGTCATACTGAAGCGAGTTGCCGACGCCCTCCGCGACGGCGACCCGATCCGCGCCGTCATCCGTGGCAGCGGATGCAACCAGGACGGCCATACAAAGGGCTTCACCATCCCCAGCGTCGACGCGCAAGCCTCCCTCATTGCAGAAACGTACCGCAACGCCGGCCTCTCGCTTGCAGAGACGCGCTACGTCGAGGCTCACGGAACGGGCACCCAGGCCGGCGACACGCGTGAGATGGAAGGCATTGCCCGCACATTCAGCCAGCACCGGACGGCGTCGGACGAGCTGCTGGTGGGATCGGTCAAGGCAAATATCGGACATCTCGAAGCCTGCGCGGGACTGGCCTCGCTCATAAAGTGCGTCTACATCCTGGAAACGGGCGTGATACCCCCGACGCCGAGCGTCCGCGTCCTGAACCCCAAGATCCGCTGGGAGGAATGGCATCTCAAGGTGCCTGCGATACAAACAATTTGGCCGACCGAAGGCCTGCGGCGGATCAGCACCCAGGGTTTTGGATATGGCGGTACAAACGCACATCTGATCCTCGACGACGC
>Metarhizium_anisopliae_BRIP_53293___hblock__1501__2501_3___389
CTGGGAGGAATGGCATCTCAAGGTGCCTGCGATACAAACAATTTGGCCGACCGAAGGCCTGCGGCGGATCAGCACCCAGGGTTTTGGATATGGCGGTACAAACGCACATCTGATCCTCGACGACGCGGCCCATTATCTCGAGGCACGCAAACTCAGGGGCCACCACTACACCCGTACACATCCCCAGAAACGGAGACTTTTGACCTCGGCAATGCATGAAGACGTGTCAAACGACCAGCCGCCACGGTTATTTCTGTTCCGCGCAAACGATCGCGAGGGCCTGGGACGCGTCCGCTCGTCGCTGGCCCAGCATCTCGAGCAGCTCCTCAAGTCGTGGCCGCAGGATTCGAGAGACGGCGGCGCATACCTACACAATCTGGCCTTCACCCTAGCCAGTCGACGATCCCATCTCCAATGGCAGACGTACGCCACGGCTTCCACGCCCTCGGAGCTGCTCCAAGCGCTCCAGCACGAGGGCGGCGCGTGGGCAGCTCCCGAGACTCGCCTCGCCGCCTCGCCCCCCCGGCTCGGCTTCATCTTCACCGGCCAGGGCGCGCAGTGGGCTCGCATGGGCGTCGAGCTGATGGCGTACCCCGTGTTCCGCCAGAGCGTCGAG
>Metarhizium_anisopliae_BRIP_53293___hblock__2001__3001_5___390
CCCATCTCCAATGGCAGACGTACGCCACGGCTTCCACGCCCTCGGAGCTGCTCCAAGCGCTCCAGCACGAGGGCGGCGCGTGGGCAGCTCCCGAGACTCGCCTCGCCGCCTCGCCCCCCCGGCTCGGCTTCATCTTCACCGGCCAGGGCGCGCAGTGGGCTCGCATGGGCGTCGAGCTGATGGCGTACCCCGTGTTCCGCCAGAGCGTCGAGGCGTCGGACGGGTTTCTGCGCAGCGCCCTCGGGTGCCCCTGGTCTGCCGTCGACGAGCTGGCCAAGCCGCAGGCCACGTCGCGGCTCTCCGAGGCGGCCTACAGCCAGACGCTCTGCACGGTGCTCCAAATCGCCACCGTCGACCTGCTCGAGGACTGGAACGTCTGTCCCACGCGCGTGGCCGGGCACTCGAGCGGCGAGATCGCCGCCGCCTACTGCCTGGGCGCCCTGAGCAAGCACGACAGTCTGCGGGTGGCCTACTACCGCGGGATCCTGTCCTCGGAGATGCAGCAGACACACGGGGATCGCAGGGGAGCCATGATGGCCGTCGGGGCTTCCCCCGAAGAGGTCGAGGCGTGGCTGGCCAAGCTGACCCGGGGACGAGTCGTCGTCGCCTGCATCAACTCGCCGACCAGCGT
>Metarhizium_anisopliae_BRIP_53293___hblock__2501__3501_4___391
AAGCTGACCCGGGGACGAGTCGTCGTCGCCTGCATCAACTCGCCGACCAGCGTCACGGCATCCGGGGACGCCGCGGGCATCGACGAGCTTCTCGCCGTGGTCCAACAGGCCGGCGTGTTTGGGCGCAAGCTGCAGGTGGACGTGGCCTATCACTCTCACCACATGCAGTCGGTTTCTTCCGCGTACTCTGAGCTCCTCAAGGATCTTGCGCCGCTGCCGGCGCGTCCGGGGCGCACGATGCACTCGAGCGTCTTGGGCCGTGTCATCGACGCCGCGGAGCTCGGCGCTTCCAACTGGGTGCAAAACCTCGTCTCGCCGGTGTGCTTCTCCGAGGCCGTGTCGAGCCTCCTTTCCGCCGGGGACAAGCCGGCCGTCGATGTGCTCGTTGAGATTGGGCCGCACGCCGCGCTCAAGGGGCCCGTCCAGCAGATCCTCCAGGC
>Metarhizium_anisopliae_BRIP_53293___hblock__501__1501_2___392
ACGGCCTGCTCGTCCAGTCTGGTCGCCTGTCATCTCGCCTGCCAAAGCCTATGGAGCGGCGAGACGGAGAGCGCCATCGTCGGCGGCACCAGCCTGCTGCTGAACCCCGACATGTTCCTGTACCTTTCCAACCAGCAGTTCCTGGCCCCCGACGGCCAGTGCAAGAGCTTTGACGAGTCGGGCGACGGCTACGCCAGGGGCGACGGCATCGGCGTCGTCATACTGAAGCGAGTTGCCGACGCCCTCCGCGACGGCGACCCGATCCGCGCCGTCATCCGTGGCAGCGGATGCAACCAGGACGGCCATACAAAGGGCTTCACCATCCCCAGCGTCGACGCGCAAGCCTCCCTCATTGCAGAAACGTACCGCAACGCCGGCCTCTCGCTTGCAGAGACGCGCTACGTCGAGGCTCACGGAACG
>Metarhizium_anisopliae_BRIP_53293___hblock__501__1501_9___393
GCCGCCTTTGACGCCAACTTTTTCAACCTCTCCAAGGTCGAGGCCGAGTCCATGGACCCCCAGCAGCGCATCATGATGGAGGTGACGTACGAGTCCATGGAGAGCGCCGGCCTCCGCGTCGACCAGCTCGCGGGCTCGCGGACGGGCGTCTTCATGGCCAGCTTCACGAGCGACTACCGGGAGATGCTGTACCGCGATGCCGAGACGGCGCCTCTGTACACCGCAACGGGCACCAGTAACACGTCGACGTCGAACCGCGTCTCGTGGTTCTTCGACCTGCGCGGGCCCAGCTTCACCGTCAACACGGCCTGCTCGTCCAGTCTGGTCGCCTGTCATCTCGCCTGCCAAAGCCTATGGAGCGGCGAGACGGAGAGCGCCATCGTCGGCGGCACCAGCCTGCTGCTGAACCCCGACATGTTCCTGTACCTTTCCAACCAGCAGTTCCTGGCCCCCGACGGCCAGTGCAAGAGCTTTGACGAGTCGGGCGACGGCTACGCCAGGGGCGACGGCATCGGCGTCGTCATACTGAAGCGAGTTGCCGACGCCCTCCGCGACGGCGACCCGATCCGCGCCGTCATCCGTGGCAGCGGATGCAACCAGGACGGCCATACAAAGGGCTTCACCATCCCC
>Metarhizium_brunneum_ARSEF_3297___hblock__1001__2001_3___394
GCGTCGTCGAGGATCAGATGCGCGTTTGTACCGCCATATCCAAAACCCTGGGTGCTGAGCCGCCGCAGGCCTTCGGTCGGCCAAATTGTTTGTGTCGCAGGCACCTTGAGATGCCATTCCTCCCAGCGGATCTTGGGATTCAGGACGCGGACGCTCGGCGTCGGGGGTATCACGCCCGTTTCCAGGATGTAGACGCACTTTATGAGCGAGGCCAGTCCCGCGCAGGCTTCGAGATGCCCGATATTTGCCTTGACTGATCCCACCAGCAGCTCGTCCGACGCCGTGCGGTGCTGGCTGAATGTGCGGGCAATGCCTTCCATCTCACGCGTGTCGCCGGCCTGGGTGCCCGTTCCGTGAGCCTCGACGTAGCGCGTCTCCGCAAGCGAGAGGCCGGCGTTGCGGTACGTTTCTGCAATGAGGGAGGCTTGCGCCTCGACGCTGGGGATGGTGAAGCCCTTTGTATGGCCGTCCTGGTTGCATCCGCTGCCACGGATGACGGCGCGGATCGGGTCGCCGTCGCGGAGGGCGTCGGCAACTCGCTTCAGGATGACGACGCCGATGCCGTCGCCCCTGGCGTAGCCGTCGCCCGACTCGTCAAAGCTCTTGCACTGGCCGTCGGGGGCCAGAAACTGCTGGTTGGAGAG
>Metarhizium_brunneum_ARSEF_3297___hblock__1501__2501_3___395
CTCGACGCTCTGGCGGAACACGGGGTACGCCATCAGCTCGACGCCCATGCGAGCCCACTGCGCGCCCTGGCCGGTGAAGATGAAGCCGAGCCGGGGGGCCGAGGCGGCGACGCGAGTCTCGGGAGCCGCCCACGCGCCGCCCTCTTGCTGGAGCGCCTGGAGCAGCTCCGAGGGCGTGGAGGCTGTGGCGTACGTCTGCCATTGGAGATGGGACCGTCGACTGGCCAGGGTGAAGGCCAGATTGTGTAGGTATGCGCCGCCGTCTCTCGAGTCCTGCGGCCACGACTTGAGGAGCTGCTCGAGATGCTGGGCCAGCGACGAGCGGACGCGCCCCAGGCCCTCGCGATCGTTTGCGCGGAACAGAAATAGCCGTGGCGGCTGGTCATTTGGCACGGCTTCATGCATTGCCGAAGTCAAAAGTCTCCGTGTCTGGGGATGTGTGCGGGTGTAGTGGTGGCCCCTGAGTTTGCGTGCCTCGAGATAATGGGCCGCGTCGTCGAGGATCAGATGCGCGTTTGTACCGCCATATCCAAAACCCTGGGTGCTGAGCCGCCGCAGGCCTTCGGTCGGCCAAATTGTTTGTGTCGCAGGCACCTTGAGATGCCATTCCTCCCAG
>Metarhizium_brunneum_ARSEF_3297___hblock__2001__3001_5___396
ACGCTGGTCGGCGAGTTGATGCAGGCGACGACGACTCGTCCCCGGGTCAGCTTGGCCAGCCACGCCTCGACCTCTTCGGGGGAAGCCCCGACGGCCATCATGGCCCCCCTGCGATCCCCGTGCGTCTGCTGCATCTCCGAGGACAGGATCCCGCGGTAGTAGGCCACCCGCAGACTGTCGTGCTTGGTCAGGGCGCCCAGGCAGTACGCGGCGGCGATCTCGCCGCTCGAGTGCCCGGCCACGCGCGCGGGACAGACGTTCCAGTCCTCGAGCAGGTCGACGGTGGCGATTTGGAGAACCGTGCAGAGCGTCTGGCTGTAGGCCGCCTCGGAGAGCCGCGACGTGGCCTGCGGCTTGGCCAGCTCGTCGACGGCAGACCAGGGGCACCCGAGGGCGCTGCGCAGGAACTCGTCCGACGCCTCGACGCTCTGGCGGAACACGGGGTACGCCATCAGCTCGACGCCCATGCGAGCCCACTGCGCGCCCTGGCCGGTGAAGATGAAGCCGAGCCGGGGGGCCGAGGCGGCGACGCGAGTCTCGGGAGCCGCCCACGCGCCGCCCTCTTGCTGGAGCGCCTGGAGCAGCTCCGAGGGCGTGGAGGCTGTGGCGTACGTCTGCCATTGGAGATGGG
>Metarhizium_brunneum_ARSEF_3297___hblock__2501__3501_4___397
GCCTGGAGGATCTGCTGGACGGGCCCCTTGAGCGCGGCGTGCGGCCCAATCTCGACGAGCACATCGACGGCCGGCTTGTCCCCGTCGGAGAGGAGGCTCGACACGGCTTCGGAGAAGCGCACCGGGGAGACGAGGTTTTGCACCCAGTTGGAAGCGCCGAGCTCCGCGGCGTCGATGACACGGCCCAAGACGCTCGAGTGCATGGTGCGCCCCGGACGCGCCGGCAGCGGCGCAAGATCCTTGAGGAGCTCAGCGTACGCGGAAGAAACCGACTGCATGTGGTGAGAGTGATAGGCCACGTCCACCTGCAGCTTGCGCCCAAACACGCCGGCCTCTTGGACCATGGCGAGAAGCTCGTCGATGCCCGCGGCGTCCCCGGATGCCGTGACGCTGGTCGGCGAGTTGATGCAGGCGACGACGACTCGTCCCCGGGTCAGCTT
>Metarhizium_brunneum_ARSEF_3297___hblock__501__1501_2___398
CGTTCCGTGAGCCTCGACGTAGCGCGTCTCCGCAAGCGAGAGGCCGGCGTTGCGGTACGTTTCTGCAATGAGGGAGGCTTGCGCCTCGACGCTGGGGATGGTGAAGCCCTTTGTATGGCCGTCCTGGTTGCATCCGCTGCCACGGATGACGGCGCGGATCGGGTCGCCGTCGCGGAGGGCGTCGGCAACTCGCTTCAGGATGACGACGCCGATGCCGTCGCCCCTGGCGTAGCCGTCGCCCGACTCGTCAAAGCTCTTGCACTGGCCGTCGGGGGCCAGAAACTGCTGGTTGGAGAGGTACAGGAACATGTCGGGGTTCAGCAGCAGGCTGGTGCCGCCGACAATGGCGCTCTCCGTCTCGCCGCTCCATAGGCTCTGGCAGGCGAGATGGCAGGCGACCAGACTGGACGAGCAGGCCGT
>Metarhizium_brunneum_ARSEF_3297___hblock__501__1501_9___399
GGGGATGGTGAAGCCCTTTGTATGGCCGTCCTGGTTGCATCCGCTGCCACGGATGACGGCGCGGATCGGGTCGCCGTCGCGGAGGGCGTCGGCAACTCGCTTCAGGATGACGACGCCGATGCCGTCGCCCCTGGCGTAGCCGTCGCCCGACTCGTCAAAGCTCTTGCACTGGCCGTCGGGGGCCAGAAACTGCTGGTTGGAGAGGTACAGGAACATGTCGGGGTTCAGCAGCAGGCTGGTGCCGCCGACAATGGCGCTCTCCGTCTCGCCGCTCCATAGGCTCTGGCAGGCGAGATGGCAGGCGACCAGACTGGACGAGCAGGCCGTGTTGACGGTGAAGCTGGGCCCGCGCAGGTCGAAGAACCACGAGACGCGGTTCGAGGTCGACGTGTTGCTGGTGCCCGTTGCGGTGTACAGAGGCGCCGTCTCGGCATCGCGGTACAGCATCTCCCGGTAGTCGCTTGTGAAGCTGGCCATGAAGACGCCCGTCCGCGAGCCCGCGAGCTCGTCGACGCGGAGGCCGGCGCTCTCCATGGACTCGTACGTCACCTCCATGATGATGCGCTGCTGGGGGTCCATGGACTCGGCCTCGACCTTGGAGAGGTTGAAGAAGTTGGCGTCGAAGGCGGC
>Metarhizium_guizhouense_ARSEF_977___hblock__1001__2001_20___400
TCCAACCAGCAGTTCCTGGCCCCCGACGGCCAGTGCAAGAGCTTTGACGAGTCCGGCGACGGCTACGCCAGGGGCGACGGCATCGGCGTCGTCATACTGAAGCGAGTTGCCGACGCCATCCGCGACGGCGACCCGATCCGCGCCGTCATCCGTGGCAGCGGATGCAACCAGGACGGCCATACAAAGGGCTTCACCATTCCCAGCGTCGAGGCGCAAGCCTCTCTCATTGCAGAAACGTACCGCAACGCCGGTCTCTCACTTGCAGAGACGCGCTACGTCGAGGCTCACGGAACGGGCACCCAGGCCGGCGACACGCGTGAGATGGAAGGCATTGCCCGCACATTCAGCCAGCACCGCACGGCGTCGGACGAGCTGCTAGTGGGATCGGTCAAGGCAAATATCGGGCATCTTGAAGCCTGCGCGGGCCTGGCCTCGCTCATAAAGTGCGTCTACATCCTGGAAACGGGCGTGATACCACCGACGCCGAGCGTCCGCGTCCTGAACCCCAAGATTCGCTGGGAGGAGTGGCATCTCAAGGTGCCTGTGACACAAACAATTTGGCCGACGGAGGGCCTGCGGCGGCTCAGTACCCAGGGTTTTGGGTATGGCGGTAC
>Metarhizium_guizhouense_ARSEF_977___hblock__1001__2001_3___401
CTTTCCAACCAGCAGTTCCTGGCCCCCGACGGCCAGTGCAAGAGCTTTGACGAGTCCGGCGACGGCTACGCCAGGGGCGACGGCATCGGCGTCGTCATACTGAAGCGAGTTGCCGACGCCATCCGCGACGGCGACCCGATCCGCGCCGTCATCCGTGGCAGCGGATGCAACCAGGACGGCCATACAAAGGGCTTCACCATTCCCAGCGTCGAGGCGCAAGCCTCTCTCATTGCAGAAACGTACCGCAACGCCGGTCTCTCACTTGCAGAGACGCGCTACGTCGAGGCTCACGGAACGGGCACCCAGGCCGGCGACACGCGTGAGATGGAAGGCATTGCCCGCACATTCAGCCAGCACCGCACGGCGTCGGACGAGCTGCTAGTGGGATCGGTCAAGGCAAATATCGGGCATCTTGAAGCCTGCGCGGGCCTGGCCTCGCTCATAAAGTGCGTCTACATCCTGGAAACGGGCGTGATACCACCGACGCCGAGCGTCCGCGTCCTGAACCCCAAGATTCGCTGGGAGGAGTGGCATCTCAAGGTGCCTGTGACACAAACAATTTGGCCGACGGAGGGCCTGCGGCGGCTCAGTACCCAGGGTTTTGGGTATGGCGGTACAAACGCGCATCTGATTCTCGACGACGC
>Metarhizium_guizhouense_ARSEF_977___hblock__1501__2501_3___402
CTGGGAGGAGTGGCATCTCAAGGTGCCTGTGACACAAACAATTTGGCCGACGGAGGGCCTGCGGCGGCTCAGTACCCAGGGTTTTGGGTATGGCGGTACAAACGCGCATCTGATTCTCGACGACGCGGCCCATTATCTCGAGGCACGCAAACTCAGGGGTCACCACTACACCCGTACACATCCCCAGACACGGAGACTTTTGACCTCGGCAATGCATGAAGCCGTGTCAAACGAACAGCCGCCACGGTTATTTCTGTTCCGCGCAAATGATCGCGAGGGCCTAGGGCGCGTCCGCTCCTCGTTGGCCCAGCATCTCGAGCAGCTCCTCAAGTCGTGGCCGCAGGATTCCAGAGACGGCGGCGCATACCTACACAATCTGGCCTTTACCCTGGCCAGTCGACGGTCCCATCTCCAATGGCAGACGTACGCCACGGCTTCCACGCCCGAGGAGCTGCTCCAAGTGCTCCAGGCCGAGGGCAACGCGTGGGCGGCTCCCGAGACTCGCCTCGCCGCCTCGCCCCCCCGGCTCGGCTTCATCTTTACCGGCCAGGGCGCGCAGTGGGCTCGCATGGGCGTCGAGCTGATGGCATACCCCGTCTTCCGCCAAAGCGTCGAG
>Metarhizium_guizhouense_ARSEF_977___hblock__2001__3001_5___403
CCCATCTCCAATGGCAGACGTACGCCACGGCTTCCACGCCCGAGGAGCTGCTCCAAGTGCTCCAGGCCGAGGGCAACGCGTGGGCGGCTCCCGAGACTCGCCTCGCCGCCTCGCCCCCCCGGCTCGGCTTCATCTTTACCGGCCAGGGCGCGCAGTGGGCTCGCATGGGCGTCGAGCTGATGGCATACCCCGTCTTCCGCCAAAGCGTCGAGGAGTCGGACGGGTTTCTGCGCAGCGCCCTCGGGTGCCCCTGGTCTGCCGTCGACGAGCTGGCCAAGCCGCAGGCCACCTCGCGGCTCTCCGAGGCGGCCTACAGCCAGACGCTCTGCACGGTTCTCCAAATCGCTACGGTCGACCTGCTCGAAGACTGGAACGTCTGTCCCACGCGCGTGGCCGGACACTCGAGCGGCGAAATCGCTGCCGCGTACTGCCTGGGCGCCCTGACCAAGCACGACAGTCTGCGGGTTGCCTACTACCGCGGAATTCTGTCCTCGGAGATGCAGCAGACACACGGGGATCGCAAGGGAGCCATGATGGCCATCGGTGCTTCCCCCGAAGAGGTCGAGGCGTGGCTGGCCAAGCTGACCCGGGGACGAGTCGTCGTGGCCTGCATCAACTCGCCGACCAGCGT
>Metarhizium_guizhouense_ARSEF_977___hblock__2501__3501_4___404
AAGCTGACCCGGGGACGAGTCGTCGTGGCCTGCATCAACTCGCCGACCAGCGTCACGGCCTCCGGGGACGCCGCGGGCATCGACGAGCTTCTCGCCATGGTCCAACAGGCCGGCGTGTTTGGGCGCAAGCTGCAGGTGGATGTGGCCTATCACTCTCACCACATGCAGTCGGTTTCTTCCGCATACTCTGAACTCCTCAAGGATCTTGCGCCGCTGCCGGCGCGTCCGGGGCGCACCATGCACTCGAGCGTCTTGGGCGGTGTCATCGACGCCGCGGAGCTCGGCGCTTCCAACTGGGTGCAAAACCTAGTCTCCCCGGTACGCTTCTCCGAAGCCGTGTCGAGCCTCCTTTCCGCCGGGGACAAGCCGGCCGTCGATGTGCTCGTTGAGATTGGGCCACACGCCGCGCTCAAGGGGCCCGTCCAACAGATCCTCCAGGC
>Metarhizium_guizhouense_ARSEF_977___hblock__501__1501_2___405
ACGGCCTGCTCGTCCAGTCTGGTCGCCTGCCACCTCGCCTGCCAAAGCCTATGGAGCGGCGAGACGGAGAGCGCCATTGTCGGCGGCACCAGCCTGCTGCTGAACCCCGACATGTTTCTGTACCTTTCCAACCAGCAGTTCCTGGCCCCCGACGGCCAGTGCAAGAGCTTTGACGAGTCCGGCGACGGCTACGCCAGGGGCGACGGCATCGGCGTCGTCATACTGAAGCGAGTTGCCGACGCCATCCGCGACGGCGACCCGATCCGCGCCGTCATCCGTGGCAGCGGATGCAACCAGGACGGCCATACAAAGGGCTTCACCATTCCCAGCGTCGAGGCGCAAGCCTCTCTCATTGCAGAAACGTACCGCAACGCCGGTCTCTCACTTGCAGAGACGCGCTACGTCGAGGCTCACGGAACG
>Metarhizium_guizhouense_ARSEF_977___hblock__501__1501_9___406
GCCGCCTTCGATGCCAACTTCTTCAACCTCTCCAAAGTCGAGGCCGAGTCCATGGACCCCCAGCAGCGCATCATCATGGAGGTGACGTACGAGTCCATGGAGAGCGCCGGCCTCCGCGTCGACCAGCTCGCGGGCTCGCGGACGGGCGTCTTCATGGCCAGTTTCACGAGCGACTACCGGGAGATGCTGTACCGCGATGCCGAGACGGCGCCTCTCTACACCGCAACCGGCACCAGCAACACATCGACCTCGAACCGCGTCTCGTGGTTCTTCGACCTGCGCGGGCCCAGCTTCACCGTCAACACGGCCTGCTCGTCCAGTCTGGTCGCCTGCCACCTCGCCTGCCAAAGCCTATGGAGCGGCGAGACGGAGAGCGCCATTGTCGGCGGCACCAGCCTGCTGCTGAACCCCGACATGTTTCTGTACCTTTCCAACCAGCAGTTCCTGGCCCCCGACGGCCAGTGCAAGAGCTTTGACGAGTCCGGCGACGGCTACGCCAGGGGCGACGGCATCGGCGTCGTCATACTGAAGCGAGTTGCCGACGCCATCCGCGACGGCGACCCGATCCGCGCCGTCATCCGTGGCAGCGGATGCAACCAGGACGGCCATACAAAGGGCTTCACCATTCCC
>Metarhizium_majus_ARSEF_297___hblock__1001__2001_20___407
GTACCGCCATATCCAAAACCCTGGGTACTGAGCCGCCGCAGGCCCTCAGTTGGCCAAATTGTTTGTGCCACAGGAACCTTGAGATGCCATTCCTCCCAGCGGATCTTGGGGTTCAGAACGCGGACGCTCGGCGTCGGGGGTATCACGCCCGTTTCCAGGATGTAGACGCACTTTATGAGCGAGGCCAGTCCCGCGCAGGCTTCAAGATGCCCGATATTTGCCTTGACTGATCCCACTAGCAGCTCGTCCGATGCCGTCCGGTGCTGGCTAAATGTGCGGGCAATGCCTTCCATCTCACGCGTGTCGCCGGCCTGGGTGCCCGTTCCGTGAGCCTCGACGTAGCGCGTCTCTGCAAGCGAGAGACCGGCGTTGCGGTACGTTTCTGTAATGAGGGAGGCTTGCGCCTCGACGCTGGGGATGGTGAAGCCCTTTGTATGGCCGTCCTGGTTGCATCCGCTGCCACGGATGACGGCGCGGATCGGGTCGCCGTCGCGGACGGCGTCGGCAACTCGCTTCAGAATGACCACACCAATGCCGTCACCCCTGGCGTAGCCGTCGCCGGACTCGTCAAAGCTCTTGCACTGGCCGTCGGGGGCCAGGAACTGCTGGTTGGA
>Metarhizium_majus_ARSEF_297___hblock__1001__2001_3___408
GCGTCGTCGAGAATCAGATGCGCGTTTGTACCGCCATATCCAAAACCCTGGGTACTGAGCCGCCGCAGGCCCTCAGTTGGCCAAATTGTTTGTGCCACAGGAACCTTGAGATGCCATTCCTCCCAGCGGATCTTGGGGTTCAGAACGCGGACGCTCGGCGTCGGGGGTATCACGCCCGTTTCCAGGATGTAGACGCACTTTATGAGCGAGGCCAGTCCCGCGCAGGCTTCAAGATGCCCGATATTTGCCTTGACTGATCCCACTAGCAGCTCGTCCGATGCCGTCCGGTGCTGGCTAAATGTGCGGGCAATGCCTTCCATCTCACGCGTGTCGCCGGCCTGGGTGCCCGTTCCGTGAGCCTCGACGTAGCGCGTCTCTGCAAGCGAGAGACCGGCGTTGCGGTACGTTTCTGTAATGAGGGAGGCTTGCGCCTCGACGCTGGGGATGGTGAAGCCCTTTGTATGGCCGTCCTGGTTGCATCCGCTGCCACGGATGACGGCGCGGATCGGGTCGCCGTCGCGGACGGCGTCGGCAACTCGCTTCAGAATGACCACACCAATGCCGTCACCCCTGGCGTAGCCGTCGCCGGACTCGTCAAAGCTCTTGCACTGGCCGTCGGGGGCCAGGAACTGCTGGTTGGAAAG
>Metarhizium_majus_ARSEF_297___hblock__1001__2001_20___409
TCCAACCAGCAGTTCCTGGCCCCCGACGGCCAGTGCAAGAGCTTTGACGAGTCCGGCGACGGCTACGCCAGGGGTGACGGCATTGGTGTGGTCATTCTGAAGCGAGTTGCCGACGCCGTCCGCGACGGCGACCCGATCCGCGCCGTCATCCGTGGCAGCGGATGCAACCAGGACGGCCATACAAAGGGCTTCACCATCCCCAGCGTCGAGGCGCAAGCCTCCCTCATTACAGAAACGTACCGCAACGCCGGTCTCTCACTTGCAGAGACGCGCTACGTCGAGGCTCACGGAACGGGCACCCAGGCCGGCGACACGCGTGAGATGGAAGGCATTGCCCGCACATTTAGCCAGCACCGGACGGCATCGGACGAGCTGCTAGTGGGATCAGTCAAGGCAAATATCGGGCATCTTGAAGCCTGCGCGGGACTGGCCTCGCTCATAAAGTGCGTCTACATCCTGGAAACAGGCGTGATACCCCCGACGCCGAGCGTCCGCGTCCTGAACCCCAAGATCCGCTGGGAGGAATGGCATCTCAAGGTTCCTGTGACACAAACAATTTGGCCGACTGAGGGCCTGCGGCGGCTCAGTACCCAGGGTTTTGGGTATGGCGGTAC
>Metarhizium_majus_ARSEF_297___hblock__1001__2001_3___410
CTTTCCAACCAGCAGTTCCTGGCCCCCGACGGCCAGTGCAAGAGCTTTGACGAGTCCGGCGACGGCTACGCCAGGGGTGACGGCATTGGTGTGGTCATTCTGAAGCGAGTTGCCGACGCCGTCCGCGACGGCGACCCGATCCGCGCCGTCATCCGTGGCAGCGGATGCAACCAGGACGGCCATACAAAGGGCTTCACCATCCCCAGCGTCGAGGCGCAAGCCTCCCTCATTACAGAAACGTACCGCAACGCCGGTCTCTCACTTGCAGAGACGCGCTACGTCGAGGCTCACGGAACGGGCACCCAGGCCGGCGACACGCGTGAGATGGAAGGCATTGCCCGCACATTTAGCCAGCACCGGACGGCATCGGACGAGCTGCTAGTGGGATCAGTCAAGGCAAATATCGGGCATCTTGAAGCCTGCGCGGGACTGGCCTCGCTCATAAAGTGCGTCTACATCCTGGAAACAGGCGTGATACCCCCGACGCCGAGCGTCCGCGTCCTGAACCCCAAGATCCGCTGGGAGGAATGGCATCTCAAGGTTCCTGTGACACAAACAATTTGGCCGACTGAGGGCCTGCGGCGGCTCAGTACCCAGGGTTTTGGGTATGGCGGTACAAACGCGCATCTGATTCTCGACGACGC
>Metarhizium_majus_ARSEF_297___hblock__1501__2501_3___411
CTGGGAGGAATGGCATCTCAAGGTTCCTGTGACACAAACAATTTGGCCGACTGAGGGCCTGCGGCGGCTCAGTACCCAGGGTTTTGGGTATGGCGGTACAAACGCGCATCTGATTCTCGACGACGCGGCCCATTATCTCGAGGCACGCAATCTCAAGGGCCACCACTATACCCGTACACATCCTCAGCCACGGAGACTTTTGACCTCGGCAATGCATGAAGCCGTGTCAGACGAACAGCCGCCACGGTTATTTCTGTTCCGCGCAAATGATCGCGAGGGCCTGGGGCGCGTCCGCTCGTCGTTGGCCCAGCATCTCGAGCAGCTCCTCAAGTCGTGGCCGCAGGATTCGAGAGACGGCGGCGCATACCTGCACAATTTGGCCTATACCCTGGCCAGTCGACGGTCCCATCTCCAATGGCAGACGTACGCCACGGCTTCCACGCCCGAGGAGCTGCTCCAAGTTCTCCAGCACGAGGGCGGCGCGTGGGCAGCTCCCGAGACTCGCCTCGCCGCCTCGCCCCCCCGGCTCGGCTTCATCTTCACCGGCCAGGGCGCGCAGTGGGCTCGCATGGGCGTCGAGCTGATGGCATACCCCGTGTTCCGCCAAAGCGTCGAG
>Metarhizium_majus_ARSEF_297___hblock__2001__3001_5___412
CCCATCTCCAATGGCAGACGTACGCCACGGCTTCCACGCCCGAGGAGCTGCTCCAAGTTCTCCAGCACGAGGGCGGCGCGTGGGCAGCTCCCGAGACTCGCCTCGCCGCCTCGCCCCCCCGGCTCGGCTTCATCTTCACCGGCCAGGGCGCGCAGTGGGCTCGCATGGGCGTCGAGCTGATGGCATACCCCGTGTTCCGCCAAAGCGTCGAGGCGTCGGACGAGTTTCTGCGCACCGCCCTCGGGTGCCCCTGGTCTGCCGTCGACGAGCTGGCCAAGCCGCAGGCCACGTCGCGGCTCTCCGAGGCGGCCTACAGCCAGACGCTCTGCACGGTTGTTCAAATCGCCACGGTCGACCTGCTCGAAGACTGGAACGTGTGTCCCACGCGCGTGGCTGGACACTCGAGCGGCGAAATCGCTGCCGCGTACTGCCTGGGCGCCCTGACCAAGCACGACAGTCTGCGGGTTGCCTACTACCGCGGAATTCTGTCCTCGGAGATGCAGCAAACACACGGGGATCGCAAGGGAGCCATGATGGCCATCGGGGCTTCCCCCGAAGAGGTCGAGGCGTGGCTGGCAAAGCTGACCCGGGGACGAGTCGTCGTCGAAGAGGTCGAGTCGTGGCTGGCCAAGCTGACCCGGGGACGAGTCGTCGTGGCCTGCATCAACTCGCCGACCAGCGT
>Metarhizium_majus_ARSEF_297___hblock__2501__3501_4___413
AAGCTGACCCGGGGACGAGTCGTCGTCGAAGAGGTCGAGTCGTGGCTGGCCAAGCTGACCCGGGGACGAGTCGTCGTGGCCTGCATCAACTCGCCGACCAGCGTCACGGCATCCGGAGACGCCGCGGGCATCGACGAGCTTCTCGCCATGGTCCAACAGGCCGGCGTGTTTGGGCGCAAGCTGCAGGTGGATGTGGCCTATCACTCTCACCACATGCAGTCGGTTTCATCCGCGTACTCGGAGCTCCTCAAGGATCTTGCGCCGCTGCCGGCGCGTCCGGGGCGCACCATGCACTCGAGCGTCTTGGGCGGTGTCATCGACGCCGCGGAGCTCGGTGCTTCCAACTGGGTGCAAAATCTGGTCTCCCCGGTGCGCTTCTCCGAAGCCGTGTCGAGCCTCCTTTCCGCCGGGGACAAGCCGGCCGTGGATGTGCTGGTTGAGATTGGGCCGCACGCCGCGCTCAAGGGGCCCGTCCAGCAGATCCTCCAGGC
>Metarhizium_majus_ARSEF_297___hblock__2501__3501_4___414
AAGCTGACCCGGGGACGAGTCGTCGTGGCCTGCATCAACTCGCCGACCAGCGTCACGGCATCCGGAGACGCCGCGGGCATCGACGAGCTTCTCGCCATGGTCCAACAGGCCGGCGTGTTTGGGCGCAAGCTGCAGGTGGATGTGGCCTATCACTCTCACCACATGCAGTCGGTTTCATCCGCGTACTCGGAGCTCCTCAAGGATCTTGCGCCGCTGCCGGCGCGTCCGGGGCGCACCATGCACTCGAGCGTCTTGGGCGGTGTCATCGACGCCGCGGAGCTCGGTGCTTCCAACTGGGTGCAAAATCTGGTCTCCCCGGTGCGCTTCTCCGAAGCCGTGTCGAGCCTCCTTTCCGCCGGGGACAAGCCGGCCGTGGATGTGCTGGTTGAGATTGGGCCGCACGCCGCGCTCAAGGGGCCCGTCCAGCAGATCCTCCAGGC
>Metarhizium_majus_ARSEF_297___hblock__501__1501_9___415
GCCGCCTTCGACGCCAACTTCTTCAACCTCTCCAAAGTCGAGGCCGAGTCCATGGACCCCCAGCAGCGCATCATCATGGAGGTGACGTACGAGTCCATGGAGAGCGCCGGCCTCCGCGTCGACCAGCTCGCGGGCTCGCGGACGGGCGTCTTCATGGCCAGTTTCACGAGCGACTACCGGGAGATGCTGTACCGCGATGCCGAGACGGCGCCTCTCTACACCGCAACCGGCACCAGCAACACATCGACCTCGAACCGCGTCTCGTGGTTCTTCGACCTGCGCGGGCCCAGCTTCACCGTCAACACGGCCTGCTCGTCTAGTCTGGTCGCCTGCCATCTCGCCTGCCAAAGCCTATGGAGCGGCGAGACGGAGAGCGCCATTGTCGGCGGCACCAGCCTGCTGCTGAACCCCGACATGTTCCTGTACCTTTCCAACCAGCAGTTCCTGGCCCCCGACGGCCAGTGCAAGAGCTTTGACGAGTCCGGCGACGGCTACGCCAGGGGTGACGGCATTGGTGTGGTCATTCTGAAGCGAGTTGCCGACGCCGTCCGCGACGGCGACCCGATCCGCGCCGTCATCCGTGGCAGCGGATGCAACCAGGACGGCCATACAAAGGGCTTCACCATCCCC
>Metarhizium_rileyi_RCEF_4871___hblock__1001__2001_3___416
CTCTCCAACCAGCGGTTCCTGGCCCCCGACGGCCAGTGCAAAAGCTTCGACGAGTCCGGCGACGGCTACGCCAGAGGTGATGGCATCGGCGTTGTCATTCTGAAGCGCGTTGCTGACGCCGTTCGCGATGGCGATCCGATCCGAGCCGTGATCCGTGGCAGCGGATGCAACCAAGACGGCCACACAAAGGGCTTCACCATCCCCAGTGTTGAGGCGCAAGCCTCTCTTATCGAGGAGACGTACCGCAAAGCAGGTCTTTCACTTGCAGAGACGCGTTACGTAGAGGCCCACGGGACCGGCACCCAGGCGGGCGACACGTGTGAGATGGAGGGTATCGCACGAACATTCGGCCAGCACCGGGGCGACTCAGATGATCTGCTAGTCGGATCTGTCAAGTCAAATATTGGACATCTCGAAGCTTGCGCTGGACTGGCCTCGCTCATAAAGTGCATCTTCATTCTGGAAACAGGCGTGATACCACCGACGCCCAGTGTCCGCGTTCTCAACCCCAAGATCCGCTGGGAGGAATGGCATCTCAAGGTTCCCTCGAAACAAACTCCTTGGCCAACCGACGGCCTACGGCGAGTGAGCACACAGGGTTTCGGATACGGTGGTACAAACGCCCATCTGATTCTCGACGATGC
>Metarhizium_rileyi_RCEF_4871___hblock__1501__2501_3___417
CTGGGAGGAATGGCATCTCAAGGTTCCCTCGAAACAAACTCCTTGGCCAACCGACGGCCTACGGCGAGTGAGCACACAGGGTTTCGGATACGGTGGTACAAACGCCCATCTGATTCTCGACGATGCAGCCCACTATCTCGAGGGGCGAAGTCTCAGGGGTCATCATTACACTCGCACACATCCTCAGGCGCAGAGGCTTTTGACCTCTGCAATCCACGGGGCTTCGCCAAAGGAACAGCTGCCGCGTTTGTTTCTGTTCCGCGCGAATGATCGTGAGGGCCTTGGGCGTGTCCGGGCGTCTTTGGCACAACATCTCGACCAACTCCTGCCCTCGTGGTCCCAGGACTCGAGCGGCCGTGATGCATACCTCCAGAACTTGGCCTTTACCCTCGCCAGCCGACGATCCAATCTCAAATGGCAGACGTATGCCACGGCTTCTACCCCGGACGAGTTGCTTCAAGTGCTCAAGACCAAGGGCGACGCATGGGCGAGTCCCGAGGCTCGCCTTGCCGCGTCATCCCCCCGTCTTGGCTTTATTTTCACCGGCCAGGGCGCTCAATGGGCTCGCATGGGTGTTGAGCTCATGGGATATCCCGTGTTTCGCCAAAGCGTCGAG
>Metarhizium_rileyi_RCEF_4871___hblock__2001__3001_5___418
CCAATCTCAAATGGCAGACGTATGCCACGGCTTCTACCCCGGACGAGTTGCTTCAAGTGCTCAAGACCAAGGGCGACGCATGGGCGAGTCCCGAGGCTCGCCTTGCCGCGTCATCCCCCCGTCTTGGCTTTATTTTCACCGGCCAGGGCGCTCAATGGGCTCGCATGGGTGTTGAGCTCATGGGATATCCCGTGTTTCGCCAAAGCGTCGAGGAGTCGGAGCACTTCCTGCGCGAGACTCTCGGCTGTCCCTGGTCTGCCATCGATGAGCTGGCCAAGCCGCAGACCACGTCCCGTCTCTCCGAGGCAGCCTACAGTCAGACGCTGTGCACCGTACTTCAAATTGCCATTGTAGACTTGCTTCAAGACTGGAATGTCTCTCCCACTCGCGTTGCCGGGCACTCAAGTGGCGAAATAGCGGCGGCATATTGCCTAGGCGCCCTGACCAAGCAGGACAGTCTGAGAGTCGCCTACTACCGAGGAATCCTGTCGTCAGAGATGCAAGAAACACACAAGGACCAAAAGGGAGCCATGATGGCCATCGGGGCCTCCCCCGAGACGGTAGCACAGTGGTTGGCACAGCTGACTCGGGGAAAAGTCGTCGTTGCCTGCATCAACTCGCCGACGAGTGT
>Metarhizium_rileyi_RCEF_4871___hblock__501__1501_9___419
GCCGCCTTTGATGCCAACTTCTTCAACCTCTCCAAGGTCGAGGCGGAGTCCATGGACCCCCAGCAGCGCATCGTCATGGAGGTGACGTACGAGTCCATGGAGAGCGCAGGGCTCCGCGTCGACCGGCTCGCTGGCTCTCGCACCGGCGTCTTCATGGCCAGTTTCACCAGCGACTACCGAGAAATGCTCTATCGTGATGCTGAGACGGCGCCTCTCTACACCGCGACGGGCACTAGCAACACATCAACCTCGAACCGTGTCTCGTGGTTTTTCGACTTGCGCGGGCCTAGCTTTACCGTGAACACAGCCTGCTCCTCCAGTCTGGTAGCATGCCATCTCGCCTGCCAGAGTCTGTGGAATGGCGAGACGGAGAGCGCCATCGTCGGCGGCACCAGCCTGCTGCTCAACCCCGACATGTTTCTGTACCTCTCCAACCAGCGGTTCCTGGCCCCCGACGGCCAGTGCAAAAGCTTCGACGAGTCCGGCGACGGCTACGCCAGAGGTGATGGCATCGGCGTTGTCATTCTGAAGCGCGTTGCTGACGCCGTTCGCGATGGCGATCCGATCCGAGCCGTGATCCGTGGCAGCGGATGCAACCAAGACGGCCACACAAAGGGCTTCACCATCCCC
>Metarhizium_robertsii_ARSEF_23___hblock__1001__2001_3___420
CTTTCCAACCAGCAGTTTCTGGCCCCCGACGGCCAGTGCAAGAGCTTTGACGAGTCGGGCGACGGCTACGCCAGgggcgacggcatcggcgtcgtcattCTGAAGCGAGTTGCCGACGCCCTCCGCGACGGCGACCCGATCCGCGCCGTCATCCGTGGCAGCGGGTGCAACCAGGACGGCCATACAAAGGGCTTCACCATCCCCAGCGTCGAGGCGCAAGCCTCCCTCATTGCAGAAACGTACCGCAACGCCGGTCTCTCGCTTGCAGAGACGCGCTACGTCGAGGCTCACGGAACGGGCACCCAGGCCGGCGACACGCGTGAGATGGAAGGCATTGCCCGCACATTCAGCCAGCACCGCACGGCGTCGGACGAGCTGCTAGTGGGATCAGTCAAGGCAAATATCGGACATCTCGAAGCCTGCGCGGGACTGGCCTCGCTCATAAAGTGCGTCTACATCCTGGAAACGGGCGTGATACCCCCGACGCCGAGCGTCCGCGTCTTGAACCCCAAGATCCGCTGGGAGGAATGGCATCTCAAGGTGCCTGCGACACAAACAATTTGGCCGACCGAGGGCCTGCGGCGGATCAGCACCCAGGGTTTTGGATATGGCGGTACAAACGCACATCTGAttctcgacgacgc
>Metarhizium_robertsii_ARSEF_23___hblock__1501__2501_3___421
CTGGGAGGAATGGCATCTCAAGGTGCCTGCGACACAAACAATTTGGCCGACCGAGGGCCTGCGGCGGATCAGCACCCAGGGTTTTGGATATGGCGGTACAAACGCACATCTGAttctcgacgacgcggcCCATTATCTCGAGGCACGCAAACTCAGGGGCCACCACTACACCCGTACACATCCCCAGACACGGAGACTTTTGACCTCGGCAATGCATGAAGCCGTGTCAAACGACCAGCCGCCACGGTTATTTCTGTTCCGCGCAAACGATCGCGAGGGCCTGGGGCGCGTCCGCTCGTCGCTGGCCCAACATCTCGAGCAGCTCCTCAAGTCGTGGCCGCAGGATTCGAGAGACGGCGGCGCATACCTACACAATCTGGCCTTCACCCTGGCCAGTCGACGGTCCCATCTCCAATGGCAGACGTAcgccacggcctcgacgccctcggaGCTGCTCCAAGCGCTCCAGCACGAGGGCGGCGCGTGGGCGGCTCCCGAGACtcgcctcgccgcctcgccccCCCGGctcggcttcatcttcaccggccaGGGCGCGCAGTGGGCTCGCATGGGCGTCGAGCTGATGGCGTACCCCGTGTTCCGCCAGAGCGTCGAG
>Metarhizium_robertsii_ARSEF_23___hblock__2001__3001_5___422
CCCATCTCCAATGGCAGACGTAcgccacggcctcgacgccctcggaGCTGCTCCAAGCGCTCCAGCACGAGGGCGGCGCGTGGGCGGCTCCCGAGACtcgcctcgccgcctcgccccCCCGGctcggcttcatcttcaccggccaGGGCGCGCAGTGGGCTCGCATGGGCGTCGAGCTGATGGCGTACCCCGTGTTCCGCCAGAGCGTCGAGGCTTCGGACGAGTTTCTGCGCAGCGCCCTCGGGTGCCCCTGGTctgccgtcgacgagctggccaagccgCCGGCCACGTCGCGGCTCTCCGAGGCGGCCTACAGCCAGACGCTCTGCACGGTTCTCCAAATCGCCACCGTCGACCTGCTCGAGGACTGGAACGTCTGTCCCACGCGCGTGGCCGGGCACTCGAGCGGCGAGATCGCCGCCGCCTACTGCCTGGGCGCCCTGACCAAGCACGACAGTCTGCGGGTGGCCTACTACCGCGGGATTCTGTCCTcggagatgcagcagacaCACGGGGATCGCAAGggagccatgatggccgTCGGGGCTTCCCCCGAAGAGGTCGAGGCgtggctggccaagctgaCCCGAGGAcgagtcgtcgtcgcctgCATCAACTCGCCGACCAGCGT
>Metarhizium_robertsii_ARSEF_23___hblock__2501__3501_4___423
aagctgaCCCGAGGAcgagtcgtcgtcgcctgCATCAACTCGCCGACCAGCGTCACGGCATCCGGGGACGCCGCGGGCATCGACGAGCTTCTCGCCATGGTCCAACAGGCCGGCGTGTTTGGGCGCAAGCTGCAGGTGGACGTGGCCTATCACtctcaccacatgcagtcgGTTTCTTCCGCGTACGCTGAGCTCCTCAAGGATCTtgcgccgctgccggcgcGTCCGGGACGCACCATGCACTCGAGCGTCTTGGGCCGTGTCATCGACGCCGCGGAGCTCGGCTCCTCCAACTGGGTGCAAAACCTCGTCTCCCCGGTGCGCTTCTCCGAAGCCGTGTCGAGCCTCCTCTCCGCCGGGGACAAGCCGGCCGTCGATGTGCTCGTTGAGATTGGGCCGCACGCCGCGCTCAAGGGGCCCGTCCAGCAGATCCTCCAGGC
>Metarhizium_robertsii_ARSEF_23___hblock__501__1501_2___424
ACGGCCTGCTCGTCCAGTCTGGTCGCCTGCCATCTCGCCTGCCAAAGCCTATGGAGCGGCGAGACGGAGAgcgccattgtcggcggcaCCAGCCTGCTGCTGAACCCCGACATGTTCCTGTACCTTTCCAACCAGCAGTTTCTGGCCCCCGACGGCCAGTGCAAGAGCTTTGACGAGTCGGGCGACGGCTACGCCAGgggcgacggcatcggcgtcgtcattCTGAAGCGAGTTGCCGACGCCCTCCGCGACGGCGACCCGATCCGCGCCGTCATCCGTGGCAGCGGGTGCAACCAGGACGGCCATACAAAGGGCTTCACCATCCCCAGCGTCGAGGCGCAAGCCTCCCTCATTGCAGAAACGTACCGCAACGCCGGTCTCTCGCTTGCAGAGACGCGCTACGTCGAGGCTCACGGAACG
>Metarhizium_robertsii_ARSEF_23___hblock__501__1501_9___425
GCCGCCTTTGAcgccaacttcttcaacctCTCCAAGGTCGAGGCCGAGTCCATGGACCCCCAGCAGCGCATCATCATGGAGGTGACGTACGAGTCCATGGAGAGCGCCGGCCTCCGCGTCGACCAGCTCGCGGGCTCGCGGACGGGCGTCTTCATGGCCAGCTTCACGAGCGACTACCGCGAGATGCTGTACCGCGATGCCGAGACGGCGCCTCTCTACACCGCAACGGGCACCAGCAACACGTCGACCTCGAACCGCGTCTCGTGGTTCTTCGACCTGCGCGGGCCCAGCTTCACCGTCAACACGGCCTGCTCGTCCAGTCTGGTCGCCTGCCATCTCGCCTGCCAAAGCCTATGGAGCGGCGAGACGGAGAgcgccattgtcggcggcaCCAGCCTGCTGCTGAACCCCGACATGTTCCTGTACCTTTCCAACCAGCAGTTTCTGGCCCCCGACGGCCAGTGCAAGAGCTTTGACGAGTCGGGCGACGGCTACGCCAGgggcgacggcatcggcgtcgtcattCTGAAGCGAGTTGCCGACGCCCTCCGCGACGGCGACCCGATCCGCGCCGTCATCCGTGGCAGCGGGTGCAACCAGGACGGCCATACAAAGGGCTTCACCATCCCC
>Microdochium_bolleyi___hblock__2001__3001_19___426
ATGTGCGGCGAGTGGTAGGCCCGGCCGGTGCGCAGCGCCCGCGCGAATACGCCGTCGGCGTCGAGCTTCTGCCGGAGCCGGTCAATGCCCTCGTCGGTGCCGCTGAGTGTCACGCTGCTCGGGGAGTTCTCGCAGGCAATGATGACGTCCTCGGCCGGCACGCCCTCGAGGTACGGGGCCACGTCGTCGGCTCCGAGCCCGACGGCCATCATGGACCCAGCTGGCGCGGCCTGCTTGACCGCCAGACCGCGGTAAAAGGCCGCGAGGATGGCCTCGGGGGCAGAGACGAGGCCGGCCGCGTAGGCGGCTCCGATCTCGCCCGAGGAGTGGCCGACACTGACGGCCGGCTCGATGCCCCATTCCTCGAGCACCGCGACGAGCGCGATCTGGATGGCTGTGCAGATGGGCTGCGCGATCTCGGCCTCGCCCAGGCGCTCGGGCTGCTGCCTGGCCGTCATGATCATCTGCTCGAGTGTCCAGGCGGGCCGGGGCTCGACGATACGCTGCAGCACCGCGTCCAGGTCGGCGATGGTTTGGCGGAACGTCGGGAAGTGCTGCATCGCCTCGACGGCCACGCCGGCCCACTGCGCGCCCTGGCCCGTGAAGACGAAGCC
>Monosporascus_cannonballus___hblock__2001__3001_19___427
ATATGGTGCGAGTGATAAGCCTTGCCATTAGTCTTGACATTACGGGAAAAAATACCGGCCGCGTCAAGCTTGGACTTCACTGTCTTGAGGGCATCTTCATCTCCGGAGAGAGTCACAAGCTGCGGGGAGTTGTGACATGCAACAACAACCTTACCCTCGACGTCGGCCAGGTAGGGTTCCACAGATTCGACCCCCAGTCCAACAGCCAACATAGCACCGCTAGTGTTAACATCCTTCGTAACCTTACCGCGGTAGTAAGCTGCAACGATAGCCTCATCTGCAGAGATCAAACCAGCAGCGTAGCTAGCGGCAATCTCCCCTGATGAGTGGCCAACGGTGACCATTGGTCGGATGCCCCAAGCCTCAAGCAGCTGCACAGTAGCGATCTGGATAGCCGTACATAACGGCTGCGAGAATTCGGCTTCGTTAACGGGCGAGGTCTCAGGATATTCGAGAAGGACGTCTTCGATGGACCACTCTGGCCCATCGTGCAGCTCTTCAAGAACAAGGTCAAGGGCACGGATAGAACCGAGGAAACCAGGACAGTATGTCATCAGCTCGGCCCCCATACGGGCCCACTGTGCCCCTTGGCCAGTAAAGACGAAGCC
>Monosporascus_sp._CRB-8-3___hblock__2501__3501_14___428
CCATGTTACGCACCCAGTAGCTGGGCAGAACCAACTCGCTCACATCGATTTGCTCACCCGTGACAGACGAATAGAATGGCACTTTGGGTTGAAAAGTCTTAGCTTTTGTACTGCGATCCGTCGAGTGTGCTAATTCCAGACCCTCCAGACTCTTTTCGTAATCCGCTGCAACAGCCTGCATGTGATGGCTGTGGTAAGCTACCTTCACTCGCAGCATCCTCGCAAAGACGCCCTCATCGTGCAATGCAGCGGCGAGCTTGTCTAGGGCATCGACATGACCAGACACAGTAACCGAGGACGGCGAGTTGATACATGCAACGACAAGGGCTCTGTCGTGTGTGGTAACAATCTTGTCAATGCGCTCCTGGGCTTCGGAGCGGCCCAGGCCAACCGCCATCATACCCCCTACGTTTGCCTTGATGGTTGCTGTGTACAGGCCGCGGAAGTATGCTGCCTTCAGTGCAGCCTCAAACGTTAGTGCCCCAACTGCATAGGCTGCGGCTATCTCTCCACTGGAGTGTCC
>Monosporascus_sp._CRB-9-2___hblock__1501__2501_14___429
CCCTGACCCGTGAAGACGAATCCAACGGTGGGTGTCTTCTTGCTCGTGGCGACGATGAGGCCATCGAGATTGTCATTCTTCAAGTCTGCATGCTTTACCACGGTAAAACCACGAGTCGGAAAGGCGGTGCGGCGATTTCCTAGGGTATATGCTAGGTCCAATAAGTTATAGCTCTTAGCGGCGGCGCTGTGAGCTGCATAATTCCTCTGCAGCGCCGGTTTGTCGTGGGCAGAGAACATCAGGAGGAATGGCCTGTTGCGCTCAAATGTCGCTCGAGGAACCTTGGGCAATTTCAAGGACGGCATCAGGTACTTGTACGTTTGCTTCTGTGTCAGGAGCGAATCGGCGCTCTCCACGATAATGTGGGCGTTGGTGC
>Monosporascus_sp._GIB2___hblock__2001__3001_19___430
ATGTGGTGTGAGTGGTAGGCCGCTTGTACTTTCAGAGGTCGAGCGAAAATTCCCTCCTTTTCCAGCATGTCGCGAGCCTCGGCGACGGCCTCGCTGTCACCCGATACGGTGACGCTGGTGGGCGAGTTCACACAGGCCACCACGCAACTTCCGTGGCGAACTCGGTCGACAAACTCCTGAGCTCGGCTCCTAGACGCTCCCACCGCCATCATGGACCCGGGCTTGCTGCCTTTCTGTTCTTGCTGTGAGCAAAGCAATCCACGATAGTAGGCTGCTTTCCACGCGTCCTCTTTCGTCAGGGCCCCTAGAGAGTAAGCCGCTCCTATCTCGCCGCTGGAATGGCCCACCACCGCGACAGGCTGGACGTTCCACGACGCCAACAGGTCCACGAGGGCAACCTGGACGATCGTGCACAGCGGCTGGCTGTACAGGGGCTGGTGGACTTTGGTCTCGGATTCGGCCCTGGCGAGCTCCACCGACGCCAACCAAGGGCATAGCAAGTGTTGGGTGAGATACGCATCGGCTTCTTCGATGCTCCGACGGAACACGCCGAATTGTCTGAGCTCGACGCCCATGCGAGCCCACTGTGCGCCTTGGCCAGTGAAGACGAAGCC
>Monosporascus_sp._GIB2___hblock__2501__3501_18___431
GAAGAGCACAGGCGAGATTAGGTTACGAACCCAGTTTACGGGCCCCAGCTCATCAGGGTCGATGACGTCGCCAGTGACGCTTGAGTACATGCTACGTCCAGCATGGCCCGGCAGTGTCTCCATGGTACTGAGTGCTTCGAGGTAAACACTGGCCAAGGGCGCCATGTGGTGTGAGTGGTAGGCCGCTTGTACTTTCAGAGGTCGAGCGAAAATTCCCTCCTTTTCCAGCATGTCGCGAGCCTCGGCGACGGCCTCGCTGTCACCCGATACGGTGACGCTGGTGGGCGAGTTCACACAGGCCACCACGCAACTTCCGTGGCGAACTCGGTCGACAAACTCCTGAGCTCGGCTCCTAGACGCTCCCACCGCCATCATGGACCCGGGCTTGCTGCCTTTCTGTTCTTGCTGTGAGCAAAGCAATCCACGATAGTAGGCTGCTTTCCACGCGTCCTCTTTCGTCAGGGCCCCTAGAGAGTAAGCCGCTCCTATCTCGCCGCTGGAATGG
>Monosporascus_sp._GIB2___hblock__2501__3501_18___432
GAAGCGGACAGGCGAGACCAGATTGTGCACCCAGTAGTCCCGGGTGATGGGCTTGTCTCCGAGATCCTCGCCCGTGATAGAGGAGGCCATGCTGATATTGGATACAGGCACGCCACCGGATACATCCTTCAGAGCCTCGTGGTATTTTTCAGCAACTTGGAGCATCTGAGGCGAGTGGTAGGCAGCTCCCCCGGTACGGAGAAGTCGATTCCAGACATCCTGCTCGTCTAGTCGCTGCTTTAAGGAGTTAATGACATCTTCATCTCCAGATACTGTCACGCTCTCAGGGCTGTTGAAGCAGGCAATGGCTATCCTACTGGAAGCAGCAGCACCCAGCTGGTCGATGGACTGCTTAACAGTCGTCGCTGATGCCCCGACAGCTATCATGGCGCCGGCCTTGCCCTTGTTTTCCTTTCTCAGATCGCTGGTTAGCCGACCACGGTGATATGCCACCGTCATGGCATCCTCGAACGAGATGGCTTCGGCGCAGTACGCGGCAGCAATCTCGCCGCTAGAATGG
>Monosporascus_sp._MC13-8B___hblock__2001__3001_19___433
ATATGGTGCGAGTGATAAGCCTTGCCATTAGTCTTGACATTACGGGAAAAAATACCGGCCGCGTCAAGCTTGGACTTCACTGTCTTGAGGGCATCTTCATCTCCGGAGAGAGTCACAAGCTGCGGGGAGTTGTGACATGCAACAACAACCTTACCCTCGACGTCGGCCAGGTAGGGTTCCACAGATTCGACCCCCAGTCCAACAGCCAACATAGCACCGCTAGTGTTAACATCCTTCGTAACCTTACCGCGGTAGTAAGCTGCAACGATAGCCTCATCTGCAGAGATCAAACCAGCAGCGTAGCTAGCGGCAATCTCCCCTGATGAGTGGCCAACGGTGACCATTGGTCGGATGCCCCAAGCCTCAAGCAGCTGCACAGTAGCGATCTGGATAGCCGTACATAACGGCTGCGAGAATTCGGCTTCGTTAACGGGCGAGGTCTCAGGATATTCGAGAAGGACGTCTTCGATGGACCACTCTGGCCCATCGTGCAGCTCTTCAAGAACAAGGTCAAGGGCACGGATAGAACCGAGGAAACCAGGACAGTATGTCATCAGCTCGGCCCCCATACGGGCCCACTGTGCCCCTTGGCCAGTAAAGACGAAGCC
>Monosporascus_sp._MG133___hblock__1501__2501_14___434
CCCTGACCCGTGAAGACGAATCCAACGGTGGGCGTCTTCTTGCTCGTGGCGACGACGAGGCCATCGAGATTGCCATTCTTCAAGTCTGCATGTTTTACCACGGTAAACCCACGGGTCGGAAAGGCAGTGCGGCGATTTCCCAGGGTATATGCTAGGTCCAACAAGTTATAGCTCTTAGCGGCGGCGCTGTGAGCTGCAGAATTCCTCTGCAGCGCCGGTTTGTCGTGAGCAGAGAACATCAGGAGGAATGGTCTGTTACGCTCAAATGTCGCTCGGGGAGCCTTGGGCGATTTCGAGGACGGCATCAGGTACTTGTATGTTTGCTTCTGTGTCAGGAGCGAATCGGCGCTCTCCACGATAATGTGGGCATTGGTGC
>Monosporascus_sp._mg162___hblock__2001__3001_19___438
GGCTTCGTCTTCACGGGCCAAGGCGCACAGTGGGCTCGCATGGGCGTCGAGCTCAGGCGGTTCGGCGTGTTCCGTCGGAGCATCGAAGAAGCCGATACATATCTCAGCCAACGCCTGCTATGCCCTTGGTCGGCGTCGGTGGAGCTCGGCAGGGCCGAATCTGAGACAAAAATCCACCAGCCCCTCTACAGCCAGCCGCTGTGCACCATCGTCCAGGTTGCTCTCGTGGACCTGTTGGCGTCATGGAACGTCCAACCTGTCGCGGTGGTGGGCCATTCCAGCGGCGAGATGGGAGCGGCTTACTCTCTCGGGGCCATGACGAAAGAGGACGCGTGGAAAGCAGCCTACTATCGTGGATTGCTTTGCTCACAGCAAGAACAGAAAGGCAGCAAGCCCGGGTCTATGATGACGGTGGGAGCGTCTAGGAGCCGAGCTCAGGAGTTTGTCGACCGAGTTCGTCACGGAAGTTGTGTGGTGGCCTGTGTGAACTCGCCCACCAGCGTTACTGTATCGGGTGACAGTGAGGCCGTCGCCGAGGTTCGTGACATGCTCGAAAAGGTGGGCATTTTCGCTCGACCTCTGAAAGTACAAGCGGCCTACCACTCGCACCACAT
>Monosporascus_sp._mg162___hblock__2501__3501_18___439
CCATTCCAGCGGCGAGATGGGAGCGGCTTACTCTCTCGGGGCCATGACGAAAGAGGACGCGTGGAAAGCAGCCTACTATCGTGGATTGCTTTGCTCACAGCAAGAACAGAAAGGCAGCAAGCCCGGGTCTATGATGACGGTGGGAGCGTCTAGGAGCCGAGCTCAGGAGTTTGTCGACCGAGTTCGTCACGGAAGTTGTGTGGTGGCCTGTGTGAACTCGCCCACCAGCGTTACTGTATCGGGTGACAGTGAGGCCGTCGCCGAGGTTCGTGACATGCTCGAAAAGGTGGGCATTTTCGCTCGACCTCTGAAAGTACAAGCGGCCTACCACTCGCACCACATGGTTCCCTTGGCCAGTGCTTACCTCGAGGCCCTCAGTACCATGGAGACACTGCCGGGTCATGCCGGACGTCGCATGTACTCAAGCGTCATTGGCGACGTCATCGACCCTGACGAGCTGGGGCCCGTGAACTGGGTTCGTAACCTAATCTCGCCTGTCCTCTTC
>Mytilinidion_resinicola___hblock__1001__2001_15___440
AACCAGGACGGCCACACCAAGGGATTTACGGTCCCGAGCGCTGACGCGCAAGCGACGCTCATCGCGGACGTCTATCGGAGTGCAGGTTTGGACTTCAACAACACTGGCTATGTCGAAGCCCACGTAGGTCACTTCTGCTGTTTTGGTCACGGGGTTGAGGCTAATCGAGTTGTTAGGGCACCGGCACGCAAGCTGGCGACGTACAGGAGACAACAGCGCTAGCCAGGACCATTGCTGCTACCCACACATCGCAAAACAAGCTCATCATTGGCTCAGTGAAATCAAATGTATGTCCAATGGCCTTTGTCCGCGATTGACGACTGACCGCATCTAGATTGGCCATCTCGAGGCAGCTGCCGGCATCGCCGGCATTATCAAAGCCGTTCTAATTCTCGAAACTGGCTTGATCCCGCCCAGCATCAACTTTAAGAAAGGAAACCCGAAGATCAAATTCGAGGAGTGGAAGCTCCAGGTCGCAACAAAGCTGACACCATGGCCTACCAACGGCCTACGGCGCGTCAGTACCAATTCGTTCGGATACGGCGGGACCAATGCTCATGCCATCCTCGACGA
>Mytilinidion_resinicola___hblock__1501__2501_13___441
GATCCCGCCCAGCATCAACTTTAAGAAAGGAAACCCGAAGATCAAATTCGAGGAGTGGAAGCTCCAGGTCGCAACAAAGCTGACACCATGGCCTACCAACGGCCTACGGCGCGTCAGTACCAATTCGTTCGGATACGGCGGGACCAATGCTCATGCCATCCTCGACGACGCTACTTCCTACCTTCAAGGACGAGGCATCTCCCCGATCCCGCACGTTGCTTCGAATGACCGCTCGGGACCGCGGCTATTCGTTTTGAGCGCTCAGGACAAGGAGGGCCTCAAGCGCGTGAAAGAGCCCTTGGCACAATACGTCGAGGGCAAAAATGCCAAACAGACCAACGAGTTCCTCTCCCAGCTGGCATACACGTTGAGTGATCGGCGATCTCACCTCCAATGGAAAACATACGCAGTGGCCTCATCGCCTGATCAGCTTGCTGAGACGCTGAACAGTGACGAAAATCCAGCATTGATCGCGCAGTCCTCTCGACAGCCCCGGCTCGGGTTTATCTTCACTGGTCA
>Mytilinidion_resinicola___hblock__2001__3001_13___442
GTTTATCTTCACTGGTCAAGGAGCGCAGTGGCCCGGAATGGGTATGCAGCTTATGGCCTACCCCGTCTTCCGAGAAAGCGTAGCTGCGGCCGATCGCTATCTGCAGGAGGTGTGTGAATGCCCCTGGTCGGCGACAGAAGAGCTGGAGAAGAGCAAAACGAGCTCGCGGCTGCACTTAGCTGAGTTCAGCCAAGCGCTCTGCACTGTGTTGCAAGTTGCTCTAGTCGACCTCCTCCGGACTTGGGGAATCCTTCCTTCCGCGGTTGCTGGCCATTCCAGCGGCGAGATCGCGGCGGCCTATGCCATGGGCGCCTTAACCAAAGAAGATGCATGGCGGGTGGCCTATTACCGCGGCGTTCTTTCTACTAAGATGAAGACTAACTCCCCCGACCTTAAAGGCTCTATGATGGCGGCCGGTCTCTCTCCCGAGAAGGCTGAGGAATGGTTTGCTAAGGTGACGGAGGGAGAGCTGGTGGTGGCCTGCATTAACTCACCGACTAGTGTGA
>Mytilinidion_resinicola___hblock__2501__3501_17___443
GAGAAGGCTGAGGAATGGTTTGCTAAGGTGACGGAGGGAGAGCTGGTGGTGGCCTGCATTAACTCACCGACTAGTGTGACTATTTCCGGAGACACCGCTGGCATTGAGCAACTGCTTGGGATGCTCCAGAAAGCAGGTGTGTTTGCGCGGAAGCTCCAGGTTGACACCGCCTACCACTCCCCCCATATGCAGACGGTGGCGCAAGACTACTATATGCTTCTATCGGATCTTGTCCCCTTAGTTCCAGACGGGGATTGCATAATGCACTCCAGTGTCGAGGGCTCTATCATCGAGGCCGAGCAGCTGGGGGCGGTTAACTGGGTGCGCAATCTCATCTCGCCCGTCCAGTTCTCCACAGCGGTGTACGACATGCTGCGACCAGTGAGAGACGGCAAGCGCGCAGATGAGAATGCAGTGGACCTGCTGATCGAGCTTGGACCGCATTCCGCTCTCCAGGGGCCGGCGACGCAGACGCTCAAGGCACACAACATCACCAACATCCCATACCAGTCG
>Mytilinidion_resinicola___hblock__2501__3501_6___444
CCATTCCAGCGGCGAGATCGCGGCGGCCTATGCCATGGGCGCCTTAACCAAAGAAGATGCATGGCGGGTGGCCTATTACCGCGGCGTTCTTTCTACTAAGATGAAGACTAACTCCCCCGACCTTAAAGGCTCTATGATGGCGGCCGGTCTCTCTCCCGAGAAGGCTGAGGAATGGTTTGCTAAGGTGACGGAGGGAGAGCTGGTGGTGGCCTGCATTAACTCACCGACTAGTGTGACTATTTCCGGAGACACCGCTGGCATTGAGCAACTGCTTGGGATGCTCCAGAAAGCAGGTGTGTTTGCGCGGAAGCTCCAGGTTGACACCGCCTACCACTCCCCCCATATGCAGACGGTGGCGCAAGACTACTATATGCTTCTATCGGATCTTGTCCCCTTAGTTCCAGACGGGGATTGCATAATGCACTCCAGTGTCGAGGGCTCTATCATCGAGGCCGAGCAGCTGGGGGCGGTTAACTGGGTGCGCAATCTCATCTCGCCCGTCCAGTTC
>Mytilinidion_resinicola___hblock__501__1501_11___445
TCTGCCGAAGAACGATGTCGAGGCCACGGATCCACAGCAAAGAATCATGATGGAGGTCGCCTACGAAGCCCTGGAACGTGCTGGCCTGCCCCTTAGCAAGATCGCTGGAACTAAAACAGGGGTGTTCATGGGCTCGTTCACCAGCGACTACAGAGAAGGCATGTTAAGGGATCCGGACAATCTCCCTGCCAACACTGCAACGGCATCACCCACAACGGCACTGTCGGCCCGCATGTCATGGCTGTGGGATTTGCGCGGCCCATGCTTCACTTTGGATACGGCATGCTCGTCCAGTCTAGTGGCATTGCATCTAGCGTGTCAGAGCTTGCGGACGGGAGAGTCTGATTATGCGATCGTAGGCGGGACTTCGTTACTGCTCAATCCGGAATGGTTCATGAACCTCTCCGGCCAGGGGTTCATTTCGCCTGATGGAAAGTGCAAGAGTTTCGACGAGTCTG
>Neurospora_crassa_OR74A___hblock__1001__2001_19___446
CATTTGTGCCACCAAAACCAAAATTATTGACACTGATGTACTTTTTGCCGCGCGGCCACGGCCTCTGGGTCACCGGGACCTCTAAATTCCATTCTTTCCAGGGGATCCTCGGGTTTGGCTGCTTAAAATCATGGTTTGGAAGGATGAAGCCCCGCTCAAGCATAAGGGCTGCTTTAATGACACCGGCAATACCTGGAGACGGAGAAGCAGGAACAAATCAGTATCGAATACGGCAGCCAATGTTTAAGTGTAGCGTAGTAATGACATACCGGAGGCCCCTTCCAGATGGCCAATGTTGGATTTCACAGAGCCGATCCATAGGGGGTTGCGTGGGCTTCTCTCTTGACCTAAAACATTGTGAATGGCAGTGGCTTCGATGGGATCACCAACCCTAGTGCCAGTTCCATGGGCCTCGACGAAGCCGCACAAATTCGGGTCGAGGCCAGCCCTGCCATATACTTTGCGTATGAGGTCCTCTTCAGATCGATAATGGGGGGTCAGTTTCTCATCCAAGTCAGATCAATTATCGTGGCTCTGGGTGCTGACTGACCTTGCGCTGGCCCATGTGGCACAGTGATGCCGGGCGTCTTGCCATCTTGGTTGAGACCAGTTGCGGCAATGACTGCCCTGATGGGATCCTTGTCCTTTATGGCTTGGTCCAGTGGCTTCAGG
>Neurospora_crassa_OR74A___hblock__2001__3001_18___447
GGAATGGTAAGCGACGTCGACGACCAGACGCCTGTTGAACAGCTGCCTCTTCTCGCAAATCCTCTCCAATTCGGCCAAGGCAGGTTCATCGCCGGAAATAGTTAAACTGGAAGGACTATTGTAGCAAGCAATTCGGACTTCCTTCGCTTGTAGTCCTTCGATAAGGGTTGTGAATTCCTTCTTGCTTCCTCCAACCGCCATCATGCGACCCTGAAGCTCAGGGTACTTCGTTTTGAGGATAGGAATCAGTCTACCTCGATGATAGGCAATTGCCATGGCAGATTCAAATTCAATGATGCCCGCAGCATATGCAGCAGCGATCTCACCACTCGAGTGGCCTGCAACAGCAGTTGGCCGCAGGCCCCAGCCTCGTAGCAAGTTAACAAGTGCTAGTTGTACTGCAGTACATGATGGTTGGCTAATGTGTGCCTCACTGATCCCGCTGGTTTTGGCATCTCTTCCGAGTTCCTCTGCCAGAGTATTGATTGAGTTAGTGATATCCTGCCATATATCTTTTTGGAACCTTGTGTTGGCGACCCATGCTTACCAACAAGTGACCATTCCGCCCCGAAAGCGATTAAACAGGCATCAGCCTGCAAAATACTCGCACTGAACGTTGGATACTGCTCGTACAATTCCCGACCCATGGCATACCATTGAGCACCCTGACCGGT
>Neurospora_crassa_OR74A___hblock__501__1501_7___448
CTTGGTCCAGTGGCTTCAGGACAATCATGCCACAGCCCTCTCCACGGCCAAACCCCGTGCCGCGATTGTCAAAAGAAAATGAACGGCCGGCATCCGAGAGCAGTCTGTGACCGTGATGGTCAGAACATTGGAACGATCAGGTGCAACCGATCAGGCGACGCTACGATAGCAGAGGAAGCCTTGCTGGTGGTATTAGACTCACCTGCAAGTCGAAAAGGAGATCCAGAACTCGGGAAGCATGTTGAGGTGACAGCCGCCGACCAAAGCGGCGCTAGATTCACCGGTTCGCAAGCTCTGGCAAGCCAGGTGTATGGCTACCATGCTAGAGGAGCATGCTGTATCGGCCGTGAAACTGGGGCCTCGTAGGTCGAAGAAGTGGGATATGCGGTTGGACTGCATGGCATATGCACAACCTTTTCAAGCCAATGTACAAAGCAGAGTGTCAGCCTTGCAAGGTCGTTGACGTCGCTACCATGTGTATTTTCGATGGAGGGAACTAAAGAGACTTACCGGTCGCCTGGTGCATAGGTATGGTATCTGGGTCTCTGAAGAGATGAGATTCGTACTCGGGAAAAGAACCGCCGACAAAAACGCCAACGTCCTTTCCGGCAATGGTATGCTTTGGTATGCCAGCATTTTCGAGGGCTTCAAAGGTGCATTCGAGAAGAAGACGCTGCTGGGGATC
>Neurospora_tetrasperma_FGSC_2509___hblock__1001__2001_19___449
CCTGAAGCCACTGGACCAAGCCATAAAGGACAAGGATCCCATCAGGGCAGTCATTGCCGCAACTGGTCTCAACCAAGATGGCAAGACGCCCGGCATCACTGTGCCACATGGGCCAGCGCAAGGTCAGTCAGCACCCAGAGCCACGATAATTGATCTGACTTGGATGAGAAACTGACCCCCCATTATCAATCTGAAGAGGACCTCATACGCAAAGTATATGGCAGGGCTGGCCTCGACCCGAATTTGTGCGGCTTCGTCGAGGCCCATGGAACTGGCACTAGGGTTGGTGATCCCATCGAAGCCACTGCCATTCACAATGTTTTGGGTCAAGAAAGAAGCCCACGCAACCCTCTATGGATCGGCTCTGTGAAATCCAACATTGGCCATCTGGAAGGGGCCTCCGGTATGTCATTACTACGCTACCCTTAAACATTAGCTGCCGTATTCAATACTAATTTGTTCCTGCTTCTCCGTCTCCAGGTATTGCCGGTGTCATTAAAGCAGCCCTTATGCTTGAGCGTGGCTTCATCCTTCCAAACCATGATTTCAAGCAGCCAAACCCGAGGATCCCCTGGAAAGAATGGAATTTAGAGATCCCGGTGACCCAAAGGCCGTGGCCGCGCGGCAAAAAGTACATCAGTGTCAATAATTTTGGTTTTGGTGGCACAAATG
>Neurospora_tetrasperma_FGSC_2509___hblock__2001__3001_18___450
ACCGGTCAGGGTGCTCAATGGTATGCCATGGGTCGGGAATTGTACGAGCAATATCCAACGTTCAGTGCGAGTATTTTGCAGGCCGATGCCTGTTTAATCGCTCTTGGAGCGGAATGGTCACTTCTTGGTAAGCATGGGTCGCCAACACAAGGTCCCAAAAAGACATATGGCAGGATATCACTAACACAATCAATACTCTGGCAGAGGAACTCGGAAAAGATGCCAAAACCAGCAGGATCAGTGAGGCACACATTAGCCAACCATCATGTACTTCGGTACAACTAGCACTTGTTAACTTGCTACGAGGCTGGGGCCTGCGGCCAACTGCTGTTGCAGGCCACTCGAGTGGTGAGATCGCTGCTGCATATGCTGCGGGCATCATTGACTTTGAATCTGCCATGGCAATTGCCTATCATCGAGGTAGACTGATTCCTATCCTCAAAACGAAGTACCCTGAGCTTCAGGGTCGCATGATGGCGGTTGGAGGAAGTAAGAAGGAATTCACAACCCTTATCGAAGGACTACAAGCGAAGGAAGTCCGGATTGCTTGCTACAACAGTCCTTCCAGTCTAACTATTTCCGGCGATGAACCTGCCTTGGCCGAATTGGAGAGGATTTGCGAGAAGAGGCAGCTGTTCAACAGGCGTCTGGTCGTCGATGTCGCTTACCATTCC
>Neurospora_tetrasperma_FGSC_2509___hblock__501__1501_7___451
GATCCCCAGCAGCGTCTTCTTCTCGAATGCACCTTTGAAGCCCTCGAAAATGCTGGCATACCAAAGCATACCATTGCCGGAAAGGACGTTGGCGTTTTTGTCGGCGGTTCCTTTCCCGAGTACGAATCTCATCTCTTCAGAGACCCAGATACCATACCTATGCACCAGGCAACCGGTAAGTCTCTTTAGTTCCCTCCATCGAAACTACACCTGGTAGTGACGTCAACGACCTTGCAAGGCTGACACTCTGCTTTGTACATTGGCTTGAAAAGGTTGTGCATATGCCATGCAGTCCAACCGCATATCGCACTTCTTCGACCTACGAGGCCCCAGTTTCACGGCCGATACAGCATGCTCCTCTAGCATGGTAGCCATACACCTGGCTTGCCAGAGCTTGCGAACCGGTGAATCTAGCGCCGCTTTGGTCGGCGGCTGTCACCTCAACATGCTTCCCGAGTTCTGGATCTCCTTTTCGACTTGCAGGTGAGTCTAATACAACCAGCAAGGCGTCCCCTGCTATCGTAGTGTCGCCTTATCGGTTGCATCTGATCGTTCCAATGTTCTGACCATCACGGTCACAGACTGCTCTCGGATGCCGGCCGTTCATTTTCTTTTGACAATCGAGGCACGGGGTTTGGCCGTGGAGAGGGCTGTGGCATGATTGTCCTGAAGCCACTGGACCAAG
>Oidiodendron_maius_Zn___hblock__1001__2001_11___452
ACTCAATACGTCGAGGCGCACGGCACCGGCACCAAAGCCGGAGATCCAATCGAGGCTGAGGCGATATATTCCACCATCGGAAAGGGTGCGTCCAGAAAGGGAAAGCTGTGGATGGGAAGTCTCAAGCCCAACGTGAGACTATTTCCGACCCCACTCCTGCACAAGCAAACACTAACACGGTACAAACCAGATTGGCCATCTTGAGCCCGCTGCCGGTGTAGCATCCATAATCAAGAGCGTTCTAGCCTTAGAGCACGGCCTAATCCCACCAAACGTCCACTTCAACAAGCCCAACCCAGCCATACCGTTCGACGAGTGGAACATGGCCGTGCCCACCCAGCTCACCCCGTGGCCTGTGGCCCACACCAAGCGCGCGAGCATCAACGGCTTCGGTATGGGAGGGACGAACGGTCACGTGGTGCTGGAAGCCTTCAACCCAACTCCTGTAGCCAACGGCACCTTGAAGCTGCTCAACGGGAGTCACCCCGTGGCCAAGCCGCATAGCAGGACCCGGCTCTTTGCCTTCAGCAGCC
>Oidiodendron_maius_Zn___hblock__1501__2501_10___453
AAGCCCAACCCAGCCATACCGTTCGACGAGTGGAACATGGCCGTGCCCACCCAGCTCACCCCGTGGCCTGTGGCCCACACCAAGCGCGCGAGCATCAACGGCTTCGGTATGGGAGGGACGAACGGTCACGTGGTGCTGGAAGCCTTCAACCCAACTCCTGTAGCCAACGGCACCTTGAAGCTGCTCAACGGGAGTCACCCCGTGGCCAAGCCGCATAGCAGGACCCGGCTCTTTGCCTTCAGCAGCCACGACCAAGCGGGCTTCAAGCGCAACGCAGCGGCGCTGGTTGAACACCTGACCCGCCTCGGCCCGGCCGCGTCGAGGCCAGAGTATCTGGCCAACCTGGCTCACACCCTCTCCGGGGCGCGGTCCCGTCTCTCGTGGAGGGCCACCTGTGTCGCAGACAGCGCGCCAGAACTCCGCGACTACCTCACCACTCGTCCGGGCGAGGGCGCCTCCCGGGACGCCAGCTCGAGCACTAGCCCGAAGCGCATCGGCTTCGTCTTCACTGG
>Oidiodendron_maius_Zn___hblock__1501__2501_2___454
GACGAGTGGAACATGGCCGTGCCCACCCAGCTCACCCCGTGGCCTGTGGCCCACACCAAGCGCGCGAGCATCAACGGCTTCGGTATGGGAGGGACGAACGGTCACGTGGTGCTGGAAGCCTTCAACCCAACTCCTGTAGCCAACGGCACCTTGAAGCTGCTCAACGGGAGTCACCCCGTGGCCAAGCCGCATAGCAGGACCCGGCTCTTTGCCTTCAGCAGCCACGACCAAGCGGGCTTCAAGCGCAACGCAGCGGCGCTGGTTGAACACCTGACCCGCCTCGGCCCGGCCGCGTCGAGGCCAGAGTATCTGGCCAACCTGGCTCACACCCTCTCCGGGGCGCGGTCCCGTCTCTCGTGGAGGGCCACCTGTGTCGCAGACAGCGCGCCAGAACTCCGCGACTACCTCACCACTCGTCCGGGCGAGGGCGCCTCCCGGGACGCCAGCTCGAGCACTAGCCCGAAGCGCATCGGCTTCGTCTTCACTGGTCAGGGCGC
>Oidiodendron_maius_Zn___hblock__2001__3001_6___455
GACCAAGCGGGCTTCAAGCGCAACGCAGCGGCGCTGGTTGAACACCTGACCCGCCTCGGCCCGGCCGCGTCGAGGCCAGAGTATCTGGCCAACCTGGCTCACACCCTCTCCGGGGCGCGGTCCCGTCTCTCGTGGAGGGCCACCTGTGTCGCAGACAGCGCGCCAGAACTCCGCGACTACCTCACCACTCGTCCGGGCGAGGGCGCCTCCCGGGACGCCAGCTCGAGCACTAGCCCGAAGCGCATCGGCTTCGTCTTCACTGGTCAGGGCGCCCAGTGGGCACGCATGGGCGTCGAGATGCTAGACCGCCCCGTCTTTGGAGCCTCAGTCGCCAAGTCTGCCCAGTTCCTCCGCGACATGGGCTGCACTTGGGACCCCGTCGCCGAGCTGCTCAAGAGCCAAGAAGACGGCTCCCGCCTCAGCCAACCCGAAATCAGCCAACCCATCTGCTC
>Oidiodendron_maius_Zn___hblock__2501__3501_8___456
GAAATCAGCCAACCCATCTGCTCAGTGCTCCAAATCGCCCTGGTCGACGAACTGCGGGCGTGGGGTGTGACACCGTCCCGGGTGGTCGGGCACTCGAGCGGCGAGATCGCCGCGGCCTACAGCATCGGCGCCTTGAGCCACCGGGACGCCATCGCGGCCGCCTACTTCCGGGGCGTGGCCGCGACCAAGCTGCGCACTGAGGCGCCGGGCCTCAAGCTCGGCATGATGGCCGTGGGCTGCTCGCGCGAGGAGGCCGATGCCCTAATTGTCCAGTCCAAGCTCAACACCGGCGGCAAGGCCACGGTTGCCTGCGTTAACTCGCCATCGAGCGTGACGCTGTCGGGCCAAGTCGACTCGCTCGAGCAACTGAGGGCCGTGCTGGACGAGCGCAAGGTGTTTGCGCGGCGGCTCAAGGTCGAGATGGCCTA
>Oidiodendron_maius_Zn___hblock__501__1501_3___457
CGCATCTCGCACTTCCTCAACATTCACGGCCCCAGCGCCACGGTCACCACGGCCTGCTCGTCGAGCCTTATAGCCACCCACATGGCCGTGCAAAGCATCAAGTCGGGCGAGGCCGACATGGCCATTACGGGGGGCGTGGGACTCATACTCACGCCCGACTACACTACTGTAAGTCCCAAATCCTCTGGGTTTTCCTTTATTCTCTCCTATGTCTTAGAAATTTGGAATTCCAATTCCAACTTTCCTTTGTTCAATGCCAATATTTGCCTGCGAGCATCCTCACCTACGCTTCCTTCCGAATGTCTATATTCGATTCCAGAGGCGTTCCAAATCGGTTTCAGAAATGGAATCAGAGTAATACTAATTTGGATTTGATGTAGCACCTGGCCAACTTGTCGTTTCTCAATCCGGCTGGCCAGTCGAGGGCCTTTGATGAGAGTGCAGGCGGCTACGGTCGCGGCGAGGGCTGCGGCATCATCGTCTTGAAGCGGCTCGACAAGGCACTCGCAGACGGCGACAGCATCCGCGCGGTGATACGAGCCACTGGCGCCAATTCGGATGGCTATACGCAAGGCGGTAAGTGTTCCCCATGCCTCGTTAGAAGAGAAGTGCTGACCGTCTGACTGTAGTGACAATGCCATCTCTTGAGGCTCAGGCGGCCCTCATCAAGCATGTCTACGAGTCTCACGGGCTGGACTTCGGCTCGACTCAATACGTCGAGGCGCACGGCACCGGCACCAAAGCCGGAGATCCAATCGAGGCTGAGGCGATATATTCCACCATCGGAAAGGGTGCGTCCAGAAAGGGAAAGCTGTGGATGGGAAGTCTCAA
>Ophiostoma_novo-ulmi_subsp._novo-ulmi_H327___hblock__2001__3001_9___459
ATGTGGTGCGAGTGGTACGCCGTGTCGATCATGAGACGGCGGTTGAAGGCGCCCTTTTCCTCGCAGATCTTCTCCAGCTCAGCCAGTGCAGGCTCGTCACCCGAGATGGTCAAGCTGGACGGGCTGTTGTAGCAGGCAATGCGGACCTCCTTCTCCTTGAGCGAGTCAATAATGGGCTGGAACTCCTCCTTGCTGCCACCGACAGCCATCATGCGGCCCTTGAGGTCGGGGTGCTCGGCCTTGAGCACAGGGATCAGACGGCCACGGTGGTAGGCAATGGCCACGGCAGACTCGAAAGTGATGATACCAGCGGCGTAGGCAGCACCGATCTCACCGCTCGAGTGACCGGCAACAGCGTCGGGCAGGATGTTCCAGCTGGCCAGCAGGTCCGTCAGAGCAAGCTGGACGGCCGTGCACGCGGGCTGGCTGATGTGGGCCTCGTTTACCTTGGAGGTCTCGGCGTCGCGGCTGAGCTCTTCGGCGAGCGACCAGCTGGCACCGAGGATGCGCAGGCAGCGGTCGGCGTGCTCGATGGCGCTGGAGAAGACGGGGTACTGCTGGAACAGCTCGCGGCCCATGCCCCACCACTGAGCACCCTGGCCGGTGAAGACGAAGCCGATGCG
>Ophiostoma_piceae_UAMH_11346___hblock__2001__3001_9___460
CGCATCGGCTTCATCTTCACTGGCCAGGGTGCACAATGGTGGGGCATGGGCCGCGAGCTTTTTGAGCAGTACCCCGTCTTCTCCAGTGCCATCGAGCACGCCGACCGCTGCCTGCGCATCCTTGGTGCTAGCTGGTCGCTTGCCGAGGAGCTGAGCCGCGACGCCGACACGTCCTTGGTCAACGAGGCGCACATCAGCCAGCCCGCGTGCACGGCCGTGCAGCTTGCGCTGACAGATCTGCTGGCGAGCTGGAACATCCTGCCCGAGGCTGTTGCCGGCCATTCCAGTGGTGAGATCGGTGCCGCCTACGCTGCCGGTATCATTACCTTTGAATCGGCCATGGCTATTGCCTATCACCGTGGCCGCCTGATCCCCATCCTCAAGGCAGAGCACCCCGATCTCAAGGGCCGCATGATGGCCATTGGCGGCAGCAAGGAGGAGTTCCAGCCCATCATCGACAACCTGAAGGAGAAGGAGGTCCGCATTGCCTGCTACAACAGCCCCTCCAGTTTGACCATCTCCGGCGACGAGCCGGCACTAGCTGAGCTCGAGAAGATCTGCGAAGAGAAGGGCGCCTTCAACCGTCGTCTTATGATTGACACAGCCTACCACTCGCACCACAT
>Penicillium_antarcticum___hblock__501__1501_2___461
ACAGCCTGCTCTTCCAGTTTGATCGCACTACACCAGGCCGTGCAAAGCCTGCGAAGCGGAGAGAGCAATGTCGCCATTGCCGCTGGAACTAATCTCCTTCTCGGACCCGAGCAGTACATCGCAGAGAGCAAGTTGAAGATGCTTTCTCCAACTGGGCGCTCGCGCATGTGGGACAAGGATGCTAATGGATACGCTCGTGGTGATGGCATTGCTGCTGTCATTCTTAAGCCATTGAGTGCTGCCCTGGCTGATGGGGATCATATTGAGTGTATTGTTCGGGAAACCGGCGCCAACCAAGATGGTCGCACTAAAGGAATAACGATGCCGAACCCCGTCGCTCAGGCGGAACTTATCCGTACCACCTATGCCCGAGCCGGACTCGATCTTTCCAAGCCCAGTGATCGACCGCAATACTTCGAGGCTCACGGAACT
>Penicillium_antarcticum___hblock__1001__2001_5___462
CAAATCCACTGACAGTCATTCGCTTGGTCTGGGTAACAGGCCATTTGACCAACTTTGTAGGAACCGCCATGTTCCATTCGTCGAGTTTGATAGCGGGATTGGGCTTCGAGAAGTAAATGTTAGGGGGAATAGTGCTATTCTCTAGAGACAACACGCCCTTGATTATACCAGCCACACCGGCAGCAGCCTCAAGGTGGCCAATCTGAGATATATATTGTCAGTAAAATTGCTCTTGTGGGAGTGTTGAATTGCCTTGGAACGAACGTTTGGTTTGACACTTCCAATCCAGAGCTTCCGCGACTTGTTTACGCCTTGTCCGATGGTGTCGTAGATGGCTTTCGTTTCAACTGGATCTCCAGCCTTGGTACCGGTACCCTTTACAGATACATCATGTCAGTCCGAAGTTGGGATGTCAAAGGCATGTATAGCTGGGAAAACCAAGCAACACCGAATACTCACATGGGCCTCCACATATTGGATTGTATCATAGTCAAGCTTGTTTCTCTCAAAGACCTGCTTGATGAGAGCAGCTTGAGCCTGAGGCGAAGGCATGGTGACTCCCTGGGTCCATCCGTCCGAATTGACACCCGAACCACGAATAACGGCTCGAATGTTGTCTCCGTCTCGGACGGCCTCATCGAGTCGCTTCATCACCAAGATACCACACCCTTCGCCACGAGCGTAGCCACCAGCGTCGGCGTCAAATGATCGAGAGTGACCGTCTGGGTTGAGGAAAGACAAGTTG
>Penicillium_antarcticum___hblock__1501__2501_2___464
GCGCCCTGTCCAGTGAAGACAAATCCAATGCGCGGCGCCTCGGCATCACTGGCCCGGGTGGAATTCTCACCTGGGTTGGTGGCCAGTTGTTCCCGAAGCTCCGCCGTGTTGTCAGTCACGAAGGTTGTTCGCCAGGACAGGCCAGCCCTGGCGGCGGAAAGAGTGTAGGCAAGGTTGGCCAGGTATTCGCTACTGGAGGCGGTGGGTCCCAGGCTGTCCAAGTGGTTGACAAAAGTTTCACCAATTCGCTTGAACCCGGCCTGATCCTGGCTGCTGCAGACAAACAGCCTCTTGCTCGAGTGCGCGGTCTCTTTTGATCGGGTGCCGTTGGTTGCACCATTGAGGCGGCGCTGGGGCGTGTAAGCCTCCAACACAACCAGGCCGTTTGTGCCACCCATGCCAAATCCACTGACAGTCATTCGCTTGGTCTGGGTAACAGGCCATTTGACCAACTTTGTAGGAACCGCCATGTTCCATTCGTC
>Penicillium_antarcticum___hblock__2001__3001_18___465
CGAGTGGTAGGCGACGTCGACCTTGAGACGTCGAGCAAACACACGGCGATCCTCGAGAATTGCACGTAGCTGTTCGAGCGCTGGAAGGTCACCCGAGAGCGTGATACTGGAAGGCGAGTTGACGCATGCAATAGTTATATCACCAGAGATGCTGCCTTTGGTCTCTGAAATGAGCTTTTGGGCATCCTTAGCCGAAGTGCCAACGGCCATCATACCTCCCTGAAGGTGAGGAGCGCTTGTCTTCAAGGCAGTCGATGCCATACCCCTGAAATAGGCAACAGCCATGGCATCGCGATGCGTCAAGGCGCCTATAGTATAGGCAGCGGCAATCTCACCACTGGAATGGCCGACGACCTTGGCCGGTGTCACGCCCCAAGACTTGAGCTCGTCGACGAGAGCAATTTGAACAACAGTGCAAATGGGCTGGCTGACCTCGGGGATAGCGAGGCGAGATTCCTTTTGGGGCTTTTGAAGTTCGGTGATGGGGTCCCAAGTGCAGCCGAAGCTACGCAGCAATTCGGCCGATCTACCCACGGAAGCTCCAAACACCGGTCGTTCAAGCATCTCCACTCCCATACCAGCCCATTGAGCGCCCTGTCCAGT
>Penicillium_antarcticum___hblock__2001__3001_4___466
TGGTAGGCGACGTCGACCTTGAGACGTCGAGCAAACACACGGCGATCCTCGAGAATTGCACGTAGCTGTTCGAGCGCTGGAAGGTCACCCGAGAGCGTGATACTGGAAGGCGAGTTGACGCATGCAATAGTTATATCACCAGAGATGCTGCCTTTGGTCTCTGAAATGAGCTTTTGGGCATCCTTAGCCGAAGTGCCAACGGCCATCATACCTCCCTGAAGGTGAGGAGCGCTTGTCTTCAAGGCAGTCGATGCCATACCCCTGAAATAGGCAACAGCCATGGCATCGCGATGCGTCAAGGCGCCTATAGTATAGGCAGCGGCAATCTCACCACTGGAATGGCCGACGACCTTGGCCGGTGTCACGCCCCAAGACTTGAGCTCGTCGACGAGAGCAATTTGAACAACAGTGCAAATGGGCTGGCTGACCTCGGGGATAGCGAGGCGAGATTCCTTTTGGGGCTTTTGAAGTTCGGTGATGGGGTCCCAAGTGCAGCCGAAGCTACGCAGCAATTCGGCCGATCTACCCACGGAAGCTCCAAACACCGGTCGTTCAAGCATCTCCACTCCCATACCAGCCCATTGAGCGCCCTGTCCAGTGAAGACAAATCCAATGCG
>Penicillium_antarcticum___hblock__2501__3501_12___467
ACCAGGTTACGGACCCAGTAATAGGTTCCCAGAAGCTCCGGCGAGACCTCTTCAACTGTGACACTGGAGACCATGACCGGTAGATTTACCAGATCTGCTTCACCAGAGTAAGGATGTGCCTCGATGTCGGCAATTGATTGCTGGTACTCTGGTGCAGCGACGTTCATGTGCGACGAGTGGTAGGCGACGTCGACCTTGAGACGTCGAGCAAACACACGGCGATCCTCGAGAATTGCACGTAGCTGTTCGAGCGCTGGAAGGTCACCCGAGAGCGTGATACTGGAAGGCGAGTTGACGCATGCAATAGTTATATCACCAGAGATGCTGCCTTTGGTCTCTGAAATGAGCTTTTGGGCATCCTTAGCCGAAGTGCCAACGGCCATCATACCTCCCTGAAGGTGAGGAGCGCTTGTCTTCAAGGCAGTCGATGCCATACCCCTGAAATAGGCAACAGCCATGGCATCGCGATGCGTCAAGGCGCCTATAGTATAGGCAGCGGCAATCTCACCACTGGAATGGCCGACGACCTTGGCCGGTGTCACGCCCCAAGACTTGAGCTCGTCGACGAGAGCAATTTGAACAACAGTGCAAATGGGCTGGCTGACCTC
>Penicillium_antarcticum___hblock__501__1501_20___468
TGGGTTGAGGAAAGACAAGTTGTTAAGTTGAAGAGAGGAATCAGGGGTCAGCATAATACCGACACCACCAGCAAGAGCCATATCAGCCTCTCCAGATCGCAGACTCTGGCATGCCACATGAGTTGCCACCAAACTCGACGAGCAGGCCGTGTGAACAGTGGCACTTGGACCGTGGATATCCAAGAAATGGGAGATGCGGTTGGAGATCATCTCCTCACAAGTTCCCAGCACAAAATACTTGGGCGCGTGGCCAAAGTCACGAGAAATGGAGTCCCGGTAGTCGGCCATAGCAGACCCCATGTAGCATGCGGTCTGGGAGCCAGCCACCTTCTGGAGTGGCAGACCTGCATTCTCCAGGGCCTCATAGGCAACCTCCAAAGCAATCCGCTGTTTGGGATCCAGTGCAATGGCTTCGGTAGCTGTAATATTGAAGAACGAGGCATCAAATACGTAGGGATCTTGCTTGAGGAAGTGACCACCTTTTGTGG
>Penicillium_arizonense___hblock__2001__3001_19___469
GGCTTCGTCTTCACTGGACAGGGTGCACAATGGCATGGGATGGGCAAGGAGCTCCTTAGCACTTATCCCGTCTTCGAGCAAACGATGAAGTCCGTGGATGGATGTCTGAAGTTGCTTGGTGCCTCCTTCTCGATTATCGGTATGTCGCACTCCAACAAGGTGTTCCCTTGGAATGTACTAACATTTTCAAAGACGAACTACTCTTGACCGACCCCAACGCCAGCTCGATCTCGGCAGCATATATGAGCCAGCCTGCGTGTACTGCAGTGCAATTGGCCTTGGTGGACCTGCTCTCATCATGGGGTATCCATCCGAAAGCAGTGGTTGGTCACTCCAGTGGAGAGATTGCAGCGGCTTATGCGGCTGGCATCTTGACACTAGAGGAGTGCGTCCGTGTTGCTTACTCTCGTGGCGTTGCAGCCAACCTAGTTGCGAATGACAAATCCATCAAGGGTGGTATGTTGGCCGTTGGAGCTAGCGCTTCAGACATCCAGCAAATCCTGGATGCTATGCGTGGCAACCGCGCTGTCATTGCATGTGTAAACAGCGAGTCTAGTGTCACCTTGTCAGGTGATGCAGAAGTCATCACCGATCTCCAAAACGCATTGGACAAGGAGGGCATCTTCACTCGGAGACTGCAAGTTGATGTTGCCTACCACTCTCACCATAT
>Penicillium_arizonense___hblock__1501__2501_7___470
CGATCCTTGTCCAGTGAAGACAAACGAGGCTATCGGGGCGCCAAGAACCCGGGATGGGTTGATCTTCAGTTGAGCAAGACGAATACCAAGGTCGTCCAGCGAGGTGGCTGAAACTGCAACACGGTAGGAGAGTTGGGACATTTTGTTGCCGAGAGTATAAGCGAAGTTGCCGAAGAGAGCCTTTTCAAAAACTTCTGGATGTTGTTCGAAGTAGATGCCAAAGTCTTTGATCCTGGTGCGTATAGACTCCTTGTCGTTGGCGGAGATCAGGAACAGCTTGCGTTTGGGGTCCACGTCAACATCCTCAACAGCCTCAACCGGGGCCTTGGATGCTAGAGGCGCCTTTTCGAGGACAACATGTGCATTGGTTCCTCCAAACCCG
>Penicillium_oxalicum_114-2___hblock__501__1501_2___471
ACAGCCTGCTCCTCCAGCCTGACTGCCGCCCACCTTGCTTGTCAGGCAATTCGAGCTGGAGAGTGTGAAATGGTGAGACTCTCACTGAAATAACCCTTCGTGATGGACAGAATGACTAATGTGTATTCAAAAAAGGCTCTCATTACGGGTGCTAGTCTTATCTTGCACCCAAACTTCACCCAGCGATTGTCCTATATGCATATGCTTAGCCCCGACGGTATAAGCCATTCATTTGACGCCAAAGCAAATGGATATGGTAGGGGTGAGGGACTGGGGGCAGTCCTACTAAAGCCTTTAAGTGCAGCGATTGCAAACGGGGATTCAATCCGCGCGGTAATTGGTGCAACTCGTATCAACCAAGATGGACGGACACCTGGTATCACGATGCCGAGTCGTACCTCCCAGGCCGAGCTCATTCGAGACGTGTATGGCCCAGGCAAGCCATCTATGCGCGAGACTGCATACTTCGAAGCTCATGGAACA
>Penicillium_roqueforti_FM164___hblock__1501__2501_7___472
CGGGTTTGGAGGAACCAATGCACATGCCGTACTTGAAAAAGCACCACTGTCATCAAAAGCCCCAGACCGAGCTGTTGAGGATGTTGAAGTGGACCCCAAACGCAAGCTGTTCTTGATCTCTGCCAACGACAAGGAGTCACTACGCACTAGAATCAAAGACTTCGGTATCTACTTCGAACAGCATCCCGAGGTTTTTGAAAAGACTCTGTTCGGCAACTTTGCTTATACCCTAGGCAACAAGATGTCTCAACTCTCATACCGTGTTGGCGTGTCAGCTACCTCGCTAGATGAACTTGGTATCCGTCTCGCCCAATTGAATATCAACCCCTCTAGGGTTCTGGGAGCCCCAATAATTTCGTTTGTCTTCACTGGTCAAGGGGCT
>Penicillium_rubens_Wisconsin_54-1255___hblock__1001__2001_1___473
CCAAATCCGCTGACGCTCATGCGTTTTGTTTGAACAACAGGCCATGGCGTCAGGCTTGTCGGTACAGCCATGTTCCATTCACGTAACGGAATCGCTGGGTTGGCCTTCGTGAAGTTGATGTTAGGGGGAATAAGGCCATGTTCCAAGGCAAGCACTCCTTTGATGATACTCGCGACACCTGCAGCTGCCTCGAGATGGCCAATGTTCGCTTTGACACTGCCAATCCAGAGCTTCTTGCGTGATGATTTCGTGGCTGCATCTCCTTGACCAATAGTCCGGTAAATGGCTTTGGTTTCAATAGGATCTCCGGCTTTCGTGCCAGTGCCATGTGCCTCCACATACTGGGTTTCCCCGTAGTCCAATCCGTTGGACTCGTATACGTACTTTATGAGCGCAGCCTGGGCATTACCAGAAGGCATGGTGACTCCCTGGGT
>Penicillium_rubens_Wisconsin_54-1255___hblock__1001__2001_11___474
GGCTGCTGAACACGAAAAGCCTTGGCGTGTCTGCCTGTGAACAAGTGACTCCGTTGCTTGTGGAGGTGACTGCTTCCATCACCACATGCGCATTGGTGCCTCCCATGCCAAATCCGCTGACGCTCATGCGTTTTGTTTGAACAACAGGCCATGGCGTCAGGCTTGTCGGTACAGCCATGTTCCATTCACGTAACGGAATCGCTGGGTTGGCCTTCGTGAAGTTGATGTTAGGGGGAATAAGGCCATGTTCCAAGGCAAGCACTCCTTTGATGATACTCGCGACACCTGCAGCTGCCTCGAGATGGCCAATGTTCGCTTTGACACTGCCAATCCAGAGCTTCTTGCGTGATGATTTCGTGGCTGCATCTCCTTGACCAATAGTCCGGTAAATGGCTTTGGTTTCAATAGGATCTCCGGCTTTCGTGCCAGTGCCATGTGCCTCCACATACTGGGT
>Penicillium_rubens_Wisconsin_54-1255___hblock__1501__2501_7___475
AGCCCCTTGACCAGTGAAGACAAACGAAACAATTGGAGCGCCTAGAACACGGGATGGGTTGATCTTCAGTTGAGCAAGACGGGTTCCAAGGTCATCTAGCGAGGTAGCTGACACGCCAACACGATACGAGAGCTGGGACATCTTATTGCCTAGAGTGTAAGCAAAGTTGCCGAATAGAGTCTTCTCGAAAACTTCAGGGTGTTGTTCGAAGTAGATACCGAAGTCTTTAATCCTAGTGCGCAGAGACTCCTTGTCGTTGGCAGAAATCAAGAACAGCTTGCGTTTGGGGTCCACCTCAACATCTTCAAGAGCTTCATCTGGGGCTTTGTATGATAGCGGTGCTTTTTCAAGAACGGCATGTGCATTGGTTCCTCCAAACCCG
>Penicillium_rubens_Wisconsin_54-1255___hblock__1501__2501_8___476
AAAAGCTCAATTCCCATGCGAGCCCATTGGGCTCCTTGACCTGTGAACACGAGTCCAATTCGAGGGTGGACGGTGGGTGGACGCGTGGCATCTTCGCCCAGCGTGTTCAAAAGTTGCTCACAGAGGTCACTCGCAGTCTCTGCCAAGCAGGTCGACTTCCAGAGTAGACCCGATCGAGCAGTGGCGAGGGTGTGTGAAAGGTTGGCAAGGTATTCTGGACTGGATGCAGCAGGTCCGAGGGTTTCCAGATGCTGGACGAGCGAATTTCCGATACGGCTGAAGCCAGCTTTGTCGTGGCTGCTGAACACGAAAAGCCTTGGCGTGTCTGCCTGTGAACAAGTGACTCCGTTGCTTGTGGAGGTGACTGCTTCCATCACCACATGCGCATTGGTGCCTCCCATGCCAAATCCGCTGACGCTCATGCGTTTTGTTTGAACAACAGGCCATGGCGTCAGGCTTGTCGGTACAGCCATGTTCCATTCACGTAACGGAATCGCTGGGTTGGCCTTCGTGAAGTTGATGT
>Penicillium_rubens_Wisconsin_54-1255___hblock__2001__3001_7___477
GGTGAGTTTACACAGGCAACAGCTACCTCAAGGGTTGTCTCTTTCATCAATCTCTGTGCTTCCTCTCGTGAGCAGCCTACAGCCATCATCCCCCCTGCCCCTTTGTTGATACCAGCGGAAGCCTTGCCTCTGAAATAAGCAGCAGCCAAGGCACCACGATGGGAGAGAGCGCCGATAGTATATGCCGCACCAATCTCTCCACTGGAGTGACCGACCACTTTCGACGGTGTGATGCCCCACGACCGTAATTCGTCCACCAGAGCAATCTGAAGCACCGAGCAAATGGGCTGACTGATTTCTGGGACACCGAGCCGGGAATCCTTCTGTTCCTTGGAAAGCTCTTCGACTGGATCCCAATCACACCCCATCGCTTTCAAAAAGGTAGCGGACCTCGCCACGGAGTCACGGAAAACAGCTCGCTCCAAAAGCTCAATTCCCATGCGAGCCCATTG
>Penicillium_rubens_Wisconsin_54-1255___hblock__2501__3501_3___478
ACAGTACAGGCGAGATCAAGTTTTGGATCCAGTAATAAGGACCGAGGAACTCCATATCAACCGCACTGCCAGTGACACTGGATACCATCATGACCTGATGTGTCTCTTCAGTGGATTTCGCAAGGGTGCATTCCAGGTCTTCGATAGAGGTGTAGTATTTACCTGAGCAGGCGTGCATGTGTGAGGAATGGTACGCGACGTCAACCTTAAGTCGTCGAGCAAACACGCCACGCTTGTCAAGAATGACCCGAAGAGCCTCGAGGGTGCTTGTATCGCCCGAAAGTGTGACACTCGAGGGTGAGTTTACACAGGCAACAGCTACCTCAAGGGTTGTCTCTTTCATCAATCTCTGTGCTTCCTCTCGTGAGCAGCCTACAGCCATCATCCCCCCTGCCCCTTTGTTGATACCAGCGGAAGCCTTGCCTCTGAAATAAGCAGCAGCCAAGGCACCACGATGGGAGAGAGCGCCGATAGTATATGCCGCACCAATCTCTCCACTGGAGTGACC
>Penicillium_rubens_Wisconsin_54-1255___hblock__501__1501_1___479
CATGGTGACTCCCTGGGTCCAGCCGTCTGAGTTAACACCAGTGGCACGGATGACGGCACGGATTTTATCCCCATCGTAAACGGCTTGGTCCAGCCGCTTTAATACAATGACACCACAGCCTTCACCGCGGCCGTAGCCGTTTGCGTTTTCATCAAACGACCGCGAATGTCCCGCTGGGTTCAAAAATCCGAGGTTGTTGAGATGCATGGTACCGTCTGGACTAACGATGAGGCCAACGCCACCAGCGAGAGCCATGTCTGATTCCCCTGATCGTAGGCTTTGGCAGGCAATATGGATCGCCACGAGACTCGATGAGCAAGCCGTCTGTACAGTAGCACTGGGGCCGTGTATGTCCAAGAAATGGGAGATGCGGTTCGAGATCATCTCGTCGCTGACACCGAGAATATGGTACTTAGGAGCTTGTGCAAAATCCCTTGCGACTCCATCACGGTAGTCGCTCATCGAGGAACCCATGAAGCAGGCGGTTTGGGTGCCCGCTACTTTTTGAAGGGGCATACCCGCATTTTCCAATGCTTCGTAAGCCACCTCCATTGCGATGCGTTGTCTCGGATCCAATGCCGCTGCTTCTGCTGCAGTGATGTTGAAGAATGCTG
>Penicillium_rubens_Wisconsin_54-1255___hblock__2001__3001_18___480
GGAGTGGTAAGCAACATCGACCTGCAGTCTCCTGGTGAAGATCCCTTCTTTGTCCAAGGCAGCCTGGAGATCGGTGATGACATCTGCATCACCAGAGAGAGTTACGCTCGAGTCGCTGTTCACACAAGCAATAACCGCCCGATTCCCTCGCATGGCATCCAAGATTTGCTGAATGTCTGAAGCGCTGGCTCCAACCGCCAACATACCTCCCTTGATAGACTTGTCGTTTGCAACCAGATTGGCTGCGACGCCACGAGAGTACGCCACGCGAACACATTCTTCGAGATTCAGAATGCCCGCCGCGTAAGCTGCTGCAATCTCTCCACTAGAATGGCCGACTACTGCCTTCGGGTGAATGCCCCAGGATGAGAGCAAATCAACTAACGCTAGCTGTACAGCAGTGCAAGCGGGCTGGCTCATGTATGCAGCAGAGATAGAGCTCGCGCTAGGGTCAGTCAAAAGCAATTCATCTTTATATGGGACGTTAGTGTCTGAAAATATCGTTGTCGACAGTGTCGGGGTTGAATTGAGCCATACCTATAATCGAGAACGTAGCACCGAGCGATTTCAAGCAAGTGTCCACGTCCCGCATAGTCTGCTTGAACACCGGGTAAGTGCTCAGAAGTTCTTTGCCCATGCCGTGCCATTGTGCACCTTGTCCAGT
>Penicillium_sp._occitanis___hblock__1001__2001_9___481
CACCAAACGAGTTGACACTCATCCGTCGGACGCCATCACTCGGCCAGGGAGTGAGCGCAGTAGGAACTTGGACCTTCCATTTCTGTAACTGGATCTTTGGGTTGGGAGTGTTAAAGAGAATATTTGGTGGGATGACTCCGTTCTCCAGAGCCAGAACTCCTTTAATCACACCTGCAATTCCCGCACTGGCTTCGACGTGACCGATCTATTATCACTAGTCAGTCGTATGTAGCAGAAACTTTGAAAGATGACACGTACATTTGGCTTGACTGATCCGACAAGAATCTTCTTATCTGCTGGAAGGGCAGCGCCAATGGTGAGCGATACGGCTTCGAGTTCGGTAGGATCACCGGCTTGCGTTCCTGTGCCCTATTCTCATGTTAGCAATGGCAGTGAGCATGCCATAACTTGGTATACTTACATGGGCTTCGAAGTACTGAGTATCCCCCAAATTCAAACCCGCGGAGGCATATGTAGAGCGAATTAGCTCGGCTTGAGCAACCGCGTTAGGAAGCGTAATGCCCTTCGTCTTGCCATCCTGATTCACTCCAGTACCGCGGACGATAGCTCTAATGTTGTCTCCATCTCGGATCGCGTCTTCCACACGCTTTAGGACAACAACGCCACATCCTTCTCCACGACCATATCCGTCTCCTTTAGCATCAAAGGTCTTTGACCGGCCCTCTTGACCCAAGAACCCTTGGTTGGATAGATACAT
>Penicillium_sp._occitanis___hblock__1501__2501_9___482
TCAAAGTATAAGCGAGGCGATTGAGGTAGACATCCTGTTTGGCGTAGGGAATGTTCGCCACTTGTGACTGTATGAACTTGGCCAAAGACTCCCTCTGGCGCGCGAGACCATCTTGATCATGCGAGCTGATGGCAAAAAGTCGAGGAGTTTTAGGGGCTCTTTTGGTACCTGGTCCGAGTTTCTGGGTACCAGTGAGTTGGTGTCCCCTCTCACGCAAATAATACTCAGCGCCATCCAACACTGCATGAGCATTGGTCCCTCCAGCACCAAACGAGTTGACACTCATCCGTCGGACGCCATCACTCGGCCAGGGAGTGAGCGCAGTAGGAACTTGGACCTTCCATTTCTGTAACTGGATCTTTGGGTTGGGAGTGTTAAAGAGAATATTTGGTGGGATGACTCCGTT
>Penicillium_sp._occitanis___hblock__2001__3001_2___483
GGGGAGTTGACACAGGCAACGGAAATGGCCCCTTTCGAAACACGAGCAATATATTTCTCGACATCATCCTCTGATAGACCAACTGCAATCATCGAGCCCTTGAGATTAGGGTTCAATGTAGGGATTTGAGAGGAGAGTATACCTCTCCAATAAGCAGCAGACCACGCGTCTTCACGAGTCAGTGCTCCTAAGCAATATGCTGCACCAATTTCACCACTCGAGTGACCCGCGACTGCCACAGGGGTTATACCCCAGGAAGACAAGAGGTCAACAATGGCTACCTGAAGGACTGTGCACAAGGCCTGGCTGAATTCTGGTGAGTTGATGTGTGATTCGCCTTCTTTGCGCTCCATCTCCTCAATCACCGACCAAGGGCAGTTCAGCTTTTCTTTGAAGAATTTCTCGGCGCTCTCAAGGGAGGACTGGAAGATATCATATTGACGCAGCTCCATACCCATTCGCGCCCATTG
>Penicillium_sp._occitanis___hblock__2501__3501_10___484
GAGAATCGCACAGGGTGGGTCAAGTTTCGGACCCAGTACATTGGGCCCAGTTCGTCAGCTTCGACGAAGTCTCCAGACACGCTAGAGTGCATTGTCCGTTCCGGATGACTCTCTGAAGTGTCAATGTCACTGATAGCCTCGAGGTACTGAGCAGCAATTGTCTGCATGTGGCTGGAGTGATAGGCAACACCAACTTTAAGCTTTCGCTCAAATACACCATCCTCCCGCAAGAGCTCTTGAAGTTCATCGACTCCGGTTGTATCACCAGAGACAGTGACGCTTGAGGGGGAGTTGACACAGGCAACGGAAATGGCCCCTTTCGAAACACGAGCAATATATTTCTCGACATCATCCTCTGATAGACCAACTGCAATCATCGAGCCCTTGAGATTAGGGTTCAATGTAGGGATTTGAGAGGAGAGTATACCTCTCCAATAAGCAGCAGACCACGCGTCTTCACGAGTCAGTGCTCCTAAG
>Penicillium_sp._occitanis___hblock__501__1501_5___485
CATCCTTCTCCACGACCATATCCGTCTCCTTTAGCATCAAAGGTCTTTGACCGGCCCTCTTGACCCAAGAACCCTTGGTTGGATAGATACATGAAAAAGTCAGGATTGAGATGCACACTAACGCCGCCTGCAATCGCCATGTTGGACTCCCTTGTCCTCAAACTCTGGCAAGCAAGATGAAACGCCACCAAACTAGACGAGCATGCTGTGTTGAGCGTGAAGCTTGGTCCCTTCATGTTAAAGAACCATGAGACACGATTCGAGATGAACTCCGATCCGACACCAGTACCAGTATACATAGGCGCCGCCTCCGCATCCCGAGTCATCGCTTCTCTCCAATCACTAGTGAATCCACCCATATAGCAACCGGTCTGACTATTGGATAGTTTATCAATGGGAACACCGGCGTTCTCGAATGCTTCGTAGGAAACCTCGAGCGTAAGACGTTGCTGAGGGTCCATTGACGAGGCTTCATTTTGGCTAATATTGAAAAATGCTGCGTCAAAGGCTGCTAGGTCTTGTTCAAGGAAGTGGCCACCGCGGGCTACACTGGTTCCCAGTCGTCCACGCTTGGAGTGGTGGAAGGCGTC
>Penicillium_vulpinum___hblock__2001__3001_19___486
GTGTTCGTCTTCACGGGTCAGGGTGCCCAATGGGCGGGTATGGGTAAAGAACTCATTGACTTCCCTATCTTCGCTGAAAGTATCATCAAGAGCGGAGCTTATTTGACCTCCCTGGGCTGTTTGTTTGATCTGCGGCAGGAACTACAAAACACATATGATAGCAAGATCGACTCCCCGGAGTACAGCCAGCCTATTTGTTCAGCTGTTCAAATTGCCTTAGTAGACCTACTGCGAGACTGGTCTATCACACCTCGCGCGGTGATTGGACATTCTAGTGGAGAGATTGGTAAGTCCAGACATGTTTTTCTCGTCGACTATCTGCTAACAGAGACCGGCAGCGGCTTCATATGCGGCTGGAATCACTACTCATGAAGATGCAATTAAGGTCGCATATTTCCGTGGGATTTACTCCCTTCGCGTTGCGGAGAGCTCCCGACGAGGTGGCATGCTGGCTGTAGGAATCTCCGCTGAAGAGGCCCAAGAGTACCTGAAGACAGTGCCAAAGGGGAGCGTGGTGACAGCATGTGTTAACAGTCCAAACAGTGTTACCCTCTCAGGGAACGTCGACCGAGTCACTGAGCTGGAGAAGCTGATCTCAAGTGAAGGGAAATTCGCTCGCAAGCTTCGCGTATCGACTGCCTATCACTCGCCCCATAT
>Periconia_macrospinosa___hblock__1501__2501_11___487
GTCGCCACCAAACTGACACCATGGCCCACGGACGGCGTGCGACGAATCAGCACAAACTCCTTCGGCTACGGAGGAACGAATGCGCATGCCGTTCTCGACGATGCTGCGTCCTACTTGAAAGCGAGAGGAATCTCTGCGGTCCACCAGACTATTCTACCACACCCGCAACATGCGCCTAGTGTCATCGGTTTAAATGACGATAGTGCTCATGGCAAAGCCTACAAAGATCGCACCGGGTCGCGTCTCTTTGTTATCAGTGCCCAGGACAAGGACGGTCTGAAGCGTGTTAAAGAGCCTTTGGCAAAATATGTCGAAGCAAAGGGAAGTGAGCTCGAGACTGGAAGCGAGGAAGCCGAAGAGTTTCTCTCGGAACTCGCCTATACGCTGAGCGAAAGGCGATCACACCTTCAGTGGAAGACATACGCTGTCGCTTCGTCCTCCGAGGACCTTTCCGATGTCTTGAAGAGTGATGAAAATCCGGCGCTGGTCGCTCAGTCATCTAGACAGCCAAGTCTTGGATTCGTCTTCACAGGCCAGGG
>Periconia_macrospinosa___hblock__501__1501_11___488
TCTGCCTAAGAACGATGTCGAGGCGACGGATCCGCAACACAGGATCATGATCGAAGTCGCGTACGAGGCGTTGGAGCGCGCCGGTCTTCCACTTGAGAAGATCGCTGGGACTAGAACTGGTGTCTTTATGGGCCACTTCACTAGCGATTACAAAGAAATGATGTACCGTGATCCAGATAATGCCCCTGTATACGGCGGCACTGGATCTTGCACAACTTCCCTCTCTGCTAGAATATCCTGGCTGTGGGATCTGCAAGGCCCATGCTTTACACTCGATACGGCCTGTTCGTCTAGTCTAGTCGCGATCCATCTCGCTTGCCAGTCTTTGCGCACGGGAGAGTCAGATATCGCGATCGTAGGTGGTACGAGTTTGTTGTTGAACCCGGAGATGTTCATGTATCTTTCCAACCAGAGTTTCCTCGCTCCTGACGGGAAGTGCAAGAGCTTCGACGAGTCTG
>Phaeoacremonium_minimum_UCRPA7___hblock__2001__3001_12___489
CTTTGTCTTCACAGGACAGGGTGCACAATGGGCACGAATGGGCATGGAATTAATGATCTATCCGGTCTTTGCTCAGTCCATCCAAGATGCTGATACTTTCTTGTCCGAGGAACTGCAGTGCAAGTGGTCTGTAAAGTCAGAATTGGAAAAAGGGGCCGATCAGTCGCGAATCGAGATGGCCGAGTTCAGTCAACCACTTTCCACCATCCTACAAGTTGCACTGGTGGATCTTTTAAACTCCTGGGGTGTATACCCTACGACAGTGGTTGGTCACTCAAGCGGCGAAATTGCCGCTGCCTACAGCTACGGAGCAATTACGAGACAAGATGCTTGGAAGGTTTCTTATCTACGAGGACAACTCTGTTCGCAACTATCATCGAAAGCTCCTCAACTCCAGGGTTCTATGATGGCCGTAGGCCTGAGCCCTGAAGCTGTTCAACCTTACATCGACGCTGTCGAGAATGGAAAGGTTGTTATCGCATGCGTCAACTCGCCC
>Phaeomoniella_chlamydospora___hblock__1001__2001_14___490
GACCCAATACGAGCTGTCATCCGCGGAACTGGTATCAATCAAGATGGCAAGACGAAAGGCATTACTCTTCCGAGTGCAGAAGCACAAGCAGAGTTGATCAGAAGCACCTACGCATCCGCAGGTATCGGCTTTGAAAATACAAATTACTTTGAAGCACACGTAAGTTGGTCATGAAGTTGAGTTTGTTCTGCCGGCTAACTTTCCCCAAAGGGTACAGGAACCAAAGCTGGCGATCCACTCGAACTCGAGGCTATTTCGAAGACACTCGGAACGGCTCGTCCATCTAATCAGAAGTTAGTGGTCGGCTCCGTCAAATCAAACGTAACGTCGAACTTTACCTTTGCCACAAGTCAGTTATGCTAATTAATTCAAATCTAGATTGGTCATCTTGAATCGGTTGCTGGCCTTGCGGGTCTTCTCAAGGGAATATTTATCCTCGAGAAAGGCATTATCCCTCCAAGTATCCATTATAAAAATGGAAACCCATCCATTCTGTTTGATGATTGGAAGATCTCAGTACCTGTCAAACCAACTTTATGGCCAACGAAAGGTCTGCGACGGCTGAGTGTCAATTCATTTGGGTACGGAGGC
>Phaeomoniella_chlamydospora___hblock__2001__3001_10___491
GGAGCACAATGGGCAAAAATGGGAATCGAGCTATTCCGCTACAAGGTTTTCGAAGACAGCGTCCTTGCTGCCGACAAATATCTCACTAACGCCTTGCAATGCCCTTGGAGTGTCGTTGCTGAGTTGGAGAGACCTGACATAGAGTCTAGCATCAACGCTCCGGAGATGAGCCAGCCAATTTGCACGGTTTTACAAGTCGCCCTCGTCGACCTCCTATCTTCTTGGAATGTATCACCGTCAGCAGTCATTGGACACTCCAGTGGAGAGATCGCTGCTGCATATTGTTTGGGTTCTTTGACACGGGAGGATGCTTGGAAAGTTGCCTATCATCGGGGTATACTTTCCTCCCAGCTCAAAACCATCGCTCCTGAGCTCGAAGGTGGGATGATGGCTGTCGGAGCTTCCGAGTCGGAAGCCTGGGATCTCATAGCAGAAGTATCCGATGGCGAACTTGTTGTAGCTTGTGTGAACTCTCC
>Phaeomoniella_chlamydospora___hblock__501__1501_17___492
CCAACTTCTTCAACATTAGCCAAAATGAAGCGCAGGCCATTGATCCTCAGCAGCGCATGATGCTCGAAGTGGCATACGAGGCTTTGGAAAATTCTGGGATCGCACTTGATAAGATTGCTGGTACCCAGACCGGATGCTTCGTCGGTCAATTCACAAGTGACTACCGGGAGGCTTTGTTTCGCGACGTGGACAGTGCTCCGCGGTATGCTGGAACAGGTGCAGGACCCGAGCTGCTATCTAATCGGCTTTCCTGGTTCTATGACCTGAAAGGACCGAGTCTTACAACAAACACAGCCTGCTCTTCGGGTTTGGTAGCTCTGCATCTCGCATGTCAAAGCATTCGTACTGGTGAGTCGAAGATGGCCGTTGTTGGTGGCAGCAATCTCCTCTTGGACCCCGCCATGTTCTTGATGCTTTCGAACCAGCAATTTCTCTCTCCTGATGGTCTTTGCCAAAGTTTTGATTCCAGAGCCAACGGTTATAGCCGTGGAGAGGGATTCGCGACCGTGATCTTGAAGCCCATCGATGATGCCATCCGGGACGGTGACCCAATACGAGCTGTCATCCGCGGAACTGGTATCAATCAAGATGGCAAGACG
>Phialocephala_subalpina___hblock__1501__2501_15___493
GCTCCTTGTCCTGTAAAGATGCCCAAGATCTTGCCTGGTACTGGGTTCGCAGTCACCGTGGCGACGGGATCTGGTTTTGCTCTTACAGCTTCCATCTTGGAGATGAGGGTGTCCATCGTCGTCGCAGAGAAAGACTTTCTGAACGGGAATGATGACCTCTTGAAATTCAGCGTATCTGCGAGGCTCCGGAGGTCAATCGATTTATTCTCTCCTAGGTATTTGGCGAAAGCGTCGATTCCTCCAGCTAAAGATTTCTCAGAGGCGGCGGAGAAAGTGAAAGGTAGGAAGACGGGTGAGGTGTTTTCTGCTTGGTTGCCATTTCGATGATCCATTTCATATGATTCCAGGATTACATGCGCGTTTGTTCCTCCAAATCC
>Phialophora_americana___hblock__1501__2501_7___496
TGGCTTTGGAGGAACCAATGCTCATGTCATTCTCGAGTCAGCTCCTTCTCCAGGAGATTTGTCCAATGGCTGGCACACTGGATCTGGATTCGACAAGGCTATTTCTAATGGACTGACGGATGTGTGTCGACGGTCTGAATTGCCCGAAGCGAATGGACGTACAAGTCATCATGCGAATGGTACTTACAAAGATGATGTGCTAGGTTTTGTCCATGAAGACGAGAGATGCTTGAAGAAGCCGCCTGGTGCTTTGATACCTTGTCTCTTCGTCCTCTCAGCGAAGTCGAAGTCATCGTTAGAGGCGTCTGTTAATAACCTGAACCGCTGGCTGGGCTCCCACAAAACGAGCAATCCAGTCAGGCAGAAGCTTGCCTATACACTTGCAAGCCGCCGTTCAGCATTTGCCTGGAGGACAAGTGTTGTGGCGGCGACACATGGAGAGCTGGTGTCGGCTCTCGCGAAGGCGCGACCCACGAAAGCACCTTCCACTCCGAATGTTGTCTTTCTCTTCACAGGACAAGGTGCA
>Phyllosticta_citribraziliensis___hblock__2001__3001_18___498
CGAGTGGTAGGCGACGTCGACACGAAGCTTACGATTGAATTGCTGCTTCTGTTCGACAGCGGCAGCTAACTCATCAATCGCAGAGACATCCCCGGACGCCGTAATGGACGAAGGCGAGTTCTCGCAAGCGACAATAGCTTGGCCGTTGGTCAAAGTCTTGAGCATTGGCCTGACATCGTCTGGACCAGCACCGATGGCCAGCATTGCTCCTTTATGCTCTGGGTGACGTTCCTTGAGAGTGACGACGGCTTGTCCACGTTGGTAGGCAACGGCCATACCGTCTTCCAGTGACAAGAGCCCAGCGGCATAAGCAGCTCCAATCTCGCCGCTGGAGTGTCCTGTGACTGCAACCGGTTGCAGTCCCCAGGAATGGAAAAGGGCAGTCAAAGCAATCTGTACTGCAGTGCATATCGGCTGACTGATATGGGCCTTGTTCACCTGGGTCTTTTCGGCGTCTTTTTCAAGTTCTTCCACCAGGGAAAAGTCGGCCCCAAGTTTTTCGAGGGCCTCGTCGCAGGCTTTCATGGTTTTGGCGAAAACGGTTTGGGTATCCATGAGATCGCGACCCATGGTAGCCCACTGAGCACCCTGACCTGT
>Phyllosticta_citribraziliensis___hblock__2501__3501_5___499
CCAATCTCGACGAGCAGGTCAATGTTCTGAATGTCCTCGTCGTCAAGGAGGATTCCAGTAAGGGCATCGGAGAATCGGACGGTGCCCTTCATGTTCTGAGCCCAGTACTTGCCGCCCATGCTCTGCCAGTCAGCAAGACGCGCTGTGACGGAGCTGAACATGCGGCAAGACGGTTCCTTGGTCTTGAACTGAGGGCAGTGCTGCAGGGCACGTTCGTAGGCAGGGGCCAAAGGATCCATGTGGTGAGAGTGGAAAGCTTGAGCGACCTGAAGCTGACGAGCAAAGACCTTGCGCTCGGTGAGCTTGTCCTTGATCTCGACGATGGCATCTTCGTCACCAGAGAGCGTAATGCTGGACATGCTGTTGATGGCAGCGATGCCGACGCGACCCTTGTAGGGCTCAAGCTCGACCTGGCATTCGGCTTCCGTCAGACCAACAGCCATCATGGCGCCCTT
>Phyllosticta_citrichinaensis___hblock__2001__3001_18___500
ACAGGTCAGGGTGCTCAGTGGGCTACCATGAGTCGCGATCTCATGGATACCCAAACCGTTTTCGCCAAAACCATGAAAGCCTGTGATGAGGCCCTCGAAAAACTTGGGGCCGACTTTTCCCTGATGGAAGAACTTGAAAAAGACGCCGGAAAGACCCAAGTGAATAAGGCCCATATCAGTCAGCCGATATGCGCTGCAGTACAGATTGCATTGACTGCCCTTTTCCATTCCTGGGGAGTGCAACCGGTCGCAGTCACAGGACACTCCAGCGGCGAGATTGGAGCTGCTTATGCTGCGGGGCTATTGTCACTGGAAGACGGTATGGCCGTGGCCTACCAACGTGGACAAGCCGTCGTCACTCTCAAGGAACGTTACCCAGAGCTCAAAGGAGCAATGCTGGCTATTGGCGCTGGTCCAGATGATGTCAGGCCCATGCTCAAGACTTTGACCAAAGGCCAAGCTATTGTCGCTTGCGAGAACTCGCCTTCGTCCATTACGGCGTCCGGGGATGTCTCTGCGATTGATGAGCTAGCTGCTGCTGTCGAACAAGAGCAACAATTCAATCGCAAGCTTCGTGTCGATGTCGCCTACCACTCG
>Pochonia_chlamydosporia_170___hblock__1001__2001_12___502
ACACAGGGCGTGACTATGCCCTCGGGAGATGCGCAAGCTTCCTTAATTGAATATGTGTATAAGTCGAACGGACTTGACTATGAGGGCACACAGTATGTTGAAGCCCATGGGACGGGTACAAAGGTCGGCGATCCAACAGAAGCTGAGGCACTACATCGGACAATCGGACAACCTACACCAAAGCGCAAGAAGCTATGGATAGGCAGTGTAAAGACAAATATTGGCCATCTTGAAGCAGCTGCCGGCGCGGCCAGCATGGTCAAGGGAGTGCTTGCCATGGAACACGGCTTCATTCCTCCGACACTTCATTTCAAGAACCCAAACCCGGCTATCAAGTTTGATGAGTGGCAACTAGGCGTCCCGACTAAGTTGATGCCGTGGCCGGCTtgtcagaccagacggatGAGTACCAGCGCCTTTGGTATGGGCGGCACCAACGCTCATCTTGTGTTGGAGAGACCAAATGAGCCAGTGATACCTATACTAGAAAGAGGAGCCATTGGCGTTGCGAGGAAGAACCAGAAGAGACTCTTTGTCTTCAGTAG
>Pochonia_chlamydosporia_170___hblock__2001__3001_1___503
CGCAtcggcttcgtcttcacAGGCCAAGGAGCACAATGGGCACGTATGGGTGTCGAATTACTGGATCGAAAGGTGTTTGGCGAATCTGTGGCCAAGTCTACTACCTTCCTGCAAGATATGGGATGCGAATGGGATCCTGTCGTCGAACTGTCTAAATCACAGAAGCAGTCTCAGCTGGTGAAGCCGGAAATCAGCCAACCGATATGTACCATCTTACAAATTGCTTTGATAGATGAGCTACGATCATGGGGCATCCGGCCCGCAAAGGTCGTCGGTCATTCAAGCGGCGAAATCGCGGCAGCATACTGCATGGGGGCTCTTACACATCGAGACGCTCTCGCAGCAGCGTACTTCCGTGGCAAGGCATCTGCTAATGTGAAACGCCGCGGAGGTATGATGGCGGTTGGTACAACACCAGAAGATGCGAAGAAGCTGATCACCGAGACGAAAGCACAAGCAACTGTTGCCTGTGTCAACTCACC
>Pochonia_chlamydosporia_170___hblock__2001__3001_10___504
GGAGCACAATGGGCACGTATGGGTGTCGAATTACTGGATCGAAAGGTGTTTGGCGAATCTGTGGCCAAGTCTACTACCTTCCTGCAAGATATGGGATGCGAATGGGATCCTGTCGTCGAACTGTCTAAATCACAGAAGCAGTCTCAGCTGGTGAAGCCGGAAATCAGCCAACCGATATGTACCATCTTACAAATTGCTTTGATAGATGAGCTACGATCATGGGGCATCCGGCCCGCAAAGGTCGTCGGTCATTCAAGCGGCGAAATCGCGGCAGCATACTGCATGGGGGCTCTTACACATCGAGACGCTCTCGCAGCAGCGTACTTCCGTGGCAAGGCATCTGCTAATGTGAAACGCCGCGGAGGTATGATGGCGGTTGGTACAACACCAGAAGATGCGAAGAAGCTGATCACCGAGACGAAAGCACAAGCAACTGTTGCCTGTGTCAACTCACC
>Pochonia_chlamydosporia_170___hblock__2001__3001_2___505
CAATGGGCACGTATGGGTGTCGAATTACTGGATCGAAAGGTGTTTGGCGAATCTGTGGCCAAGTCTACTACCTTCCTGCAAGATATGGGATGCGAATGGGATCCTGTCGTCGAACTGTCTAAATCACAGAAGCAGTCTCAGCTGGTGAAGCCGGAAATCAGCCAACCGATATGTACCATCTTACAAATTGCTTTGATAGATGAGCTACGATCATGGGGCATCCGGCCCGCAAAGGTCGTCGGTCATTCAAGCGGCGAAATCGCGGCAGCATACTGCATGGGGGCTCTTACACATCGAGACGCTCTCGCAGCAGCGTACTTCCGTGGCAAGGCATCTGCTAATGTGAAACGCCGCGGAGGTATGATGGCGGTTGGTACAACACCAGAAGATGCGAAGAAGCTGATCACCGAGACGAAAGCACAAGCAACTGTTGCCTGTGTCAACTCACC
>Pochonia_chlamydosporia_170___hblock__2501__3501_15___506
CGGAGGTATGATGGCGGTTGGTACAACACCAGAAGATGCGAAGAAGCTGATCACCGAGACGAAAGCACAAGCAACTGTTGCCTGTGTCAACTCACCGAGGAGCATTACACTGTCAGGTGATGTGGATGCTCTGGAGGCTCTTCGAGAAACTTTTGAGAAACAGGGAGTCTTTGCTAGAAGACTCAAAGTTGACGTGGCATACCACTCCTCGCATATGCGTTCTTGTAGCGCAGAGTACCAGTCGTCAATCATGGACCTGGAACCAAGTGAGCTTGACGGAGTGAACGAGTCAAAGGAGCCCATCCTCATGGTATCCAGTGTGACTGGTGGTCTAGTTGATGCTGAAGCATTGGGGCCGTACTACTGGATCCGTAACTTGATCTCGCCGGTCCTCTTTTCAGACGCTCTCAGGGAGTTGGTATGCCCTGTTGATAGCGACGATGGTAGCGACGTCGATATGCTCATCGAAATTGGTCCTCACAGTG
>Pochonia_chlamydosporia_170___hblock__501__1501_4___507
GACGCCGCCTTCTTTAACATCACTGCCGCAGAGGCGATCTCGTTCGATCCTAAGCAGCGCATCGCCATGGAAGTCACATACGAAGCTTTCGAAAACGCTGGCATGACACTTCAGAAAGCAGCTGGAACCAGGACAGCATGCTACATTGGCACTTCCATGAGCGACTATCGAGATTCCATAGTCAGGGATTTCGGCAACTATCCCAAATACCACCTCCTCGGCACGAGTGATGAAATGATTTCCAATCGAATTTCACATTTCTTCGATCTCCGTGGTCCCAGCGCAACCATTGAGACGGCTTGTTCCTCAAGCCACGTCGCAACGCACATTGCCTGCCAGAGCATACAATCCGGCGAGTCAGATATGGCTGTCGTTGGTGGTATCGGCATGCTCCTCGTGCCTGAAAGCACCATGCAGCTGAATAATCTCGGGTTTCTCAGTGCCTTTGGTCAATCCAGAGCATTTGACGCCTCAGGGGCAGGTTACGGCCGTGGCGAAGGCTGTGGAATCTTCATTTTGAAGAGATTAGACAAGGCCGTGGAAGATGGGGACACTATCCGTGCCGTTATCCGTGGATCAGGCGTTAACTCGGATGGATGGACACAG
>Pseudogymnoascus_sp._23342-1-I1___hblock__2001__3001_19___508
GGCTTCGTCTTCACAGGCCAAGGCGCGCAATGGGCCGGCATGGGGCGCGAGCTCCTCTCCTACCCCGTCTTCAAAGACGTCGTCACAAAAGCCGACGGCATCCTCGCCTCCCTCGGCGCGCGCTGGTCGCTGCTCACCGAGCTCACCAAGCCCGAATCCGAGACCCGCGTCAACGAGGCCGCGATCAGCCAGCCGATGTGCACAGCGCTGCAGATCGCCTTAGCGGACCTGTTGAGCGCGTGGGGCGTGCATCCCGCGCGCGTCGTGGGGCACTCGAGCGGTGAGATCGCGGCCGCGTATGCGATTGGCGCCCTCTCCCTCAGGGGGGCGCTGCAGGTCGCGTATTTCCGGGGCGTGCACTCGTCGCGGGTGTCTGCGCTGGGGCTGCGCGGGGCGATGATGGCGGTTGGGCTTGAAGAGGCTGTCGCGCGGGGGTATGTGGAGGGCGTTGACCCCGGGCTGGGAAGGGTGGTGGTTGCTTGTGTTAATAGCCCGAGGAGCGTTACTGTTTCGGGGGATGAGGTGGCGATTGAGGCCTTGAAGCGGAGGTTGGATGCCGATGGTGTGTTTGCGAGGAGGCTGGTGGTCGATACGGCGTACCACTCGCACCATAT
>Pseudogymnoascus_sp._VKM_F-103___hblock__1001__2001_14___509
GCCTCCAAAGCCAAATGAGTTTACGCTTGCTCTCCGTATTGGCTTATCGGCAGGCCATTTTGTAGCCTCAGTAACGACTTCGACTCTGGCACCTTTGAAGTCGATATTGGGATTCGGATTTATTAACCCAATCGTTGGCGGAATGATCCCATTCTCGACCGCAAGTACCGCTTTCATTAGACCAGTAATGCCGCTAGCAGCTTCAGCATGGCCAAGGTTGGGTTTTATCGAGCCTATTAACAAAGGATTTTCTTCCTTCCTCCCAGACGCGAACACGCGTCCTATTGCGCTAACTTCCAAGGGATCGCCAACCTGCGTTCCAGTTCCGTGGCATTCGAATAGTCCAGTGAGATCCGGATCCAGGCCACCAGCATTCTTGTAAGCACTTCTAATTACTGCTTCCTGTCCCTCTGGGCTGGGGTGTGCGATTCCGGCAGTTCGTCCATTGGTGTTTACTGCCGTCCCTCTAATCACAGCTCGGATGGGATC
>Pseudogymnoascus_sp._VKM_F-4281_FW-2241___hblock__2001__3001_9___510
AGGATCGGGTTTGTGTTCACTGGACAAGGTGCCCAATGGGCTGGAATGGGTCTCGAACTGATAGATTCGTACCCAGTCTTTGCATCTACCATGGAAAAAATCGACGCATGTCTTTCTAAACTTGGAGCCGACTTTTCCCTAATAAGTATGTTGTCATACCAGACAAATGAATCCACAGCTAACAAATTACAGGCGAGCTGTCTAAAGATATCAAGTTTTCCCGATTGTCTGAGGCCCAGATCAGCCAGCCTGTCTGTACTGCAATCCAGCTGTCTTTGACAGAGCTCCTCAAGTCATGGGGTGTACTTCCAGTGGCTGTTGCAGGACATTCAAGCGGAGAAATCGCTGCCGCATATGCAACTGGCGCATTGTCGCTAGAAGCATGTGTTGCCATCGCGTACCAAAGAGGACAAGCAATCGTCTCATTAAAGAAGCAATTCCCTGACCTCAAAGGTGCTATGGTCGCCATTGGAGGGAGCGCCGAGGAGATCCGACACATGGCAAAACTCCTGAAAGAGGGGCGGGTTACAATTGCGTGCATCAACAGTCCATCTAACATCACTGCATCGGGGGACGAGGACGCTATTGCGGAGTTGCAGGAGAAGGTCGAGCAGAAGAAAATGTTCAATAGAAAGCTCCGTGTCGACACCGCATACCACTCTCACCATAT
>Pseudogymnoascus_sp._VKM_F-4515_FW-2607___hblock__2001__3001_19___511
ATGTGGTGCGAGTGGTACGCCGTATCCACGACCAGCCTCCTCGCAAACACACCATCAGCATCCAACCTCCTCTTCAACGCCTCAATCGCCCTCTCATCCCCCGAAACAGTAACGCTCCTCGGGCTATTCACACAAGCAACCACCACCCTCCCCAGCCCGGGATCCACACCCTCCGCATACCCCCTCGCAACCCCCTCCTCAAGCCCAACCGCCATCATCGCCCCGCGCAGCCCCAGCGCAGAAACCCGCGCCGAGTGCACGCCGCGGAAATACGCAACCTGCAGCGCGCCCCGCAGCGAGAGCGCGCCAATCGCATACGCGGCCGCGATCTCGCCGCTCGAGTGGCCCACGACGCGCGCGGGATGCACGCCCCACGCGCTCAGCAGGTCCGCGAGCGCGATCTGCAGCGCCGTGCACATGGGCTGGCTGATCGCGGCTTCGTTGACGCGGGTCGAGGACTCGGGCTTCGTTAGCTCGGTGAGCAGCGACCAGGGCGCGCCGAGGGAGGCGAGGATGCCGTCGGCTTTCGAAACGACGGCTTTGAAGACGGGGTAGGAGAGGAGCTCGCGGCCCATGCCGGCCCATTGCGCGCCTTGGCCTGTGAAGACGAAGCC
>Pseudogymnoascus_sp._VKM_F-4517_FW-2822___hblock__2001__3001_19___512
ATGTGGTGCGAGTGGTACGCCGTATCCACGACCAGCCTCCTCGCAAACACACCATCAGCATCCAACCTCCTCTTCAACGCCTCAATCGCCCTCTCATCCCCCGAAACAGTAACGCTCCTCGGGCTATTCACACAAGCAACCACCACCCTCCCCAGCCCGGGATCCACACCCTCCGCATACCCCCTCGCAACCCCCTCCTCAAGCCCAACCGCCATCATCGCCCCGCGCAGCCCCAGCGCAGAAACCCGCGCCGAGTGCACGCCGCGGAAATACGCAACCTGCAGCGCGCCCCGCAGCGAGAGCGCGCCAATCGCATACGCGGCCGCGATCTCGCCGCTCGAGTGGCCCACGACGCGCGCGGGATGCACGCCCCACGCGCTCAGCAGGTCCGCGAGCGCGATCTGCAGCGCCGTGCACATGGGCTGGCTGATCGCGGCTTCGTTGACGCGGGTCGAGGACTCGGGCTTCGTTAGCTCGGTGAGCAGCGACCAGGGCGCGCCGAGGGAGGCGAGGATGCCGTCGGCTTTCGAAACGACGGCTTTGAAGACGGGGTAGGAGAGGAGCTCGCGGCCCATGCCGGCCCATTGCGCGCCTTGGCCTGTGAAGACGAAGCC
>Pseudogymnoascus_sp._VKM_F-4518_FW-2643___hblock__2001__3001_19___513
GGCTTCGTCTTCACAGGCCAAGGCGCCCAATGGGCCGGCATGGGCCGCTCCCTCCTCGCCTACCCCGTCTTCAAAGCCGTCCTCCAAAACGCCGACGCCATCCTCGCCTCCCTCGGCGCACCCTGGTCTCTCCTCACCGAGCTGTGCAGACCAGAATCGCAGACCCGCATTAATGAAGCCGCCATCAGCCAGCCGCTGTGTACGGCGCTGCAGATCGCCCTCGCTGACCTGCTGAGCGCGTGGGGTGTGCATCCCGCGCGCGTGGTTGGGCATTCGAGTGGGGAGATTGCGGCGGCGTATGCGATTGGTGCGCTTTCGCTGAAGGGGGCGCTGCAGGTTGCGTATTTCCGCGGGGTGCACTCGGCGCGCGTTTCTGCGCTGGGGTTGCGGGGGGGGATGATGGCTGTTGGGCTTGATGAAGCTGCCGCGCGGGGGTACGTGGATGGTGTTAAACCCGCGCTGGGACGGGTGGTGGTGGCGTGTATTAATAGCCCGAGGAGCGTTACTGTCTCGGGGGATGAGGCGGCGATCGAGGCGCTGCAGGGGAGGTTGGAAGCGGATGGCGTGTTTGCGAGGAGGTTGGTCGTGGATACGGCGTATCACTCGCAGCATAT
>Pseudogymnoascus_sp._VKM_F-4519_FW-2642___hblock__1001__2001_14___514
GCCTCCAAAGCCAAATGAGTTTACGCTTGCTCTCCGTATTGGCTTATCGGCTGGCCATTTTGTAGCCTCAGTAACGACTTCGACTCTGGCACCTTTGAAGTCGATATTGGGATTCGGGTTTATTAACCCAATCGTTGGCGGAATGATCCCATTCTCGACCGCAAGTACCGCTTTCATTAGACCAGCAATACCACTAGCAGCTTCAGCATGGCCAAGGTTGGGTTTTATCGAGCCTATTAACAAAGGATTTTCTTCCTTCCTCCCAGACCCGAACACACGTCCTATTGCGCTAACTTCCAAGGGATCGCCAACCTGCGTACCGGTTCCGTGGCATTCGAATAGTCCAGTGAGATCCGGATCCAGGCCACCAGCATTCTTGTAAGCACTTCTAATTACTGCTTCCTGTCCCTCTGGGCTGGGGTGTGCGATTCCGGCAGTTCGTCCATTGGTGTTTACTGCCGTCCCTCTAATCACAGCTCGGATGGGATC
>Pseudogymnoascus_sp._VKM_F-4520_FW-2644___hblock__2001__3001_19___515
GGCTTCGTCTTCACAGGCCAAGGCGCCCAATGGGCCGGCATGGGCCGCTCCCTCCTCGCCTACCCCGTCTTCAAAGCCGTCCTCCAAAACGCCGACGCCATCCTCGCCTCCCTCGGCGCCCCCTGGTCTCTCCTCACCGAGCTGTGCAGACCAGAATCGCAGACCCGCATCAACGAAGCCGCCATCAGCCAGCCGCTGTGCACGGCGCTGCAGATCGCCCTCGCGGACCTGCTGAGCGCGTGGGGTGTGCATCCCGCGCGCGTGGTTGGGCATTCGAGTGGTGAGATCGCGGCGGCGTATGCGATTGGTGCATTATCGCTGAAGGGGGCGCTGCAGGTTGCTTATTTCCGGGGTGTGCACTCGGCGCGTGTTTCTGCGCTGGGGTTGAGGGGGGCGATGATGGCGGTTGGGCTTGATGAAGCTGCCGCGCGGGGGTACGTGGATGGTGTTAAACCCGCGCTGGGTAGGGTGGTGGTGGCGTGTATTAATAGCCCGAGGAGCGTGACCGTTTCGGGGGATGAGGCGGCGATCGAGGCGCTGCAGGGGAGATTGGAAGCGGATGGCGTGTTTGCGAGGAGGTTGGTCGTGGATACGGCGTATCACTCGCAGCATAT
>Pseudogymnoascus_sp._WSF_3629___hblock__2001__3001_19___516
GGCTTCGTCTTCACAGGCCAAGGCGCGCAATGGGCTGGTATGGGGCGCGAACTCCTCGCCTACCCAGTCTTCAAAGACGTCGTAATGAAAGCCGACGATATCCTCACCTCCCTCGGCGCCCCCTGGTCTCTACTCACCGAGCTCTCCAAGCCCGAATCCGAGTCCCGCATCAACGAAGCCGCTATCAGCCAGCCGCTATGCACTGCTCTCCAGATCGCCCTAGCGGATCTGCTGAGCGCATGGGGCGTGCATCCCGCGCGCGTCGTGGGTCATTCTAGTGGTGAGATCGCGGCTGCGTACGCGATTGGCGCGTTATCCCTTAGGGGGGCGCTGCAGGTCGCGTATTTCCGCGGTGTGCACTCGTCGAGGGTTTCTTCGCTGGGGCTGCGCGGGGCGATGATGGCGGTTGGTCTTGATGAGACTGCTGCTAGGGGATATGCGGACGGTGTTGATGCGGCGCTTGGACGGGTAGTGGTGGCTTGTATTAACAGCCCGAGGAGCGTTACAGTCTCTGGTGATGAGGCGGCCATTGAGGCACTCAAGAACAGATTAGACGCCGATGGTGTGTTTGCGAGGAAGCTTATGGTGGACACAGCCTACCACTCGCAGCACAT
>Pseudogymnoascus_sp._WSF_3629___hblock__1001__2001_14___517
GATCCCATCCGAGCTGTGATCAGAGGGACCGCAGTAAACACCAATGGACGAACTGCCGGAATCGCACACCCCAGCCCAGAGGGACAGGAAGCAGTAATTAGAAGTGCTTACAAGAATGCTGGTGGCCTGGATCCGGATCTCACTGGACTATTCGAATGCCATGGAACCGGTACGCAGGTTGGCGATCCCGTGGAAGTAAGCGCAATCGGATGTGTATTCGGGTCTGGGAGGAAGGAAGAAAATCCTTTGTTAATAGGCTCGATAAAACCCAACCTTGGCCATGCTGAAGCTGCTAGCGGTATTGCTGGTCTAATGAAAGCGGTACTTGCGGTCGAGAATGGGATCATTCCGCCAACGATTGGGTTAATAAACCCGAATCCCAATATCGACTTCAAAGGTGCCAGAGTCGAAGTCGTTACTGAGGCTACAAAATGGCCTGCCGATAAGCCAATACGGAGAGCAAGCGTAAACTCATTTGGCTTTGGAGGC
>Pseudogymnoascus_verrucosus___hblock__1001__2001_14___518
GATCCCATCCGAGCTGTGATTAGAGGGACGGCAGTAAACACCAATGGACGAACTGCCGGAATCGCACACCCCAGCCCAGAGGGACAGGAAGCAGTAATTAGAAGTGCTTACAAAAATGCTGGTGGCCTGGATCCGGATCTCACTGGACTATTCGAATGCCACGGAACCGGTACGCAGGTTGGCGATCCCTTGGAAGTTAGCGCAATAGGACGCGTGTTCGGGTCTGGGAGGAAGGAAGAAAATCCTTTGTTAATAGGCTCGATAAAACCCAACCTTGGCCATGCTGAAGCTGCTAGCGGTATTGCTGGTCTAATGAAAGCGGTACTTGCGGTCGAGAATGGGATCATTCCGCCAACGATTGGGTTAATAAACCCGAATCCCAATATCGACTTCAAAGGTGCCAGAGTCGAAGTCGTTACTGAGGCTACAAAATGGCCTGCCGATAAGCCAATACGGAGAGCAAGCGTAAACTCATTTGGCTTTGGAGGC
>Pyrenophora_seminiperda_CCB06___hblock__501__1501_2___519
ACAGCATGCTCGTCCAGTCTGACAGCATTCCATCTAGCATGTCAGAGCATCCGAACAGGTGAGGCTGAGATGAGTGTGGTTGGAGGAGCCAATCTCATGTTTGGACCGGACATGTCTATTCTTCTCGGAGCTGCAAAGATTCTGTCCGCCGACGGGAAGAGCAAAATGTGGGATGCGAACGCAAATGGCTTTGCTCGTGGAGAAGGGTTCGGTATTACAATTTTAAAGCCTCTAGATGCGGCAATTCGCGATGGCGATACTATTCGAGCAGTCGTGCTGGCCACAGCTACTAATGAAGATGGTCGCACACCTGGTATCTCACTGCCAAACTTCGAAGCTCAACAAGAGTTGATCCGAGGGGCATATCAGATGGCTGATGTAGATCCAGGCGAGACGTCGTACGTTGAGGCACATGGAACA
>Pyrenophora_tritici-repentis___hblock__501__1501_2___520
CGTTCCATGTGCCTCGACGTACGAAGTCTCTGCGGGATCCACGCCAGCCATCCGGTATGCCCCCCGAATCAACTCTGCCTGCGCTTCACTGTTTGGCAGCGAGATGCCAGGTGTGCGACCATCCTCATTAGTAGCCGTGGCCAGCACGACTGCTCGAACAGTATCGCCATCGCGTAATGCCGCATCTAGAGGCTACAATTCGCACCCCGTCAGTCAAATTCCTCACACAAAAATAGCAACAGAACCGCAAAAGTACAAACCTTCAGAATTGTGACACCAAACCCTTCCCCACGAGCAAATCCATTGGCATTCGCATCCCACATCTTGCTTTTCCCGTCTGCCGAGAGAATCTTTGCCGCGCCCAGCAAGATAGACATATCAGGTCCAAACATCAAATTGGCACCCCCGACCACGCTCATCTCAGCCTCTCCTGTTCGGATGCTCTGACATGCTAGATGGAATGCTGTCAGACTGGACGAGCAAGCTGT
>Pyrenophora_tritici-repentis___hblock__1001__2001_17___521
GGTGAGGGCTGTGGAATCATCATTTTGAAGCGCTTGGACAAGGCTATCCAAGATGGTGACAGCATTCGGGCCGTGATTCGTGCGACTGGTGCCAACTCAGATGGCTTTACACAAGGAAGTAAGTAAAGATGGCTCTATTCAACTGAAGGGAGTTATGTTGAAGCGGAATGCATGACTTGTATACTTTACAAGCTACTAATATTCTCACGCAGTCACAATGCCGTCCTTTGAAGCACAGGCAGCACTCATCAAATATGTGTACGAGTCCAACGGACTGGACTACAATTCGGCTCAATATGTTGAGGCACACGTGAGTCAGCCATGTGATATGCACAATGCTGACTATCGCTAATCATAACGTTAGGGCACTGGTACCAAGGTCGGCGATCCGATTGAGACAAGGGCGATATACAGCACCATTGGAAAGGGTTCGTCAAAATCACGGAAGCTTTACGTAGGAAGTGTCAAACCAAATGTAAGTGTAGAATGGTGTTGCGATTATCCTTCTCCACGCCACTAACTTATAATCAGATCGGCCATCTCGAATCAGCTGCTGGTGTATCTGGAATCATCAAAGGCATTCTCGCCATGGAGCATAACCTCATCCCACCAAACGTCCATTTCACCAAGGGTAACCCGAATATTCCTTTCGACGAGTGGAATGTCGCAGTGCCCTTAAAGCCGACACCTTGGCCTGTTTCCCAGACCAAGCGCATGAGTGTTAGCGGTTTCGGCATGGGCGGCACGAATGGCCATGCAGTTATTGAATCATTCAATTCGAGTCGCCTGGCAGATGTACCCGTAAAGCTTGGGGACTTTACCAAATTTCAGAAGGCTCGCAACAAGAAACGACTCTTTGTCTTCAGCAGTC
>Pyrenophora_tritici-repentis___hblock__1501__2501_17___522
CAGACCAAGCGCATGAGTGTTAGCGGTTTCGGCATGGGCGGCACGAATGGCCATGCAGTTATTGAATCATTCAATTCGAGTCGCCTGGCAGATGTACCCGTAAAGCTTGGGGACTTTACCAAATTTCAGAAGGCTCGCAACAAGAAACGACTCTTTGTCTTCAGCAGTCACGACCAGGCCGGCTTTAAGCGCAATGCTGATGCTTTGGCCCATCATATAGATGATCTTGGTTCTGCATCATCAAGCTCCGAATTCCTGGCGAATTTGGCCCATACACTTTCAGGAGCCAAGTCCAGTCTGTCATGGCGGGCAACCTGTCTCACAGAGAACACCACCGAGCTTCGCGATTACCTATACACTAAACCAGGCGATAATGCTTCCCGAGAAGCCAGCAGTAGGCACACCGCCCCTCGGATTGGATTTGTTTTCACGGGCCAAGGTGC
>Pyrenophora_tritici-repentis___hblock__2001__3001_2___523
CAGTGGGCTCGTATGGGTGTGGAAATGCTCGACCGCCAGGTGTTTAGGGATTCAGTTGAACAATCGGCAACTTACCTCCGAGATATGGGATGTCTCTGGGACCCTATTGCTGAGCTTGAAAAGGCCCAAGTCGACTCTCGCCTAAGCCACCCTGAGATCAGCCAACCCATATGCTCTGTGCTACAGATCGCCCTGGTCGATGAACTACAGTCGTGGGGGGTTGTACCATCCCGAGTAGTCGGCCATTCCAGTGGTGAGATCGCCGCAGCATACAGCATTGGAGCGCTGAGCCACCGAGATGCGATTGCCGCAGCTTATTTCAGAGGAATCGCTGCTACTAAGCTTCAAACAGACGCACCAGATCTCAAGGGTGGGATGATGGCTGTTGGCTGTTCGCGAGACGAGGCAGATGGTGTGATCGAGCAATCAAAGCTCAGTGGCACAGCTGTTGTGGCCTGTGTCAACTCGCC
>Pyrenophora_tritici-repentis___hblock__2501__3501_15___524
GGGTGGGATGATGGCTGTTGGCTGTTCGCGAGACGAGGCAGATGGTGTGATCGAGCAATCAAAGCTCAGTGGCACAGCTGTTGTGGCCTGTGTCAACTCGCCTTCTAGCGTCACACTATCTGGGGACATGGATGCCCTTGAGCAGCTCCGAGCTATATTCGATGAGCGCAAGGTTTTTGCTCGACGCTTGAAGGTTGAGATGGCGTACCACAGCCGGCACATGAATCGCGTGTTTGGTAGCTACTCTGCATCCATCGCCGACCTTGAGCCCATAACGCAGGACGACACCGACGAAGAAGGCGACGTAAAAATCCAGGCAATGATATCTAGCGTTACTGGCCAAGAAGTTGCTCCAGAACTTCTAGGACCATACTATTGGGTTCGCAACCTGGTTTCGCCTGTACTTTTTTCCGACGCGGTCAAAGAGCTCGTCAGCCCAGCTGATCAAGATGCAAACGACAATAGTATCAGCACTGTGGATTTGCTAATCGAAGTTGGTCCACACAGCG
>Pyrenophora_tritici-repentis___hblock__501__1501_16___525
CAGACAGCCTGTTATATGGGATCTGGCGCAAGTGACTATCGAGGAGCAGTCGAGCGAGACTTCTTAAACAACCCCAAATACCATCTTCTAGGAACTGGTGATGAGATGATCTCGAACCGTATCTCTCATTTCTTCAATATCCACGGTCCTAGTGCTACAGTTCAAACAGCTTGCTCATCGAGTCTCATGGCCACTCATTTGGCATGTCAAAGCTTGAAATCAGGGGAATCGGAGATGGCCGTCACCGGTGGCGTTAGCCTGATGCTCACTCCCGACTTCACGACACATCTCAACAACCTCACGTTCCTGAATCCTCAGGGTCGATCGAAAGCTTTTGACGAGAGTGCCGGCGGATACGGTCGCGGTGAGGGCTGTGGAATCATCATTTTGAAGCGCTTGGACAAGGCTATCCAAGATGGTGACAGCATTCGGGCCGTGATTCGTGCGACTGGTGCCAACTCAGATGGCTTTACACAAGGAAGTAAGTAAAGATGGCTCTATTCAACTGAAGGGAGTTATGTTGAAGCGGAATGCATGACTTGTATACTTTACAAGCTACTAATATTCTCACGCAGTCACAATGCCGTCCTTTGAAGCACAGGCAGCACTCATCAAATATGTGTACGAGTCCA
>Pyricularia_oryzae_70-15___hblock__1001__2001_4___526
CGAAGCTGCTGATGCTCATGGGGCGTTGCTGGGTGACTGGCCATGCCGTCAACCTCGTGGGCACCTCCATGTTCCATTCGTCGAGTGGGATTTTGCGGTTGATTTTGTTGAGGTGTATGTTTGGTGGGATCAGACCGCGTTCGAGCGCCAGTACGCCCTTGATCAACCCTGCGATACCCGCGGCTGGTTCGAGGTGGCCGATCTAGATAGGGGCGGGGGGTGCGTATTTGTTGAATTCAGCATCAGGCCAATGGCCATGTAGTTGAAGATGCGCTGCTCAAACTTACATTCGGCTTGACGCTGCCCATTATCAACCTCTGATTCCTGGCAGCCCGTCCAATGGTGCTATATATAGCATGAGCTTCTGTTGGGTCTCCTGCTTTCGTTCCGGTTCCCTTTTTTTTCATTTTACAATGTCAGGCGTGTTCTTCTCCCGAGTTTCGAATCATACACAAAAGAAAAGGGGGGGGCTCAGGGGGCGCAAATCACGTACGTGTGCTTCGACATACTGCGTCTCGGCGTAGTCGAGACCGAAGGTTTCGTAAACGTCCTTTATGAGGTGCATTTGCGACTCTCCCGAAGGCATGGCCATGCCCTTTGTCCAGCCGTCTGAGTTTGATCCGGTGCCGCGGATGACGGCGCGGATCGGGTCCCCGTCGCGCAGGGCCGCCGCGAGCGGCTTGAGCACGACGATGCCGCA
>Pyricularia_oryzae_70-15___hblock__1501__2501_11___527
CCCTGGCCCGTGAAGACAAAGGCCAGCCTGGGCTGCTTCCTGCCGCTGCTGCGTCGTCGCACCGCCTCTCGTCCCACTCCCGCTGTCAACTGATCCCGCACGTCGGCCAGGCTCTCTGCCACGAAGCTGCTCACCCAACCGAGCCCCGCCCGCGCGGTGGCGAGCGTGTAGGCCAGGTCGGCAAGGTACAAAGGGCGCGCGGCGAGGGGGCCGAGGCCGTCGAGGTGCTCGAGGAGCGAGCTGGCGATGCGGGCAAATCCCCCTTGGTCCTGACTGCTGAGGAAAAACACCCTCTTGGAGCTCTTGGGGCGGCTGTCTTGGTCGTCGACGGCGGCTGCGGCATTGTGCGCCTCCATGACGACGTGGGCGTTGGTGCCGCCGAGGCCGAAGCTGCTGATGCTCATGGGGCGTTGCTGGGTGACTGGCCATGCCGTCAACCTCGTGGGCACCTCCATGTTCCATTCGTCGAGTGGGATTTTGCGGTTGATTTTGTTGAGGTGTATGTTTGGTGGGATC
>Pyricularia_oryzae_70-15___hblock__2001__3001_12___528
GGGCGAGTTCACACATGCCACGGTCACGTCGACACAACCATTCTGACCGGCTATGAGCTCTTGAGCCTGTTCCCTCGAACACCCGACGGCCATCATGCCCATTTCCGTTGCCTGTTTCGAGGAGGCCTCGGCTACAGCAGCCGAGGCCTTCCCACGAAAATAGGCAGCCGCGATAGCGTCCGAGTGGCTCAGTGCACCCAAGCAGTACGCCGCAGCTATCTCCCCGCTCGAGTGACCTATGACCCTTGCCGGCCGCACCCCCCAGGACCTGAGCTCATCGACCAGCGCGATCTGCAGGACCGTGCAGATGGCCTGGCTGACCTCTGCTCTGCCGAGCCGGCTCTCGTCCCCCCTCTTCTCCAGCTCTCGAACCGGCTCCCATTCGCAGCCGAGCCGAGCCAGGTAGGCGGTGGAAGCCGCCACCGAAGCGGCAAACACGGGTCTCGAGAGCAGCTGGATCCCCATGCCGGCCCACTGCGCGCCCTGGCCCGTGAAGACAAAG
>Pyricularia_oryzae_70-15___hblock__2501__3501_16___529
CCGATTTCGATCATCATGTCAATTGTATTGACTTCTTCTTCTCTTGTGTGGTTGCCGTCTATACAAGGTCGGACCAGTTCTACAATGCCGTCCGAGAAGAGCACCGGAGACATCATGTTGGCGAGCCAGTAGTACGGCCCCAGCATGTCTGGAGTTGCCTCCGAGGCCGTTACGCTCGAGACCATGATGGGTGCAGGCTCCGACATGGCGTCCGACGCCTCCCTGGGTTCTATGTGGGAAATGTATGAGAGGTACTTGTCGGAGACGGCGGCCATGAGGGGGGAGTGATAGGCAATCTCGACCTTGAGCCGCCGATGGAAGATGCTGTGCTCCTGGAGCACCTCGGCCATCTTTTCAAGCTCTGTCGCGTGTCCCGAGAGCGTTATACTCTCGGGCGAGTTCACACATGCCACGGT
>Pyricularia_oryzae_70-15___hblock__501__1501_19___530
TTTGTCCAGCCGTCTGAGTTTGATCCGGTGCCGCGGATGACGGCGCGGATCGGGTCCCCGTCGCGCAGGGCCGCCGCGAGCGGCTTGAGCACGACGATGCCGCAACCCTCGCCTCGGCCGTAGCCGCGACCCTCGTCGTCAAAGGATCGTGAGCGTCCCTCGGGGCTGAGCACCGAGAGGTTTTGCAGCTGCATAAAGGTGTCGGGAGACAGCAGCAGGTTGACCCCTCCTGCAACGGCCATCTGGCAAAGGTTCAAAATAGAATCCGTGTCAGCTTACCTTGTTCCTCGTATCATGGTTTGCTCTTTGATTGTTCTATGGTCGCTTATGGACCTTGACTCTTCATGCAAACCTTTGAATAGAAACGAACAAAGATAAGACAAAAGAAAAAAACATACCTCGGACTCGCCCAACCTCAAACTCTGACAGGCAAGATGAACAGCAACCAGACTGGACGAGCAGGCCGTCTCGACAGTGGCGCTGGGGCCGTGCAGGTCGAAAAAGTGCGACAACCTGTTGCTCATTAGCTCCTCCGAGACGCCCATGATGGTGTGCTGCGGCTGGTTCCCAAAGTCGCGGACGATGCCGTCCCTGTACTCGGCCATGTTGGCCGCCGCGCCCACGAAGCAAGCCGTGCGCGAGCCCGCCACGCGCTGCAGCGTCATACCCGCGTTCTCGAGGGCCTCGTACGCCACCTCGAGGGCCAGGCGCTGCCGCGGATCCGACGCCAGCGCCTCCCCCGGCGTCATGTTGAAAAAGGCCGCGTCAAAGGCGTACGGGTCGCCCTTGAGGAAGTGTGCCCCCTTGCAGGGCAGCACGTTTTGCCGCCCGCTGCTGTTGGCGTGGTAAAAGGCTG
>Pyricularia_oryzae_70-15___hblock__2001__3001_19___531
GGCTTCGTCTTCACCGGACAGGGCGCGCAGTGGCACGCCATGGGCCGCGAGCTGCTGGCCTCGTACCCCGTGTTCCAGGCCTCGCTGGAGAGCTTCGACGCCTGCCTCTCCCGGCTGGGTGCCACGTTTAGCCTGGTCGCGGAGCTTACCCAAAAGGACGCCAAGACGTCGCGCATCTCGGACGCCGAGCTCAGCCAGCCCGGCTGCACGGGCGTCCAGCTGGCGCTGGTCGATCTGCTGCGCGACTGGGGCGTTTGCCCGGATGCCGTGGTCGGGCACTCGAGCGGGGAGATTGGCGCGGCGTACGCGGCTGGCGCGCTGACGCTGCACGAGTGCGCGGCCATTGCGTATTTCAGAGGCCAGTCGGTGCTGCAGCTCAAGGCGGCGTACCCGGGTCTCAAGGGTGGTATGCTGGCGGTCGGGGCTGGGTCGGAGGAGGTCTCGGAGATGATCAAGACCATGACCCCTGACCCGGCTCGGAGGGTGGTCGTCGCGTGTGTCAACAGCCCCGGCAGCATCACGGCTTCGGGTGATGTGGCGGCTGTGGAGGAGCTGCAGGCCAAGGTGGAAGAGAAGCAGCTCTTCAACAGGCGGGTGCGCGTCGAGACGGCCTACCACTCGCACCATAT
>Pyricularia_oryzae_70-15___hblock__2001__3001_9___532
AGGATCGGCTTCGTCTTCACCGGACAGGGCGCGCAGTGGCACGCCATGGGCCGCGAGCTGCTGGCCTCGTACCCCGTGTTCCAGGCCTCGCTGGAGAGCTTCGACGCCTGCCTCTCCCGGCTGGGTGCCACGTTTAGCCTGGTCGCGGAGCTTACCCAAAAGGACGCCAAGACGTCGCGCATCTCGGACGCCGAGCTCAGCCAGCCCGGCTGCACGGGCGTCCAGCTGGCGCTGGTCGATCTGCTGCGCGACTGGGGCGTTTGCCCGGATGCCGTGGTCGGGCACTCGAGCGGGGAGATTGGCGCGGCGTACGCGGCTGGCGCGCTGACGCTGCACGAGTGCGCGGCCATTGCGTATTTCAGAGGCCAGTCGGTGCTGCAGCTCAAGGCGGCGTACCCGGGTCTCAAGGGTGGTATGCTGGCGGTCGGGGCTGGGTCGGAGGAGGTCTCGGAGATGATCAAGACCATGACCCCTGACCCGGCTCGGAGGGTGGTCGTCGCGTGTGTCAACAGCCCCGGCAGCATCACGGCTTCGGGTGATGTGGCGGCTGTGGAGGAGCTGCAGGCCAAGGTGGAAGAGAAGCAGCTCTTCAACAGGCGGGTGCGCGTCGAGACGGCCTACCACTCGCACCATAT
>Pyricularia_sp._CBS_133598___hblock__2501__3501_18___533
GAAGAGGACAGGGGACATCATGTTGGCGAGCCAATAGTACGGCCCTAGCATGTCTGGAGTAGCCTCCGAGGCCGTCACGCTGGAAACCATGACGGTGGACGGCTCAGCGTCCGACGACTCCTGAGGTTCTATGTTGGAAATGTACGATAGGTACTTCTCAGACACGGCGGCCATAAGGGGGGAGTGGTACGCAACCTCGACCTTGAGCCGCCGGTGGAAGATACTCTGCTCTCGGAGGACCTCGGCCATCTTGTCAAGCTCTGCGACATGTCCCGAGAGCGTTATACTCTCGGGAGAGTTGACGCATGCCACCGTAATGTCAATAAAACCGTTCTGGTCTGCTATAATCTCCTCGGCCCGCTCTCTAGAGCACCCAACCGCCATCATGCCCATGTTTGCACCACTCGAGGTCTCTTCAGgggccacagcagcagccgatGCCTTTCCACGGAAATAGGCAGCCGCTACGGCGTCGGCATGGCTCAGTGCGCCCAGACAATACGCCGCAGCTATCTCACCGCTCGAGTGG
>Pyricularia_sp._CBS_133598___hblock__1001__2001_1___534
ACTCAGGGTGTGACGCTGCCTTCTAGTGAAGCGCAAGCGGCACTCATCAAGTATGTTTACGAGTCAAATGGACTAGACTACTCGGATACTCAGTATGTCGAGGCTCATGTAAGCAAAGCCACCTGCGGGATCGTTCTTGCGGGGGgttcgaccttttttttctccttgtgtttttctctctcagAAATCTAACAAgtgaatttgtttttatcagGGAACGGGGACTCCAGCAGGGGATCCCCTTGAAGCTGGCGCCATTTACAAGACGATTGGAACAGGTGCCACAAAGTCGCGAAAACTGGTGATTGGCAGTGTGAAACCGAATGCAAGTTAACTTATTTATGCCCAAGTTTTGCTGGTCCAGGTAAACTTTAAGGAAACACAGGCTAGAACTAAGCTAACACTTTGAACGTGGGAGGGGCACAGATTGGGCATCTCGAGGCTGCTGCCGGTGTGGCGGGCATAATCAAAGGAGTATTAGCGATGGAAAATGGACTGATACCACCAAACATCTACTTCAACAAGCCCAATCCAGCTATCCCGTTTGAAGAATGGAACATGGCGGTACCCAACAAGTTGACTCCATGGCCTGTGTGCAAGACCAAACGAATGAGCGTCAGCGGTTTTGG
>Rasamsonia_emersonii_CBS_393.64___hblock__2001__3001_19___535
GGCTTCGTTTTCACAGGACAAGGTGCACAGCATTGGGCCATGGGACGAGAACTGTGGGCGTACGATGTCTACTCGGAGAGTCTTCGCGCCGCGAGCACCCATCTCACCTCTATCGGCTGTCCGTGGTCGCTGGTAACAGAGCTCTTCCAGGACGAGAAATCGTCCAAGATAAACGAGCCCATGTACGGTCAGCCCATCTGCACGGCAGTCCAGATTGCCCTGGTCGATCTCCTTCGCCACTGGGGCATCACTCCGTTGGCCGTAGTCGGCCATTCGAGCGGCGAGATTGCGGCCGCATACGCCAAGGGCGCGATTTCTCGCGAGGATGCCATGACGATCGCCTACCATCGAGGCCGTCTCTCCAACCTGCTCTCTGAGCTCCCGCCCCGGCTCCGGGGCGGCATGCTGGCCGCGGGCGTGGGCGAAGAGGAGGCCCGGCCTTATCTTGAGAAAGCTACCAAGGGCCAGGCCGTCGTGGCGTGCATCAACAGTCCCTCCAGTGTGACAATCTCGGGTGATTTGGCTGCAATTCTGGAGATCGAGGCCATGATGAAAGCCGACGGCCGGTTTGCTCGCCGACTCAAGGTGGAAACCGCCTACCACTCGCCGCATAT
>Rasamsonia_emersonii_CBS_393.64___hblock__1001__2001_20___536
GTACCGCCATAGCCAAAGCCTTGGGTGCTCACTCGCCGCAGGCCTTTGGTCGGCCATGGCATCAAGGTTGTTGGGACATGCACCTCCGACGGGATTGCTGGATTCCTGGTCTTGGAACTTGGCGTGGGCGGGATCCAACCCGTCTCGAGGACGAAGACACATTTGATGAGCGAGGCCAGGCCCGCGCACGCTTCCAAGTGGCCGATATTGGCCTTGACAGACCCCACGAGGAGCGGATCAGAGGCCGACCTGTATTGGCAGAATGTCCGCGACAGGGCTTCTGCCTCCTGAGAGTCGCCTGCGCGCGTGCCTGTCCCATGGGCTTCCACATAACGGGTCTCGGCCAGCGACAGACCGGCACCCCGGTAGGCGTCCTCGATCAATTGCACCTGGGCGTCGGCACTGGGCAGGGTGAAGCCCTTGGTATGGCCGTCCTGGTTAACCGCAGTGCCACGGATGACAGCGCGGATGGGATCGCCATCGCGGAGGGCATCCTCGACGCGTTTCAGGATGACGACGCCGATGCCATCACCGCGGCCGTAGCCATCCCCGTTCTCAGCAAAACTCTTGGACTGGCCGTCGCCCGCCAGGAACTGCTGGTTGGA
>Rasamsonia_emersonii_CBS_393.64___hblock__2001__3001_15___537
GGCGAGTGATATGCGGTATCGACCTTCAGCTGGCGACCCCAGACACCGGCTTCTTTCACGATAGCGGCAAGCTCATCAATGGCAGCAGCGTCGCCGGATGCCGTCACGCTGGTCGGGGAATTGATGCAAGCAATCACTACCTCGCCCCGGGTGAGTTTGTCGATCCATTTCGTCACCTGGTCGGGCGTTGCCCCAATGGCCATCATGGCGCCCTGGACTGTCTCATCCATCTGCTTCATCTCGGACGCCAGCAAGCCACGGTAGTAGGCCACTTTGAGGGCATCGGTCTTGGTCAAGGCGCCCAGGCGAATAGGCGGCGGCAATCTCGCCGCTGGAATGGCCCGTCACAGCGGACGGGGCGATCTGCCAGTCGCTGAGCAAGTCGACGAGAGCGATCTGCAGAACGGAACACAGCGCCTGGCTGTGAGAGGCAAGGTGGAGGTGTGACATGGGCTCTGGTTTGGCCAGTTCTTCCACAGCTGACCATGGGCAGCCGAGTTCCTGGCGAAGGTAGCGGTCTGACTGCTCAACACTATGCCGGAACACCTCGTATGTCATCAGCTCAACGCCCATGCGGGCCCACTGGGCGCCTTGGCCGGTGAAGACGAACCCGAGACGT
>Rasamsonia_emersonii_CBS_393.64___hblock__2501__3501_6___538
AAACAGCACGGGCGAGACGAGGTTCCGCACCCAGTGGACGGCCCCGAGCTCAGCAGGATCGATCTGCCCGCCAAACACACTGGAGTGCATGGACCGGCCCTGGTGCGCAGATCGGGGCTCGGTGTCAGCGAGGAGTTCAAAATACGGGGCGGCGATCATCTGCATGTGCGGCGAGTGATATGCGGTATCGACCTTCAGCTGGCGACCCCAGACACCGGCTTCTTTCACGATAGCGGCAAGCTCATCAATGGCAGCAGCGTCGCCGGATGCCGTCACGCTGGTCGGGGAATTGATGCAAGCAATCACTACCTCGCCCCGGGTGAGTTTGTCGATCCATTTCGTCACCTGGTCGGGCGTTGCCCCAATGGCCATCATGGCGCCCTGGACTGTCTCATCCATCTGCTTCATCTCGGACGCCAGCAAGCCACGGTAGTAGGCCACTTTGAGGGCATCGGTCTTGGTCAAGGCGCCCAGGCGAATAGGCGGCGGCAATCTCGCCGCTGGAATGG
>Rhizodiscina_lignyota___hblock__1001__2001_13___539
CTGCCATATTCCATTCGTCTAGAGGAATGGCGGGATTTGGCTTTGAGAAATGGATGTTTGGCGGGATCTGACCATGCTCCATCGCTAGCACACCCTTGATGATGCCAGCAACTCCGGCAGCAGCCTCGAGATGGCCAATCTGACCATGGTCAGTGACATGGACTAGAAGCAGTCGAACGAGATTTTGATAATGTTCGTACGGACGATTGGGCGATGTCGCCAAGATGGAGCTTGAGCATTCGCATGTTGACATTCAACAGTAGAAGATAGACTTACGTTCGGCTTGACGCTACCAATCCATAGCTTGCGCGATTTCGTCGTGCTCTGGCCAATCGTACGGTGAATCGCTCCGACCTCTTGTGGATCGCCGGCTTTGGTGCCAGTGCCCTAATCATGTACACGTCAGGTAACCGAAAAAGGCAAACGCTTTATGATGTTCAACCTACGTGAGCTTCAACGTACTGAGTTGAGCCATAATCCAGACCGTGTGACGTGTAGACGTATTTTATGAGAGCCGCCTGGGCTTCACTAGAGGGCATCGTCACACCCTGCGTCCAACCATCTGAATTTACACCAGAGGCACGAATAACGGCTCGAATGGAATCTC
>Rhizodiscina_lignyota___hblock__2501__3501_13___540
GAGATTGCGGACCCAGTAGTAGGGGCCGAGGAGCTCCGAATCTACTTCGCTGCCTGTAACACTGGATACCATAATGGGTTGTCCGTCAGATGGTGGGGCAGGCTTGAGATTGGCAATAGAGGCAGAATATTCCGCGAAGGCAGAGTTCATATGAGCGGAATGGTATGCCACGTCAACTCTGAGTCGCCGCGCAAACACACTCCGCTCATCCAAGATGGCTCGTAACTCTTCAAGCGCGGCGACATCGCCAGAGAGCGTGACACTTGAAGGTGAGTTGACACAAGCGACTGTCACCAGGCCACCGGTGAGCTTGGTCTGGGCGATTATCTCGCCTGCCTCCTCTCGAGAGCATCCAACAGCCATCATACCACCATTGAGGCCTTTGAGTGGGAGCCTAGCCGAGGCTTCGCCTCTGAAATAGGCCGCTGAGATGGCGTCATAGTGAGACAAAGCTCCGATGCTGTATGCTGCAGCAATTTCTCCACTTGAATGGC
>Rhynchosporium_agropyri___hblock__1501__2501_5___541
TCCAGTGTAGACGAAGCCGATCCTGGGCTCTTTGGTAGATCGCGAAGGTGTGATCTCGTTTCCAGCAAGAGCCGGGATCAGCTCTGATGAGTTTCTCGCGGGAATGGCGACCTTGTATGCGAGATGTGATCTTCGCTGACCAAGTGTGTAAGCCAGACTTGGTAAGAGCGATTTCTGGAAAACCTCTGGTCGCTGTTCAAGGTACACAGTGAGATCGTTCATACGAGCCTCGAGTGATAGCTTGTCGTTTGCCGAGAGAACATATAGTCTTTTGGAAGGAGCCTTTGTACCAGTTGCGAGAGTATCATTCGTGCCCGGCAGAAGTGTCTTCTGCGCCACGGGAGCTCGTTCGAGTACTGTATGCGCATTGGTTCCTCCAAATCCAAAGTTGTTGATGCTTGCG
>Rhynchosporium_agropyri___hblock__2001__3001_8___542
GCGATTGAACATCAGCTTGGCCTCAACAGCTACTTGTAATTCGTTGATCGCTGCCTCGTCTCCTGATGCGGTAATGCTCGAGGGGCTGTTGATGCACGCTAATGTTGCTCGGCCGTCTTTCAGTAACTTGATCAGAGGTTGCATATCCTCTGCGCTACTGCCAACTGCCATCATCGCACCCTTCAACTCGGGACATTTGTCCTTTAAGAGGACAATAGATTGGCCTCTGAAATACGCGATGGCAATGCAAGATTTAAGAGAAAGAGCCCCGGCGGCATAGGCGGCTCCAATTTCACCACTTGAATGGCCTGCCACTGCAGAAGGTTTGATTCCCCATGAACTTAGCAGGTCTGTCAGAGCTAGCTGTACAGCGGTGCAAGCTGGTTGACTGATGTGTGCAGCGGACACTCGCGAAGCCTCGGCATCTTTGGATAATTCTTCAATCAAGGAGAAGTCTGCCCCAAACTCGTTCAAATATCTGTCCAGTTTCTCCATCGTTGCCGCAAAGACAGGATAGGCGTCAAGCAGCTCTCGACCCATCGCGTGCCATTGTGCGCCTTGTCCAGTGTAGACGAAGCCGATCCTGGGCTCTTTGGTAGATCGCGAAGGTGTGATCTCGTTTCCAG
>Rhynchosporium_agropyri___hblock__2501__3501_2___543
CAGGATCTGCTTAACAGGTCCTTCGAGAGCGGCGTGGGGTCCGATTTCGACCACCACGTCCACGCCTGGGTCACTGCTGGCGCCGATGGGCTTGCACATGCTTTGTACAGCCTCGGAAAATCGGACTGGGCACGTTAGGTTCTGAACCCAATATGACGGACCCAGATCCCCGGTACCGGTTTGGCGACCGTGTAACGAGGAATGGAAGGAGATCGTGGATGTCTCTTCCGAAGTAACGTGCTTGATGGCATCACGATACTCCTCTGCCACCAGGTTCATGTGATGTGAATGATATGCAGTATCAACACGAAGCTTGCGATTGAACATCAGCTTGGCCTCAACAGCTACTTGTAATTCGTTGATCGCTGCCTCGTCTCCTGATGCGGTAATGCTCGAGGGGCTGTTGATGCACGCTAATGTTGCTCGGCCGTCTTTCAGTAACTTGATCAGAGGTTGCATATCCTCTGCGCTACTGCCAACTGCCATCATCGCACCCTT
>Rhynchosporium_agropyri___hblock__501__1501_7___544
CTTGATCGAGAGGCTTGAGGATCACGCAGCCAACGCCCTCGCCTCGGCCAAAACCGTTTCCACGAGCGTCAAAGGCAAATGATTTACCTTCCTTCGAAAACAAGCTATAGAAAGCACAAGTCAGTAAATAATTACCGCTAAGCGAGGATATTTGAAGGTAGCACTTGGGAAATTGACGAACCTCGACATTGACATGATAATGAAATAATCTGGGAGAAGGTTGAGATGGCATGAAGCCACGATCGCATGGCTTGACTCGCCATCACGTATACTCTGGCATGCCAGATGCATGGCTCCTAAACTTGACGAGCACGCCGTATCAACTGTAAAGCTGGGTCCAGCGAAATCGAAGTAGTACGAAAGTCTGTTGGACAGCAGGGACTGAGCGCACCCTGTCGCTTGGAAGACAGGCGCCGTGTCCGTATCCCTGCAGTTCCGGAGCTCATAATCTGCAAAAGAGCCTCCTACAAACACACCAACATTTTCACCTGCGAGATCTCGCTTAGGTATCCCTGCATTTTCCAACGCTTCATATGTACATTCGAGGAGTAACCGCTGCTGGGGATC
>Rhynchosporium_commune___hblock__1501__2501_5___545
CGCAAGCATCAACAACTTTGGATTTGGAGGAACCAATGCGCATACAGTACTCGAACGAGCTCCCGTGGCGCAGAAGACACTTCTGCCGGGCACGAATGATACTCTCGCAACTGGTACAAAGGCTCCTTCCAAAAGACTATATGTTCTCTCGGCAAACGACAAGCTATCACTCGAGGCTCGTATGAACGATCTCACTGTGTACCTTGAACAGCGACCAGAGGTTTTCCAGAAATCGCTCTTACCAAGTCTGGTTTACACACTTGGTCAGCGAAGATCACATCTCGCATACAAAGTCGCCATTCCCGCGAGAAACTCATCAGAGCTGATCCCGGCTCTTGCTGGAAACGAGATCACACCTTCGCGATCTACCAAAGAGCCCAGGATCGGGTTCGTCTATACTGGA
>Rhynchosporium_commune___hblock__2001__3001_8___546
CTGGAAACGAGATCACACCTTCGCGATCTACCAAAGAGCCCAGGATCGGGTTCGTCTATACTGGACAAGGCGCACAATGGCACGCGATGGGTCGAGAGCTGCTTGACGCCTATCCTGTCTTTGCGGCAACGATGGAGAAATTGGACAGATATTTGAATGAGTTTGGGGCAGACTTCTCCTTGATTGAAGAATTATCCAAAGATGCCGAGGCTTCGCGAGTGTCCGCTGCACACATCAGTCAACCAGCTTGCACCGCTGTACAGCTAGCTCTGACAGACCTGCTAAGTTCATGGGGAATCAAACCTTCTGCAGTGGCAGGCCATTCAAGTGGTGAAATTGGAGCCGCCTATGCCGCCGGGGCTCTTTCTCTTAAATCTTGCATTGCCATCGCGTATTTCAGAGGCCAATCTATTGTCCTCTTAAAGGACAAATATCCCGAGTTGAAGGGTGCGATGATGGCAGTTGGCAGTAGCGCAGAGGATATGCAACCTCTGATCAAGTTACTGAAAGACGGCCGAGCAACTGTAGCGTGCATCAACAGCCCCTCGAGCATTACCGCATCAGGAGACGAGGCAGCGATCAACGAATTACAAGTAGCTGTTGAGGCCAAGCTGATGTTCAATCGC
>Rhynchosporium_commune___hblock__2501__3501_2___547
AAGGGTGCGATGATGGCAGTTGGCAGTAGCGCAGAGGATATGCAACCTCTGATCAAGTTACTGAAAGACGGCCGAGCAACTGTAGCGTGCATCAACAGCCCCTCGAGCATTACCGCATCAGGAGACGAGGCAGCGATCAACGAATTACAAGTAGCTGTTGAGGCCAAGCTGATGTTCAATCGCAAGCTTCGTGTTGATACTGCATATCATTCACATCACATGAACCTGGTGGCAGAGGAGTATCGTGATGCCATCAAGCACGTTACTTCGGAAGAGACATCCACGATCTCCTTCCATTCCTCGTTACACGGTCGCCAAACCGGTACCGGGGATCTGGGTCCGTCATATTGGGTCCAGAACCTAACGTGCCCAGTCCGATTTTCCGAGGCTGTACAAAGCATGTGCAAGCCCATCGGCGCCAGCAGTGACCCAGGCGTGGACGTGGTGGTCGAAATCGGACCCCACGCCGCTCTCGAAGGACCTGTTAAGCAGATCCTG
>Rhynchosporium_commune___hblock__501__1501_7___548
GATCCCCAGCAGCGATTACTCCTCGAATGTACATATGAAGCGTTGGAAAATGCAGGGATACCTAAGCGAGATCTCGCAGGTGAAAATGTTGGTGTGTTTGTAGGAGGCTCTTTTGCAGATTATGAGCTCCGGAACTGCAGGGATACGGACACGGCGCCTGTCTTCCAAGCGACAGGGTGCGCTCAGTCCCTGCTGTCCAACAGACTTTCGTACTACTTCGATTTCGCTGGACCCAGCTTTACAGTTGATACGGCGTGCTCGTCAAGTTTAGGAGCCATGCATCTGGCATGCCAGAGTATACGTGATGGCGAGTCAAGCCATGCGATCGTGGCTTCATGCCATCTCAACCTTCTCCCAGATTATTTCATTATCATGTCAATGTCGAGGTTCGTCAATTTCCCAAGTGCTACCTTCAAATATCCTCGCTTAGCAGTAATTATTTACTGACTTGTGCTTCCTATAGCTTGTTTTCGAAGGAAGGTAAATCATTTGCCTTTGAAGCTCGTGGAAACGGTTTTGGCCGAGGCGAGGGCGTTGGCTGCGTGATCCTCAAGCCTCTCGATCAAG
>Rhynchosporium_secalis___hblock__1501__2501_5___549
TCCAGTATAGACGAAGCCGATCCTGGGCTCTTTGATAGATCGCGAAGGTGTGATCTCGTTTCCAGCAAGAGCCGGGATCAGCTCTGATGAGTTTCTCGCGGGAATGGCGACCTTGTATGCGAGATGTGATCTTCGCTGACCAAGTGTGTAAGCCAGACTTGGTAAGAGCGATTTCTGGAAAACCTCTGGTCGCTGTTCAAGGTACACAGTGAGATCGTTCATACGAGCCTCGAGTGATAGCTTGTCGTTTGCCGAGAGAACATATAGTCTTTTGGAAGGAGCCTTTGTACCAGTTGCGAGAGTATCATTCGTGCCCGGCAGAAGTGTCTTCTGCGCCACGGGAGCTCGTTCGAGTACTGTATGCGCATTGGTTCCTCCAAATCCAAAGTTGTTGATGCTTGCG
>Rhynchosporium_secalis___hblock__2001__3001_8___550
GCGATTGAACATCAGCTTGGCCTCAACAGCTACTTGTAATTCGTTGATCGCTGCCTCGTCTCCTGACGCGGTAATGCTCGAGGGGCTGTTGATGCACGCTACAGTTGCTCGGCCGTCTTTCAGTAACTTGATCAGAGGTTGCATATCCTCCGCGCTACTGCCAACTGCCATCATCGCACCCTTCAACTCGGGATATTTGTCCTTTAAGAGGACAATAGATTGGCCTCTGAAATACGCAATGGCAATGCAAGATTTAAGAGAAAGAGCCCCGGCGGCATAGGCGGCTCCAATTTCACCACTTGAATGGCCTGCCACTGCAGAAGGTTTGATTCCCCATGAACTTAGCAGGTCTGTCAGAGCTAGCTGTACAGCGGTGCAAGCTGGTTGACTGATGTGTGCAGCGGACACTCGCGAAGCCTCGGCATCTTTGGATAATTCTTCAATCAAGGAGAAGTCTGCCCCAAACTCATTCAAATATCTGTCCAATTTCTCCATCGTTGCCGCAAAGACAGGATAGGCGTCAAGCAGCTCTCGACCCATCGCGTGCCATTGTGCGCCTTGTCCAGTATAGACGAAGCCGATCCTGGGCTCTTTGATAGATCGCGAAGGTGTGATCTCGTTTCCAG
>Rhynchosporium_secalis___hblock__2501__3501_2___551
CAGGATCTGCTTAACAGGTCCTTCGAGAGCGGCGTGGGGTCCGATTTCGACCACCACGTCCACGCCTGGGTCACTGCTGGCGCCGATGGGCTTGCACATGCTTTGTACAGCCTCGGAAAATCGGACTGGGCACGTTAGGTTCTGGACCCAATATGACGGACCCAGATCCCCGGTACCGGTTTGGCGACCGTGTAACGAGGAATGGAAGGAGATCGTGGATGTCTCTTCCGAAGTAACGTGCTTGATGGCATCACGATACTCCTCTGCCACCAGGTTCATGTGATGTGAATGATATGCAGTATCAACACGAAGCTTGCGATTGAACATCAGCTTGGCCTCAACAGCTACTTGTAATTCGTTGATCGCTGCCTCGTCTCCTGACGCGGTAATGCTCGAGGGGCTGTTGATGCACGCTACAGTTGCTCGGCCGTCTTTCAGTAACTTGATCAGAGGTTGCATATCCTCCGCGCTACTGCCAACTGCCATCATCGCACCCTT
>Rhynchosporium_secalis___hblock__501__1501_7___552
CTTGATCGAGAGGCTTGAGGATCACGCAGCCAACGCCCTCGCCTCGGCCAAAACCGTTTCCACGAGCGTCAAAGGCAAATGATTTACCTTCCTTCGAAAACAAGCTATAGAAAGCACAAGTCAGTAAATAATTACCGCTAAGCGAGGATATTTGAAGGTAGCACTTGGGAAATTGACGAACCTCGACATTGACATGATAATGAAATAATCTGGGAGAAGGTTGAGATGGCATGAAGCCACGATCGCATGGCTTGACTCGCCATCACGTATACTCTGGCATGCCAGATGCATGGCTCCTAAACTTGACGAGCACGCCGTATCAACTGTAAAGCTGGGTCCAGCGAAATCGAAGTAGTACGAAAGTCTGTTGGACAGCAGGGACTGAGCGCACCCTGTCGCTTGGAAGACAGGCGCCGTGTCCGTATCCCTGCAGTTCCGGAGCTCATAATCTGCAAAAGAGCCTCCTACAAACACACCAACATTTTCACCTGCGAGATCTCGCTTAGGTATCCCTGCATTTTCCAACGCTTCATATGTACATTCGAGGAGTAATCGCTGCTGGGGATC
>Rhytidhysteron_rufulum___hblock__1001__2001_12___553
CTGCTGAGGACGAAAAGTCTCTTCTTGTGGGCTTTAGAGACAGCAACGCCGTTGGTGGAGGTGGTATTGAAGGCTTCCATGACGATGTGTGCGTTCGTGCCACCCATGCCGAAACCACTGATACTCATGCGTTTGGTTTGGGCAGCTGGCCAAGGAGTGAGTCTGGTAGGAACCACCATGTTCCACTCATCGAAGGGTATGGCTGGGTTAGGCTTATTGAAGTTGATGTTGGGTGGGATGAGACCACGTTCCAGAGCCAGGACGCCTTTGATAATGCTAGCCACGCCTGCCGCAGCTTCAAGATGCCCGATGTTTGCTTTCACACTACCGATGTAAAGCTTCTTCCGTGAGCCTGATTTAGTCTGTCCGATGGTCTGATGAATTGCCCCCGTCTCAATCGGATCTCCTACTTTCGTGCCCGTACCATGCGCCTCCACGTACTGCGTCGAGCCGTAGTCTAGCCCGTTAGACTCGTACACATACTTGATGAGAGACGCTTGGGCATCTAATGAAGGCATCGTGACACCCTGTGT
>Rhytidhysteron_rufulum___hblock__1501__2501_19___554
ATTCCCATGCGAGCCCACTGTGCACCTTGGCCGGTAAAGACGAAACCAAGGCGTGGTGGGTTGGAGGAAGCACGTGTAGCATTTTCGCCAACGACAGTGGTAAGTTGCTCACGCAGTTCCGCCGCATTCTCTGCAAAGCAAGTTTCTTTCCATGCGAGACCAGCTCGAGCGGTGGCAAGCGTATGTGCGAGATTGGCTAAGTAGGCTGGATTAGATGCAATAGAGCCGAGTGTATCTAGGTGATTGACGAGTGATTTGCCCACACGTTTGAAGCCAGCTTTGTCGTGACTGCTGAGGACGAAAAGTCTCTTCTTGTGGGCTTTAGAGACAGCAACGCCGTTGGTGGAGGTGGTATTGAAGGCTTCCATGACGATGTGTGCGTTCGTGCCACCCATGCCGAAACCACTGATACTCATGCGTTTGGTTTGGGCAGCTGGCCAAGGAGTGAGTCTGGTAGGAACCACCATGTTCCACTCATCGAAGGGTATGGCTGGGTTAGGCTTATTGAAGTTGATGTTGGGTGGGATGAG
>Rhytidhysteron_rufulum___hblock__2001__3001_6___555
GAGCAAATAGGCTGGCTGATTTCTGGCACGCCGAGGCGAGACTCCTTTTGTGCTCTAGAGAGCTCAATGATCGGATCCCACTCACAACCCATCTCTTTTAGATACTTGGTAGACTTTGCAACGGAAGCACTGAAGACAGGCCGGTCTAAAAGCTCGATTCCCATGCGAGCCCACTGTGCACCTTGGCCGGTAAAGACGAAACCAAGGCGTGGTGGGTTGGAGGAAGCACGTGTAGCATTTTCGCCAACGACAGTGGTAAGTTGCTCACGCAGTTCCGCCGCATTCTCTGCAAAGCAAGTTTCTTTCCATGCGAGACCAGCTCGAGCGGTGGCAAGCGTATGTGCGAGATTGGCTAAGTAGGCTGGATTAGATGCAATAGAGCCGAGTGTATCTAGGTGATTGACGAGTGATTTGCCCACACGTTTGAAGCCAGCTTTGTC
>Rhytidhysteron_rufulum___hblock__2501__3501_6___556
GAAGAGGACGGGAGAGATGAGGTTCTGCACCCAGTAGTACGCTACTAGTTGTTCCGGGTCGGCCTCACTGCCAGTGACACTGGATATCATAATTGGCCGTTGCTGGCTTGCATCGTCCTCTTCGACTTCAGCATGGCCTAGATCGGCAATGGAAGAGTAGTACTCGGCGGAGCAGAGGTGCATGTGAGAGGAATGGTAAGCGACATCGACCTTGAGTCGTCGAGCAAAGACACCACGGTCATCGAGGATAGCTCGTAAAGCTTCCAGTGTAGAAACATCACCCGAGATGGTGACATTGGATGGGGAGTTCACACAAGCCACAGTTGCTTGGAGCTTCGTCTCTGCCATCAGCGCTTGGGCCTCCTCCCTCGAACACCCCACTGCCATCATACCTCCATTTCTCTGCTTCATACGGAGCCCTGATGATGCCGTACCCCTGAAGTACGCGGCCGCCAGGGCATCGCGGTGAGAGAGGGCGCCAATGGTATATGCTGCTGCGATCTCGCCGCTGGAATGG
>Rhytidhysteron_rufulum___hblock__501__1501_8___557
ACACCCTGTGTCCAACCATCCGAATTGACACCCGAGGCACGAATGACGGCACGAATGGTATCGCCGTCCCGTATGGCAGTGTCCAGTCGTTTCAGAATAACGACACCGCAACCCTCGCCACGACCATAACCCCCTGCATTAGCATCAAAGGACCTGGAATGGCCTTCTGGGTTCAGAAACCCCAGATTGTTTAGGTGCATAGTTCCGTCAGTGCTAATGATCAAGCCAACACCACCAGCAATAGCCATATCCGATTCACCAGACCGCAGACTCTGGCAGGCAATATGCGTAGCGACTAAACTAGACGAACAAGCCGTTTGAACCGTAGCACTTGGACCGTGAATATCCAAGAAATGTGAGATACGATTCGCGATCATTTCATCACTGACACCCAGGATATGGTATTTTGGGTAATTCTGAAAGTCGCGGACGATGCTGTCTCGATAGTCTGACATGGATGATCCCATGAAACATGCTGTCTGACTACCCGCGACTCTCTGCAGTGGCATACCGGCGTTTTCGAGAGCCTCGTAAGCCACTTCCATAGCGATGCGTTGACGGGGATCCAAAGCCATTGCTTCGGCGGCGGTGATGTTGAAGAAGGAGGCATCGAAGACATAGGGGTC
>Scedosporium_apiospermum___hblock__2001__3001_9___560
ATGTGGTGAGAGTGGTAGGCAACGTCGACCTGGAGGCGACGGTTGAACAAGCCCTTCTCTTGGACGACCTTCTCCAACTCGGTAATTGCGGGCTCATCACCGGAAATGGTCAAGCTCGACGGGCTGTTGAAGCAAGCGATTCTCGCCTCCCCGGTCTTGAGGTCAGCGAGGAGCGGGGCAAACTCCTCCTTGCTTCCGCCGACGGCCATCATGGCGCCGCGGAGGTCGGGGTGCTTGCTCTTGAGGACGGGGATCAAGCGACCTCGGTGGTACGCGATGGTCATGCAGGCATCAAAGGTCAAGATACCAGCGGCGTATGCGGCGGCGATCTCTCCGCTGGAGTGACCGGCTACCGCGTACGGCTCGATACCCCAAGATCGGAGCAGGTCGGTCAAGGCAAGCTGGATAGCTGTGCACGCTGGCTGGCTGATATGTGCCTGGTTAACCTGAGAAGTAGCAGCGTCCTTTCCGAGCTCCTCGATGAGGGACCAATTGGCACCCATGGAGGTCATGCACGTATCGGCGCGGTCAAGGCTGTCCCGGAAGACGGGGTAGTCGAAGTACAGCTCGCGACCCATGGCCCACCACTGAGCGCCCTGGCCGGTGAAGATGAACCCGATCCG
>Sclerotinia_sclerotiorum_1980_UF-70___hblock__1501__2501_15___561
GGCTATGGAGGAACTAACGCACATGCCATCTTGGAATCCTTTGATCAGGCACCACGAGCATGGAGCAGGATATTCCGTAAGAGACTAGAATTGAAAGGGCCATTGCATACGCCAAAGAGCACCAATAATACGTCTTTACCGCCAGCACCGCAGGTTTTCGTTCTAACCGGGAAATCCGAAGACTCGCTCCGGAGTGTAGCCCTAAATCTTTCAAAACAGTCTTTTCCCGAGGATGCCTTGGATGATTTAGCATATACTCTCTCAAATCATCGATCAATGATGAGCTGGAGGTATAGTTTTGTAGCATCGTCTTCCCAGGAACTTCTTACCTCACTACAATCAGTTTCCGACTCACCAAAATCGCTGGTTAAAAGCTCACCATCTCATCGTGTAGTCTTTGTTTTCACTGGTCAAGGAGC
>Sodiomyces_alkalinus_F11___hblock__2001__3001_12___563
GGGCGAGTTGACACAAGCCACGCGGACCTGTCCCACCAACCCCTTGTCCTCGATGAGGAGCTTAGCGGCTTCGGGAGCCAAGCCAGCCGCCATCATGGCTCCCTTGGACGTCAGGTCACCAACGGCGAAGCCACGGAAGTAGGCCGCCAAGATGGCTTGCGTGGAGGTGAGGAGACCCGCGGCGTAAGCGGCCGCAATCTCGCCGGACGAGTGGCCGACCACATACGTGGGCTGAACGTTCCAGGTGCGCAGCAGGTCGATAATACCGACTTGGACGGCGGTGCAGATTGGCTGACTCCGGGTGACTTCGTTGATACGGCTCTCGGCCGCATCCAGGAGGATGGTCTGCTCGAGGGTCCAATCCGGGGCGTGACCCTTGGGGAGGGCCTGGAGGACGGCGTCAAGACGGTGAATGGTGTCGCGGAAGTGCTGGCTCTTCAACAGCAGCTCCTTAGCCATGCCGGCGTATTGTGCTCCCTGGCCAGTGAAGACGAAG
>Sordaria_macrospora_k-hell___hblock__501__1501_7___564
GATCCTCAGCAGCGTCTTCTTCTCGAATGCACTTTTGAAGCACTCGAAAATGCTGGCATTCCAAAGCATACCATTGTCGGAAAGGACGTAGGTGTTTTTGTCGGCGGTTCCTTTCCCGAGTACGAATCTCATCTCTTCAGAGACTCAGATACCATACCTATGCACCAGGCGACCGGTAAGTCTCTTTACTTCCTTCCGTCGAAACTGCCTCTGGTAGAGATATCAAAGAGTATGCGAGTCTGACACCATGCTTTATACGTTGGCTTTACCAGGTTGTGCATATGCCATGCAGTCCAACCGTATATCGCACTTCTTCGACCTACGAGGCCCCAGTTTCACGGCCGACACAGCATGTTCCTCTAGCATGGTAGCCATCCATCTGGCTTGTCAAAGCTTGCGAACCGGTGAATCAAGCTCCGCTTTGGTGGGTGGCTGTCACCTCAACATACTTCCCGAGTTCTGGGTATCCTTTTCGACTTGCAGGTGAGTCTAATACAGCGATAAAGGTTTCCCCTGCTAGCATGGTGTCACATTTCCATTGCATCTGATAGTCCTCATGTTCTAATCACCACGGTTGCAGACTGCTCTCGGATACCGGCCGTTCATTTTCCTTTGACAATCGAGGCACCGGGTTTGGCCGTGGAGAGGGCTGTGGCATGATTGTCCTGAAGCCACTGGACCAGG
>Sporothrix_insectorum_RCEF_264___hblock__1001__2001_11___566
ACGCAGTACGTCGAAGCACATGTGAGTTTGGCATTCTCTTTCTTGACAGCATGTTTGCTTGGCAAAGAATTTCAAAACTGAACAATAAGGGTACCGGAACCAAAGCCGGGGATCCGGCGGAGGTCGGGGCACTGCACCGCACCATCGGCCAGCATGCGACGAAAGCACGCAAACTATGGGTTGGCAGTGTCAAACCAAATGTACGCTTTTTTTTTTTAATTTTTTTTTTTTTTTATTTTTAATTTTCGTTGTAGACAATCTGTTTCAGCGACTGACGGCAAAGATTGGCCACCTCGAGGCCGCTGCGGGTGTGGCCGGCATCATCAAAGGCGTGCTGGCTATGGAGAACGGCCTCATCCCGCCCAACATCCACTTTGCCAAGCGGAATCCGGCCATCCTGGACGACTGGAACATAGACATACCCACGCGGTTGACGCCGTGGCCCGCTGCCAAATCCGGACGCCGCATGAGTGTCAGCGGCTTCGGCATGGGCGGCACGAACGGACACGTCGTCTTGGAAGCGTTTACACCGTGGCATACGAAGCTCGTCGACGGCGGTCTCGCCAACGGCCCTCTCGCCAACGGCGCAACAAACGGACCAGCTAACGGTTCTCTCCGAGATTTCACTGCTCCCCGTACTACAAGCCACGGCGGGAAACGGCTGTTTGTGTTCAGCAGCC
>Sporothrix_insectorum_RCEF_264___hblock__1501__2501_19___567
CTCATCCCGCCCAACATCCACTTTGCCAAGCGGAATCCGGCCATCCTGGACGACTGGAACATAGACATACCCACGCGGTTGACGCCGTGGCCCGCTGCCAAATCCGGACGCCGCATGAGTGTCAGCGGCTTCGGCATGGGCGGCACGAACGGACACGTCGTCTTGGAAGCGTTTACACCGTGGCATACGAAGCTCGTCGACGGCGGTCTCGCCAACGGCCCTCTCGCCAACGGCGCAACAAACGGACCAGCTAACGGTTCTCTCCGAGATTTCACTGCTCCCCGTACTACAAGCCACGGCGGGAAACGGCTGTTTGTGTTCAGCAGCCAAGACCAGGCCGGCTTCCAGCGCGTGGGCCATGCTCTGCTGGAGCATCTGGAGAGTCTCGGCCCGGCGGTGGCGGCCAGCAGGGACTACGCGGCCAACCTGGCACACACGCTTTCCGTGGCACGATCCGGTCTGTCGTGGCGGGCCTGTCTTCTCGCCGAGAACAGTGTGGAGTTGCAGGAGAAGCTATCGACCGAGCTGGGAGGAAACGCCACGCGGACGGCGAGCAGCCAGCCCCGTATTGGGTGAGTTTAGTTTCTTTTGTCAGAGCGTAGTTTTTTTTCTACAGTTTTACCTGCTAAGTACACCGAATAGCTTCGTCTTCACCGGTCAAGGCGCTCAGTGGGCTCGTATGGGTGT
>Sporothrix_insectorum_RCEF_264___hblock__2501__3501_5___568
CAGGGCGGCATGATGGCTGTGGGGTGCTCGGCCGCGGAAGCAAAGCAGCTCATTGCGCAAACAAACCTCACGGGGGGCGGGAGCAGCATGGTGGTGAGCGTGGCGTGCGTAAACGCGCCGCAGAGCGTGACCCTCTCGGGGGACGTCGCGGCGCTGGACGAGCTCCGCGCCGTCCTCGACGAGCGCGGCGTGTTTGCGCGGCGGCTCCAGGTGGACGTGGCCTACCACTCGGCGCACATGAACGCGGCCGTCGGGGAGTACGCGGCCGCGCTGGCCAACCTCGAGTCGGCGCAGCCGGTGGTCCAAGGAGGACGGCGGCAGCCGGAGCCCATCATGGTCTCGAGCGTGACCGGCGGCGAAGTGGACGGCGACCTCGCGGGCCCTTACTACTGGGTCCGCAACCTGGTCTCGCCCGTGCTGTTTGCCGACGCCGTCAAAGACGTGGTCGCGCCGGCCGACGGCGACGGCACGAATGCGGTCGACCTGCTGATCGAGATCGG
>Stachybotrys_chartarum_IBT_40293___hblock__2501__3501_17___569
GAGGTGGCGGAGGAATGGATCACCAAAGTCACCGACGGGGAACTTGTCGTCGCCTGCATCAACTCACCCACTAGTACCACTATCGCAGGAGACAGCACAGGCATCGAGCAGCTCTTGGTCATGCTCAAGGCTGCAGGGATCTTCGCCAAGAAGCTGTTTGTCGATACTGCGTACCATTCGCCACACATGGCATACGGAGCCAAAGAGTACTGCGAACGCATAGCCGACATAAAACCAATCGCGGATCCCAAGGACCGGTGTTCCATGTATTCTACGGTCACTGGCAACTTGATTGAGCCCGGCGATTTGGGTGTACAACATTGGATAGCCAGTATCACGGGGCCTGTGCTATTTTCCAAAGGAGTCTACGACTTAGTCCGCCCGTACGTGGATGGGAAGCGACAAGAAGAAAATGCTGTCGATGTGCTTCTTGAAATTGGGCCTCATTCGGTGCTGCAAGGCCCTTCAACTCAGTCTTTGAAGGCGCACGGGATTACCAACATCCCCTACCACTCT
>Talaromyces_amestolkiae___hblock__1501__2501_15___572
GCCCCCTGACCTGTAAACACAAAACTGACCAACGGCTCAGAAGACGACCTCTGCGGCTTTGACGCCAGATTGGCCAACTCCTCCGCTTGAAGCTGCTCAATAGAGTCTACTACCACAAACGACTTCCATGGCAGCGCGCTTCGTCTTGTTGATAGTGTATACGAGAGATTTTGGAGATAGCGTTGTTGCTCCTCGGGACGGAGATAGTCTGATTTGAGGGCTCGGAAGTAGTGCTGGTAGATTTCTAGGATTCGTGCGATACCGGATTCGTCGGCAGTTGAGAATGGGAGGACGATGGGTTGTTTAAAGCTCAATTGACGCGAAACCCCATTGCCGTTGAGTTCAGGGCTAATTCCGTACGTGTCCTCGCCGGGCAGTTGGCCTTGTATACGATGACCTTCAGTCAACGACTTCGAGACTTGGTTCACTGAACAATGCTTTCCTTCCAAACCGTTGAGACGCAGGTAATTCAGCGCATCGTCTACAATAGCGTGAGCGTTTGTTCCTCCGTAGCc
>Talaromyces_amestolkiae___hblock__2001__3001_2___573
CAGTGGGCACGAATGGGCGTCGAGATGCTGGACCGCCCTGTTTTCAGGGCATCGATTAACAATTCTAATCAGTTCCTCAGGTCCATGGGCTGCACATGGGACCCCATCGATGAGCTTCTCAGGAACCAGAAAGATGGCTCCCGCCTTAGTCAACCCGATATCAGTCAACCCATATGCACTGTGCTACAAATCGCCTTAGTTGACGAACTACGGGCATGGGGCATAAAGCCAAGCAGGGTAGTCGGCCATTCGAGTGGCGAAATTGCTGCAGCTTATAGCATTGGCGCCTTAAGTCACCGGGACGCTATCGCCGCCGCCTACTTCAGAGGTATAGCTGTGATGAAGCAGCACACTGACGAGCTAAAACTCAAGCTCGGCATGATGGCTGCAGGTTGCTCGCGTGAGGAGGCTGATGTCTTGATTGCTGAATCCAAGCTCAACCGTAACGGCAAAGCTACAGTTGCCTGCGTCAACTCACC
>Talaromyces_amestolkiae___hblock__2001__3001_20___574
CAGTGGGCACGAATGGGCGTCGAGATGCTGGACCGCCCTGTTTTCAGGGCATCGATTAACAATTCTAATCAGTTCCTCAGGTCCATGGGCTGCACATGGGACCCCATCGATGAGCTTCTCAGGAACCAGAAAGATGGCTCCCGCCTTAGTCAACCCGATATCAGTCAACCCATATGCACTGTGCTACAAATCGCCTTAGTTGACGAACTACGGGCATGGGGCATAAAGCCAAGCAGGGTAGTCGGCCATTCGAGTGGCGAAATTGCTGCAGCTTATAGCATTGGCGCCTTAAGTCACCGGGACGCTATCGCCGCCGCCTACTTCAGAGGTATAGCTGTGATGAAGCAGCACACTGACGAGCTAAAACTCAAGCTCGGCATGATGGCTGCAGGTTGCTCGCGTGAGGAGGCTGATGTCTTGATTGCTGAATCCAAGCTCAACCGTAACGGCAAAGCTACAGTTGCCTGCGTCAACTCACCATCGAGCG
>Talaromyces_borbonicus___hblock__501__1501_18___575
CTGATGCGAGATGCAGAAACATCTCCCATGTACGCAGGCACAGGAACCGGATTTTCTCTACTGTCGAATCGGGTTTCTTGGTTCTACGATTTCCGAGGCGCTAGCATGACTCTGGACACGGCCTGTTCGTCCAGTCTTGTCGGTATGCATCTTGCCTGTCAGAATCTGCGTAGCAGGGAGTCGAAAATTGCGGTCGTCAGTGGCGCAAATCTGATCTTGAGCCCGGATCTGGGTATGTGGCTGTCAAATTTACGGATGACATCGGTTGATGGTCTTTCGAAATCCTTTGCGGATAACGTTACGGGTTACGGTCGTGGAGAAGGGATTGCAACGGTGGTCTTAAAGCCTCTTGCAGATGCTTTGAAGGATGGTGACGCCATACGTGCCGTCATTCGAGGCACAGGTGTCAATCAGGATGG
>Talaromyces_cellulolyticus___hblock__1001__2001_9___576
ATGTATCTATCCAACCAAGGGTTCTTGGGTCAAGAGGGCCGGTCAAAGACCTTTGATGCTAAAGGAGACGGATATGGTCGTGGAGAAGGATGTGGCGTTGTTGTCCTAAAGCGTGTGGAAGATGCGATCCGAGATGGAGACAACATTAGAGCTATCGTCCGCGGTACTGGAGTGAATCAGGATGGCAAGACGAAGGGCATTACGCTTCCTAACGCGGTTGCTCAAGCCGAGCTAATTCGCTCTACATATGCCTCCGCGGGTTTGAATTTGGGGGATACTCAGTACTTCGAAGCCCATGTAAGTATACCAAGTTATGCCATGCTCACTGCCATTGCTAACATGAATATAGGGCACAGGAACGCAAGCCGGTGATCCTACCGAACTCGAAGCCGTATCGCTCACCATTGGCGCTGCCCTTCCAGCAGATAAGAAGATTCTTGTCGGATCAGTCAAGCCAAACGTAGGTGTCATCTTTCAAAGTTTCTGCTACATACGACTGACTAGTGATAATAGATCGGTCACGTCGAAGCCAGTGCGGGAATTGCAGGTGTGATTAAAGGAGTTCTGGCTCTGGAGAACGGAGTCATCCCACCAAATATTCTCTTTAACACTCCCAACCCGAAGATCCAGTTCCAGAAATGGAAGGTCCAAGTTCCTACTGCGCTCACTCCCTGGCCGAGTGATGGCGTCCGACGGATGAGTGTCAACTCGTTTGGTG
>Talaromyces_cellulolyticus___hblock__1501__2501_9___577
AACGGAGTCATCCCACCAAATATTCTCTTTAACACTCCCAACCCGAAGATCCAGTTCCAGAAATGGAAGGTCCAAGTTCCTACTGCGCTCACTCCCTGGCCGAGTGATGGCGTCCGACGGATGAGTGTCAACTCGTTTGGTGCTGGAGGGACCAATGCTCATGCAGTGTTGGATGGCGCTGAGTATTATTTGCGTGAGAGGGGACACCAACTCACTGGTACCCAGGAACTCGGACCAGGTACCAAAAGAGCCCCTAATACTCCTCGACTTTTTGCCATCAGCTCGCATGATCAAGATGGTCTCGCGCGCCAGAGGGAGTCTTTGGCCAAGTTCATACAGTCACAAGTGGCGAACATTCCCTACGCCAAACAGGATGTCTACCTCAATCGCCTCGCTTATACTTTGA
>Talaromyces_cellulolyticus___hblock__2001__3001_2___578
CAATGGGCGCGAATGGGTATGGAGCTGCGTCAATATGATATCTTCCAGTCCTCCCTTGAGAGCGCCGagaaattcttcaaagaaaagcTGAACTGCCCTTGGTCGGTgattgaggagatggagCGCAAAGAAGGCGAATCACACATCAACTCACCAGAATTCAGTCAGGCCTTGTGCACAGTCCTTCAGGTAGCCATTGTTGACCTCTTGTCTTCCTGGGGTATAACCCCTGTGGCAGTCGCGGGTCACTCGAGTGGTGAAATTGGTGCAGCATATTGCTTAGGAGCACTGACTCGTGGAGACGCGTGGTCTGCTGCTTATTGGAGAGGTATACTCTCCTCTCAAATCCCTACATTGAACCCTAATCTCAAGGGCTCGATGATTGCAGTTGGTCTATCagaggatgatgtcgagaAATATATTGCTCGTGTTTCGAAAGGCGCCATTTCCGTTGCCTGTGTCAACTCCCC
>Talaromyces_cellulolyticus___hblock__2501__3501_10___579
CTTAGGAGCACTGACTCGTGGAGACGCGTGGTCTGCTGCTTATTGGAGAGGTATACTCTCCTCTCAAATCCCTACATTGAACCCTAATCTCAAGGGCTCGATGATTGCAGTTGGTCTATCagaggatgatgtcgagaAATATATTGCTCGTGTTTCGAAAGGCGCCATTTCCGTTGCCTGTGTCAACTCCCCCTCAAGCGTCACTGTCTCTGGTGATACAACCGGAGTCGATGAACTTCAAGAGCTCTTGCGGGAGGATGGTGTATTTGAGCGAAAGCTTAAAGTTGGTGTTGCCTATCACTCCAGCCACATGCAGACAATTGCTGCTCAGTACCTCGAGGCTATCAGTGACATTGACACTTCAGAGAGTCATCCGGAACGGACAATGCACTCTAGCGTGTCTGGAGACTTCGTCGAAGCTGACGAACTGGGCCCAATGTACTGGGTCCGAAACTTGACCCACCCTGTGCGATTCTC
>Talaromyces_cellulolyticus___hblock__501__1501_5___580
GACGCCTTCCACCACTCCAAGCGTGGACGACTGGGAACCAGTGTAGCCCGCGGTGGCCACTTCCTTGAACAAGACCTAGCAGCCTTTGACGCAGCATTTTTCAATATTAGCCAAAATGAAGCCTCGTCAATGGACCCTCAGCAACGTCTTACGCTCGAGGTTTCCTACGAAGCATTCGAGAACGCCGGTGTTCCCATTGATAAACTATCCAATAGTCAGACCGGTTGCTATATGGGTGGATTCACTAGTGATTGGAGAGAAGCGATGACTCGGGATGCGGAGGCGGCGCCTATGTATACTGGTACTGGTGTCGGATCGGAGTTCATCTCGAATCGTGTCTCATGGTTCTTTAACATGAAGGGACCAAGCTTCACGCTCAACACAGCATGCTCGTCTAGTTTGGTGGCGTTTCATCTTGCTTGCCAGAGTTTGAGGACAAAGGAGTCCAACATGGCGATTGCAGGCGGCGTTAGTGTGCATCTCAACCCTGACTTTTTCATGTATCTATCCAACCAAGGGTTCTTGGGTCAAGAGGGCCGGTCAAAGACCTTTGATGCTAAAGGAGACGGATATGGTCGTGGAGAAGGATG
>Talaromyces_islandicus___hblock__1501__2501_15___581
GGATTTGGAGGTACAAACGCACATGTCATTATTGAAGGCTTTGAGAGTTCGACACCATCTGCCGACAGTGGAAAGAGCGAAGAGGGCACGCTTGGCCCCCTTCTTTTCTCTGCTGGCTCCGGAGCTTCTCTACTTCGCACTGTTCAAGCATACGTCCAGTACCTTGACCAAAACCCGTCGGTCGATCTTCGCGACTTGAGTTGGCTACTTCAAACTCGTCGATCAACCCACCGCGTTCGAACCCACTTCTCAGGAGCATCATTTGATGCAATTCTCGAGAACATGATTAAATTCGTTAACAACAATGAAAAGACGCCCAGTGCGGAAGTTGGCCACCAGCCCAAACTCATCAACCCCAAGGAGATCCCTGGAATTTTAGGGGTTTTCACTGGTCAAGGTGC
>Talaromyces_marneffei_ATCC_18224___hblock__1001__2001_9___582
ATGTATCTGTCCAATCAAGGGTTTCTGAGTCAAGAAGGTCGATCCAAAACCTTTGATGCCAGTGGAGACGGATATGGTCGTGGTGAAGGATGTGGCGTTGTTGTACTTAAACGTGTGGAAGATGCAATCCGAGATGGAGATAATATTAGGGCTATCGTTCGCGGCACTGGTGTGAATCAAGACGGCAAGACCAAGGGCATTACACTGCCTAACGCGGTTGCTCAAGCCGAGCTCATTCGCTCCACGTACGCCTCCGCCGGTTTAGATTTAGGAGACACTCAGTATTTCGAGGCCCACGTAAGTATTCCGAGCCATCTCCATTTCCATTACTGACATAGATATAGGGCACAGGAACGCAAGCCGGCGACCCTACCGAACTGGAAGCCGTATCACTCACCATCGGAGCTGCCCTTGCAGCAGATAAAAAGATCCTCGTCGGGTCTGTCAAGCCGAATGTAAGGTCCATCGATCTAACTTTTCTGCTACACACGACTGACTAAGAATCATAGATCGGCCACGTCGAAGCAAGTGCTGGAATTGCAGGTGTTATCAAAGGAGTTCTGGCTCTGGAGAACGGCCTCATTCCACCAAATATTCTCTTTAATACTCCAAACCCAAAGATCCAGTTCGAGAAATGGAGGGTCCAAGTTCCAACTGCTCTCACTCCATGGCCGAGTGACGGTGTCAGGCGGATGAGTGTAAACTCGTTTGGTG
>Talaromyces_marneffei_ATCC_18224___hblock__1501__2501_9___583
AACGGCCTCATTCCACCAAATATTCTCTTTAATACTCCAAACCCAAAGATCCAGTTCGAGAAATGGAGGGTCCAAGTTCCAACTGCTCTCACTCCATGGCCGAGTGACGGTGTCAGGCGGATGAGTGTAAACTCGTTTGGTGCTGGAGGTACCAATGCCCATGCAGTATTGGATGGTGCTGAGCATTATTTGCGTGAGAGAGGATACCAACTCACTGGTATCCAAGGAATTAAACCAGGATCCGAAAGAGCCACTAATGGACCTCGACTGTTTGCCATCAGCTCCCATGACCAAGATGGTTTAGCGCGCCAGAGGGAGTCTTTGGCCAAGTTCATACAGTCACAAGTGGCCAACATCCCCTCCATGAAACAGGATGTATACTTGAATCGCCTCGCTTATACTTTGA
>Talaromyces_marneffei_ATCC_18224___hblock__2001__3001_10___584
GGAGCACAGTGGGCGCGAATGGGTATGGAGCTGCGTCAATACGATATCTTTCAGTCGTCCCTTGAGAGTGCCGAGGCATTTTTCAAGAATGAGTTGAACTGCCCTTGGTCGGTGATTGAGGAGATGGAACGCGAAGAAGGCGACTCTCGCATCAATTTACCAGAATTTAGCCAAGCCTTGTGTACAGTCCTTCAGGTAGCCATTGTTGAGCTTTTGTCTTCCTGGGGAATTACCCCTGTTGCAGTCGCGGGTCACTCGAGTGGTGAGATCGGAGCAGCATATTGCTTAGGGGCATTGACTCGTGAAGATGCGTGGTCGGCTGCCTATTGGAGAGGTGTACTCTCCTCTCAAATTCCTACATTAAACCCCAATCTCAAGGGCTCGATGATTGCAGTTGGGTTGTCAGAAGGAGATGCCGAACAATATATTGCTCGCGTTTCGAAAGGTTCCGTTACTGTTGCCTGTGTGAACTCTCC
>Talaromyces_marneffei_ATCC_18224___hblock__2001__3001_2___585
CAGTGGGCGCGAATGGGTATGGAGCTGCGTCAATACGATATCTTTCAGTCGTCCCTTGAGAGTGCCGAGGCATTTTTCAAGAATGAGTTGAACTGCCCTTGGTCGGTGATTGAGGAGATGGAACGCGAAGAAGGCGACTCTCGCATCAATTTACCAGAATTTAGCCAAGCCTTGTGTACAGTCCTTCAGGTAGCCATTGTTGAGCTTTTGTCTTCCTGGGGAATTACCCCTGTTGCAGTCGCGGGTCACTCGAGTGGTGAGATCGGAGCAGCATATTGCTTAGGGGCATTGACTCGTGAAGATGCGTGGTCGGCTGCCTATTGGAGAGGTGTACTCTCCTCTCAAATTCCTACATTAAACCCCAATCTCAAGGGCTCGATGATTGCAGTTGGGTTGTCAGAAGGAGATGCCGAACAATATATTGCTCGCGTTTCGAAAGGTTCCGTTACTGTTGCCTGTGTGAACTCTCC
>Talaromyces_marneffei_ATCC_18224___hblock__2501__3501_10___586
CTTAGGGGCATTGACTCGTGAAGATGCGTGGTCGGCTGCCTATTGGAGAGGTGTACTCTCCTCTCAAATTCCTACATTAAACCCCAATCTCAAGGGCTCGATGATTGCAGTTGGGTTGTCAGAAGGAGATGCCGAACAATATATTGCTCGCGTTTCGAAAGGTTCCGTTACTGTTGCCTGTGTGAACTCTCCCTCAAGCGTCACTGTCTCAGGTGACACAACCGGAGTCGATGAGCTCCAGGAGCTCTTACGGCAGGATGGCGTGTTTGAACGAAAGCTTAAAGTCGGTGTTGCCTATCACTCTAGCCACATGCAGACAATTGCTGCTCAATACCTTGAGGCCATCAGTGGCATCAATACCGCAGAGAGCCATCCGGAACGGACAATGCACTCTAGTGTGTCAGGAGACCTTGTCGAAGCTGATGAACTTGGCCCGATGTACTGGGTCCGAAACTTGACCAATCCTGTCCGATTCTC
>Talaromyces_marneffei_ATCC_18224___hblock__501__1501_5___587
GACGCCTTCCACCACTCCAAGCGTGGACGACTGGGAACCAGTGTAGCCGGCGGTGGCCACTTCCTTGAACAAGACTTGGCAGCCTTTGACGCAGCCTTTTTCAACATTAGCCAAAATGAAGCATCATCAATGGACCCTCAGCAGCGTCTTACGCTCGAGGTTTCCTACGAAGCTTTCGAGAACGCTGGTGTTCCCATTGATAAACTCTCCAATAGCCAGACCGGTTGCTACATGGGTGGATTTACAAGTGATTGGAGAGAGGCGATGACACGGGATGCGGAGGCTGCGCCCATGTATACCGGTACTGGTGTCGGCTCAGAGTTCATCTCCAATCGTGTCTCGTGGTTCTTTAACATGAAGGGACCGAGCTTTACACTGAACACAGCATGCTCGTCTAGTTTGGTGGCGTTCCATCTTGCCTGCCAGAGCTTGAGGACACGGGAGTCGACGATGGCGATTGCAGGTGGTGTTAGTGTGCACCTAAATCCTGACTTTTTCATGTATCTGTCCAATCAAGGGTTTCTGAGTCAAGAAGGTCGATCCAAAACCTTTGATGCCAGTGGAGACGGATATGGTCGTGGTGAAGGATG
>Talaromyces_marneffei_ATCC_18224___hblock__1501__2501_15___588
GGTTATGGTGGTACAAATGCACACGTTATCCTTGATTCTGTGGACTCTTTTTTTGCGCCACCGTCGCCATTGGCTGGGCGAATCACTGCTTCCTCGAAGTCTCAAAAATTAGTTAGGAACAGAATATTTGTTCTAAGTGCCGAGACTGAGAAGTCTGCCCAGGGTTCGGCGCAACGAATGGTAGAATACCTCAAGACAAAAGCTTCGGAATACGCTGAGTCCGAAGGGTGGTTGGATAACCTCGCATATACCCTTGGCCGCAGATCCGTTTTTGGACATCGCGCCGGTGTGGTGGCATCAAGAATTGAAGAACTTATAACTCAATTGGATGACTTGTCCAAGACACCCATTCCGCGAAGGGACACGAAAGGACAGCGACGTGTAGGATTTGTCTTCAGTGGACAAGGTGC
>Talaromyces_rugulosus___hblock__1501__2501_10___589
AAGCCCAATCCTGCTATTCCTTTCGACGAATGGAATGTTGCTGTCCCAGTCAAGTTGATGCCTTGGCCTGTTGCCCATACCAAGCGGATGAGTATCAGCGGGTTTGGCATGGGTGGAACCAACGGACATGCGGTAAGAACTAGAGATTCTATGAACTTTTCACCTCTTTCGTCTCTTTCGTCTGTTCACTTCTCCCTAACCTAGTAATACTGACTCCGTCATATAGGTCCTGGAGGCGTACAACGCCGCCCCCTCGGTCAACGGACATGTGAACCTCAACGGCTTTGCCATAACCGAGAAGCACCGCAGCGCGAAAAGACTCTTCGTCTTCAGTAGCCATGACCGCGCCGGCTTCAAACGAAATGCCGATGCGCTGGTTGAACATCTGAATAGCCTTGGTCCAGCAGCAATGAGTCCGCTGTATCTTGCCAATCTGGCCCATACCCTCTCAGGGGCGAGATCAAGTCTCTCATGGAGAGCAACTTTTTCTGCAGAGACTGTAACAGAGCTCTGTGATTATTTAACCTCCAAGCCAGACGAAAATGCAACCAGGAATGCCAGTGACAAAGATCAACGAATCGGTTTCGTCTTCACAGG
>Talaromyces_rugulosus___hblock__501__1501_2___596
TGTTCCATGAGCTTCGACATATCGGGTGTCCTTCATCAATAATCCTGCGTTTCGATAGGcatcattgatcaattgcACTTGGGCATCTGCGCTAGGTAGTGTCATTCCCTTTGTTCTTCCGTCTTGGTTGATGGCAGTTCCCCGAATCACAGCTCGAATAGGGTCACCATCGGCTATCGCGTCTGCAACACGCTTCAggacaacaacagcaacgcCTTCTCCACGCCCGTATCCATCGCCGCTGGCATCAAATGCTTTAGATTTTCCATCGGATGCTAAGAAATGTTGATTTGATAAATAAAGGAACAGATCTGGGTTCAGCAGGAGACTTGTCCCGCCAACTATCGCACTGCTGGATTCGCCCAGAGCAAGACTCTGACAAGCTAGGTGGGTGGCCACCATACTTGAAGAGCACGCAGT
>Talaromyces_stipitatus_ATCC_10500___hblock__1501__2501_15___597
GCCCCTTGTCCTGTAAAAACGAATCCTAAAGTTGGGGTTTTCTTCTTCTCAGCAAATGAAAAGTCCTTGGCCGCGTTATCTAGGACAGAATCAAGGGTTGCGTAGCTAGCAACCACGTAGCCTCGACTGGCCAGGCGCGATCTGCGGTTGGAGAGAGTGTAAGATAAATCCAAAAGATTATAATGTGAAGCGACCCTGCTGAGAGCCTTTATGTTGGCGTCGAGTGTAGGCCTATCGTGGGCAGAGAAGGGGAGGAGGAAAGGCCGGTTTCGACTGAATGCACCACGTGGTGGTTTCATTGTGCTTGAGCCGCTCACATATGTTGGGCCACGAGGCAAAAAAGAATCGGCAGATTCCACAATGACATGCCCGTTTGTACCTCCATAACC
>Talaromyces_stipitatus_ATCC_10500___hblock__2501__3501_16___598
CCGATTTCCAGCATCAGGTCAACTGCAGAACCAGTTGCCTGGTCTTTCGGAGTTTTTGCCCTTGCGAGCTCAGCAACCGTATTGGAGAAGAGAACAGGAGAGACCAAGTTTGCCACCCAATGTGAGGCGTCAAGGTCGCTCGGGTTAACCAACGTCTCGCTCACAGAGGTAAACATCTGCGGTCCATCAGTGGGCACGTTTCGGACCTCGACATCCTTAAGTACATCGTGGTAGGCTTCCGCAACGACTTTCATATGATGAGAGTGATATGCCGTGGTGACTTTCAATTTCCTTGCAAATACCTCTTTCTCCTTGAGCATCGCGGCTAGCTCATCTAAGCCGGCGTCATCACCTGAAACCGTAACGCTTGAAGGGGAGTTAATGCAGGCGACAACACACTTGCCACGAG
>Tolypocladium_capitatum___hblock__2001__3001_2___599
GGAGAGTTGACACAGGCGACAGTCGCATGGAGGCCCGTGTGGGCCATCAACTCGGTTGCCTCTTCTGCCGAGCATCCTACCGCCATCATGCCCCCCTTGCGGTGCTTAATCCGAGCAGAAGCCTTGCCCCGATAATAAGCCGCAGCCAGTGCGTCGATGTGAGAGAGGGCGCCAATACAATATGCGGCTGCGATTTCGCCGCTGGAGTGGCCAACCACCTTGGACGGCCTGACGCCCCAGGACCGCAGCTCATCAACCAAGGCAATCTGCAGCACCGAGCACATGGGCTGGCTTATCTCGGGTACACCAAGTCGAGACTCTCTCCGCATCTTGGCCAGCTCAGTGACCGGGTCCCATTCACAGCCCATGTCGCGCAGGAGCGCCGCAGACCTGGCCACGGAGTCGCTGAACACGCTCCGTTCCAGCATGTCGATACCCATACGAGCCCACTG
>Tolypocladium_capitatum___hblock__2001__3001_7___600
GGAGAGTTGACACAGGCGACAGTCGCATGGAGGCCCGTGTGGGCCATCAACTCGGTTGCCTCTTCTGCCGAGCATCCTACCGCCATCATGCCCCCCTTGCGGTGCTTAATCCGAGCAGAAGCCTTGCCCCGATAATAAGCCGCAGCCAGTGCGTCGATGTGAGAGAGGGCGCCAATACAATATGCGGCTGCGATTTCGCCGCTGGAGTGGCCAACCACCTTGGACGGCCTGACGCCCCAGGACCGCAGCTCATCAACCAAGGCAATCTGCAGCACCGAGCACATGGGCTGGCTTATCTCGGGTACACCAAGTCGAGACTCTCTCCGCATCTTGGCCAGCTCAGTGACCGGGTCCCATTCACAGCCCATGTCGCGCAGGAGCGCCGCAGACCTGGCCACGGAGTCGCTGAACACGCTCCGTTCCAGCATGTCGATACCCATACGAGCCCACTG
>Tolypocladium_capitatum___hblock__501__1501_14___601
TTGACACCGGAGCCACGGATGACGGCACGTATCGGATCGCCGTCCTGGATGGCCTCGTCCAGTCGTTTCAACACGATGACACCACAGCCCTCACCACGGCCGTATCCACCCGCCGTCTCATCGAATGCTCTGGACTGGCCAAAGGGGCTAAGGAATCCCAGATTGTTCAGCTGCATAGTGCTCTCCGGGACGAGAAGGACGCCAATGCCACCGGCAATGGCCATGTCGGACTCTCCAGACTGCAGGCTTTGGCAAGCGAGATGCGTCGCCACGTGGCTCGACGAGCAAGCTGTCTCGATGGTGGCGCTAGGGCCGTGGATGTCCAAGAAGTGGGAGATGCGGTTTGAAATCATCTCATCGCTGGTGCCGAGGAGGTGATACTTGGGATAGTTGTTAAAATCCCTGACGATGGAGTCTCGATAGTCGCTCATTGAGGTGCCCATGTAGCAGGCAGTCTGGGT
>Tolypocladium_inflatum___hblock__1001__2001_3___602
CTTTCAAACCAGCAGTTCCTGGCCCCCGATGGCCAGTGCAAGAGCTTCGACGAGTCTGGAGACGGCTACGCCAGAGGTGATGGCATTGGCGTTGTCATATTAAAGCGCGTTGCCGACGCCGTCCGCGATGGTGATCCGATCCGCGCCGTCATCCGTGGCAGCGGGTGCAACCAGGACGGCCATACAAAGGGATTCACCATCCCCAGTGTTGAGGCCCAAGCGTCCCTCATTGCAGAAACATACCGGAATGCAGGTCTTTCACTCGCAGAGACGCGCTACGTCGAGGCCCACGGGACTGGCACCCAAGCAGGCGACACGCGTGAGATGGAAGGCATTGCACAAACATTCAGCCAGCACCGGACGGCATCAGAAGAGCTGCTGGTTGGATCGGTCAAGTCAAATATTGGACACCTAGAAGCTTGCGCCGGACTGGCCTCGCTCATTAAGTGCGTCTACATCCTGGAAACGGGGGTGATACCACCAACGCCGAGTGTCCGCGTTCTCAACCCCAAGATCCGCTGGGAGGAGTGGCATCTCAAGGTCCCTGCAACGCAAGTACTTTGGCCAACCGACGGCCTGCGGCGGATCAGCACACAGGGTTTCGGATATGGTGGTACAAACGCGCATCTGATTCTCGACGACGC
>Tolypocladium_inflatum___hblock__1501__2501_3___603
CTGGGAGGAGTGGCATCTCAAGGTCCCTGCAACGCAAGTACTTTGGCCAACCGACGGCCTGCGGCGGATCAGCACACAGGGTTTCGGATATGGTGGTACAAACGCGCATCTGATTCTCGACGACGCAGCTCATTACCTCGAGGGACGACATCTCAGGGGTCACCACTACACTCGCACGAAGCCCCAAACACAGAGGCTTTTAGCTTCGGCAATCCATGGTGACGCACCAAAGGATCAGCATCCGCGGTTGTTCCTGTTCCGGGCAAATGATCGCGAGGGCCTGGGGCGTGTCCGCGCGTCCTTGGCACAACATCTCGGCCAGCTCCTGAAGTCATGGCCAGAGGGGTCTAGAGACAGTGGCGTATACCTCCAGAACCTGGCATTTACCCTCGCAAGCCGACGGTCGCATCTCAAATGGCAGACCTATGCCACGGCCTCTACCCCAGAGGAGTTGCTCGAGGTGCTCAAGCACGACGGCGACGCATGGGTGGCCCCCGAGGTTCGCCGCGCGGCATCATTGCCTCGACTCGGCTTCATCTTTACCGGGCAGGGTGCACAGTGGGCCCGCATGGGCGTTGAGATGATGGCATACCCGGTGTTCCGCCAAAGCGTCGAG
>Tolypocladium_inflatum___hblock__2001__3001_5___604
CGCATCTCAAATGGCAGACCTATGCCACGGCCTCTACCCCAGAGGAGTTGCTCGAGGTGCTCAAGCACGACGGCGACGCATGGGTGGCCCCCGAGGTTCGCCGCGCGGCATCATTGCCTCGACTCGGCTTCATCTTTACCGGGCAGGGTGCACAGTGGGCCCGCATGGGCGTTGAGATGATGGCATACCCGGTGTTCCGCCAAAGCGTCGAGGAATCGGATCACTTCCTGCGCGGGACCCTCGGCTGCCCCTGGTCTGCCGTCGACGAGCTGGCCAAGCCGCAGACCACATCCCGTCTCGCCGAGGCAGCGTACAGCCAGACGCTCTGCACCGTGCTTCAGATCGCCATCGTTGACTTGCTGGAGGATTGGAACGTCTCTCCCACGCGCGTCGCTGGACACTCTAGCGGCGAGATCGCTGCTGCGTATTGCTTAGGCGCCCTGACCAAGCATGACGGCCTGAGGGTTGCCTACTACCGGGGAGTTCTGTCCTCGGAGATGCAGCAAACATACAAGGAGCGACGGGGAGCCATGATGGCCATCGGTGCTTCTCCAGAAAAGGTGGAGGAATGGCTGGCGCAGCTGACCCAGGGACAAGTCGTCGTCGCCTGCATCAACTCGCCGACGAGCGT
>Tolypocladium_inflatum___hblock__501__1501_9___605
GCTGCCTTTGACGCAAACTTCTTCAACCTGTCCAAGGTCGAGGCGGAGTCCATGGATCCCCAGCAACGGATGATCATGGAGGTGACATACGAGTCGATGGAGAGCGCAGGCCTCCAAGTTGACCGGCTTGCTGGCTCCCGGACCGGCGTCTTCATGGCCAGTTTCACGAGCGACTACCGAGAAATGCTTTACCGCGATGCTGAGACGGCGCCTCTCTATACCGCAACGGGCACTAGCAACACATCAACCTCCAACCGCGTCTCGTGGTTTTTCGACCTACGCGGGCCCAGCTTCACCGTCAACACGGCCTGCTCGTCCAGCCTGGTAGCGTGCCATCTCGCCTGCCAAAGCCTATGGAGTGGCGAGACAGAGAGTGCAATTGTAGGCGGCACCAGCCTGCTGCTGAACCCCGACATGTTTCTCTATCTTTCAAACCAGCAGTTCCTGGCCCCCGATGGCCAGTGCAAGAGCTTCGACGAGTCTGGAGACGGCTACGCCAGAGGTGATGGCATTGGCGTTGTCATATTAAAGCGCGTTGCCGACGCCGTCCGCGATGGTGATCCGATCCGCGCCGTCATCCGTGGCAGCGGGTGCAACCAGGACGGCCATACAAAGGGATTCACCATCCCC
>Trichoderma_arundinaceum___hblock__1501__2501_15___606
GGATATGGTGGCACAAACGCACATGCCATTTTGGAACGGCCTGCACAGTCCACTGCCAGGGACGGTGGGGAGACAATTGCAGCAGAAGATATTCCCCGCCTATTCATACTGTCAGCTGCTAGCCAGGCATCACTATTGAATATGTTAACGATGAACGGGGAATGGATTTCACAGCATGCTGATCAGGCCTCTCTAAGAGATCTGGCCTATACACTATCGCAGCGTCGATCTCTTCTACCCTGGCGCTTTAGCTGTGTCGCTGCAAACCAACAGGAACTTCTCGAAGCTCTTAACCAGGGTTCTAAGAAGAAGGACGCTATCACAAGAATATCTCCAGGAGTCAAGATTAGTTTTGTCTTTACcggtcaaggagc
>Trichoderma_arundinaceum___hblock__2001__3001_19___607
ATGTGGTGAGAGTGGTAGGCCTTGCCATTCGTCTTGACAGGACGAGCAAAGACTCCGTCAGCGTCAAGCTTAGCCTTGACACTATCAAGAGCATCCCCGTCTCCGGACAAGGTAACGAGAGCAGGCGAGTTATAACAGGCGACGACAACCTTACCCTCAAAATCAGAGAGATACTTTTGGACTGCAtcggcaccaaggccaacgGCCATCATGGCGCCGCCAGTGTTGACATCCTGAGCGACCTTGCCACGGTAATAAGCCGCAACAATGGCCTCATCAGCTGAGACAAGGCCAGCGGCGTAAGAAGCGGCAATCTCACCGGACGAGTGACCAACAGTGACCTTGGGAGTAATGCCCCATGATCGGAGGAGCTGAACGGTGGCAATCTGAATAGCAGTGCAAAGGGGCTGGGAGAACTCGGCCTCGTTGATAGGGGAGTTCTCAGCATGCTCCATGAGAACATCCTCAATTGACCACTCAGGGCCATCAGGAAGCTCTTCAAGGACGAGATCTAGAGCACGGATGGATCGGAGGAATCCGGGGCAGTAGGCCATCAAATCAGCACCCATGCGGGCCCATTGAGCGCCCTGACCAGTGAAGACGAAGCC
>Trichoderma_atrobrunneum___hblock__2501__3501_18___608
GAAGCGGACAGGCGAGATCAAATTGTTTACCCAATACTTAGGGCTGAGGTCTTCGGCAACATTGAGAATGCTGCTGTAGACGCTCGACACAAAAACGGCCTTTCTTGTTCGCTGCTCTGGTAAGGCAATTCCTTCAAGCTCTAACAGCCGCAAGAGTTCAGTGGAGATTGACTTCATATGGTGTGAGTGAAAAGCTGTGCCAACATGCAACTTTCGCGTAGTTACTTGCGGTCTAGACATTTTGATCGATGCCATGACCTCCTCTATCACATCGCGATCGCCAGAGATTGTCGTGCTCGTGGGGCTGTTTTCACAGGCCACAACGACGCCTTCACGCAAAAACTCTTTCGTATCTTCAGCGCTCAGACCTGTCACCGCCATGGTTCCATCGAATGTGCTCATCGCAGCGGCATAGCCATAGTAATATGCCGTAACAATTGCGCCCTTCAGAGTAAGGAAACCTGCGGCGTAGGCTGCAGCAATCTCGCCGCTAGAATGG
>Trichoderma_atrobrunneum___hblock__2001__3001_19___609
GGCTTTGTCTTCACTGGTCAGGGTGCTCAGTGGGCTCGCATGGGTGCTGACTTGATGGCTTACTGCCCTTCATTCCTCCGCTCCATTCGTGCTCTTGACCTCGTCCTTGAGGAGCTTCCCGATGGCCCTGAGTGGTCCATTGAGGATGTTCTCCTGGAGCATGCCGAGACCTCCCCCATCAGCGATGCCGAGTTCTCTCAGCCCCTCTGCACTGCCATCCAGATCGCCACTGTTCAGCTGCTCCGATCTTGGGGTGTCACTCCCAAGGTCACCGTTGGTCACTCTTCTGGTGAGATTGCCGCTTCTTACGCTGCTGGCTTGGTCTCTGCCGATGAGGCCATTGTTGCTGCTTACTACCGTGGTAAGGTTGCCCGTGATGTCAACACTGGCGGTGCCATGATGGCCGTTGGCCTCGGCGCCGAGGCTGTTGAGAAGTACCTGGCCGAGTACCAGGGCAAGGTTGTAGTTGCTTGTCACAACTCCCCTGCTCTTGTTACCCTGTCTGGTGACGGTGATGCTCTTGAGCTCGTCCGGGCCAAGCTTGACGCTGACGGTGTCTTTGCCCGTCCTGTCAAGACCAACGGCAAGGCCTACCACTCCCACCACAT
>Trichoderma_atroviride_IMI_206040___hblock__2001__3001_2___610
GGAGAATTGATACAGGCTACAACGCATTTCCCCTCGGTCAGCTCATCGAGCCACTTTTGTGCTTGTTCTGCTGATGCTCCGACAGCCATCATTGAGCCTGTCAAATCTGGAGATGACTTCAACAACTCTGACGAGAGTTTACCTCTCCAATAGGCCACTTTCCACGCATCTTCTCGTGATATGGCACCGATTGCAAATGCGGCCGCAATCTCTCCGCTTGAGTGGCCTACAACTGAGTGAGGAGCAATGTTCCAAGATGTAAGCAGTTGAATAATAGCAACTTGCAAGACGGTGCATATAGTTTGGCTATAAAGCGGTTGGTTAATGTTGGACACCGCATCTTCTCGTTGAAGCTCCTCCATAACGGACCATGGACAGCCAATTTTCCTAAGATATCGCTCTGCGCTCTCGACACTTTCGCGGAAAATGCGATATTGCAAGAGTTCTATCCCCATACGGGCCCACTG
>Trichoderma_brevicompactum___hblock__2001__3001_19___611
GGCTTCGTCTTCACTGGTCAGGGCGCTCAATGGGCCCGCATGGGTGCTGATTTGATGGCTTACTGCCCTGGATTCCTCCGATCCATCCGTGCTCTTGATCTAGTCCTTGAAGAGCTTCCTGATGGCCCTGAGTGGTCAATTGAGGATGTTCTCCTGGAGCATGCTGAGAGCTCCCCTATCAACGAGGCCGAGTTCTCCCAGCCTCTGTGCACTGCTATCCAGATTGCCACTGTTCAGCTTCTCCGATCGTGGGGCGTTACTCCCAAGGTCACTGTTGGTCACTCGTCCGGTGAGATTGCCGCTTCTTACGCCGCCGGCCTTGTCTCAGCTGATGAGGCCATTGTTGCTGCCTATTACCGTGGCAAAGTCGCTCAGGATGTCAACACTGGCGGCGCCATGATGGCTGTAGGCCTTGGTGCTGATGCTGTTCAAAAGTATCTCTCTGATGTTGAGGGCAAGGTTGTCGTTGCCTGTTACAATTCGCCTGCTCTTGTTACCTTATCTGGAGATGGAGATGCTCTCGAAAGCGTCAAGGCTAAGCTTGACGCAGACGGAGTCTTTTCCCGCCCTGTTAAGACGAATGGCAAGGCCTACCACTCTCACCACAT
>Trichoderma_gamsii___hblock__2001__3001_20___612
CGCTCGATGGAGAATTGACACAAGCCACAACGCATTTCCCCTCGGTCAGCTCATCGAGCCACTTTTGTGCTTGTTCTGCCGATGCTCCGACAGCCATCATTGAACCTGTTAAGTCCGGAGATGACTTCAGCAACTCTGACGAGAGTTTACCTCTCCAGTAGGCCACTTTCCACGCATCTTCTTGTGATATGGCACCGATTGCGTAGGCGGCCGCGATCTCTCCGCTTGAGTGGCCCACAACTGAGCGAGGAGTAATGTTCCAAGATGTAAGCAGTTGAACAATAGCAACTTGCAAGACGGTACATATAGTTTGGCTATAAAGCGGTTGGTTGATGTTGGATATCGCATCTTCTCGTTGCAGTTCCTCCATAACGGACCATGGACAGCCGATTTTCCTAAGATACCGCTCTGCACTCTCAACACTTTCACGAAAAATGCGATATTGCAGAAGCTCTATGCCCATACCGGCCCATTG
>Trichoderma_guizhouense___hblock__1501__2501_15___613
GGATATGGTGGTACCAACGCTCACGTTATCGTTGAGGGCACCGACTCTCTGACTCGCAACGCCCCTGCCTACACCTACACAGACAGCTGGGCTCAGCAGCCAAAGACCACCGGTCGCCGCCGTGCTCTTGAGCGTAACCGCCCCTTCCTGTTGCCTTTCTCCGCTCACGACAAGGCCACTGTTCGCCGCAACATTGACGCCCACGGCAAGGTTGCTTCCAAGTACAGCCTGCTTGATCTCTCCTACACTCTGGGTAACCGCCGTAGCAACCTTGCCAGCAAGGGTTTCGCTGTCGCCAGCTACAACTCTCTGACCAAGGTCTTTGAGAATGTTGGCGAGAACTTCACCTTTGCTGACAAGAAGAGCATCCGCTCTGTCGGCTTTGTCTTCACTGGTCAGGGTGC
>Trichoderma_guizhouense___hblock__2001__3001_19___614
GGCTTTGTCTTCACTGGTCAGGGTGCTCAGTGGGCTCGCATGGGTGCTGACTTGATGGCTTACTGCCCTTCATTCCTCCGCTCCATTCGTGCTCTTGACCTTGTCCTTGAGGAGCTTCCTGATGGCCCTGAGTGGTCCATTGAGGATGTTCTCCTGGAGCATGCCGAGACCTCTCCCATCAGCGATGCCGAGTTCTCTCAGCCCCTTTGCACTGCTATCCAGATCGCCACTGTTCAGTTGCTCCGATCTTGGGGCGTCACCCCCAAGGTCACCGTTGGTCACTCTTCTGGTGAGATTGCCGCTTCTTACGCTGCTGGCCTGGTCTCTGCCGATGAGGCCATTGTTGCTGCTTACTACCGTGGTAAGGTTGCTCGTGATGTCAACACTGGCGGTGCCATGATGGCCGTTGGCCTCGGCGCTGAGGCTGTTGAGAAGTACCTGGCCGAGTACCAGGGCAAGGTTGTAGTTGCTTGTCACAACTCCCCTGCTCTTGTTACCCTGTCTGGTGACGGTGATGCTCTCGAGCTCGTCCGGGCCAAGCTTGACGCTGACGGTGTCTTTGCCCGTCCTGTCAAGACCAACGGCAAGGCCTACCACTCCCACCACAT
>Trichoderma_guizhouense___hblock__1501__2501_15___615
GCCCCTTGACCAGTGAAGACGCCCAGAATGCCAGGCGTCTCATTGGGATCAATGGGGTGGAACTGATTTCCTACAGTCTCCGGTGGCACAGAAGACGAATCCTCCACAAATCTGTCCATGAAGTCAATCAGGCGCTGACGTGTCGCACCTGAAAAGAAGATTTTTGACGATAATGAGCTTCTCTTCTTCTGTAAGATCCATGACAGATTCTCAAGATCCAGAGAGGGATCTGATCTAATCCGATCCGCATAAGACTTGACGGACTCTATCAGTGATACACCGGAGCTAGATGACAATACCAGAGGTCCTATGAACTTATCATCAGGAATCTCAATCGCGGCTGGCTTTTCGCCCTCATAGCTTTCCAGGATGACGTGGGCGTTCGTTCCACCAAAGCC
>Trichoderma_harzianum_CBS_226.95___hblock__1501__2501_15___616
GCTCCTTGACCAGTGAATACACCCAGAATACCAGGCGTCTCATTGGGATCAATGGGTTGAAACTGATTTCCTACAGTCTCCGGCGGCACAGAAGATGAATCCTCAACAAATCTGTCCATGAAGTCAATCAGACGCTGACGTGTCGCACCTGAAAAGAAGATCTTAGACGATAATGAGCTTCTCTTCTTCTGTAAGATCCACGACAGATTCTCAAGATCCAGAGAGGGATCTGATCGTATGCGATCCGCATAAGACTTAACAGACTCTATCAGCGATACACCGGAGCTAGCTGACAATACCAGAGGTCCTATGAACTTATCATCGGGAATCTCAATCGGGGCTGGCTTTTCGCCCTCATAGCTTTCCAGGATGACGTGGGCGTTTGTTCCACCAAAGCC
>Valsa_mali___hblock__1001__2001_7___618
CAACGATGGTGATGGGTACGGTCGTGGTGAGGGTTGCGGTATCGTCCTGATCAAGAAGCTGGCAGACGCCGAGCGTGACGGTGACCCAATCCGAGCTGTCATCCGGGGTTCCGGTATCAACTCTGATGGTTGGACCCAGGGTATTACTCTCCCTAGCTCTGAGGCCCAGGCGGCTCTCATTCGTGATGTCTACAAGAACTTCGGTCTCGACATGGAGAGCACACAGTTCGTGGAGTGCCACGGTACTGGTACCAAGGCTGGTGACCCGGTGGAAGTCCGGGCCATCCACGAAACTCTTGGTGCGAAGGCCACCCCCTCGCGCAAGGTCATTGTTGGTTCTGTCAAGCCCAACATCGGTCACTTGGAAGCTGGTGCTGCTGTTGCTGGTCTGATCAAGGGTGTCCTGGCTATGGAGAACGGCATGATTCCTCCCCAGATTTACCTCAACAAGCTGAACGAGGGTATTCCGTTCAACGAGTGGAACATCCACGTGCCTCAGAAGCTTACTCCCTGGCCTGTTACTGATGTGAAGCGTATGTCTGTCTCCTCTTTCGC
>Valsa_mali___hblock__1501__2501_14___619
GCACCAACGCCCACATAATCCTCGAGGGTATAGACAAGCGCAAGGGTCACCCTCTCTTGACCAACGGCCCTGCTACGAGCGGCTCCGTCTTCGCCTCTAAGGAGCCTGTCATGGACAAGAAGCGTCTCTTCACTTTCTCCGCTTCCGACCAGGCTGGTCTGGAGCGTGTTGGCAAGACATTGGCCGACCACCTCGACACCCTTGGTCCCGCCGCTTCCAACCCTGAGTACATCGCCAACCTTGCCTACACCCTTGGTGAGGGCCGCTCTAAGCTGAGCTGGAAGACCACCTGCCTTGCCGAGAACGGCCCCGAGCTGCGGGAGAAGCTCGAGGCTCTCAAGGGCGCCAACGCGGTGCGTTCATCCAGTGAGCCGAGGATCGGCTTCGTCTTCACTGGCCAGGG
>Valsa_mali___hblock__1501__2501_6___620
GCTATGGAGAACGGCATGATTCCTCCCCAGATTTACCTCAACAAGCTGAACGAGGGTATTCCGTTCAACGAGTGGAACATCCACGTGCCTCAGAAGCTTACTCCCTGGCCTGTTACTGATGTGAAGCGTATGTCTGTCTCCTCTTTCGCTATGGGAGGCACCAACGCCCACATAATCCTCGAGGGTATAGACAAGCGCAAGGGTCACCCTCTCTTGACCAACGGCCCTGCTACGAGCGGCTCCGTCTTCGCCTCTAAGGAGCCTGTCATGGACAAGAAGCGTCTCTTCACTTTCTCCGCTTCCGACCAGGCTGGTCTGGAGCGTGTTGGCAAGACATTGGCCGACCACCTCGACACCCTTGGTCCCGCCGCTTCCAACCCTGAGTACATCGCCAACCTTGCC
>Valsa_mali___hblock__2001__3001_1___621
AGGATCGGCTTCGTCTTCACTGGCCAGGGTGCCCAATGGGCTGGTATGGGTGCCGAGATGCTTGACCGCAAGGCCTTCGGCGAGTCCGTCGCCAAGTCCGCGCAGTATCTTAAAGAATGTGGTTGTGAATGGGACCCTGCTGAGGAGCTGAGGCGCCCGGGCAAGGAGTCTCGCCTTGGTCATCCTGAGATCTCCCAGCCCATCTGCACTGTCCTCCAGGTTGCCCTGGTTGATGAGCTTCGTTCCTGGGGAATCACACCTGCCAAGTGCGTTGGTCACTCTTCCGGTGAGATGGGCGCGGCATACGCAATTGGTGCTCTGAGCCACAAGGATGCCGTTGCAGCTGCTTACTTCCGTGGCAAGGCGTCTTCTCTGATTAAGACCAAGGCTAGCCACCTCAACGGAGGCATGATGGCTGTCGGTCTTGGACGTAAGGAAGCTGAGAAGTGGATTGCCAAGGTCGATGCTGGCAAGATTGGTGTTGCTTGCGTCAACTCCCC
>Valsa_mali___hblock__2001__3001_19___622
GGCTTCGTCTTCACTGGCCAGGGTGCCCAATGGGCTGGTATGGGTGCCGAGATGCTTGACCGCAAGGCCTTCGGCGAGTCCGTCGCCAAGTCCGCGCAGTATCTTAAAGAATGTGGTTGTGAATGGGACCCTGCTGAGGAGCTGAGGCGCCCGGGCAAGGAGTCTCGCCTTGGTCATCCTGAGATCTCCCAGCCCATCTGCACTGTCCTCCAGGTTGCCCTGGTTGATGAGCTTCGTTCCTGGGGAATCACACCTGCCAAGTGCGTTGGTCACTCTTCCGGTGAGATGGGCGCGGCATACGCAATTGGTGCTCTGAGCCACAAGGATGCCGTTGCAGCTGCTTACTTCCGTGGCAAGGCGTCTTCTCTGATTAAGACCAAGGCTAGCCACCTCAACGGAGGCATGATGGCTGTCGGTCTTGGACGTAAGGAAGCTGAGAAGTGGATTGCCAAGGTCGATGCTGGCAAGATTGGTGTTGCTTGCGTCAACTCCCCCGAAAGTGTTACTATCTCTGGTGACGTCGCTGGTCTCGACCAGCTGCTGCCAATGCTCGACGAGGAGAAGATCTTTGCTCGTAAGCTGAAGGTTGAGGTCGCCTACCACTCCCAGCACAT
>Valsa_mali___hblock__2001__3001_3___623
ATCGGCTTCGTCTTCACTGGCCAGGGTGCCCAATGGGCTGGTATGGGTGCCGAGATGCTTGACCGCAAGGCCTTCGGCGAGTCCGTCGCCAAGTCCGCGCAGTATCTTAAAGAATGTGGTTGTGAATGGGACCCTGCTGAGGAGCTGAGGCGCCCGGGCAAGGAGTCTCGCCTTGGTCATCCTGAGATCTCCCAGCCCATCTGCACTGTCCTCCAGGTTGCCCTGGTTGATGAGCTTCGTTCCTGGGGAATCACACCTGCCAAGTGCGTTGGTCACTCTTCCGGTGAGATGGGCGCGGCATACGCAATTGGTGCTCTGAGCCACAAGGATGCCGTTGCAGCTGCTTACTTCCGTGGCAAGGCGTCTTCTCTGATTAAGACCAAGGCTAGCCACCTCAACGGAGGCATGATGGC
>Valsa_mali___hblock__2001__3001_4___624
AGGATCGGCTTCGTCTTCACTGGCCAGGGTGCCCAATGGGCTGGTATGGGTGCCGAGATGCTTGACCGCAAGGCCTTCGGCGAGTCCGTCGCCAAGTCCGCGCAGTATCTTAAAGAATGTGGTTGTGAATGGGACCCTGCTGAGGAGCTGAGGCGCCCGGGCAAGGAGTCTCGCCTTGGTCATCCTGAGATCTCCCAGCCCATCTGCACTGTCCTCCAGGTTGCCCTGGTTGATGAGCTTCGTTCCTGGGGAATCACACCTGCCAAGTGCGTTGGTCACTCTTCCGGTGAGATGGGCGCGGCATACGCAATTGGTGCTCTGAGCCACAAGGATGCCGTTGCAGCTGCTTACTTCCGTGGCAAGGCGTCTTCTCTGATTAAGACCAAGGCTAGCCACCTCAACGGAGGCATGATGGCTGTCGGTCTTGGACGTAAGGAAGCTGAGAAGTGGATTGCCAAGGTCGATGCTGGCAAGATTGGTGTTGCTTGCGTCAACTCCCCCGAAAGTGTTACTATCTCTGGTGACGTCGCTGGTCTCGACCAGCTGCTGCCAATGCTCGACGAGGAGAAGATCTTTGCTCGTAAGCTGAAGGTTGAGGTCGCCTACCA
>Valsa_mali___hblock__2501__3501_8___625
GAGATCTCCCAGCCCATCTGCACTGTCCTCCAGGTTGCCCTGGTTGATGAGCTTCGTTCCTGGGGAATCACACCTGCCAAGTGCGTTGGTCACTCTTCCGGTGAGATGGGCGCGGCATACGCAATTGGTGCTCTGAGCCACAAGGATGCCGTTGCAGCTGCTTACTTCCGTGGCAAGGCGTCTTCTCTGATTAAGACCAAGGCTAGCCACCTCAACGGAGGCATGATGGCTGTCGGTCTTGGACGTAAGGAAGCTGAGAAGTGGATTGCCAAGGTCGATGCTGGCAAGATTGGTGTTGCTTGCGTCAACTCCCCCGAAAGTGTTACTATCTCTGGTGACGTCGCTGGTCTCGACCAGCTGCTGCCAATGCTCGACGAGGAGAAGATCTTTGCTCGTAAGCTGAAGGTTGAGGTCGCCTA
>Valsa_mali___hblock__501__1501_4___626
GATGCCGCCTTCTTCAACCTCCCCGCCTCTGAGGCCGTTGCTATGGACCCGCGACAGCGTATGGCCCTCGAGGTAGCTTACGAGGCCTTCGAGTCCGCTGGTATGCCTTATGAGAAGGTCAAGGGTAGCCAAACTGCTGTCTACATCGGTGCTGGTCTGTCCGACTACGAGGCTTCCATCCAGCGTGACCCCGAATATGCGCCCAAGTACGCCTTGACTGGTGTGTCTCACGAGATTCTCGCCAACAGAATCAGCCACTACTTTGACATCCATGGTCCTTCTATGACTGTTGAGACAGCTTGCTCTTCGTCTCTGGTCGCCATCCACTTGGCTTGCCAGAGTGTACGCAACGGAGAGGCCGATATGGCTGTGGCTGGTGGTGTGAACTTGATCCTGAACCCTGAGATTACTATGCAGCTCAGCAACCTCGGTTTCCTGTCTCCGTTCGGTCACTGCCGATCCTTCGACAACGATGGTGATGGGTACGGTCGTGGTGAGGGTTGCGGTATCGTCCTGATCAAGAAGCTGGCAGACGCCGAGCGTGACGGTGACCCAATCCGAGCTGTCATCCGGGGTTCCGGTATCAACTCTGATGGTTGGACCCAG
>Venturia_inaequalis___hblock__1501__2501_15___627
GCACCTTGCCCAGTGAACACAAAGCCGATTTTTGGTGGAGGAGCCCTCGCACGGGTTGGTGTAGACCAAAGCAAGCCAGAATCTTGTAGGCCGGAAACGTCCGAGGTAAGTAGAAAAGATCTCCATGCAAAATTTGTCCGGTGGCAGGACAATGTATGCGCAACATCTCCAAGGACTGGCGGTGCTGTAGAACGTTTAGTCAACTGCTCCGACCATGTCTTGAGCTCAACACATTGCCGGTCAACGCCGGATTCGTCTGCTGCCGAGACGACGATAATTTTAGCGGGATGCCCTGTGTACGCAGACACGTCATCATTGTCTTGCACTAAACGAGGTGGTGATCGGAAAGACTGGATCACAGCATGTGCGTTTGtacctccaaatcc
>Venustampulla_echinocandica___hblock__2501__3501_16___628
CTCGTGGCAAGTGTGTTGTCGCCTGCGTTAACTCCCCTTCAAGCGTTACGGTTTCAGGTGATGACGCCGGCTTGGAAGAGCTAGCCGCGAtgctcaaggagaaagaggtATTTGCAAGGAAATTGAAAGTCACCACGGCATATCACTCTCATCATATGAAAGTCGTTGCCGAAGCCTACCTCGATGCCCTCAAGGATGTCGAGGTCCGGAGCGTGCCCGTTGATGGGCCGCAGATGTTTACTTCTGTGAGCGAGACGTTGGCCAACCCAAGCGACCTTGACGCCTCACATTGGGTGGCAAACTTGGTCTCTCCTGTTCTCTTCTCCAATACGGTTGCTGAGCTCGCGAGGGCAAAGACTCCGGAAGACCAGGCAACTGGTTCCGCAGTTGACCTGATGCTAGAAATCGG
>Westerdykella_ornata___hblock__1001__2001_16___630
GTACCACCCATTCCAAACCCGCTTACGCTCGCACGTCGAGGCCCCCGAGTGACTGGCCAAGGAGTAAGCTTTGTCGGCACTATCATGTTCCATTCATCCAAGGGAATCGCCGGATTCGGCTTAGAAAAGTATATGTTTGGCGGAATCAGACCATGCTCCATGGCGAGAACGCATTTGATAATACCAGCTACGCCAGCAGCAGCCTCTAGATGGCCAATCTAGCCATAGTGAGCTCAATTTTTTTCTGAAACGGTAGATATACTTACGTTAGGCTTAACGCTACCAATGAAAAGCTTGCGTGATTTGGTAGTACTCTGTCCGATGGTACGGTGAATTGCTCCAACTTCTGCCGGATCGCCTGCTTTTGTTCCCGTGCCCTTGTCATGGCGTCAGAGATGTAGGGTCAAGAAGCGCGGCGGCACCACTTACGTGAGCTTCGACGTATTGCGTCGATTCATACTCCAAGCCGTGGGACTCGTACACATACTTTATCAACGAAGCCTGTGCCTCGCTTGAGGGCATGGTAACTCCTTGTGT
>Westerdykella_ornata___hblock__2001__3001_13___631
TGACACTGGAAGGTGAGTTAACGCATGCAACACTTACTGCACCAGGACCAAGTTTTGCTTGCTTGATAAGCCGCTGGGCGTCCTCGGGCGAAGATCCAACGGCCATCATTCCGCCCTTCAGATGTTTGAGCCCGGATGAGGCTACACCTCTAAAGTACGCCACAGCCAATGCATCGTGGTGAGACAAGGCTCCGATGGAGTAGGCTGCAGCGATTTCGCCGCTTGAATGACCGACAACTTTCGAAGGCACTATACCCCACGTTTTCAGTTCGTCGACCAAGGCGATTTGCAACACTGAGCAGATAGGTTGCGATATTTCCGGGACCCCAAGTCGAGACTGGTCCTTGCCTTTCATCAACTCCTCAATGGGGTCCCAATCACATCCGAACGTTCTTAAAATCTCGGATGATCTGGCAATGGATTCCCTGAAACCAGGACGCTCCAACAGCTCGACGCCCATTCTACTCCATTGAGCGCCTTGACCGGTGAACACAAAA
>Westerdykella_ornata___hblock__2501__3501_13___632
GAGATTGCGGATCCAGTAGTAAGGACCTAGAAGTTCGGCATCGACTTCTTGATTCGTCACACTTGATACCATTACTGGGTGTTTTGCCGTTGATTGCTGGGGTTCGATCTCGGAAATTGAGGCGGAATATTTGGCGACTGCTGAGTTCATGTGTGAGGAATGGTACGCCACATCAACCTTGAGTCGTCGCGCGAACACGCCTTGTTCCTCTACGAAGACTCGCAACTCTTCAAGTGCCGCAACGTCGCCAGAAATGGTGACACTGGAAGGTGAGTTAACGCATGCAACACTTACTGCACCAGGACCAAGTTTTGCTTGCTTGATAAGCCGCTGGGCGTCCTCGGGCGAAGATCCAACGGCCATCATTCCGCCCTTCAGATGTTTGAGCCCGGATGAGGCTACACCTCTAAAGTACGCCACAGCCAATGCATCGTGGTGAGACAAGGCTCCGATGGAGTAGGCTGCAGCGATTTCGCCGCTTGAATGAC
>Westerdykella_ornata___hblock__501__1501_1___633
CATGGTAACTCCTTGTGTCCATCCATCTGAATTGACGCCCGTCGCTCGAATAACCGCGCGAATGGAATCGCCATCCTGAACGGCTCTGTCCAACCTCTTAAGAATCAAAATCCCACATCCCTCTCCTCGACCGTAGCCACCGGCGTCGGCGTCGAAGGCTCTGGAGTGCCCCTCAGGGTTCAAGAACCCTAGATTATTTAGATGCATATTTCCGTCAGGGCTGATGATCATGCCAACGCCGCCCACGATGGCCATTTCTGACTCTGCAGACTGCAAGCTCTGACACCCGAGGTGGGTAGCAACAAGGCTCGAGGAGCAAGCTGTGTGGATGGTGGCGCTCGGGCCGTGAATATCCAAAAAGTGAGAGACACGATTGGATATCATCTCCTCGCACGTTCCGAGAATATGGTACTTAGGGCTGTGTCCGAAGTCTCGTACAACCGCATCTCGGTAGTCGCTCATTGACGACCCGATATAGCATGCAGTCTGAGTGCCTGCAACCTTCTGCAATGTCTTGCCGGCGTTCTCTAGGGCTTCATAAACAACCTCCATAGCTATTCGCTGCTTCGGATCAAAGGAGATGGCTTCCGCTGCCGTGATGTTGAAGAAGGCTG
>Westerdykella_ornata___hblock__501__1501_16___634
GGGACTCGTACACATACTTTATCAACGAAGCCTGTGCCTCGCTTGAGGGCATGGTAACTCCTTGTGTCCATCCATCTGAATTGACGCCCGTCGCTCGAATAACCGCGCGAATGGAATCGCCATCCTGAACGGCTCTGTCCAACCTCTTAAGAATCAAAATCCCACATCCCTCTCCTCGACCGTAGCCACCGGCGTCGGCGTCGAAGGCTCTGGAGTGCCCCTCAGGGTTCAAGAACCCTAGATTATTTAGATGCATATTTCCGTCAGGGCTGATGATCATGCCAACGCCGCCCACGATGGCCATTTCTGACTCTGCAGACTGCAAGCTCTGACACCCGAGGTGGGTAGCAACAAGGCTCGAGGAGCAAGCTGTGTGGATGGTGGCGCTCGGGCCGTGAATATCCAAAAAGTGAGAGACACGATTGGATATCATCTCCTCGCACGTTCCGAGAATATGGTACTTAGGGCTGTGTCCGAAGTCTCGTACAACCGCATCTCGGTAGTCGCTCATTGACGACCCGATATAGCATGCAGTCTG
>Xylaria_longipes___hblock__2001__3001_19___635
GGCTTCGTATTTACGGGACAGGGGGCTCAGTGGCCACGAAGTAAGTTGAAGTCCTGCACTTGTAACTATCAGGACTCTTCCGTTTTGATAGGCAATGTGTACTTGAATTTTGTGGCTAACGCATTTCGGAACAGTGGGTGTACAACTGCTGAGTGAATATTCCGTTTTCAGGGACACGATCCAGTATCTAGACAAGGTTCTTAGTAGCTTGCAGCGGAAACCTACCTGGACAATCGAAGAAGCCCTTCTCGAGCCGGCAGCGACCAGCCAGATCAATGATCCGGCGTTCTCACAGACCATCTGCACAGCTTTGCAAATAGCGTTGCTGGCTCTATTAAAACAGTGGGGTATCGAGCCAGCAGCCACTGTTGGGCATTCCTCTGGTAAGGCTGAAACTTCTCTGATATTATCATGAGGTCCGTCGCTTAACTAACTGTTCCCATAGGTGAAATCGCAGCGGCGTATGCAGCAGGGCGTCTGAAGGCGAGCGAAGCTATTGTCCTTGCGTACTTCCGCGGCCAAGTCGTGACAACCAACAAACGACGAGGCCTCATGATGGCTGTTGGTCTCGGCCCAGACGAAGCAAGGTCGTACCTGGACGGCATGGAAACGGAAGTCAAGATCGCCGCTATCAACTCCCCAGACAGCGTCACGCTGTCTGGAGAGACTGAGGCAATTGAGAGGTTGAGCAAGACGATGAATGAAAAGGGTGTCTTCGCTCGTGTGCTGAAAACCGGCGGAAACGCCTATCACTCTCACCATAT
>Zopfia_rhizophila___hblock__2001__3001_18___636
GGAGTGGTACGCGACATCGACTTTGAGCTTGCGGTGGAAGTGCTGCTGCTCAGCAAGAACAGCGGCGAGGTCATCGAGCTGCTGAACCTCACCAGAAATGGTCACGCTCTCCGGCGAATTAATGCAAGCGACAACGAGCGCTGGCGCTTTGGGATGGGACTTGGCAACCTCATCAATCAGCGGCTGTACTGCCTGAGGAGAAAGTCCAACCGCCATCATACCGTGGGAGTTGTTGGAACCCTTCGCGAGATACTCCGAAAGCACACCACGGTGGTAGGCAAGCCTGAGAGCTGATTGCTTCGAAATTGCACCCGCTGCATAAGCGGCGCCGATTTCACCGGACGAGTGTCCGACGACAGCCGCGGGCGTGAGGTTCAGTGCGAGCAGTAGATCGGCGATGGCGACTTGAATGACAGTGCAGAGAGTCTGCGACAACATAGGCGAGTTGATGGCGGCATGCTTGGTGTCGCGGAGCACATCCCAGATATCCCACGAGAAGCCGATCCGCTGGAGATAGGTGTTCGATTCGAGCACGTTGTCGCGGAAGATTGGAAAGCGGAGAAGTTCGCGACCCATACCAGCCCATTGAGCACCTTGACCAGT
>Zopfia_rhizophila___hblock__2001__3001_3___637
ATTGGCTTTGTGTTCACTGGCCAAGGAGCACAATGGGCCCAAATGGGCGTCGAAATGCTACAACGCGAGGTGTTCAGCGAGTCGGTAGCGAAGTCGGCGACGTTTCTCCGTGCATTGGGCTGTGAGTGGGATCCTGTAACAGAACTGTCGCGCCCACAAGCAGAGTCACTGCTCGCCATCCCCGCAATCAGTCAGCCCATCTGCACGATTCTTCAAATCGCATTGGTGGACGAGGCCCGCTCCTGGGGCATACGACCTACGAAAGTGGTGGGCCATTCGAGTGGCGAGATAGCAGCTGCTTATTGCATTGGTGCCTTGACGCACGAGGACGCCATTGCTGTCGCATTCCACAGAGGTCAAACATCTGCTCTTCTGAAGGGTCGCAATGGCGGCATGATGGC
>Zopfia_rhizophila___hblock__2501__3501_18___638
CCATTCGAGTGGCGAGATAGCAGCTGCTTATTGCATTGGTGCCTTGACGCACGAGGACGCCATTGCTGTCGCATTCCACAGAGGTCAAACATCTGCTCTTCTGAAGGGTCGCAATGGCGGCATGATGGCTGTTGGCCTCTCGAGGACAGAAGCAGAGAAAGTGTTGGCCGATGGCAAGTTCTCGGCCACGGTGGCGTGCGTGAACTCGCCCTTGAATGTCACTCTTTCAGGCGACGCATCGGCGCTGGACGCCGTCAAAGTCGTACTCCACCAGCGAGGCGTATTCGCCCGACACCTCAAGGTCGAAGTTGCCTATCACTCTTCACACATGCGGGCGTGCTCTGCGAAGTACGGCGCTGCGATTGCGGACATTGAGACCAGGATACCCGAAAACGGCGACGAGAACATCGTAATGGTCTCCAGCGTTACTGGCGAGCCCGCGGAGCCTGAACTTCTCGGTCCGTACTATTGGGTACAAAACCTGATCTCTCCTGTGCTCTTC
>Zopfia_rhizophila___hblock__501__1501_8___639
GACCCGTACGTCTTCGATGCGGCCTTCTTCAACATCACGGCCGCCGAGGCCATGGCCTTTGATCCGAAGCAGCGGATCGCGATGGAGGTGGTGTACGAGGCTGTGGAGAACGCCGGGTTGGGTCTACAGGGCGTGCGGGGGACACAGACGGCCTGTTATATGGGGACGAGTATGAGTGATTATAGAGATAGTATTGTGAGTTGGCGCTCGGATTCTGCATGACATGATGTTCGATATACTGACAATGGACGGCGCAGGTGAGAGATTTTGGGAATTACCCCAAGTATCATCTGCTGGGAACGTAAGCTTGGCCATCCTACGCCCTTCAGAGTATGGTTTTCGGTATACTGATACAGAATCATGCAGGTCAGATGAGATGATCAGTAACCGAGTCAGCCACTTCTTCGACTTACATGGTCCCTCTGCCACGATAGAGACAGCCTGCTCGTCAAGCCACGTCGCCACACATCTCGCATGTCAAAGTCTTCAGTCAGGCGAGTCGGAGATGGCGATAGCGGGCGGCGTCGGCATGCTCCTGGTACCAGAGAGCACAATGCAGCTAAACAACCTAGGCTTCCTCAGTCCTCTTGGCCAGTCGCGCGCGTTCGACTCGAAGGCAGGCGGCTATGCGCGCGGCGAAGGCTGCGGCGTGATCGTCATGAAGCGTCTGGACCAGGCGATTAAGGACGGCGATACTATCCGCGCGGTGATCCGCGGCAGCGGTGTGAATCAGGATGGATGGACCCAAGGCGT
