# Supplementary material for: Rational deployment of molecular markers for the benzenediol lactones and related compounds biosynthesis in filamentous fungi
Source: PeerJ. 2025 Dec 19;13:e20472. doi: 10.7717/peerj.20472 (PMC12721105; doi:10.7717/peerj.20472)
Supplement: Supplemental Information 2 — Original alignment used to design primer sets (121 cDNAs), reference alignment and phylogenetic tree used in the placement pipeline, phylogenetic placement results summary for the complete set of KS-AT encoding genes across all reference genomes, as well as additional visualizations produced by the pipeline for amplicons (placements of all three experimental amplicon classes on non-collapsed reference tree clades) [file peerj-13-20472-s002.zip › Kawalilo_et_al2025_Supporting_Data/Phyloplacement of all experimental data/summary.tsv]

amplicon_id	count	length	labels	weights	diamond_hit_id	diamond_evalue	diamond_idperc	diamond_label	fardb_hit_id	fardb_evalue	fardb_percid	fardb_description	orig_amplicon_id
PP504152	1	403	macrolactone_ancestral_clade	100.0	BGC0000045__AGC95324.1	1.38e-75	91.10	macrolactone_ancestral_clade	sp|L7X8J4|CURS1_ASPTE	6.29e-72	91.10	sp|L7X8J4|CURS1_ASPTE Highly reducing polyketide synthase curS1 OS=Aspergillus terreus OX=33178 GN=curS1 PE=1 SV=1	PP504152
PP504153	1	396	macrolactone_ancestral_clade	100.0	BGC0000045__AGC95324.1	3.45e-74	91.00	macrolactone_ancestral_clade	sp|L7X8J4|CURS1_ASPTE	1.29e-70	91.00	sp|L7X8J4|CURS1_ASPTE Highly reducing polyketide synthase curS1 OS=Aspergillus terreus OX=33178 GN=curS1 PE=1 SV=1	PP504153
PP504154	1	398	macrolactone_ancestral_clade	100.0	sp|A0A098D8A0|ZEA2_GIBZE	1.48e-86	99.20	macrolactone_ancestral_clade	sp|A0A098D8A0|ZEA2_GIBZE	4.64e-82	99.20	sp|A0A098D8A0|ZEA2_GIBZE Highly reducing polyketide synthase ZEA2 OS=Gibberella zeae (strain ATCC MYA-4620 / CBS 123657 / FGSC 9075 / NRRL 31084 / PH-1) OX=229533 GN=ZEA2 PE=2 SV=1	PP504154
PP504155	1	405	macrolactone_ancestral_clade	100.0	cryphonectria_parasitica_ep155__gene_2023	1.79e-79	91.80	macrolactone_ancestral_clade	sp|L7X8J4|CURS1_ASPTE	4.5e-46	58.60	sp|L7X8J4|CURS1_ASPTE Highly reducing polyketide synthase curS1 OS=Aspergillus terreus OX=33178 GN=curS1 PE=1 SV=1	PP504155
PP504156	1	376	macrolactone_ancestral_clade	100.0	cryphonectria_parasitica_ep155__gene_2023	6.88e-74	91.20	macrolactone_ancestral_clade	sp|C5H885|RADS1_FLOCH	2.62e-47	64.80	sp|C5H885|RADS1_FLOCH Reducing polyketide synthase rads1 OS=Floropilus chiversii OX=2587399 GN=rads1 PE=3 SV=1	PP504156
PP504157	1	581	macrolactone_ancestral_clade	100.0	coniella_lustricola_gca_003019895__gene___BD289DRAFT_486199	2.17e-120	91.70	macrolactone_ancestral_clade	sp|A0A0N7D4P6|DHC3_ALTCI	3.15e-70	59.80	sp|A0A0N7D4P6|DHC3_ALTCI Highly reducing polyketide synthase Dhc3 OS=Alternaria cinerariae OX=216837 GN=Dhc3 PE=2 SV=1	PP504157
PP504158	1	318	macrolactone_ancestral_clade	100.0	ilyonectria_sp.__estExt_Genewise1.C_7_t50272	5.21e-66	100.00	macrolactone_ancestral_clade	sp|C5H885|RADS1_FLOCH	2.48e-43	72.40	sp|C5H885|RADS1_FLOCH Reducing polyketide synthase rads1 OS=Floropilus chiversii OX=2587399 GN=rads1 PE=3 SV=1	PP504158
PP504159	1	356	macrolactone_ancestral_clade	100.0	ilyonectria_sp.__estExt_Genewise1.C_7_t50272	3.38e-74	99.20	macrolactone_ancestral_clade	sp|C5H885|RADS1_FLOCH	4.33e-53	76.90	sp|C5H885|RADS1_FLOCH Reducing polyketide synthase rads1 OS=Floropilus chiversii OX=2587399 GN=rads1 PE=3 SV=1	PP504159
PP504160	1	340	macrolactone_ancestral_clade	100.0	ilyonectria_sp.__estExt_Genewise1.C_7_t50272	1.87e-68	98.20	macrolactone_ancestral_clade	sp|C5H885|RADS1_FLOCH	6.6e-51	75.00	sp|C5H885|RADS1_FLOCH Reducing polyketide synthase rads1 OS=Floropilus chiversii OX=2587399 GN=rads1 PE=3 SV=1	PP504160
PP504161	1	370	macrolactone_ancestral_clade	100.0	sp|A0A0N7D4P6|DHC3_ALTCI	1.25e-71	91.80	macrolactone_ancestral_clade	sp|A0A0N7D4P6|DHC3_ALTCI	3.07e-68	91.80	sp|A0A0N7D4P6|DHC3_ALTCI Highly reducing polyketide synthase Dhc3 OS=Alternaria cinerariae OX=216837 GN=Dhc3 PE=2 SV=1	PP504161
PP504162	1	303	macrolactone_ancestral_clade	100.0	coniella_lustricola_gca_003019895__gene___BD289DRAFT_486199	2.06e-63	100.00	macrolactone_ancestral_clade	sp|A0A0N7D4P6|DHC3_ALTCI	1.22e-37	63.00	sp|A0A0N7D4P6|DHC3_ALTCI Highly reducing polyketide synthase Dhc3 OS=Alternaria cinerariae OX=216837 GN=Dhc3 PE=2 SV=1	PP504162
PP504163	1	349	macrolactone_ancestral_clade	100.0	zopfia_rhizophila__estExt_Genewise1.C_47_t10447	4.3e-73	99.10	macrolactone_ancestral_clade	sp|C5H885|RADS1_FLOCH	1.45e-50	69.80	sp|C5H885|RADS1_FLOCH Reducing polyketide synthase rads1 OS=Floropilus chiversii OX=2587399 GN=rads1 PE=3 SV=1	PP504163
PP504164	1	459	macrolactone_ancestral_clade	100.0	valsa_mali_gca_000818155__gene___VM1G_04801	1.04e-94	94.10	macrolactone_ancestral_clade	sp|A0A0Y0M151|CLA2_CLACD	1.09e-58	66.90	sp|A0A0Y0M151|CLA2_CLACD Highly reducing polyketide synthase cla2 OS=Cladosporium cladosporioides OX=29917 GN=cla2 PE=1 SV=1	PP504164
PP504165	1	380	macrolactone_ancestral_clade	100.0	valsa_mali_gca_000818155__gene___VM1G_04801	3.56e-77	94.40	macrolactone_ancestral_clade	sp|A0A0Y0M151|CLA2_CLACD	3.68e-54	69.80	sp|A0A0Y0M151|CLA2_CLACD Highly reducing polyketide synthase cla2 OS=Cladosporium cladosporioides OX=29917 GN=cla2 PE=1 SV=1	PP504165
PP504166	1	582	macrolactone_ancestral_clade	100.0	valsa_mali_gca_000818155__gene___VM1G_04801	2.2e-124	95.40	macrolactone_ancestral_clade	sp|B3FWT3|HPM8_HYPSB	3.96e-76	68.40	sp|B3FWT3|HPM8_HYPSB Reducing polyketide synthase hmp8 OS=Hypomyces subiculosus OX=193393 GN=hpm8 PE=1 SV=1	PP504166
PP504167	1	471	macrolactone_ancestral_clade	99.2	acephala_macrosclerotiorum_ew76-utf0540__estExt_fgenesh1_pg.C_2000019	1.62e-83	82.10	macrolactone_ancestral_clade	sp|L7X8J4|CURS1_ASPTE	2.12e-78	81.00	sp|L7X8J4|CURS1_ASPTE Highly reducing polyketide synthase curS1 OS=Aspergillus terreus OX=33178 GN=curS1 PE=1 SV=1	PP504167
PP504168	1	435	macrolactone_ancestral_clade	99.9	acephala_macrosclerotiorum_ew76-utf0540__estExt_fgenesh1_pg.C_2000019	3.15e-73	81.10	macrolactone_ancestral_clade	sp|L7X8J4|CURS1_ASPTE	8.67e-69	80.00	sp|L7X8J4|CURS1_ASPTE Highly reducing polyketide synthase curS1 OS=Aspergillus terreus OX=33178 GN=curS1 PE=1 SV=1	PP504168
PP504169	1	319	macrolactone_ancestral_clade	100.0	valsa_mali_gca_000818155__gene___VM1G_04801	6.42e-61	89.60	macrolactone_ancestral_clade	sp|B3FWT3|HPM8_HYPSB	5.98e-45	75.20	sp|B3FWT3|HPM8_HYPSB Reducing polyketide synthase hmp8 OS=Hypomyces subiculosus OX=193393 GN=hpm8 PE=1 SV=1	PP504169
PP504170	1	550	macrolactone_ancestral_clade	100.0	valsa_mali_gca_000818155__gene___VM1G_04801	4.83e-114	92.90	macrolactone_ancestral_clade	sp|A0A0Y0M151|CLA2_CLACD	7.34e-70	63.40	sp|A0A0Y0M151|CLA2_CLACD Highly reducing polyketide synthase cla2 OS=Cladosporium cladosporioides OX=29917 GN=cla2 PE=1 SV=1	PP504170
PP504171	1	381	macrolactone_ancestral_clade	100.0	ilyonectria_sp.__estExt_Genewise1.C_7_t50272	6.34e-79	99.20	macrolactone_ancestral_clade	sp|C5H885|RADS1_FLOCH	3.21e-55	74.80	sp|C5H885|RADS1_FLOCH Reducing polyketide synthase rads1 OS=Floropilus chiversii OX=2587399 GN=rads1 PE=3 SV=1	PP504171
PP504172	1	419	macrolactone_ancestral_clade	100.0	ilyonectria_sp.__estExt_Genewise1.C_7_t50272	4.11e-87	98.60	macrolactone_ancestral_clade	sp|C5H885|RADS1_FLOCH	7.74e-65	73.40	sp|C5H885|RADS1_FLOCH Reducing polyketide synthase rads1 OS=Floropilus chiversii OX=2587399 GN=rads1 PE=3 SV=1	PP504172
PP504173	1	430	macrolactone_ancestral_clade	100.0	Talaromyces_rugulosus__gene-TRUGW13939_09516	3.23e-91	97.90	macrolactone_ancestral_clade	sp|L7X8J4|CURS1_ASPTE	1.55e-68	82.10	sp|L7X8J4|CURS1_ASPTE Highly reducing polyketide synthase curS1 OS=Aspergillus terreus OX=33178 GN=curS1 PE=1 SV=1	PP504173
PP504174	1	364	macrolactone_ancestral_clade	99.9	aplosporella_prunicola_cbs_121.167__estExt_Genemark1.C_70005	3.29e-61	76.00	macrolactone_ancestral_clade	sp|B3FWT3|HPM8_HYPSB	5.58e-54	75.00	sp|B3FWT3|HPM8_HYPSB Reducing polyketide synthase hmp8 OS=Hypomyces subiculosus OX=193393 GN=hpm8 PE=1 SV=1	PP504174
PP504175	1	370	macrolactone_ancestral_clade	99.9	aplosporella_prunicola_cbs_121.167__estExt_Genemark1.C_70005	7.38e-63	76.40	macrolactone_ancestral_clade	sp|B3FWT3|HPM8_HYPSB	1.46e-55	75.40	sp|B3FWT3|HPM8_HYPSB Reducing polyketide synthase hmp8 OS=Hypomyces subiculosus OX=193393 GN=hpm8 PE=1 SV=1	PP504175
PP504176	1	480	macrolactone_ancestral_clade	100.0	oidiodendron_maius_zn_gca_000827325__gene___OIDMADRAFT_106798	1.1e-85	85.60	macrolactone_ancestral_clade	sp|A0A0N7D4P6|DHC3_ALTCI	2.93e-63	71.40	sp|A0A0N7D4P6|DHC3_ALTCI Highly reducing polyketide synthase Dhc3 OS=Alternaria cinerariae OX=216837 GN=Dhc3 PE=2 SV=1	PP504176
PP504177	1	426	macrolactone_ancestral_clade	98.9	oidiodendron_maius_zn_gca_000827325__gene___OIDMADRAFT_106798	5.01e-73	86.90	macrolactone_ancestral_clade	sp|A0A0N7D4P6|DHC3_ALTCI	1.62e-64	81.10	sp|A0A0N7D4P6|DHC3_ALTCI Highly reducing polyketide synthase Dhc3 OS=Alternaria cinerariae OX=216837 GN=Dhc3 PE=2 SV=1	PP504177
PP504178	1	441	macrolactone_ancestral_clade	100.0	Fusarium_sp._FIESC_12__gene-FIE12Z_1730	9.72e-97	100.00	macrolactone_ancestral_clade	sp|A0A098D8A0|ZEA2_GIBZE	9.87e-81	88.40	sp|A0A098D8A0|ZEA2_GIBZE Highly reducing polyketide synthase ZEA2 OS=Gibberella zeae (strain ATCC MYA-4620 / CBS 123657 / FGSC 9075 / NRRL 31084 / PH-1) OX=229533 GN=ZEA2 PE=2 SV=1	PP504178
PP504179	1	440	macrolactone_ancestral_clade	100.0	sp|A0A0N7D4P6|DHC3_ALTCI	9.13e-88	93.20	macrolactone_ancestral_clade	sp|A0A0N7D4P6|DHC3_ALTCI	2.74e-83	93.20	sp|A0A0N7D4P6|DHC3_ALTCI Highly reducing polyketide synthase Dhc3 OS=Alternaria cinerariae OX=216837 GN=Dhc3 PE=2 SV=1	PP504179
PP504180	1	468	hr_pks	99.0	chalara_longipes_bdj__estExt_fgenesh1_pg.C_15_t10313	3.15e-57	55.80	hr_pks	sp|N4WHA7|PKS2_COCH4	2.7e-43	54.50	sp|N4WHA7|PKS2_COCH4 Reducing polyketide synthase PKS2 OS=Cochliobolus heterostrophus (strain C4 / ATCC 48331 / race T) OX=665024 GN=PKS2 PE=3 SV=1	PP504180
PP504181	1	572	hr_pks	100.0	lentithecium_fluviatile__estExt_Genewise1Plus.C_2_t10077	5.6e-79	67.20	hr_pks	sp|C8VJR7|ALNA_EMENI	6.08e-62	53.60	sp|C8VJR7|ALNA_EMENI Highly reducing polyketide synthase alnA OS=Emericella nidulans (strain FGSC A4 / ATCC 38163 / CBS 112.46 / NRRL 194 / M139) OX=227321 GN=alnA PE=1 SV=1	PP504181
PP504182	1	491	hr_pks	99.6	BGC0001724__EPS29069.1	8.65e-45	68.90	hr_pks	sp|A0A1W5T1U1|POXE_PENOX	1.76e-42	69.80	sp|A0A1W5T1U1|POXE_PENOX Hybrid PKS-NRPS synthetase poxE OS=Penicillium oxalicum OX=69781 GN=poxE PE=2 SV=1	PP504182
PP504183	1	377	hr_pks	99.8	sp|G0REX6|ILIA_HYPJQ	3.76e-60	75.00	hr_pks	sp|P0DO30|ILIA_NEOS2	3.88e-57	75.00	sp|P0DO30|ILIA_NEOS2 Hybrid PKS-NRPS synthetase iliA OS=Neonectria sp. (strain DH2) OX=1735992 GN=iliA PE=1 SV=1	PP504183
PP504184	1	421	hr_pks	100.0	trichoderma_longibrachiatum_atcc_18648_gca_003025155__gene___M440DRAFT_1102985	7.28e-38	47.90	hr_pks	sp|L7X8J4|CURS1_ASPTE	1.29e-23	45.60	sp|L7X8J4|CURS1_ASPTE Highly reducing polyketide synthase curS1 OS=Aspergillus terreus OX=33178 GN=curS1 PE=1 SV=1	PP504184
PP504185	1	398	hr_pks	100.0	BGC0002505__QOJ72663.1	2.26e-65	78.80	hr_pks	sp|G2Q9A5|MYCA_MYCTT	4.75e-54	73.50	sp|G2Q9A5|MYCA_MYCTT Hybrid PKS-NRPS synthetase mycA OS=Myceliophthora thermophila (strain ATCC 42464 / BCRC 31852 / DSM 1799) OX=573729 GN=mycA PE=1 SV=1	PP504185
PP504186	1	458	hr_pks	99.6	BGC0000012__BAD83684.1	2.77e-39	94.40	hr_pks	sp|Q5KTM9|ALT5_ALTSO	9.55e-37	94.40	sp|Q5KTM9|ALT5_ALTSO Highly reducing polyketide synthase alt5 OS=Alternaria solani OX=48100 GN=alt5 PE=1 SV=1	PP504186
PP504187	1	506	hr_pks	100.0	BGC0000012__BAD83684.1	3.01e-33	47.30	hr_pks	sp|Q5KTM9|ALT5_ALTSO	1.04e-30	47.30	sp|Q5KTM9|ALT5_ALTSO Highly reducing polyketide synthase alt5 OS=Alternaria solani OX=48100 GN=alt5 PE=1 SV=1	PP504187
PP504188	1	398	hr_pks	100.0	BGC0002505__QOJ72663.1	3.12e-65	79.40	hr_pks	sp|G2Q9A5|MYCA_MYCTT	3.48e-54	74.60	sp|G2Q9A5|MYCA_MYCTT Hybrid PKS-NRPS synthetase mycA OS=Myceliophthora thermophila (strain ATCC 42464 / BCRC 31852 / DSM 1799) OX=573729 GN=mycA PE=1 SV=1	PP504188
PP504189	1	472	hr_pks	100.0	sp|A0A084R1H6|ATR6_STAC4	3.19e-98	99.40	hr_pks	sp|A0A084R1H6|ATR6_STAC4	4.75e-93	99.40	sp|A0A084R1H6|ATR6_STAC4 Highly reducing polyketide synthase ATR6 OS=Stachybotrys chlorohalonata (strain IBT 40285) OX=1283841 GN=ATR6 PE=3 SV=1	PP504189
PP504190	1	384	hr_pks	100.0	sp|A5ABG0|PYNA_ASPNC	5.12e-51	65.40	hr_pks	sp|A5ABG0|PYNA_ASPNC	2.4e-48	65.40	sp|A5ABG0|PYNA_ASPNC Hybrid PKS-NRPS synthetase pynA OS=Aspergillus niger (strain CBS 513.88 / FGSC A1513) OX=425011 GN=pynA PE=1 SV=1	PP504190
PP504191	1	393	hr_pks	100.0	Penicillium_sp._occitanis__gene-PENO1_048790	1.11e-78	93.80	hr_pks	sp|A0A4P8DJV2|DMXL2_CRYX8	9.87e-39	53.90	sp|A0A4P8DJV2|DMXL2_CRYX8 Highly reducing polyketide synthase dmxL2 OS=Cryptosporiopsis sp. (strain 8999) OX=2572248 GN=dmxL2 PE=3 SV=1	PP504191
PP504192	1	557	hr_pks	99.9	Penicillium_sp._occitanis__gene-PENO1_048790	1.49e-128	99.50	hr_pks	sp|A0A5C1RDA3|ASC7_DIDFA	1.01e-64	56.70	sp|A0A5C1RDA3|ASC7_DIDFA Highly reducing polyketide synthase OS=Didymella fabae OX=372025 GN=orf7 PE=3 SV=1	PP504192
PP504193	1	468	hr_pks	100.0	BGC0001854__KKP00963.1	2.82e-73	71.00	hr_pks	sp|A0A4P8DJV2|DMXL2_CRYX8	5.77e-44	52.70	sp|A0A4P8DJV2|DMXL2_CRYX8 Highly reducing polyketide synthase dmxL2 OS=Cryptosporiopsis sp. (strain 8999) OX=2572248 GN=dmxL2 PE=3 SV=1	PP504193
PP504194	1	412	hr_pks	100.0	phaeomoniella_chlamydospora_gca_001006345__gene___UCRPC4_g04266	9.77e-39	49.30	hr_pks	sp|A0A4P8DJV2|DMXL2_CRYX8	1.81e-29	45.90	sp|A0A4P8DJV2|DMXL2_CRYX8 Highly reducing polyketide synthase dmxL2 OS=Cryptosporiopsis sp. (strain 8999) OX=2572248 GN=dmxL2 PE=3 SV=1	PP504194
PP504195	1	564	hr_pks	100.0	meliniomyces_variabilis_f_gca_002865655__gene___L207DRAFT_498440	1.38e-67	55.00	hr_pks	sp|N4WHA7|PKS2_COCH4	6.11e-49	51.30	sp|N4WHA7|PKS2_COCH4 Reducing polyketide synthase PKS2 OS=Cochliobolus heterostrophus (strain C4 / ATCC 48331 / race T) OX=665024 GN=PKS2 PE=3 SV=1	PP504195
PP504196	1	246	hr_pks	98.7	cadophora_sp_dse1049_gca_003073865__gene___DL98DRAFT_485729	9.53e-24	60.50	hr_pks	sp|N4WHA7|PKS2_COCH4	8.66e-14	44.30	sp|N4WHA7|PKS2_COCH4 Reducing polyketide synthase PKS2 OS=Cochliobolus heterostrophus (strain C4 / ATCC 48331 / race T) OX=665024 GN=PKS2 PE=3 SV=1	PP504196
PP504197	1	571	hr_pks	100.0	sp|A0A2Z5TM64|HIMA_ASPJA	2.27e-90	73.00	hr_pks	sp|A0A2Z5TM64|HIMA_ASPJA	1.28e-85	73.00	sp|A0A2Z5TM64|HIMA_ASPJA Polyketide synthase-nonribosomal peptide synthetase hybrid himA OS=Aspergillus japonicus OX=34381 GN=himA PE=3 SV=1	PP504197
PP504198	1	274	hr_pks	99.7	tolypocladium_capitatum_gca_002901185__gene___TCAP_03221	2.13e-39	75.00	hr_pks	sp|G2Q9A5|MYCA_MYCTT	2.29e-18	49.40	sp|G2Q9A5|MYCA_MYCTT Hybrid PKS-NRPS synthetase mycA OS=Myceliophthora thermophila (strain ATCC 42464 / BCRC 31852 / DSM 1799) OX=573729 GN=mycA PE=1 SV=1	PP504198
PP504199	1	580	macrolactone_ancestral_clade	100.0	valsa_mali_gca_000818155__gene___VM1G_04801	6.6e-126	96.40	macrolactone_ancestral_clade	sp|A0A0Y0M151|CLA2_CLACD	1.45e-76	62.00	sp|A0A0Y0M151|CLA2_CLACD Highly reducing polyketide synthase cla2 OS=Cladosporium cladosporioides OX=29917 GN=cla2 PE=1 SV=1	PP504199
Sup_Seq1	1	317	OUTLIER	*	None	None	None	None	None	None	None	None
Sup_Seq10	1	646	OUTLIER	*	None	None	None	None	sp|O94394|YQF1_SCHPO	6.03e-34	38.90	sp|O94394|YQF1_SCHPO Uncharacterized WD repeat-containing protein C126.01c OS=Schizosaccharomyces pombe (strain 972 / ATCC 24843) OX=284812 GN=SPCC126.01c PE=4 SV=2
Sup_Seq11	1	453	OUTLIER	*	None	None	None	None	None	None	None	None
Sup_Seq12	1	463	OUTLIER	*	None	None	None	None	sp|P78716|DYHC_FUSVN	2.29e-91	95.40	sp|P78716|DYHC_FUSVN Dynein heavy chain, cytoplasmic OS=Fusarium vanettenii OX=2747968 GN=DHC1 PE=3 SV=1
Sup_Seq13	1	395	OUTLIER	*	None	None	None	None	sp|E6UBR9|MOSP_RUMA7	1.31e-35	63.50	sp|E6UBR9|MOSP_RUMA7 Beta-1,4-mannooligosaccharide phosphorylase OS=Ruminococcus albus (strain ATCC 27210 / DSM 20455 / JCM 14654 / NCDO 2250 / 7) OX=697329 GN=Rumal_0099 PE=1 SV=1
Sup_Seq14	1	1070	OUTLIER	*	None	None	None	None	None	None	None	None
Sup_Seq15	1	470	OUTLIER	*	None	None	None	None	sp|P87121|TAF2_SCHPO	4.19e-37	39.20	sp|P87121|TAF2_SCHPO Transcription initiation factor TFIID subunit 2 OS=Schizosaccharomyces pombe (strain 972 / ATCC 24843) OX=284812 GN=taf2 PE=3 SV=3
Sup_Seq16	1	364	OUTLIER	*	None	None	None	None	sp|O74782|YGBA_SCHPO	2.86e-11	38.50	sp|O74782|YGBA_SCHPO Universal stress protein A family protein C25B2.10 OS=Schizosaccharomyces pombe (strain 972 / ATCC 24843) OX=284812 GN=SPBC25B2.10 PE=1 SV=1
Sup_Seq17	1	538	OUTLIER	*	None	None	None	None	None	None	None	None
Sup_Seq18	1	292	OUTLIER	*	None	None	None	None	sp|A4FV08|GNPI1_BOVIN	2.71e-45	75.50	sp|A4FV08|GNPI1_BOVIN Glucosamine-6-phosphate isomerase 1 OS=Bos taurus OX=9913 GN=GNPDA1 PE=1 SV=1
Sup_Seq19	1	514	OUTLIER	*	None	None	None	None	None	None	None	None
Sup_Seq2	1	327	OUTLIER	*	None	None	None	None	None	None	None	None
Sup_Seq3	1	461	OUTLIER	*	None	None	None	None	sp|G0SCU5|SSB1_CHATD	5.66e-20	91.10	sp|G0SCU5|SSB1_CHATD Ribosome-associated molecular chaperone SSB1 OS=Chaetomium thermophilum (strain DSM 1495 / CBS 144.50 / IMI 039719) OX=759272 GN=SSB1 PE=1 SV=2
Sup_Seq4	1	508	OUTLIER	*	None	None	None	None	sp|P78712|ARP3_NEUCR	5.94e-51	62.80	sp|P78712|ARP3_NEUCR Actin-related protein 3 OS=Neurospora crassa (strain ATCC 24698 / 74-OR23-1A / CBS 708.71 / DSM 1257 / FGSC 987) OX=367110 GN=arp-3 PE=2 SV=2
Sup_Seq5	1	547	OUTLIER	*	None	None	None	None	sp|D9N1A1|ACTS3_ALTAL	1.39e-33	39.90	sp|D9N1A1|ACTS3_ALTAL Highly reducing polyketide synthase ACTTS3 OS=Alternaria alternata OX=5599 GN=ACTTS3 PE=2 SV=1
Sup_Seq6	1	442	OUTLIER	*	None	None	None	None	None	None	None	None
Sup_Seq7	1	507	OUTLIER	*	None	None	None	None	sp|Q9P6M2|YKQ3_SCHPO	1.28e-23	48.90	sp|Q9P6M2|YKQ3_SCHPO Uncharacterized protein C688.03c OS=Schizosaccharomyces pombe (strain 972 / ATCC 24843) OX=284812 GN=SPAC688.03c PE=4 SV=2
Sup_Seq8	1	668	OUTLIER	*	None	None	None	None	None	None	None	None
Sup_Seq9	1	646	OUTLIER	*	None	None	None	None	sp|Q9H3J6|MTRFR_HUMAN	2.24e-10	54.80	sp|Q9H3J6|MTRFR_HUMAN Mitochondrial translation release factor in rescue OS=Homo sapiens OX=9606 GN=MTRFR PE=1 SV=1
