# Supplementary material for: Rational deployment of molecular markers for the benzenediol lactones and related compounds biosynthesis in filamentous fungi
Source: PeerJ. 2025 Dec 19;13:e20472. doi: 10.7717/peerj.20472 (PMC12721105; doi:10.7717/peerj.20472)
Supplement: Supplemental Information 2 — Original alignment used to design primer sets (121 cDNAs), reference alignment and phylogenetic tree used in the placement pipeline, phylogenetic placement results summary for the complete set of KS-AT encoding genes across all reference genomes, as well as additional visualizations produced by the pipeline for amplicons (placements of all three experimental amplicon classes on non-collapsed reference tree clades) [file peerj-13-20472-s002.zip › Kawalilo_et_al2025_Supporting_Data/reference.align.fasta]

>BGC0000003__BAD97694.1
------------------------------------------------------------
------------------------------------------------------------
------------------------------------------------------------
--------------------------MDPQQRLLLETTYEALE-----------------
--N------------AGIPQAN-----------------TNGSNTSVHVAMF----TR--
-------------------DYDR-----NVYK---------DTV---------G-IPKY-
------------------QVTGT-----GEA--IMSNRISHIFNLHGPSMTIDTGCSGAM
TAVSQACMSL---RSGD--CDIALAGAVNLIM---SPDH-HIS--MSNLH-ML-NAE---
-GK-SYAFDSR---G-AGYGRGEGVATIVMKRLDDAVRC-H---DPIRAVILDAVINQDG
Y----TA--G--ITLPSSEAQAQLERKALNRVG--------L---KP-QE-----VAYIE
----------AH-----GTGTAAGDAAELDALSSVFCV--------------------D-
---------------------R------------------------------------D-
------LPLYVGS---VKSN-----------------IG----------------HLEA-
-ASGMAALIKATLMLENEAIPPS-INFS---RPKENL---RIDE---RNIKI-----P--
TALQPW-PK----------G-A-----S-ARIC------VNS-----------F------
-----------------GYGGTNAHAILER---------APE-R-P----------T---
V-------M-------------G-------------------------------------
------------------------------------------------------------
------------------------------------------------------------
------------------------------------------------------------
-----------------------------------------------------P------
K--------N------T--P-YLFLLSAKS-RASLSRTVKNIKEW-I--S----SQ----
------------------------HDT-----------LSLRD-LSYTL-NQR-RSMM--
--------SWRFGGV----A-T-T----HQE---------LLDV---L-----TQ-----
----------E----L--KS----SS--------------------------------A-
-----V-------R------T-----------PTRANINFVFTG--QGAQWPGMG--REL
L---V-VR-AFKDSLNQSRNVLH-QL------GA--SWDLF--DE-L----------VR-
-D-------KE---------------------------S---------SRLK--EPQLSQ
PVTTAIQIALVETF-RS-FGI----SPGAVVGHSSGEIAAAYTAGYLS-HDTAIKIAYYR
GFSA-EIAKA-K-----------G--ME-------N-G-----AMLATD----LGEATA-
REY------V------------AK--L--V----------K---G----KATVACQNSPN
S-STLSGDTTAVSELEEMLS-K--D-------SVFNRRLQV-D-AAYHSH----------
-------HMEAAAEEY-EKS-L-G-D--VCVEQ---------------------------
--------------PL--------T--K---VRFFSSVVGR-----EV-------W----
--------------------E--GF-D-S--T-YWTTNLTSTVRYCDALQALC---R---
-TQF----A------Q-P----------------------Q-------GE-QS-H-Q---
LFVEIGPHNAL----------AGPTRQSIS------D--L----D--K-QS---------
------T-Y---SY------MSALVRGS--------------------------------
-----------
>BGC0001373__BAV32159.1
LAVV-------------------GIACRFPGD-----------ATNPEK-----------
----LWDLLAEGK-------------------SAWS-R-VP-S-D-----R-WNEE-AFL
HP----SP---DD--MNG----------------SH--------------NHL-GGHFLR
--QDVGEFDAGFFN--VLPG--EAAAMDPQQRLLLETTYEAIE-----------------
--S------------AGIPKES-----------------LAGSKTAVYMAMF----TR--
-------------------DYDR-----NVYK---------DMM---------S-IPKY-
------------------HVTGT-----GDA--ILANRISYLFDLRGPSMTIDTGCSGGM
AAVAHACQAL---RSGV--SDVALAGAANLIL---SPDH-MVG--MSNLH-ML-NAE---
-GK-SYAFDDR---G-AGYGRGEGIATLVIKRLDDAIKA-N---DPIRAIIRDAAVNQDG
H----TA--G--ITLPSGQAQEALERQVWSNIG--------L---DP-RE-----VGYVE
----------AH-----GTGTQAGDSAELEGISRVFCR--------------------G-
---------------------R-------------------------T--------D-S-
------ESLTVGS---IKSN-----------------IG----------------HTEC-
-VSGLAALIKSILVLEKGAIPPN-VNYQ---TAKPGL---DLDK---RKLRV-----P--
TTLQKW-SQ----------P-G-----V-PRVS------VNS-----------F------
-----------------GYGGTNAHAVLEK---------APE-T-Q----------R---
D-----------------------------------------------------------
------------------------------------------------------------
------------------------------------------------------------
------------------------------------------------------------
--------------S-------------AS---D---------S---------Q------
E--------D------V--P-RLFTLSAAS-QSSLQDMAASIAGW-V--S----QE----
--------RDSQ-----------PLPT-----------SRLQD-IAYTL-SER-RSLM--
--------AWRFWSV----A-S-N----EHE---------LVDS---L-----YE-----
----------A----S--RS----TE-N---------I--------------SK----I-
-----S-------S------S-----------EPPPKISFIFTG--QGAQWPGMG--REL
L---QSNA-VFAESISRSNKILA-GL------GA--AWGLV--DE-I----------LR-
-D-------KG---------------------------P---------SRLR--EAELAQ
PATTAIQIALVDLA-RH-WGI----VPDSVVGHSSGEIAAAYAAGYLS-PQQAITAAYYR
GFSS-AVARS-K-----------G--LG-------K-G-----GMLAVG----LGEDEV-
APY------L------------AR--I--SP--------EN---G----EAVVACQNSPK
S-VTISGDDAAIAELSELLT-K--D-------DVFNRRLLV-D-TAYHSH----------
-------HMEAAADEY-RSS-L-G-D--MEPRN---------------------------
--------------ST--------G--T---INMFSSVTGS-----LK-------T----
-D------------------D--KF-D-A--N-YWVSNLVGKVRFRDALQALC---Q---
-HDQ----T------S------------------------S-------SP-QT-H-R---
VFIEIGPHAAL----------AGPLRQSVA------D--M----P--T-PL---------
------P-H---SY------TSALVRGT--------------------------------
-----------
>sp|A0A084API3|SAT13_STACB
LAIV-------------------GIACRFPGD-----------ATNPER-----------
----FWDLLANAR-------------------SGWS-R-VP-N-D-----R-WNEE-AFW
HP----DP---DD--TNG----------------TN--------------NHM-GGHFLN
--QDLARFDAGFFN--VTPQ--EAASMDPQQRLLLETTYEALE-----------------
--S------------AGIPQEH-----------------IRGSNTAAYMAMF----TR--
-------------------DYDR-----NVYK---------DMM---------S-IPKY-
------------------HVTGT-----GDA--ILANRISHLFDLRGPSVTMDTGCSGGL
TAISHACQAL---RSGL--SDIGLAGAVNLIL---TPDH-MVG--MSNLH-ML-NVN---
-GR-SFSFDSR---G-AGYGRGEGVATLVIKRLDDAIRD-K---DPVRAILRDAAINQDG
Y----TA--G--ITLPSGRAQQALERRVWDVLN--------L---DP-AT-----VGYVE
----------AH-----GTGTLAGDSAELEGISKIFCE--------------------N-
---------------------R-------------------------D--------H-G-
------SPLIVGS---VKSN-----------------IG----------------HTEC-
-VSGIAAVIKSTLILENGTIPPN-INFE---QPRESL---DLRN---KKIKV-----P--
NALMPW-PQT---------T-G-----T-ARIS------VNS-----------F------
-----------------GYGGTNAHAVLER---------AER-V-I----------D---
T-----------------------------------------------------------
------------------------------------------------------------
------------------------------------------------------------
------------------------------------------------------------
----------------------------TC---P---------Q---------E------
D--------D------A--P-QLFIFSAAS-QTSLLGMLAANRDW-V--S----EN----
-----------------------RERA-----------WVMRD-LAYTL-SQR-RSLL--
--------PWRFSCV----A-A-N----RSE---------LLET---L-----SS-----
----------V----P--QN----AN-S------------------------------I-
-----A-------R------I-----------TPGSRISFIFTG--QGAQWAGMG--REL
L---S-MP-TFNSSLQRSNEILQ-DL------GC--SWDLI--EE-V----------SK-
-Q-------KP---------------------------E---------SRLH--EPELSQ
PLTTAIQIALVDLF-RE-WGI----VPDSVIGHSSGEIGAAYTAGHIA-HCQAIKVAYFR
GFSS-AWAAQ-------------A--HK-------R-G-----AMLAVG----LGEYDV-
EPY------L------------EQ--L--G----------Q---G----HASIACQNSPN
S-TTVSGDDAAISELSEILT-K--E-------SIFNRKLNI-T-VAYHSH----------
-------HMQTAACQY-KAA-L-E-P--LLTNPS--------------------------
--------------LD--------T--G---IEMFSTVTGS-----IK-------K----
--------------------D--AF-N-S--N-YWVENLVSKVRFCDGLQALC---E---
-STQ----A------S-P---------------------LG-------SS-KA-E-R---
IFIEIGPHSAL----------AGPTRQCIA------D--L----I--T-PL---------
------P-Y---SY------TSGLLRET--------------------------------
-----------
>BGC0002240__KFG78606.1
IAIV-------------------GASCRLPGS-----------SNSLDS-----------
----LWELLADGG-------------------EAWS-S-VP-A-D-----R-FNEA-AFH
HP----NA---SD--PNG----------------TN--------------NHQ-GGHFID
--GDIRDFDHAFFH--LSPQ--HAAAMDPQQRILLELVYEAFE-----------------
--S------------AGWAREA-----------------CAGSRTAVFAAIF----GT--
-------------------DYDR-----NLCK---------DLL---------D-LPVY-
------------------HSVGT-----GIA--ILANRISHAFDLRGPSLTLDTGCSGGL
VALHEACQSL---RNGE--SDAALVAAANLQL---MPDH-YIG--MSSQH-MV-SST---
-GR-CYPFDLR---G-DGYGRGEGFAVVALKRLSDALRD-Q---DPIRSVILNSGINQDG
Y----TA-SG--ITHPNRVAQADLIRDTYDRVH--------L---HP-QD-----TVYVE
----------AH-----GTGTVAGDNEELAAIAEVFAG--------------------P-
-----------------------------------------------D--------R-S-
------LPLHVGS---NKGS-----------------IG----------------HTES-
-TSGLASLLKVILMLDHQVIPPV-AGFT---NPKPGL---PLD-----RIKI-----P--
TQRLPW-PLTE--------G-M-----V-PRIS------INS-----------F------
-----------------GYGGTNAHAIMER---------GPR-T-Y----------D---
A-------S---------------------------------------------------
------------------------------------------------------------
------------------------------------------------------------
------------------------------------------------------------
----------------------------CN---T---------T---------P------
T--------Y------S--P-RLFVLSANN-KGSLRSLLESYVNW-I--Q----KH----
-------------------------PN-----------IPLAD-ISYTL-CHR-RSAL--
--------PWRFSCV----A-D-S----ESS---------LLDT---L-----ER-----
----------G----V--KL---------------------------------I----S-
-----T-------R------PP----------PSKRQVIYVFTG--QGAQWAGMG--HEL
LLETTPSS-VFRDSIRTSRDILY-EL------GA--TWDLE--AE-L----------LG-
-Q-------DG---------------------------G---------GRIN--KAELAQ
PATTAVQIGIVMLL-RS-QGV----RPWAVVGHSSGEIAAAYAAGRLS-HRMALRVAFHR
GFMA-GVSKD-R-----------G--LP-------P-G-----AMLSIG----LGQGDA-
APY------L------------HD--L--T----------H---G----EAVIACINSPN
S-VTVSGDAAAVDEVMARII-ARGD-------GTFCRKLHV-D-TAYHSH----------
-------HMRAVADEY-CIR-L-G-D--LDLGIDERISAP--------------------
----------GGQRDK--------E--E---VKYFSSNSGL-----AW-------V----
--------------------S--GF-A-A--S-YWVDNLISPVRFSDAIQTVA---R---
-EHH----K---------------------------------------HN-GG-L-A---
LFVEIGPHAAL----------AGPIRQCLA------A--S----N--V-PK---------
L-----E-Y---NY------LSALKRGA--------------------------------
-----------
>daldinia_sp_ec12_gca_002120325__gene___K445DRAFT_27141
IAII-------------------GASCRLPGR-----------SNSIDS-----------
----LWELLVTKG-------------------EAWS-P-MP-A-D-----R-SNER-AFH
HP----NT---ND--PNG----------------TN--------------NHR-GGHFIE
--GDVRDFDHAFFH--LLPS--VAAAMDPQQRILLEISYEALE-----------------
--S------------AGCSQET-----------------YTGSQTAVYAAIF----GT--
-------------------DYER-----NLCK---------DVL---------D-LPVY-
------------------QNVGT-----GTA--MLANRISHAFDLHGPSVTLDTGCSGGL
VALHYARQSL---RSNE--CYMALAASANLQL---MPDH-YIG--MSNQH-MI-SSS---
-GR-CYPFDIR---G-DGYGRGEGFAAVVVKRLTDALRD-R---DPIRAVILNSALNQDG
H----TS-LG--ITHPNRVAQVDLIRETYGRIG--------L---QP-ED-----VAYVE
----------AH-----GTGTVAGDHEELAAIASVFAV--------------------P-
-----------------------------------------------G--------R-S-
------IPFFVGS---NKGN-----------------IS----------------HTES-
-TSGLASLLKGMLILDRGVIPPV-AGFT---TPKPGL---PLD-----QIHI-----P--
TKNLPW-PE----------N-V-----I-PRLS------INS-----------F------
-----------------GYGGVNAHVILDK---------GMK-A-D----------N---
K-------D---------------------------------------------------
------------------------------------------------------------
------------------------------------------------------------
------------------------------------------------------------
----------------------------PN---S---------C---------P------
A--------M------Y--H-RLFVLSANS-RSSLISMLESHADW-I--E----KH----
-------------------------PD-----------VSLAD-LSYTL-LYR-RSAL--
--------PWRFSSV----A-T-N----SDT---------LLRG---F-----RQ-----
----------G----L--EA---------------------------------I----P-
-----N-------K------PI----------PSKRNIIFTFTG--QGAQWAGMG--REL
FDQITPSP-IFRDSIRASCDILK-EL------GA--TWDLE--MK-I----------FH-
-Q-------ED---------------------------I---------NEIN--KAEIAQ
PATTALQIALVTLL-RA-QGV----YPSVVVGHSSGEIAAAYAAGRLS-HRTALLIAFHR
GFMS-AASKE-K-----------G--LA-------R-G-----AMLSVG----LGEDEA-
SRY------L------------EN--L--T----------Q---G----QAVIACINSPN
S-VTVSGDADAIDEVYTRIV-ARGD-------GILCRKLLV-D-TAYHSH----------
-------HMRAVADEY-RER-L-G-N--MHSARGNYCIWE--------------------
-------------EGE--------R--N---VEMISSVTGL-----PC------------
--------------------S--DF-S-A--S-YWIDNLVSPVRFSDAIQKIA---Y---
-ASH----S---------------------------------------RN-GG-H-I---
LFLEIGPHASL----------AGPVRQCLA------S--N----I--P-KL---------
------D-Y---DY------PSTLQRGT--------------------------------
-----------
>corynespora_cassiicola_philippines_gca_003016335__gene___BS50DRAFT_664736
IAII-------------------GVGCRFPGG-----------ANSQDL-----------
----LWDLLESEK-------------------SAWT-T-VP-A-T-----R-WRED-AFR
HA----SP----E--LQG----------------MH--------------NHA-GGHFID
--QDIAAFDGSFFG--LSAS--ECEAVDPQQRLQLEVAYEALE-----------------
--N------------AGISLEK-----------------VAGSNTAVYVATF----SS--
-------------------DYNL-----LQHK---------DVQ---------D-IPKY-
------------------HTTGV-----GAA--IVANRISYLFDLRGLSVAMDTGCSGSL
VAIHQACQSL---KSGE--CDMAIAGGVNLML---SPDQ-MVT--MSPMR-CW-SDQ---
-GR-CFSFDDR---G-TGYGRGEGAAAIVLKRLDDAIQN-G---DPIRAVIRNSGVNQDG
K----TQ--G--IMVPKADAQTQLIRSVYQAVD--------L---DP-RE-----TAFVE
----------AH-----GTGTAIGDPAEVESIRSAFGS--------------------A-
---------------------R-------------------------D----------S-
------MALSIGS---IKPN-----------------IG----------------HLEA-
-ASGVASVIKGVLMLERGQVLPT-TGIR---SLKRDL---RLEE---NGISI-----P--
RKLTAW-PE----------N-K-----Q-RRLS------VNS-----------F------
-----------------GYGGTNAHAILEA---------APD-A-Q----------P---
D-------K-------------S-V-QR-------G------------YGKP--------
-------------------------------------NG-----G---------------
------------------------------------------------------------
------------------------------------------------------------
---------------------------------R---------S---------D------
I--------L------Y--P-RVIPLCAKS-QRSAAQLRENMKIW-C--R----KQ----
--------MEAG-----------TDSI-----------EALHD-LAFTL-SAG-RSQM--
--------QYRMSFV----A-S-S----FPE---------VLSR---L-----ED-----
----------S----A--TE--------------------------------------P-
-----V-------R------A-----------MPHPRAIFVFTG--QGAQWYAMG--REL
L---LSSS-PFLRSINKSEMVLR-DL------GS--AWSLI--EE-L----------CR-
-P-------EH---------------------------E---------TRIN--DSEISQ
PTTTALQLALVDLM-AD-IAI----KPEAVVGHSSGEIAAAYAAGALD-RRSALTVAYLR
GRVC-TEAI-----------------LP-------A-G-----AMIAVA----LGSART-
NDY------L------------TA--A--K----------R---G----NAVVACVNSPK
S-CTISGDKTAIDDIESRLM-A--D-------GIHVRRLVV-D-RAYHSH----------
-------HMEAIASQY-LRL-L-S-G--LNHGS---------------------------
--------------AD--------Q--G---VSFVSSVTGL-----PK-------R----
--------------------S--HF-G-P--E-YWVANLVSQVRFQEALVRVF---E---
-DR---------------------------------------------------P-S---
LLVDVGPHNAL----------SGPVRQTLA------E--T----R--R-NG---------
------V-V---GL------YGSLLRGQ--------------------------------
-----------
>helicocarpus_griseus_uamh5409_gca_002573585__gene___AJ79_09779
IAII-------------------GMSCRLPGG-----------ANSPEE-----------
----LWRMLRDGR-------------------CAWS-D-VP-S-D-----R-YNWK-AFY
SP----DP----E--ANG----------------TH--------------NHR-GGHFLD
--QDIAAFDAPFFG--ITQV--EAIAMDPQQRIQLESVYEALE-----------------
--N------------AGISLRE-----------------IRGSNTSVFMSVS----NI--
-------------------DYGQ-----MLMK---------DPC---------N-APRY-
------------------QMTGN-----GHA--ILSNRISYVWDLKGPSMTLDTGCSGGL
VAVHQACQCL---RSGE--SRMAIAGGVNLIL---NPDT-MIP--MSMLG-FF-SDE---
-GR-CFVFDQR---A-SGYGRGEGVATVVLKPLQDAIND-N---NPIRGMILNTFVNQDG
R----TR--G--LTLPNLQAQQQLIRTAYEQVG--------L---DP-AE-----TAYVE
----------CH-----GTGTSVGDPIEIEAVGETIGK--------------------P-
---------------------R-------------------------N--------A-Q-
----SGRSTLIGS---VKSN-----------------IG----------------HLES-
-ASGLAALVKTVLVLEKGEVPPI-VDLQ---NINPKL---QSQESAGWNLKI-----P--
LEVEAW-PG---P------G-E-----N-RRAS------INS-----------F------
-----------------GYGGTNAHVILQS---------HHE-V-K----------Q---
A-------A-------------G-------------------------------------
------------------------------------------------------------
------------------------------------------------------------
------------------------------------------------------------
--------------D-------------CW---K---------A---------Y------
A--------P------M--L-QLFVLSAFS-EQSLKLAVSRFRQW-I--D----KA----
--------S--------------KEAN-----------SSFLD-LAYTL-CTR-RSLL--
--------PWRFTVV----A-S-T----YNE---------LGDS---L-----HE-----
----------L----A--HN----------------------------------------
-------------R------KL--E-------PGQPHLIFVFSG--QGAQWARMG--LQL
L---HSQP-AFRESIARSSIILN-VL------GA--DWSLE--DE-L----------RS-
-D-------DQ---------------------------E---------SRIH--TSAIGQ
PATTALQIALVDML-CS-WNI----KPDIVVGHSSGEIAAAYAAGHLN-HKAAIMVSYHR
GFLS-DLARK-A-----------S--GL-------K-G-----SMLAVG----LGETEA-
LKY------T------------EQ--I--NGD-------NG---G----NICVACVNSPA
S-TTISGDVPGILELRLLLD-S--Q-------GIWNKVLNV-D-TAYHSH----------
-------HMQPVAEEY-MHR-L-K-T--LRHERTAN------------------------
--------------FH--------K--S---SRFFSSVNGK-----EM------------
--------------------S--NV-D-A--E-YWVTNLLSPVRFSDALQRVY---EILL
GDSHL---A--------R-PS-------------------P-------NA-ND-I-F---
PIIEIGPHSSL----------REPIRQILS------K--F----P--N-GV---------
------QFF---PY------FCSMRRGD--------------------------------
-----------
>colletotrichum_nymphaeae_sa_01_gca_001563115__gene___CNYM01_01551
IAII-------------------GVGCRLPGG-----------ASDLEK-----------
----LWQLLSEGR-------------------SGRT-K-IP-K-D-----R-WHAD-EWF
DP----YP----E--AKQ----------------SV--------------VTK-HGFFVQ
--DDISLFDAKFFG--ISST--EAHSMDPQQRLFLMTTYEALE-----------------
--D------------ACIPIDS-----------------LRGSNTGVYASIF----ER--
-------------------SYDR-----MGHK---------DPS---------T-ISRT-
------------------HLNGT-----GES--ILSNRVSYCFDLKGPCMTIDTGCSGSL
VALHQACQSL---KLGE--TDLALVGSSQLVI---HPDV-LAI--MSGMG-ML-NPD---
-GK-SYAFDSR---G-DGYGRGEGVATIVLKRLDRALQD-GKFRDRVHAIIANSGLNQDG
K----TS--G--LNTPSGDAQASLSSRVYREAG--------L---NP-AD-----TAYVE
----------AH-----GTGTQVGDREEIASISKVFCE--------------------D-
---------------------V-------------------------G--------R-Q-
------DDLYVGS---VKTN-----------------VG----------------HLEA-
-ASGMAGLLKSILILKHGKIPPN-LDFI---KPKPSL---KLYE---KKITI-----P--
TELTPL-PSPR-N------G-A-----P-ARVS------LNS-----------F------
-----------------GYGGTNCHVILEA---------AES-K-S----------K---
P-------N-------------G-V-SQKP----NGV--TG-------NGTT-SNG----
-------------------------------PNGVATNG---------------------
------------------------------------------------------------
---------------------------------------------------KTS------
---------NH---N-------------HE---S---------E---------A------
P--------N------S--P-QLFLLSAST-EKALSTRAQDLVQW-L--K----TH----
--------D---------------LGP-----------RTLRS-LSYTL-ALH-KSAL--
--------SCRKAIV----A-S-N----PEQ---------LTAE---L-----EA-----
----------P----M--PE----------------------------------------
-----K-------K------I-----------KPSAPITFVFSG--QGAQWHAMG--LEL
A---RSSY-VFKQSMSAMDETLR-SQ------GC--RWSLL--EE-L----------SR-
-P-------SN---------------------------T---------SRVG--EAELAQ
PCTTAIQIALVDLL-ES-LAI----RPSRVVGHSSGEIAAAYASGALS-RDGALLLAYYR
GLTS-AKAKQ-M-----------A--DT-------G-G-----AMMAVN----LSESQA-
VQY------L------------KR--A--T----------S---G----KVVVACVNSPT
S-LTLSGDEGAVDEIKSALD-Q--E-------GIFARKLKV-D-TAYHSH----------
-------HMQRVADHY-QQA-I-G-E--IRSGQ---------------------------
--------------VR--------D--G---VVFYSSVTGA-----VK-------T----
--------------------T--DF-G-A--S-YWTSNLASQVKFSQALILLR---N---
-DQS----K------Q------------------------E-------TN-MD-V-S---
VFVEIGPHSAL----------AGPCRQTLT------H--E----G--T-TAD-------K
F-----K-F---EY------LSVLSRNI--------------------------------
-----------
>BGC0000012__BAD83684.1
VAII-------------------GIAFRGPGD-----------ARDPEA-----------
----FYRMLVEGR-------------------NART-E-IP-K-D-----R-YNVD-AFY
HP----DS----E--RLG----------------SI--------------QQR-HAHFLQ
--QDFKVFDAPFFS--ITPK--EAKAMDPTHRILLEATYEGFE-----------------
--N------------AGLSLEK-----------------VSGTQTSCYIGTF----TA--
-------------------DFPN-----LQAR---------DNE---------G-PSIY-
------------------HATGM-----SAS--LASNRLSWFYNLRGPSLTVDTACSSSL
TAFHLACQSI---RTGE--AEMSVVGGANLMF---GPDM-SIL--LGAAK-IL-SPE---
-GK-SKMWDAN---A-NGFARGEGFGVTILKPLDAALRD-G---DNIRAVVLATAANEDG
H----TP--G--ISLPNSEAQQELIRRAYQIAG--------V---DP-AE-----TAYVE
----------AH-----GTGTQAGDPLEARAILKTIGS--------------------V-
---------------------E-------------------------G--------R-K-
------SDLYVGS---VKTN-----------------IG----------------HLEG-
-AAGVAGIIKAALTVERGMIPPN-LWFE---KLNPEI---DLPD----NVKI-----A--
SKLTPW-PH----------S-G-----P-RRAS------INS-----------F------
-----------------GFGGANAHAILED---------AAS-F-L----------S---
R-------H-------------G-L-S--------G---R--------HTTA----PLLP
-SLSSVRVSHPSDS----------PSSSASTVAEEATSG---------------------
------------------------------------------------------------
-------ESSDNI--------------------------------------SDV------
---------SS---E-------------VL---R---------D---------V------
Y--------P------I--P-KLFVLSSHD-QEGVKRSAERLQEY-L--A----SK----
--------T--------------STTP-----------SFLND-LAYTL-SAK-RTTL--
--------PWKSYAV----S-S-S----VSG---------LREK---I-----SS-----
----------L-------PP--------------------------------------V-
-----V-------R------SS--T-------SAIPRIAFVFTG--QGAQWHAMG--RGL
S---V-YK-TFAESLQRSEVMLK-SF------GC--PWSLA--EE-L----------SR-
-S-------KA---------------------------E---------YKLR--ETDYSQ
PACTAIQVALVDLL-SG-FDV----RPVAVLGHSSGEIAAAYAAGFID-QEAAIKIAWLR
GQVN-KTVSK-------------------------N-G-----GMLAVS----ASADSI-
QSH------L------------DG--L--K----------S---G----KAVVGCFNSTK
A-CTVTGDTSAIDELQTMLK-D--A-------QVACTRLPM-D-VAYHSF----------
-------HMEAAREKY-EQA-L-E-G--IAHG----------------------------
--------------ST--------S--T---IPMFSSVTGT-----LV-------D----
-P------------------A--QM-K-P--S-YWVDNLVSPVNFVAATRSLL---S---
-HPQ----E------S-K----------------------S-------RK-AF-A-N---
LFVELGPHSAL----------RSYLLDIIS------S--E----N--R-AA---------
------D-T---TY------TTLLRRNF--------------------------------
-----------
>BGC0001858__EAT86855.2
------------------------------------------------------------
------------------------------------------------------------
------------------------------------------------------------
------------------------------------------------------------
------------------------------------------------------------
------------------------------------------------------------
------------------------------------------------------------
------------------------------------------------------------
------------------------------------------------------------
------------------------------MAG--------V---NP-AE-----TGYVE
----------AH-----GTGTQAGDPLEARAILNTVGA--------------------V-
---------------------E-------------------------G--------R-K-
------SDLYVGS---VKTN-----------------IG----------------HLEG-
-AAGVAGVIKAALAVERGLIPQN-LWFE---KLNPEI---DLPR----NVKI-----P--
LELTPW-PH----------S-G-----P-RRAS------INS-----------F------
-----------------GFGGAN-------------------------------------
------------------------------------------------------------
------------EG----------SSSLPSTPRGETTSG---------------------
------------------------------------------------------------
-------EHSEAT--------------------------------------SDA------
---------SS---E-------------IL---R---------E---------T------
Y--------P------T--P-RLFVLSSND-QNGVKRNVERLQSY-L--A----SR----
--------T--------------STTP-----------SFLND-LAFTL-NSK-RTTL--
--------PWKSYAV----S-S-G----LSN---------LQEQ---L-----SS-----
----------L-------AP--------------------------------------A-
-----V-------R------SS--N-------STVPRVAFAFTG--QGAQWHAMG--KGL
S---I-YT-AFAKSMQRSEVLLK-SF------GC--PWNLA--EE-L----------SR-
-T-------EA---------------------------E---------CKLR--ETDYSQ
PACTAIQIALVDLL-NE-FGV----RPVAVLGHSSGEIAAAYTAGFID-HEAAIKIAWLR
GQVS-KTVSK-------------------------N-G-----GMLAVS----ASSDSI-
QHH------L------------ES--L--K----------C---G----RAIVGCLNSTK
A-CTVTGDATAVEELQKVLK-E--A-------QVACTRLPM-D-VAYHSF----------
-------HMESARDRY-EKA-L-E-G--IPHG----------------------------
--------------IT--------S--T---IPMFSSVTGN-----IV-------A----
-A------------------T--QM-K-P--F-YWVDNLVSPVNFVGAARSLL---R---
-H-----------------QA------------------NS-------RR-AF-A-N---
LFVEIGPHSAL----------RSYLLDIFS------G--E----D--C-AA---------
------D-L---KY------TTILRRKF--------------------------------
-----------
>Colletotrichum_musicola__gene-CMUS01_00567
IAII-------------------GIGLRAPGD-----------ASDPEK-----------
----FWQMLLDAR-------------------SARS-E-IP-K-D-----R-YNVD-GFY
HP----NP----E--RLG----------------SI--------------QPR-HAHFLK
--QDFKAFDAPFFS--ITPK--EAKAMDPTHRMLLEATYEGFE-----------------
--N------------AGLRLED-----------------VSGTQTSCYIGTF----TG--
-------------------DFPN-----LQAR---------DNE---------G-PSIY-
------------------HATGL-----SSS--LASNRLSWFYNLRGPSMTIDTACSSSL
TAFHLACQSI---RTGE--AEMSVVAGANLMF---GPDM-SIL--LGAAK-IL-SPE---
-GK-SKMWDAN---A-NGFARGEGFGVTILKPLDAALRD-G---DTVRAVVLASAANEDG
R----TP--G--ISLPNSEAQQALIRTAYRTAG--------V---DP-AE-----TGYVE
----------AH-----GTGTQAGDPLEARAILKTIGD--------------------Q-
---------------------P-------------------------G--------R-K-
------SELYVGS---VKTN-----------------IG----------------HLEG-
-AAGVAGVIKAALAVERGLIPQN-LWFE---ELNPQI---ELPE----KVKI-----P--
QTLTVW-PS----------S-G-----P-RRAS------INS-----------F------
-----------------GFGGANAHVILED---------AAS-Y-L----------F---
R-------H-------------G-L-P--------G---R--------HATV-AR-PLLP
-------------------------------NSNASEDG---------------------
------------------------------------------------------------
------------------------------------------------------------
---------TG---S-------------TV---S---------D---------T------
T--------S------T--P-KLMVLSSND-QDGVKRNLERLQSY-L--D----TK----
--------A--------------SSSS-----------SFMSD-LAYTL-SSK-RTAL--
--------PWKSYAI----A-S-D----VTG---------LQDS---L-----NN-----
----------L-------PA--------------------------------------V-
-----V-------R------SS--N-------STVPRVAFVFTG--QGAQYFKMG--KGL
S---V-YK-SFRDSILRAENTLK-SL------GC--TWNLT--EE-L----------ER-
-P-------EA---------------------------E---------CNLR--RTDYSQ
PACTALQVALVDLM-KD-WGV----QPVAVVGHSSGEIAAAYCAGVIN-HESALKIAWLR
GQVS-QTVSK-------------------------N-G-----GMLAVS----ASAQSV-
SEY------L------------ES--L--K----------T---G----KAIVGCHNSPK
A-CTVSGDSSAIDELQEILK-E--A-------QISCTRLSM-D-VAYHSF----------
-------HMEAAREKY-EAA-L-A-G--IPH-----------------------------
--------------GT--------A--E---IPMFSSVTGK-----VV-------E----
-P------------------E--QM-T-S--S-YWVDNLVSPVNFVSAVRSLL---H---
-HTQ----G------K-T-RS------------------HD-------RT-AF-A-S---
VFVELGPHSAL----------RSYLLDTFA------T--E----D--R-FS---------
------D-L---SY------ATVLRRKF--------------------------------
-----------
>Colletotrichum_sojae__gene-CSOJ01_06782
IAII-------------------GIGLRAPGD-----------ASDPEK-----------
----FWQMLLDAR-------------------SARS-E-IP-K-D-----R-YNVD-GFY
HP----DP----E--RLG----------------SI--------------QPR-HAHFLK
--QDFKAFDAPFFS--ITPK--EAKAMDPTHRMLLEATYEGFE-----------------
--N------------AGLRLED-----------------VSGTQTSCYIGTF----TG--
-------------------DFPN-----LQAR---------DNE---------G-PSIY-
------------------HATGL-----SSS--LASNRLSWFYNLRGPSMTIDTACSSSL
TAFHLACQSI---RTGE--AEMSVVAGANLMF---GPDM-SIL--LGAAK-IL-SPE---
-GK-SKMWDAN---A-NGFARGEGFGVTILKPLDAALRD-G---DTVRAVVLASAANEDG
R----TP--G--ISLPNSEAQQALIRTAYRTAG--------V---DP-AE-----TGYVE
----------AH-----GTGTQAGDPLEARAILKTIGD--------------------Q-
---------------------P-------------------------G--------R-K-
------SELYVGS---VKTN-----------------IG----------------HLEG-
-AAGVAGVIKAALAVERGLIPQN-LWFE---KLNPQI---ELPE----KVKI-----P--
QTLTVW-PS----------S-G-----P-RRAS------INS-----------F------
-----------------GFGGANAHVILED---------AAS-Y-L----------F---
R-------H-------------G-L-P--------G---R--------HATV-AR-PLLP
-------------------------------NSNASDDG---------------------
------------------------------------------------------------
------------------------------------------------------------
---------TG---S-------------TV---S---------D---------T------
A--------A------T--P-KLMVLSSND-QDGVKRNMERLQSY-L--D----TK----
--------A--------------SSSS-----------SFMSD-LAYTL-SSK-RTAL--
--------PWKSYAI----A-S-D----VTG---------LQDS---L-----NN-----
----------L-------PA--------------------------------------V-
-----V-------R------SS--N-------STVPRVAFVFTG--QGAQYFKMG--KGL
S---V-YK-SFRDSILRAENTLK-SL------GC--TWNLT--EE-L----------ER-
-P-------EA---------------------------E---------CNLR--RTDYSQ
PACTALQVALVDLM-KD-WGV----QPVAVVGHSSGEIAAAYCAGVIN-HESALKIAWLR
GQVS-QTVSK-------------------------N-G-----GMLAVS----ASAESV-
SEH------L------------ES--L--K----------T---G----KAIVGCHNSPK
A-CTVSGDSSAIDELQEILK-E--A-------QIPCTRLSM-D-VAYHSF----------
-------HMEAAREKY-EAA-L-A-G--IPH-----------------------------
--------------GT--------A--E---IPMFSSVTGK-----VV-------E----
-P------------------E--QM-T-S--S-YWVDNLVSPVNFVSAVRSLL---H---
-HTQ----G------K-T-KS------------------HD-------RT-AF-A-S---
VFVELGSHSAL----------RSYLLDTFA------T--E----D--R-FS---------
------D-L---SY------ATVLRRKF--------------------------------
-----------
>colletotrichum_gloeosporioides_cg-14__gene_3253
IAII-------------------GIGLRAPGD-----------ASDPEK-----------
----FWQMLVDAR-------------------SARS-E-IP-K-D-----R-YNVD-GFY
HP----DP----E--RLG----------------SI--------------QPR-HAHFLK
--QDFKVFDAPFFS--VTPK--EAKAMDPTHRMLLEATYEGFE-----------------
--N------------AGLRLED-----------------VSGTQTSCYIGTF----TG--
-------------------DFPN-----LQAR---------DNE---------G-PSIY-
------------------HATGL-----SSS--LASNRLSWFYNLRGPSMTIDTACSSSL
TAFHLACQSI---RTGE--AEMSVVAGANLMF---GPDM-SIL--LGAAK-IL-SPE---
-GK-SKMWDAN---A-NGFARGEGFGVTILKPLDAALRD-G---DTVRAVVLASAANEDG
R----TP--G--ISLPNSEAQQALIRTAYRNAG--------V---DP-AE-----TGYVE
----------AH-----GTGTQAGDPLEARAILNTIGD--------------------K-
---------------------P-------------------------G--------R-K-
------SELYVGS---VKTN-----------------IG----------------HLEG-
-AAGVAGVIKAALAIERGLIPQN-LWFE---ELNPQI---ELPD----KVKI-----P--
QTLTVW-PS----------T-G-----P-RRAS------INS-----------F------
-----------------GFGGANAHVILED---------AAS-Y-L----------F---
R-------H-------------G-L-P--------G---R--------HATV-SR-PLLP
-------------------------------KSSTSDDG---------------------
------------------------------------------------------------
------------------------------------------------------------
---------TG---S-------------TA---S---------E---------T------
E--------P------T--P-KLIVLSSND-QEGVKRNVERLSEY-L--E----TK----
--------T--------------STSS-----------TYMHD-LAYTM-ASK-RTAL--
--------PWKSFAI----A-S-D----VAT---------LQEN---L-----DT-----
----------I-------PA--------------------------------------V-
-----I-------R------SS--N-------STVPRVAFVFTG--QGAQYFKMG--KGL
S---I-YK-VFRDSMLRSETALK-AL------GC--TWNLT--EE-L----------SR-
-P-------EA---------------------------E---------CNLR--FADYSQ
PACTALQVALVDLM-KS-WGV----LPVAVVGHSSGEIAAAYCAGYIN-HEAAVKIAWLR
GQVS-KTVSQ-------------------------E-G-----GMLAVS----ASAESI-
TEY------L------------ES--L--K----------N---G----KAIVGCFNSPK
S-CTVSGDGTAIDELQEVLK-E--A-------QIPCTRLGI-D-VAYHSF----------
-------HMEAARQAY-ESA-L-A-G--IPH-----------------------------
--------------SS--------S--D---IPLFSSVTGE-----VV-------E----
-P------------------E--QM-K-P--S-YWVDNLVSPVNFVGAVRSLL---H---
-HTQ----G------K-A-KS------------------HD-------RS-AF-A-S---
VFVELGPHSAL----------RSYLLDTFA------T--E----D--R-FS---------
------D-F---SY------ATVLRRKF--------------------------------
-----------
>Colletotrichum_spinosum__gene-C8035_v001848
IAII-------------------GIGLRAPGD-----------ASDPEK-----------
----FWQMLLDAR-------------------SARS-E-IP-K-D-----R-YNVD-GFY
HP----DP----E--RLG----------------SI--------------QPR-HAHFLK
--QDFKVFDAPFFS--ITPK--EAKAMDPTHRMLLEATYEGFE-----------------
--N------------AGLRLED-----------------VSGTQTSCYIGTF----TG--
-------------------DFGN-----LQAR---------DNA---------G-PSIY-
------------------HATGL-----SSS--LSSNRLSWFYNLRGPSMTIDTACSSSL
TAFHLACQSI---RTGE--AKMSVVAGANLMF---GPDM-SIL--LGAAK-IL-SPE---
-GK-SKMWDAN---A-NGFARGEGFGVTILKPLDAALRD-G---DTIRAVVLASAANEDG
R----TP--G--ISLPNSEAQQELIRSAYQSAG--------V---DP-AE-----TGYVE
----------AH-----GTGTQAGDPLEARAILRTIGD--------------------Q-
---------------------P-------------------------G--------R-K-
------SDLYVGS---VKTN-----------------IG----------------HLEG-
-AAGVAGVIKAALAVERGLIPQN-LWFE---ELNPQI---ELPD----NVKI-----P--
STLTVW-PH----------A-G-----P-RRAS------INS-----------F------
-----------------GFGGANAHVILED---------AAS-Y-L----------F---
R-------H-------------G-L-P--------G---R--------HATV-AR-PLLP
-------------------------------GSPASDDG---------------------
------------------------------------------------------------
------------------------------------------------------------
---------TG---S-------------TV---S---------E---------T------
A--------P------N--P-KLIVLSSND-QEGVKRNVERLQAY-L--D----TK----
--------L--------------SPSS-----------AFMSD-LAYTL-ASK-RTAL--
--------PWKSFAI----A-S-D----VSG---------LQLS---L-----DN-----
----------I-------PA--------------------------------------V-
-----V-------R------SS--N-------STVPRVAFVFTG--QGAQYFKMG--KGL
H---V-YK-AFRDSILRSEVLLK-SF------GC--PWTLT--EE-L----------DR-
-A-------EE---------------------------E---------CNLG--KTDYSQ
PACTALQVALVDLV-KD-WGV----RPAAVVGHSSGEIAAAYCAGHIS-HEAAVKIAWLR
GQVS-QTVSK-------------------------N-G-----GMLAVS----ASAESI-
AEH------L------------QS--L--K----------L---G----RAIVGCLNSPK
A-CTVSGDSAAIDELQEVLG-E--S-------QIACTRLSM-D-VAYHSF----------
-------HMEAAREAY-GKA-L-A-G--IPH-----------------------------
--------------RS--------G--D---IPLFSSVTGR-----VV-------E----
-P------------------E--QM-T-P--S-YWVDNLVSPVNFAAAVRSLL---H---
-HTQQ---G------K-T-RS------------------HD-------RS-AF-A-S---
VFVELGPHSAL----------RSYLLDTFS------T--E----D--R-FP---------
------D-L---SY------ATLLRRKF--------------------------------
-----------
>colletotrichum_orbiculare__gene___Cob_04200
IAII-------------------GIGLRAPGD-----------ASDPEK-----------
----FWQMLLDAR-------------------SARS-E-IP-R-D-----R-YNVD-GFY
HP----DP----E--RLG----------------SI--------------QPR-HAHFLK
--QDFKVFDAPFFS--ITPK--EAKAMDPTHRMLLEATYEGFE-----------------
--N------------AGLRLED-----------------VSGTQTSCYIGTF----TG--
-------------------DFGN-----LQAR---------DNA---------G-PSIY-
------------------HATGL-----SSS--LSSNRLSWFYNLRGPSMTIDTACSSSL
TAFHLACQSI---RTGE--AKMSVVAGANLMF---GPDM-SIL--LGAAK-IL-SPE---
-GK-SKMWDAN---A-NGFARGEGFGVTILKPLDAALRD-G---DTIRAVVLASAANEDG
R----TP--G--ISLPSSEAQQELIRSAYRSAG--------V---DP-AE-----TGYVE
----------AH-----GTGTQAGDPLEARAILRTIGD--------------------Q-
---------------------P-------------------------G--------R-R-
------SDLYVGS---VKTN-----------------IG----------------HLEG-
-AAGVAGVIKAALAVERGLIPQN-LWFE---ELNPQI---ELPD----NVKI-----P--
STLTVW-PH----------S-G-----P-RRAS------INS-----------F------
-----------------GFGGANAHVILED---------AAS-Y-L----------F---
R-------H-------------G-L-P--------G---R--------HATV-TR-PLLP
-------------------------------GSPASDDG---------------------
------------------------------------------------------------
------------------------------------------------------------
---------TG---S-------------TV---S---------E---------T------
A--------P------N--P-KLIVLSSND-QEGVKRNVERLQAY-L--D----TK----
--------L--------------SPSS-----------AFMSD-LAYTL-ASK-RTAL--
--------PWKSFAI----A-S-D----VSG---------LQHS---L-----DN-----
----------I-------PA--------------------------------------V-
-----V-------R------SS--N-------STVPRVAFVFTG--QGAQYFKMG--KGL
H---V-YK-AFRDSILRSEVLLK-SF------GC--PWTLT--EE-L----------DR-
-A-------EE---------------------------E---------CNLG--KTDYSQ
PACTALQVALVDLV-KD-WGV----RPAAVVGHSSGEIAAAYCAGHIS-HEAAVEIAWLR
GQVS-QTVSK-------------------------N-G-----GMLAVS----ASAESI-
AEH------L------------QS--L--K----------L---G----RAIVGCLNSPK
A-CTVSGDSAAIDELQEVLG-E--S-------QIACTRLSM-D-VAYHSF----------
-------HMEAAREAY-EKA-L-A-G--IPH-----------------------------
--------------RS--------G--D---IPLFSSVTGR-----VV-------E----
-P------------------E--QM-T-P--S-YWVDNLVSPVNFAAAVRSLL---H---
-HTQQ---G------K-T-RS------------------HD-------RS-AF-A-S---
VFVELGPHSAL----------RSYLLDIFS------T--E----D--R-FP---------
------D-L---SY------ATLLRRKF--------------------------------
-----------
>phyllosticta_citriasiana_cbs_120486__estExt_Genemark1.C_40430
IAII-------------------GIALRAPGD-----------GSDPES-----------
----FWQMLLNGR-------------------SARS-E-IP-K-D-----R-YNVD-GFY
HP----NP----E--RLG----------------SI--------------QPR-HAHFLQ
--QDFKAFDAPFFS--ITPK--EAKAMDPTHRILLEATYEGFE-----------------
--N------------AGMSLQD-----------------VAGTRTSCYIGTF----TG--
-------------------DFPN-----LQAR---------DND---------G-PSIY-
------------------HATGL-----SSS--LASNRLSWFYNLRGPSMTIDTACSSSL
MAFHLACQSI---RTGE--AEMSVVGGANLMF---GPDM-SIL--LGAAK-IL-SPD---
-GK-SQMWDHK---A-NGFSRGEGFGITILKPLDAALRD-G---DTIRAVVLASAANEDG
R----TP--G--ISLPNSEAQAELIRTAYRQAG--------V---DP-TE-----TAYVE
----------AH-----GTGTQAGDPLEAKAILNTIGN--------------------H-
---------------------R------------------------------------K-
------EDLYVGS---VKTN-----------------IG----------------HLEG-
-AAGVAGVIKAALVVERGLIPQN-LWFE---KLNPQI---ELPA----NVKI-----P--
LELTEW-PN----------D-G-----P-RRAS------INS-----------F------
-----------------GFGGANAHVVLED---------AVS-Y-L----------A---
R-------N-------------G-L-A--------G---R--------HAAA-VK-VAPR
------------------------------------ING---------------------
------------------------------------------------------------
------------------------------------------------------------
---------AN-GIQ--------------------------------------N------
Q--------Q------K--P-KLFPLSSYD-QEGVKRTVQRLSEY-L--Q----VK----
--------SL-------------GHDA-----------KFLDN-LAYTL-AKK-RTVL--
--------PYKSFAV----A-T-D----VNS---------LINS---L-----ED-----
----------I-------PA--------------------------------------A-
-----S-------R------SS--D-------TNAPRMAFAFTG--QGAQWFTMG--KGL
T---V-FK-VFYDSLLSSQSILY-AL------GC--PWNLI--EE-L----------NR-
-P-------ES---------------------------V---------SRLH--LAEFSQ
PACTALQVALVDLL-SS-WNI----RPVAVVGHSSGEIAAAYCAGAIS-KEAAVKIAWLR
GQFA-GSVGQ-K--------------YL-------K-G-----AMMAVS----ADGESM-
RAR------I------------QA--L--T----------R---G----QAVVACLNSPK
A-CTISGDEPAVDELHDILK-A--E-------NINCTKLNV-E-VAYHSP----------
-------HMAVFRNAY-EYA-L-Q-N--LGTPC---------------------------
--------------SK--------D--T---IPMFSSVTGE-----LI-------T----
-P------------------E--SL-G-A--S-YWVDNLVSSVNFTGAVRSLL---H---
-YSK----E------T-K-RS------------------HD-------RT-AF-A-S---
AFIEVGPHSAL----------RSYLLDIFR------S--E----D--R-FS---------
------D-L---SY------TTMLRRKY--------------------------------
-----------
>phyllosticta_citricarpa_cbs_127454__gene_5227
IAII-------------------GIALRAPGD-----------GSDPER-----------
----FWQMLLNGR-------------------SARS-E-IP-K-D-----R-YNVD-GFY
HP----NP----E--RLG----------------SI--------------QPR-HAHFLQ
--QDFKAFDAPFFS--ITPK--EAKAMDPTHRILLEATYEGFE-----------------
--N------------AGMSLQD-----------------VAGTRTSCYIGTF----TG--
-------------------DFPN-----LQAR---------DND---------G-PSIY-
------------------HATGL-----SSS--LASNRLSWFYNLRGPSMTIDTACSSSL
MAFHLACQSI---RTGE--AEMSVVGGANLMF---GPDM-SIL--LGAAK-IL-SPD---
-GK-SQMWDHK---A-NGFSRGEGFGITILKPLDAALRD-G---DTIRAVVLASAANEDG
R----TP--G--ISLPNSEAQAELIHTAYRQAG--------V---DP-TE-----TGYVE
----------AH-----GTGTQAGDPLEAKAILNTIGN--------------------H-
---------------------R------------------------------------K-
------EDLYVGS---VKTN-----------------IG----------------HLEG-
-AAGVAGVIKAALVVERGLIPQN-LWFE---KLNPQI---ELPA----NVKI-----P--
LELTEW-PN----------D-G-----P-RRAS------INS-----------F------
-----------------GFGGANAHVVLED---------AAS-Y-L----------A---
R-------N-------------G-L-A--------G---R--------HAAA-VK-VAPR
------------------------------------ITG---------------------
------------------------------------------------------------
------------------------------------------------------------
---------AK-GIQ--------------------------------------N------
Q--------Q------K--P-KLFPLSSYD-QQGVKRTVQRLSEY-L--Q----VK----
--------SL-------------GHDA-----------KFLDN-LAYTL-AKK-RTVL--
--------PYKSFAV----A-T-D----VNS---------LINS---L-----EG-----
----------I-------PA--------------------------------------A-
-----S-------R------SS--D-------TNAPRMAFAFTG--QGAQWFTMG--KGL
T---V-FK-AFSDSLLSSQSILY-AL------GC--PWNLI--EE-L----------NR-
-P-------ES---------------------------V---------SRLH--LAEFSQ
PTCTALQVALVDLL-SS-WNI----RPVAVVGHSSGEIAAAYCAGAIS-KEAAVKIAWLR
GQFA-GSVGQ-K--------------YL-------K-G-----AMMAVS----ADGESM-
RAR------V------------QA--L--T----------R---G----QAVVACLNSPK
A-CTISGDEPAVDELHDILK-A--E-------NINCTKLNV-E-VAYHSP----------
-------HMAVFRDAY-EYA-L-Q-N--LGTPC---------------------------
--------------SK--------D--T---IPMFSSVTGE-----LI-------T----
-P------------------E--NL-G-A--S-YWVDNLVSSVNFTGAVRSLL---H---
-YSK----E------T-K-RS------------------HD-------RT-AF-A-S---
AFIEVGPHSAL----------RSYLLDIFR------S--E----D--R-FS---------
------D-L---SY------TTMLRRKY--------------------------------
-----------
>phyllosticta_citribraziliensis_cbs_100098__gene_7523
IAIV-------------------GIALRAPGD-----------GSDPER-----------
----FWQMLLNGR-------------------SARS-E-IP-K-D-----R-YNVD-GFY
HP----NP----E--RLG----------------SI--------------QPR-HAHFLE
--QDFKAFDAPFFS--ITPK--EAKAMDPTHRILLEATYEGFE-----------------
--N------------AGMSLQD-----------------VAGTRTSCYIGTF----TG--
-------------------DFPN-----LQAR---------DND---------G-PSIY-
------------------HATGL-----SSS--LASNRLSWFYNLRGPSMTVDTACSSSL
MAFHLGCQSI---RTGE--AEMSLIGGANLMF---GPDM-SIL--LGAAK-IL-SPD---
-GK-SQMWDHK---A-NGFSRGEGFGITILKPLDAALRD-G---NTIRAVVLASAANEDG
R----TP--G--ISLPNSEAQAELIRTAYRQAG--------V---DP-TE-----TGYVE
----------AH-----GTGTQAGDPLEAKAILTTIGN--------------------N-
---------------------R------------------------------------K-
------DDLYVGS---VKTN-----------------IG----------------HLEG-
-AAGVAGVIKAALVVERGLIPQN-LWFE---KLNPQI---ELPE----NVKI-----P--
LELTQW-PH----------D-G-----P-RRAS------INS-----------F------
-----------------GFGGANAHVVLED---------TAS-Y-L----------A---
R-------N-------------G-L-T--------G---H--------HAAA-VK-VAPR
------------------------------------ING---------------------
------------------------------------------------------------
------------------------------------------------------------
---------VN-GVN-------------GI---H---------D---------Q------
Q--------K------K--P-KLFPLSSYD-QEGVKRMVKRLGEY-L--E----VK----
--------SL-------------GHDA-----------KFLDN-LAYTL-AKK-RTIL--
--------PYKSFAI----A-E-D----VNS---------LISR---L-----EG-----
----------I-------PA--------------------------------------A-
-----S-------R------SS--D-------TDAPRMAFAFTG--QGAQWFTMG--KGL
T---V-FK-AFSDSLLSSQSILY-AL------GC--PWNLI--EE-L----------NR-
-P-------ET---------------------------V---------SRLH--LAEFSQ
PACTALQVALVDLL-SS-WKI----RPVAVVGHSSGEIAAAYCAGVIS-KEAAVKIAWLR
GQFA-GSVGQ-K--------------YL-------K-G-----AMMAVS----ADGESM-
KAR------I------------QG--L--T----------R---G----QAVVACLNSPK
A-CTISGDEPAVDELHEILK-A--E-------NINCTKLQV-E-VAYHSP----------
-------HMAVFRDAY-EYA-L-Q-N--LGTTC---------------------------
--------------SK--------D--T---IPMFSSVTGE-----LI-------A----
-P------------------E--NL-G-A--S-YWVDNLVSSVNFTGAVRSLL---H---
-YSK----E------T-K-RS------------------HD-------RT-AF-A-S---
AFVEVGPHSAL----------RSYLLDIFK------S--E----D--R-FS---------
------D-L---SY------TTMLRRKY--------------------------------
-----------
>phyllosticta_citrichinaensis_cbs_130529__gene_1198
IAIV-------------------GIALRAPGD-----------GSDPER-----------
----FWQMLLNGR-------------------SARS-E-IP-K-D-----R-YNVD-GFY
HP----NP----E--RLG----------------SI--------------QPR-HAHFLE
--QDFKAFDAPFFS--ITPK--EAKAMDPTHRILLEATYEGFE-----------------
--NAFLVVASTDIVSAGMSLQD-----------------VAGTRTSCYIGTF----TG--
-------------------DFPN-----LQAR---------GND---------G-PSIY-
------------------HATGL-----SSS--LASNRLSWFYNLRGPSMTVDTACSSSL
MAFHLGCQSI---RTGE--AEMSLIGGANLMF---GPDM-SIM--LDAAK-IL-SPD---
-GK-SQMWDHK---A-NGFSRGEGFGITILKPLDAALRD-G---NTIRAVVLASAANEDG
R----TP--G--ISLPNSEAQAELIRTAYRQAG--------V---DP-TE-----TGYVE
----------AH-----GTGTQAGDPLEAKAILTTIGN--------------------N-
---------------------R------------------------------------K-
------DDLYVGS---VKTN-----------------IG----------------HLEG-
-AAGVAGVIKAALAVERGLIPQN-LWFE---KLNPQI---ELPK----NVKI-----P--
LELTQW-PH----------D-G-----P-RRAS------INS-----------F------
-----------------GFGGANAHVVLED---------AAS-Y-L----------A---
R-------N-------------G-L-T--------G---H--------HAAA-VK-VAPR
------------------------------------VNG---------------------
------------------------------------------------------------
------------------------------------------------------------
---------AN-GVN-------------GI---R---------D---------Q------
Q--------K------K--P-KLFPLSSYD-QEGVKRMVKRLGEY-L--E----VK----
--------SL-------------GHDA-----------KFLDN-LAYTL-AKK-RTIL--
--------PYKSFAI----A-E-D----VNS---------LISS---L-----EG-----
----------I-------PA--------------------------------------A-
-----S-------R------SS--D-------TNAPRMAFAFTG--QGAQWFTMG--KGL
T---V-FK-AFSDSLLSSQSILY-AL------GC--PWNLV--EE-L----------NR-
-P-------ES---------------------------V---------SRLH--LAEFSQ
PACTALQVALVDLL-NS-WKI----RPVAVVGHSSGEIAAAYCAGAIS-KAAAVKIAWLR
GQFA-GSVGQ-K--------------YL-------K-G-----AMMAVS----ADGESM-
KAR------I------------QG--L--T----------R---G----QAVVACVNSPK
A-CTISGDEPAVDELHEILK-A--E-------NINCTKLQV-E-VAYHSP----------
-------HMAVFRDAY-EYA-L-Q-N--LGTTC---------------------------
--------------SK--------D--T---IPMFSSVTGE-----LI-------A----
-P------------------E--NL-G-A--S-YWVDNLVSPVNFTGAVSSLL---H---
-YSK----E------T-K-RS------------------HD-------RT-AF-A-S---
AFVEVGPHSAL----------RSYLLDIFK------S--E----D--R-FS---------
------D-L---SY------TTMLRRKY--------------------------------
-----------
>diplodia_seriata_gca_001975905__gene___BK809_0007633
IAII-------------------GMGARLPGD-----------ASTPEG-----------
----FWDLLTKAR-------------------SALT-E-AP-K-S-----R-YNAE-AFY
HP----DP----D--RAG----------------TA--------------TTT-KAHFLS
--QDPGVFDAPFFS--ITPA--EAKAIDPQQRLLLEVSYEALE-----------------
--N------------AGLRIES-----------------LKGTKTSCYAGSF----TG--
-------------------DYRD-----LTMH---------DNE---------G-HGLY-
------------------TATGT-----HTS--LVANRVSWFYDLAGPSVTMDTACSASL
TAFHLACQGM---RNGE--SELSLVAGTHLIL---GPDS-TLL--LGAGR-IL-SPQ---
-GT-SKAFDHR---A-DGYGRGEGVGVVVLKPLQAALRD-G---DTIRAVVLGSAANHNG
R----TP--S--PSQPSSDAQMALIRTAYEQAG--------I---EP-AR-----CGFVE
----------AH-----GTGTAVGDPLETRAIAETLGK--------------------D-
---------------------R-------------------------T------------
------TDLYVGS---AKTN-----------------IG----------------HLES-
-AAGMAGLIKCILVVEKGIVPPN-LWRW---LICVSL---------TDLLQV-----P--
TAPVPW-PG----------S-G-----L-RIAS------VNS-----------F------
-----------------GFGGANAHVIIGD---------AYH-F-L----------H---
E-------R-------------G-L-S--------G---L--------HRTE-LH-PAVV
----------------------------PTNGVNGHANG--INGS---------------
------------------------------------------------------------
-------ANGTSGH-------------------------------------ANG------
---------VN---G-------------ST---G---------S---------T------
P--------P------H--P-KLLVLSAQD-KQGPERLGTQLSAY-L--S----NP----
--------S---------------HPS-----------SILSD-LAHTL-SRR-RSRL--
--------LWKSFAT----A-S-S----LPA---------AQTA---L-----SH-----
----------P-------SR--------------------------------------A-
-----V-------R------S-----------ALRPRLAFVFTG--QGAQWHAMG--AEL
F---AHYE-PFRASIARSDATLR-AL------GC--PWTIR--DE-L----------SR-
-P-------AD---------------------------S---------TRVN--DAQLSQ
PLCVALQVALVDLL-AH-FGV----RPSAVVGHSSGEMGAAYGAGALS-QKAAVALAWWR
GVYA-ARVEQ-A-----------K--DL-------D-G-----TMLAVR----AGGDAV-
RPR------L------------DG--L--R----------R---G----MAVVGCFNSPR
N-CTVSGDREALEELRALLE-A--E-------GVGATPLKV-G-VAYHSP----------
-------HMRRIADEY-REA-V-A-S--AVKEAGPPP-----------------------
--------------ET--------G--T---VPFFSSVTGK-----LL-------P----
-P------------------A--EL-G-A--S-YWVDNLVSSVNFTGAVQSMI---R---
-SAR----D------G-A-VD-------------------G-------AA-AF-V-D---
AFVEVGPHSAL----------RTYLNEICA------A--E----S--V-PA---------
------S-I---PY------STVLRRNF--------------------------------
-----------
>trichoderma_brevicompactum_ibt40841__gene_3064
VAVI-------------------GMGARLPGD-----------ASTPEG-----------
----FWDMLVAAR-------------------SAQS-D-VP-K-S-----R-FDSA-AFY
HP----HP----G--RTS----------------AI--------------SAR-KAHFLT
--EDPLTFDAPFFS--IKPK--EAKEMDPQQRNLLEVSYQALE-----------------
--N------------AGLSINA-----------------IKGSKTCCYVGAF----GG--
-------------------DYRD-----LLIR---------DND---------D-LGQY-
------------------AVSGL-----WCA--LAANRVSWFFDLKGPSMTLDSACSSSL
VALHLACQSI---LRGE--SKMGIAAGSNLLL---GPDT-AMF--LSAGG-ML-SPD---
-SK-SQAFDHK---A-NGYARGEGFGALILKNLDDAIRD-G---DPIRAIIRGTACNHDG
R----TP--A--VGHPSSVGQAALIRTAYEAAG--------L---SP-LE-----TGYFE
----------AH-----GTGTSVGDSLETSAITQVFGP--------------------G-
---------------------R-------------------------T------------
------QDLFIGS---VKTN-----------------IG----------------HTEG-
-TAGIAGVMKAILIVERGLIPQN-IWFE---KLSPRI---NLPP----TIKV-----A--
AELTPW-TN----------P-G-----P-RIAS------VNS-----------F------
-----------------GIGGANAHCIVQD---------ANS-Y-L----------Q---
G-------H-------------H-V-S---------------------EATT--------
--------------------------------DNRLTNG---------------------
------------------------------------------------------------
------------------------------------------------------------
---------VN---G-------------SA---K---------T---------Y------
P--------S------R--P-ILLAVSAQD-KQGTGRIAQQLETY-L--D----KQ----
--------QRE------------KGKT-----------TFLQD-LAFTL-SEK-RSVL--
--------PWKAYVL----A-S-D----VEG---------ASKS---L-----AG-----
---------------I--TA--------------------------------------P-
-----V-------R------S-----------SRVPRLGFAFTG--QGAQWYAMG--REL
F---A-YP-QFQASITSCDSTLK-SL------GC--SWSLL--EE-L----------QR-
-N-------ET---------------------------D---------SRLD--TAELSQ
AVCTALQVGLVDLF-RA-WGI----QPAAVVGHSSGEIAAAYAAGGIS-RRAAMAMAYYR
GISA-SSIEL-N-----------P--NL-------S-G-----GMAAVR----ASGDKI-
API------L------------QD--L--K----------N---G----VAVVACYNSPS
N-CTVSGDKDALEELQPILD-E--A-------GIGFTRLNV-R-VAYHSP----------
-------HMNSAAAAY-LTD-M-T-A--FSAEQDSSD-----------------------
--------------HL--------D--A---VPFFSSVRGG-----LL-------D----
-L------------------S--AL-G-P--Q-YWAENLKSPVNFTAALHALL---H---
-HSG----G------D-S-GG-------------------D-------DG-LF-I-D---
GIVEIGPHSAL----------RTYCLEICR------S--G----E--K-PA---------
------T-I---PY------VGSLRRGH--------------------------------
-----------
>BGC0000022__EAA65604.1
IAII-------------------GLSCKFAGS-----------ADSPEK-----------
----LWEMLAEGR-------------------NAWS-E-IP-E-S-----R-FNHK-AVY
HP----DS----E--KLG----------------TT------------------------
--------------------------LDPQFRFQLESVYEALE-----------------
--N-----ES----TAGLTIPS-----------------IAGTNTSVYAGVF----TH--
-------------------DYHE-----GLIR---------DED---------K-LPRF-
------------------LPIGT-----LSA--MSSNRISHFFDLKGASVTVDTGCSTAL
VALHQAVLGL---RTRE--ADMSIVSGCNIML---SPDM-FKV--FSSLG-ML-SPD---
-GK-SYAFDSR---A-NGYGRGEGVATIIVKRLADALRD-G---DPVRGVIRESYLNQDG
K----TE--T--ITSPSQEAQEALIKECYRRAG--------L---SP-SD-----TQYFE
----------AH-----GTGTPTGDPIEARSIASVFGK--------------------N-
---------------------R------------------------------------E-
------QPLRIGS---VKTN-----------------IG----------------HTEA-
-ASGLAGLIKVVLAMEKGFIPPS-VNFE---KPNPKL---KLDE---WRLKV-----A--
DTLEKW-PAPA--------E-R-----P-WRAS------VNN-----------F------
-----------------GYGGTNSHVIVEG---------VPK-R-L----------Y---
T-------P-------------A-------------------------------------
-------------------------------------NG---------------------
------------------------------------------------------------
------------------------------------------------------------
---------NE---T-------------GQ---I---------K---------H------
E--------T------E--S-KVLLFSGRD-EQACQRMVASTKEY-L--K----KR----
--------REQDPPMTP------EQVK-----------TLMQN-LAWTL-TQH-RTRF--
--------SWVSAHAVKY-S-T-S----LDT---------VIDA---L-----ESPP---
----------P----A--SR--------------------------------------P-
-----V-------R------IP----------DSPFRIGMVFTG--QGAQWHAMG--REL
I---AAYP-VFKATLDEAEQYLR-QL------GA--GWSLI--EE-L----------MK-
-D-------AA---------------------------T---------TRVN--DTGLSI
PICVAVQIALVRLL-KA-WGI----TASAVTSHSSGEIAAAYTVGALS-LRQAMAAAYYR
AAMA-ADKTL-K------S--A-E--GP-------Q-G-----AMVAVG----VDKAAA-
QAY------L------------DR--V--E--------KSA---G----RAVVACINSPS
S-ITIAGDEAAVVAVEKLAT-E--E-------GVFARRLRV-E-TGYHSH----------
-------HMEPIASPY-REA-L-R-A--ALAQEDAESGTKDQTDVPGF------------
-------ADATKPGSL--------D--H---TVFSSPVTGG-----RV-------T----
DA------------------K--VLSD-P--E-HWVRSLLQPVRFVEAFTDMV---L---
-GST----D----------------------------------------S-SN-I-D---
LILEVGPHTAL----------GGPIKEILA------L--P----D--F-SS-------RN
V-----S-L---PY------MGCLVRKE--------------------------------
-----------
>BGC0002267__EAU31921.1
IAII-------------------GLSCKFAGD-----------ASNPEK-----------
----LWDMLAEGR-------------------NAWS-E-VP-S-S-----R-FNPK-AVY
HP----DS----E--KLS----------------TT--------------HVK-GAHFID
--EDIGLFDAAFFN--FSAE--TAA-----------------------------------
---------------------------------------IAGSNTSVYAGVF----TH--
-------------------DYHE-----GLIR---------DED---------R-LPRF-
------------------LPIGT-----LSA--MSSNRISHFFDLKGASMTVDTGCSTAL
VALHQAVLGL---RTGE--ADMSIVSGCNLML---SPDM-FKV--FSSLG-ML-SPD---
-GK-SYAFDSR---A-NGYGRGEGVASIVIKRLKDAVEA-G---DPVRAVIRESFLNQDG
K----TE--T--ITSPSQAAQEALIRECYRRAG--------L---SP-HD-----TQYFE
----------AH-----GTGTPTGDPIEARSIAAVFGQ--------------------D-
---------------------R------------------------------------S-
------EPLRIGS---VKTN-----------------IG----------------HTEA-
-ASGLAGLIKVVLAMEKGQIPPS-VNFQ---KPNPKL---QLDE---WRLKV-----A--
TELEPW-PAAS--------D-Q-----P-WRAS------VNN-----------F------
-----------------GYGGTNSHVIVEG---------VGS-L-A----------SLLP
R-------K-------------Q-L-----------------------------------
------------------------------------TNG---------------------
------------------------------------------------------------
---------------------------------------------------IHH------
---------AV---D-------------SK---A---------D---------V------
K--------T------Q--S-KVLVFSGRD-EQACQRMVSNTKEY-L--E----RR----
--------KLQDPGMTA------DKIN-----------ELMQN-LAWTL-TQH-RSRF--
--------AWVSAHAVKY-S-D-N----LDQ---------VIQG---L-----DA-----
----------P----Q--FK--------------------------------------P-
-----V-------K------VA----------TTPARIGMVFTG--QGAQWHAMA--REL
I---DPYP-VFRSSLYEAERYLR-DI------GA--DWSLT--AE-L----------MR-
-D-------AA---------------------------T---------TRVN--DTGLSI
PICVAVQIALVRLL-RS-WGI----VPSAVTSHSSGEIAAAYTVGALT-LRQAMAVAYYR
AAMA-ADKTL-R------GA-D-G--GP-------K-G-----AMVAVG----VGKEAA-
EGY------L------------HK--L--P--------STS---G----KAVVACINSPS
S-ITIAGDEAAVQEVEALAT-A--D-------GVFARRLKV-D-TGYHSH----------
-------HMDPVAEPY-RQA-L-R-T--ALAQKDSDEGQALPDKVDG----EPWAGAYRA
ALHEAL-PDAIEKGSL--------D--S---IIFSSPVTGG-----RV-------T----
RA------------------E--VLAD-P--E-HWVRSLVQPVRFVEAFTDMT---V---
-GGN----G------E-Q------------------------------ER-SN-V-D---
VILEVGPHTAL----------GGPIKEILS------L--P----E--F-EG---------
I-----T-L---PY------MGCLVRKE--------------------------------
-----------
>BGC0001405__EAQ86385.1
IAII-------------------GLSCKFAGD-----------AANPQG-----------
----LWKMLAEGR-------------------DAWS-E-IP-T-S-----R-FDPK-GVY
HP----DA----Q--KLS----------------TT--------------HVK-GAHFIE
--EDIGLFDAAFFN--YSAE--TASALDPQYRIQLESAYEALE-----------------
--N------------AGLSMSQ-----------------VAGTNTSVYAGIY----TH--
-------------------DYHD-----GLMR---------DEE---------K-LPRF-
------------------LLIGT-----MAA--MASNRISHFFDLRGPSMTIDTGCSTAL
VALHQAVLGL---RARE--ADMSIVGGCNLML---AADM-FKM--FSSLG-LV-GPD---
-GR-SYSFDSR---A-NGYGRGEGVGTVVIKRLSDALAA-G---DPIRAVIRDTYLNQDG
K----TE--T--ITSPSQAAQEALIRECYRRAG--------L---SP-QG-----TQYFE
----------AH-----GTGTPAGDPIEARAIAAVLGG--------------------G-
---------------------R-------------------------T------------
------EKLRIGS---VKTN-----------------IG----------------HTEA-
-ASGLAGLIKVVLALEKGQIPPS-VNFK---EPNPQL---KLDE---WGLKV-----A--
TELEPW-PATN--------G-E-----P-RRAS------VNN-----------F------
-----------------GYGGTNSHVILED---------AGR-W-A----------P---
Q-------P-------------L-I-----------------------------------
------------------------------------------------------------
------------------------------------------------------------
------------------------------------------------------------
---------KA---P-------------PS---T---------Q---------A------
E--------A------Q--S-DVLVFYGRD-EQACQRIVANTQEY-L--R----NR----
--------KLENPAMSA------GEIL-----------SLIKS-LAWTL-SMR-RSRF--
--------PWVSAHVATY-S-D-D----LDQ---------VIRS---L-----DA-----
----------P----Q--FK--------------------------------------P-
-----V-------R------IP----------SRAPRIGMVFTG--QGAQWYAMG--RRL
I---HVFP-IFRSTIYTAQHFLR-EF------GA--DWSLI--EE-L----------NR-
-D-------AE---------------------------T---------SRVN--TTALSI
PVCVAVQIALVRLL-RF-LGI----SPSAVTSHSSGEIAAAYTVGALT-LRQAMAAAYYR
SAMA-ADKTL-M------NASG-G--GP-------K-G-----AMVAVG----VGSEAA-
QEF------L------------DR--V--A--------STN---G----KAVVACINSPS
S-VTIAGDEAAVQQVEDLAK-G--D-------GVFARRLRV-D-TGYHSH----------
-------HMMPIAEPY-RQA-L-R-Q--ALSSNNQTSHNETDPATAGIPEGAPWAKQYLA
ALSAALEAEAQTLRDE--------G--P---IAFSSPVTGG-----RI-------T----
EL------------------S--QLAD-P--E-HWVGSLLQPVQFVDAFTDMV---L---
-GDM----D------E--------------------------------SG-TS-V-D---
VVLEVGPHTAL----------GGPIKEILA------E--A----E--F-EG---------
V-----D-V---AY------MGCLVRNE--------------------------------
-----------
>BGC0001404__CAP95405.1
IAII-------------------GMSAKFAGD-----------ATNTDN-----------
----LWRMLIEGR-------------------SGWS-P-FP-D-S-----R-FRSE-GVY
HP----NN----E--RLN----------------ST--------------HVK-GAHFLA
--EDVGLFDAAFFG--YSGE--TAASMDPQYRLQLESVYEALE-----------------
--N------------AGLPLTK-----------------IAGSNTSVFTGVF----VH--
-------------------DYRD-----GFLR---------DAD---------N-LPRL-
------------------MATGT-----GVP--MMANRVSHFFDLRGASMTIETACSSGM
VAVHQAVQSL---RTGE--ADMSIVGGANLTL---NPDM-FKA--LGSAG-FL-SAD---
-GK-SYAFDSR---A-SGYGRGEGVGTLVVKRLSDALAA-G---DPIRAVIRESMLNQDG
K----TE--T--ITSPSLEAQEALVRGCYQKAG--------L---DP-RE-----TQYFE
----------AH-----GTGTQAGDTIEAQGIATVFAS----------------------
--------------------------------------------------------R-Q-
------EPLLIGS---IKTN-----------------VG----------------HTEA-
-ASGLASIIKTALAMENGVIPPS-INFE---KPNPKI---SLDD---WNLKL-----V--
REVETW-PA----------G-P-----I-RRAS------INN-----------F------
-----------------GYGGSNAHIILED---------SAS-W-V----------K---
A-------I-------------G-G-Q--------N---GRTNGFADGHSNG--------
----------------------------------PNANG---------------------
------------------------------------------------------------
--------------------------------------------------HHST------
---------LD---P-------------HV---Q---------E---------S------
Q--------V------I--S-KVLVLSGKD-KQACEKMTANLADY-L--R----QT----
--------QSTN-----------SNPR-----------ELLDS-LIYTL-GQR-RSRF--
--------PWVVAHPIPV-T-E-G----YET---------VVQT---L-----QS-----
----------P----K--FK--------------------------------------P-
-----T-------R------T-----------SRRPRIGMVFTG--QGAQWNAMG--REL
I---EAYP-VFKASLQEAAGYLE-QF------GA--EWSLM--DE-L----------MR-
-D-------AE---------------------------K---------SRIN--EVGLST
PICVAVQISLVRLL-RA-WGI----VPVAVTSHSSGEIAAAYSAGAVS-YKTAMAFSYYR
AVLA-ADKSL-R-----------G--PV-------K-G-----GMIAVG----LGLEET-
ESY------L------------RR--L--S---------SE---G----QAAIACINSPS
S-ITVSGDLSAVVELEDLAN-A--D-------GVFARRLKV-D-TAWHSH----------
-------HMTPIANVY-CEA-L-E-N--TRAEKIDRD-----------------------
--------------AL--------T--T---VAFSSPVTGG-----RI-------T----
DA------------------Q--QIAR-P--E-HWVESLVQPVQFVAAFTDMV---L---
-GGS----G------S--------------------------------VG-SN-V-D---
VVVEVGPHTAL----------GGPIQEILG------L--P----E--F-KD---------
L-----N-I---PY------YGTLVRKL--------------------------------
-----------
>BGC0002190__KFH44396.1
IAII-------------------GMSSKFAGD-----------ATNTEK-----------
----LWRMLAEGK-------------------SGWT-P-FP-L-S-----R-FRSE-GVY
HP----NN----E--RLH----------------ST--------------HVK-GAHFLE
--EDVGLFDAAFFS--YSSE--TASSLDPQYRLQLESVYEALE-----------------
--N------------AGLPLPR-----------------IAGSNTSVFTGVF----VH--
-------------------DYRD-----GLLR---------DAD---------N-LPRL-
------------------MATGT-----GVP--MMANRISHFFDLRGASMTIETACSSGM
VATHQGIQSL---RTGE--ADMSIVGGANLTL---YPDM-FKA--LGSAG-FL-SAD---
-GK-SYAFDSR---A-SGYGRGEGVATLVLKRLKDALAD-G---DPIRAVIRESLLNQDG
K----TE--T--ITTPSLEAQEALIRGCYRKAG--------L---DP-RG-----TQYFE
----------AH-----GTGTQAGDTVEARAIGTVFKP----------------------
--------------------------------------------------------N-P-
------EPLLIGS---IKTN-----------------IG----------------HTEA-
-ASGLGSIIKTALAMEKGVIPPS-INFE---KPNPKL---SLEA---WNLKL-----V--
RNLQEW-PV----------A-P-----T-RRAS------INN-----------F------
-----------------GYGGSNAHIIMED---------SAS-W-V----------P---
V-------L-------------S-S----------GK--ALTNGHVNGHSKG-HL-NGQL
---------------------------------NGVING---------------------
------------------------------------------------------------
--------------------------------------------------GHAG------
---------TN---G-------------HA---Q---------R---------S------
H--------L------T--S-KVLVLSAKD-ELACQTMSSNLSDF-L--E----RN----
--------KPIL-----------SDAG-----------EFLQS-LAYTL-GER-RTRF--
--------PWIAAHPVPT-T-E-G----IDA---------VIQL---L-----RS-----
----------P----K--IK--------------------------------------P-
-----S-------R------G-----------SRRPRIGFVFTG--QGAQWYAMG--REL
I---GSYP-VYTDSLQEAEGYLR-EF------GA--DWSLV--QE-L----------LR-
-E-------PE---------------------------D---------TRVN--EVALST
PICVALQISLVRLL-RA-WGV----VPVAVTSHSSGEIAAAYAVGALS-YRDAMAYSYHR
AVLA-ADQSL-R-----------G--TE-------K-G-----GMIAVG----LGLEET-
ESY------L------------KR--L--K---------SG---G----KAVVACVNSPS
S-ITVAGDLSAVKELEELAN-A--D-------GVFARRLKV-D-AAWHSH----------
-------HMAPIANVY-IEA-L-E-R--AQTNEHVND-----------------------
--------------AL--------E--S---VAFSSPVTGG-----RV-------T----
NA------------------K--IIAR-P--E-HWAESLVQPVQFVDAFTDMV---L---
-GDS----G------L--------------------------------SA-SN-V-D---
VIVEIGPHTAL----------GGPIQQILG------L--P----E--F-KD---------
L-----Q-I---PY------YGCLVRKT--------------------------------
-----------
>sp|G0R6S8|SORA_HYPJQ
IAII-------------------GMSSKFAGD-----------ATNTDK-----------
----LWQMLAEGR-------------------SGWT-E-FP-A-S-----R-FRSE-GVY
HP----NN----E--RLN----------------TT--------------HVK-GAHFLQ
--EDVGLFDAAFFS--YSSE--TASSLDPQYRLQLESAYEALE-----------------
--N------------AGIPLTQ-----------------IAGSNTSVFTGVF----VH--
-------------------DYRD-----ALLR---------DAD---------N-LPRL-
------------------MATGT-----GVP--MMSNRISHFFDLRGASMTIETACSSGM
VATHQGIQSL---RTGE--ADMSIVGGANLTL---NPDM-FKA--LGSAG-FL-SAD---
-GK-SYAFDSR---A-SGYGRGEGVATIVMKRLSDALAA-G---DPIRAVIRSSLLNQDG
K----TE--T--ITTPSLEAQIDLIRQCYARAG--------L---DP-RD-----TQYFE
----------AH-----GTGTQAGDTVEARAIATVFSH--------------------N-
----------------------------------------------------------Q-
------DPLLIGS---IKTN-----------------IG----------------HTEA-
-ASGLASIIKTALALEKGVIPAS-INFE---KPNPKL---SLED---WHLKL-----V--
RQLQEW-PA----------A-S-----T-RRAS------INN-----------F------
-----------------GYGGANAHIILED---------GAS-W-T----------P---
S-------P---------------V-E--------GT-----------------------
------------------------------------------------------------
------------------------------------------------------------
------------------------------------------------------------
--------------S-------------SK---E---------P---------I------
D--------T------G--S-RVLVLSGKD-EQACRTMISNLAEY-L--Q----RV----
--------ASAE-----------DEPS-----------RLLDS-LAYTL-GQR-RTRF--
--------PWVAAHPVPV-T-E-G----IGA---------VVNT---L-----QS-----
----------P----K--FK--------------------------------------P-
-----Y-------R------S-----------SRRPRIGMVFTG--QGAQWWAMG--REL
R---DAYP-VYKASLDEADAYIR-QF------GA--DWSLV--EE-L----------SR-
-D-------AA---------------------------S---------SRIN--ESGLST
PICVAVQISLVRLL-ES-WGV----VPAAVTSHSSGEIAAAYTVGALS-YKDAMAYAYHR
AVLA-ADTSL-R-----------G--PV-------K-G-----GMLAIG----LGREDT-
EAY------L------------KR--L--T---------TG---G----KAMVACVNSPS
S-TTVSGDLSAVQELEELAN-A--D-------GVFARLLKV-E-TAWHSH----------
-------HMTAIANVY-VEA-L-D-N--IKRKNSRNE-----------------------
------------------------S--S---IAYSSPVTGG-----RV-------A----
NI------------------E--EVAR-P--E-HWVKSLVQPVQFVDAFTDMV---L---
-GNP----N---------------------------------------GS-AN-V-D---
VVVEVGPHTAL----------GGPIQQILA------L--P----A--F-KG---------
L-----Q-I---PY------YGCLVRKA--------------------------------
-----------
>colletotrichum_graminicola__gene___GLRG_09267
IAII-------------------GMSSKFSGD-----------ATDNEK-----------
----LWEMLAGGR-------------------SGWT-P-FP-S-S-----R-FRLQ-GIY
HP----NN----E--RLN----------------ST--------------HVK-GAHFLQ
--EDIGLFDAAFFG--YSSE--AAASLDPQYRLQLESVYEALE-----------------
--S------------AGLPIST-----------------IAGSNASVFTGVF----VH--
-------------------DYRD-----GLLR---------DAD---------N-LPRL-
------------------MATGT-----GVP--MMSNRVSHFFDLRGASMTIETACSSGM
VAMHQGIQSL---RTGE--ADMSIVGGANLTL---NPDM-FKA--LGSAG-FL-SGD---
-GK-SYALDSR---A-SGYGRGEGVATIIIKRLGDALAA-G---DPIRGVIRGSALNQDG
K----TE--T--ITTPSLEAQEALIRACYENAG--------L---SP-KD-----TQYFE
----------AH-----GTGTQAGDTIEARAIASVFSS----------------------
--------------------------------------------------------S-S-
------EPLLIGS---VKTN-----------------LG----------------HTEA-
-ASGLASIVKTVLALERGVIPPS-INFE---KPNPKI---PLED---WRLRL-----V--
RTLETW-PA----------A-A-----V-RRAS------INN-----------F------
-----------------GYGGANAHIIMEE---------STP-W-L----------P---
A-------L-------------G-G-E--------N---G--------HADG-RS-NESP
------------------------------------------------------------
------------------------------------------------------------
--------------------------------------------------QASC------
---------EN---T-------------TS---T---------E---------L------
N--------S------R--P-KVLVLSGKD-EQACQRMISNLGNF-L--E----LK----
--------GSTR-----------ENAE-----------AYLQS-LTYTL-GER-RTRF--
--------PWMAAYPVPTAA-N-N----FDA---------VVQT---L-----RS-----
----------P----K--FT--------------------------------------P-
-----K-------R------S-----------SRQPRIGMVFTG--QGAQWHAMG--REL
I---AAYP-VYKASLEEAEKYLT-RL------GA--DWSLT--EE-L----------MR-
-D-------AE---------------------------S---------TRIN--SVALST
PICVAVQISLVRLL-RS-WGV----VPVAVTSHSSGELAAAYAAGALS-YQKAMAFSYFR
ASLA-ADKSL-Q-----------A--PV-------K-G-----AMIAVG----LGLEDT-
QSY------L------------ER--L--T---------SG---G----KAVVACVNSPS
S-ITVAGDLSAVVELEDLAN-S--E-------GVFARRLKV-D-TAWHSH----------
-------HMARIASVY-AEA-L-E-G--IQPEEGACD-----------------------
------------KEPF--------G--P---ISFSSPVTGG-----RV-------A----
SA------------------E--AISR-P--K-HWVDSLVQPVQFVAALTDMV---L---
-GGG----D------G--------------------------------SS-SN-V-D---
VIVEVGPHTAL----------GGPIQQTLA------L--P----E--F-RD---------
V-----R-L---PY------YGCLVRKI--------------------------------
-----------
>BGC0002255__AMJ52080.1
IAII-------------------GLGCKFAGD-----------ARSPEE-----------
----LWKMLTAGR-------------------NGWS-E-IP-S-S-----R-FNSK-GFF
HP----DP----E--KLD----------------TVCSPPGPKKERKKDMHVK-GGHFLQ
--EDVAHFDASFFN--FSSE--LAAALDPQFRLQLESVYEALE-----------------
--N------------AGLPMTH-----------------VAGSNTSVFASLW----RH--
-------------------DYRD-----GMIR---------DDQ---------N-LPRS-
------------------FETGT-----GYA--FAANRISHFFDFRGASMTIDTACSSSA
VALHQAVQSL---RTGE--ASMSVVGGSNLAL---YPDS-FVG--LGSTG-FL-SAE---
-GR-SFSFDSR---A-SGFGRGEGVATIVIKRLKDALAA-G---DPVRAVIRETLLNQDG
K----TD--S--ITSPSQAAQVALMRDCYRNAG--------L---DP-LE-----TQYFE
----------AH-----GTGTKVGDPIETGAIASIFTP--------------------G-
---------------------R-------------------------P--------A-N-
------EPLRIGS---VKTN-----------------IG----------------HTEV-
-TSGLAGVIKVVLAMEKGVIPPS-VNFD---QLNPAV---HLES---ANIKL-----V--
REIEEW-PLGP--------N-G-----V-RRAS------VNN-----------F------
-----------------GAGGTNCHIIMES---------ADA-V-L----------P---
R-------N-------------K-------------------------------------
------------------------------------------------------------
------------------------------------------------------------
------------------------------------------------------------
--------------A-------------PQ---P---------S---------Q------
K--------Y------K--T-KVLVLSAKS-EQVCKTLISNLRQY-L--E----AK----
--------KEEGL----------ESEE-----------AFLEN-VMYTL-GQH-RTLF--
--------PWVAAHRVPF-S-R-G----IDQ---------VTKA---L-----ES-----
----------P----Q--FK--------------------------------------P-
-----V-------R------A-----------SRRPRIGMVFTG--QGAQWNAMG--REL
I---IAYP-PFKASLEEGETYLK-EL------GA--NWSLL--EE-L----------YR-
-D-------PE---------------------------T---------TKVN--DTSMSI
PICVALQISLVRLL-RA-WGI----TPTAVASHSSGEISAAYAVGALS-YKSAMAVAYYR
AVLA-AYETI-R---------N-S--TI-------K-G-----GMMAVG----AGIDEI-
EAY------L------------DR--V--T----------S---G----KVVAACINSPN
S-VTVAGDVSAVQEIEDMAK-A--D-------GVFARKLRV-D-TAYHSH----------
-------HMDPIAEPY-REA-L-I-N--HQIQSSEEG-----------------------
-------------DSL--------D--S---VAFSSAVTGA-----RV-------Y----
DV------------------E--ELAQ-P--D-HWIESLTQPVRFVDAVSDMV---L---
-GDF----D------P--------------------------------SG-TS-V-D---
VIIEVGPHSAL----------GGPVKEILG------L--P----E--F-NG---------
I-----Q-I---PY------YSCLLRKT--------------------------------
-----------
>BGC0002206__OPB37944.1
IAII-------------------GMSCKFSGG-----------VTDPET-----------
----LWDLLASGR-------------------TGWS-E-IP-E-E-----R-FNLK-GVY
HP----NN----E--RIA----------------TS--------------HVK-GAHFIQ
--EDVTSFDAAFFN--YSGE--TAQALDPQFRLQLESTFEALE-----------------
--N------------AGLTMDQ-----------------VAGSQTSVFAGVF----TH--
-------------------DYHE-----ALVR---------DED---------R-LPRF-
------------------MLVGT-----WNP--MSSNRISHFFDFRGASMTLETGCSTTL
VALHQAVQSL---RNRE--ADMSVVTGVNLIL---GPDQ-FKA--IGSLG-ML-SPD---
-GK-SYAFDKR---A-NGYGRGEGVATILIKRLSDALAA-N---DPIRAVIRETALNQDG
K----TE--T--ITTPSGAAQETLMRECYQRAG--------L---DP-RG-----TQYFE
----------AH-----GTGTQAGDPIEARAMAGVFCGV----------------GEDG-
NGG------------------R-------------------------D--------E-A-
------HYLRIGS---VKTN-----------------VG----------------HTEA-
-ASGLAAVIKGVLCLERGLIPPS-VNYE---TPNPKL---KLDE---WRLKV-----V--
TAMEPW-PESL-I------G-G-----P-KRLS------VNN-----------F------
-----------------GYGGSNAHVIMES---------AEP-W-T----------S---
T-------P-------------T-L-PLSA----NG---SL-NG--NGHVNG-NG-----
-------------------------------YTNGNGNG--ISNG---------------
------------------------------------------------------------
-------HVNGNGNA--------------------------------ITKGHLN------
---------GN---G-------------HVNG-T---------H---------K------
P--------A------S--S-KVLVLSARD-ERGSQRMVEDLKAY-L--E----KH----
--------KSLDF----------EAAG-----------TLLSD-LSYTL-AER-RTLF--
--------PWVAAHQVRLDT-D-NDSHPLDA---------VIEA---F-----DS-----
----------P----R--FK--------------------------------------P-
-----G-------K------TP----------TSQPRIGMVFTG--QGAQWNAMG--REL
L---EEYP-VYRQSIEEAEAHLK-DL------GA--TWSLL--EE-L----------QR-
-D-------PK---------------------------T---------TKVH--ATSISI
PVCVAVQIALVRLL-KS-WGI----KPAAVTSHSSGEISAAYAVGALT-HRQAMATAYYR
AILA-AEESA-R---------VSG--PQ-------K-G-----GMAAVG----LGADEA-
QEY------L------------DR--V--A---------DV---G----KVVIACVNSPQ
S-VTVSGDHDAVAAVEALCK-D--E-------GVFARKLKV-E-QAYHSH----------
-------HMDPLADAY-HEL-L-R-K--EMARTATKTLEAETEELE--------------
-------------DGE--------L--K---VIFSSAVTGG-----RI-------T----
DA------------------K--EIAD-P--D-HWVGSLVQPVLFVDAFTDMV---L---
-GDT----E------D------------------------A-------SG-RN-I-D---
VVLEVGPHTAL----------GGPIREIMS------L--V----E--F-DG---------
I-----E-L---PY------WGALVRNE--------------------------------
-----------
>sp|Q5BBP5|PKHB_EMENI
IAII-------------------GMSCKFSGG-----------ASNPDK-----------
----LWDLMASGK-------------------TGWS-E-IP-E-E-----R-FNLK-GVY
HA----NH----E--RTS----------------TT--------------HVK-GGHFLD
--EDVAVFDAAFFN--YSAE--MAQVVDPQFRLQLESAYEALE-----------------
--N------------AGLPLSR-----------------VLGSQTSVFAGVF----AH--
-------------------DYQE-----GIIR---------DED---------R-LPRF-
------------------NVVGT-----WSP--MSSNRISHFFDFRGASMTLETGCSTTL
VALHQAVQTL---RNRE--ADMSVVTGANVML---NPDT-FKA--IGSLG-ML-SPD---
-GR-SYSFDSR---A-NGYGRGEGVATIIIKRLSDALAA-N---DPIRAVIRETAVNQDG
K----TD--T--ITTPSGAAQVDLMRECYSRAG--------L---DP-RG-----TQYFE
----------AH-----GTGTPTGDPIEAQAMATIFSE--------------------G-
---------------------RD------------------------D--------K-N-
------HYLRIGS---VKTN-----------------VG----------------HTEA-
-VSGLAAVIKGVLCLEKGLIPPT-VNYE---MPNPKL---KLNE---WRLKV-----V--
RTIEHW-PDSL-I------D-G-----P-CRMS------INN-----------F------
-----------------GYGGTNAHVILES---------ADP-W-T----------L---
T-------P-------------D-L-D--------F---E--------LVNG-KG-----
------------------------------------------------------------
------------------------------------------------------------
----------------------------------------------------LK------
---------GN---G-------------DA---S---------D---------D------
V--------S------D--A-KVLILSARD-ERGCQQMVSDLKGY-L--E----KH----
--------KPLDR----------KASK-----------QLLQN-LSYTL-CER-RTLF--
--------QWVATHQVRLDS-G-A----LDS---------VIQG---L-----DS-----
----------P----C--FK--------------------------------------P-
-----TR------R------A-----------SESPRIGMVFTG--Q-------------
---------VFRRSIEEAETYLN-AL------GA--DWSLL--EE-L----------QR-
-D-------KK---------------------------T---------TKVH--ETKISI
PICVALQIALVRLL-ES-WGI----TASGVASHSSGEISAAFAVGALT-HHQAIAIAYFR
AIIV-ADGTQ-R---------APG--SA-------K-G-----AMAAIG----LGVGTV-
QPY------L------------DR--L--T----------E---G----KAVVACVNSPQ
S-VTISGDEDAIDEITDLCK-Q--D-------GVFARRLKV-Q-QAYHSH----------
-------HMDPFADTY-RER-L-R-I--EMDRSVVKGDK---------------------
--------------QK--------L--K---AVFSSAVTGG-----RI-------T----
DI------------------K--EIAS-P--D-HWVGSLIRPVEFVDALTELV---L---
-GDP----D------D------------------------P-------TG-RS-V-D---
VLLEVGPHTAL----------GGPIREILS------L--S----E--F-GG---------
I-----E-L---PY------WGCLVRDE--------------------------------
-----------
>aspergillus_udagawae_gca_001078395__gene___AUD_0731
IAII-------------------GMSCKFSGG-----------ASNPDK-----------
----LWDLMASGK-------------------TGWS-E-IP-E-D-----R-YSLK-GVY
HA----NH----E--RTS----------------TT--------------HVK-GGHFLD
--EDVAAFDAAFFN--YSAE--MAQVVDPQFRLQLESAYEALE-----------------
--N------------AGLPLSR-----------------VMGSRTSVFAGVF----AH--
-------------------DYQE-----GIIR---------DED---------R-LPRF-
------------------NVVGT-----WSP--MSSNRISHFFDFRGASMTLETGCSTTL
VALHQAVQTL---RNRE--ANMSMVTGANVML---NPDT-FKV--IGSLG-ML-SPD---
-GR-SYSFDSR---A-NGYGRGEGVATIIIKRLSDALAA-N---DPIRAVIRETALNQDG
K----TD--T--ITTPSAAAQVDLMRECYNRAG--------L---DP-RG-----TQYFE
----------AH-----GTGTPTGDPIEAQAIATIFSG--------------------G-
QG-------------------RG------------------------D--------K-D-
------HYLRIGS---VKTN-----------------VG----------------HTEA-
-VSGLAAVIKGVLCLEKGLIPPT-VNYE---TPNPKL---KLDE---WRLKV-----V--
RTIEQW-PNSL-I------D-G-----P-RRMS------INN-----------F------
-----------------GYGGANAHVILEN---------ADP-W-T----------L---
T-------S-------------G-L-D--------F---E--------HVNG-NG-----
------------------------------------------------------------
------------------------------------------------------------
----------------------------------------------------LK------
---------CN---G-------------EA---S---------E---------D------
V--------S------D--A-QVLILSAQD-ERGCQQMVSDLKDY-L--E----KH----
--------KSLDH----------KASE-----------QLLLN-LSYTL-GER-RTLF--
--------QWVAAHQVRLDN-G-T----LDS---------AIQA---L-----ES-----
----------P----R--FK--------------------------------------P-
-----TR------R------A-----------SESPRIGMIFTG--QGAQWYAMG--REL
L---ALYP-VFRRSIEEAETYLN-AL------GA--DWSLL--EE-L----------QR-
-D-------KK---------------------------T---------SRVH--DTKISI
PICVALQIALVCLL-ES-WGI----TASGVASHSSGEISAAFAVGALT-HRQAIATAYFR
AILV-ADETQ-R---------APG--SA-------K-G-----AMAAVG----LGVDAV-
QPY------L------------DR--L--T----------K---G----KAVVACVNSPQ
S-VTISGDEDAVGEIIDLCK-Q--D-------DVFARRLKV-Q-QAYHSH----------
-------HMEPFADAY-RER-L-R-T--EMARSVVKGDT---------------------
--------------QE--------L--K---AVFSSAVTGG-----RI-------T----
DI------------------K--EIAS-P--D-HWVGSLVQPVEFVDALTEMV---L---
-GDP----D------D------------------------P-------TG-RS-V-D---
VLLEVGPHTAL----------GGPIREILS------L--P----E--F-EG---------
I-----E-L---PY------WGCLVRDE--------------------------------
-----------
>penicillium_italicum_gca_000769765__gene___PITC_005350
IAII-------------------GMSCKFSGG-----------ASNPDK-----------
----LWDLMASGK-------------------TGWS-E-IP-E-D-----R-YSLK-GVY
HA----NH----E--RTS----------------TT--------------HVK-GGHFLD
--EDVAAFDAAFFN--YSAE--MAQVVDPQFRLQLESAYEALE-----------------
--N------------AGLPLSQ-----------------VMGSQTSVFAGVF----AH--
-------------------DYQE-----GIIR---------DED---------R-LPRF-
------------------NVVGT-----WSP--MSSNRISHFFDFRGASMTLETGCSTTL
VALHQAVQTL---RNRE--ANMSMVTGANVML---NPDT-FKA--IGSLG-ML-SPD---
-GR-SYSFDSR---A-NGYGRGEGVATIIIKRLSDALAA-N---DPIRAVIRETALNQDG
K----TD--T--ITTPSGAAQVDLMRECYNRAG--------L---DP-RG-----TQYFE
----------AH-----GTGTPTGDPIEAQAMATIFGE--------------------G-
QG-------------------RD------------------------D--------K-D-
------HYLRIGS---VKTN-----------------VG----------------HTEA-
-VSGLAAMIKGVLCLEKGLIPPT-VNYE---TPNPKL---KLDE---WRLKV-----V--
RTMEQW-PDSL-I------D-G-----P-RRMS------INN-----------F------
-----------------GYGGANAHVILEN---------ADP-W-T----------L---
T-------S-------------G-L-D--------F---E--------HVNI-NV-----
------------------------------------------------------------
------------------------------------------------------------
----------------------------------------------------LK------
---------GN---G-------------ET---L---------D---------D------
V--------S------D--A-KVLILSARD-ERGCQQMVSDLKDY-L--E----KH----
--------KSLDY----------KASE-----------QLLQN-LSYTL-GER-RTLF--
--------QWVAAHQVRLDD-G-T----LDS---------AIQA---L-----ES-----
----------P----R--FK--------------------------------------P-
-----TR------R------A-----------SESPRIGMIFTG--QGAQWYAMG--REL
L---TLYP-VFRRSIEEAETYLN-AL------GA--DWSLL--EE-L----------QR-
-D-------KK---------------------------T---------SKVH--DTKISI
PVCVALQIALVRLL-ES-WGI----TASGVASHSSGEISAAFTVGALT-HRQAIATAYFR
AILA-ADETQ-R---------APG--SA-------K-G-----AMAAVG----LGVDAV-
QPY------L------------DR--V--T----------S---G----KAVVACVNSPQ
S-VTISGDEDAVDEITDLCK-Q--D-------DVFARRLKV-Q-QAYHSH----------
-------HMNPFANAY-RER-L-R-I--EMSRSVVKGDT---------------------
--------------KE--------L--K---AVFSSAVTGG-----RI-------T----
DI------------------K--EIAS-P--D-HWVGSLVQPVEFVDALTELV---L---
-GDP----D------D------------------------P-------TG-RS-V-D---
VLLEVGPHTAL----------GGPIREILS------L--P----E--F-EG---------
I-----E-L---PY------WGCLVRDE--------------------------------
-----------
>penicillium_nordicum_gca_001278595__gene___ACN38_g6091
IAII-------------------GMSCKFSGG-----------ASNPDK-----------
----LWDLMESGK-------------------TGWS-E-IP-E-D-----R-YNLK-GVY
HA----NH----E--RTS----------------TT--------------HVK-GGHFLE
--EDIAAFDAAFFS--YSAE--MAQVVDPQFRLQLESAYEALE-----------------
--N------------AGLPLSQ-----------------VMGSQTSVFAGVF----AH--
-------------------DYQE-----GIIR---------DED---------R-LPRF-
------------------NVVGT-----WSP--MSSNRISHFFDFRGASMTLETGCSTTL
VALHQAVQTL---RNRE--ANMSMVTGANVML---NPDT-FKA--IGSLG-ML-SPD---
-GR-SYSFDSR---A-NGYGRGEGVATIIIKRLSDALAA-N---DPIRAVIRETALNQDG
K----TD--T--ITTPSGAAQVDLMRECYNRAG--------L---DP-RG-----TQYFE
----------AH-----GTGTPTGDPIEAQAMATIFSE--------------------G-
QG-------------------RD------------------------D--------K-D-
------HYLRIGS---VKTN-----------------VG----------------HTEA-
-VSGLAAIIKGVLCLEKGLIPPT-VNYE---TPNPKL---KLDE---WRLRV-----V--
RTMEQW-PDSL-I------D-G-----P-RRMS------VNN-----------F------
-----------------GYGGANAHVILEN---------ADP-W-T----------L---
T-------S-------------G-L-D--------V---E--------LING-NG-----
------------------------------------------------------------
------------------------------------------------------------
----------------------------------------------------LK------
---------KN---G-------------DV---S---------D---------D------
V--------S------D--A-KVLILSARD-ERGCQQMVSGLKDY-L--E----KH----
--------KSLDH----------KESE-----------QLLQN-LSYTL-GER-RTFF--
--------QWVAAHQVRLDN-G-T----LDS---------AIQA---L-----ES-----
----------P----R--FK--------------------------------------P-
-----TR------R------A-----------SESPRIGMIFTG--QGAQWYAMG--REL
L---TLYP-VFRRSIEDAETYLD-AL------GA--DWSLL--EE-L----------QR-
-D-------KK---------------------------T---------SKVH--DTKISI
PICVALQIALVRLL-ES-WGV----TASGVASHSSGEISAAFAVGALT-HRQAIATAYFR
AILV-ADETQ-R---------APG--SA-------K-G-----AMAAVG----LGVDAA-
QPY------L------------ER--L--T----------K---G----KAVVACVNSPQ
S-VTISGDEDAVDEITDLCK-Q--N-------DVFARRLKV-Q-QAYHSH----------
-------HMNPFADAY-RER-L-R-I--EMARSVVKGDK---------------------
--------------KE--------L--R---AVFSSAVTGG-----RI-------T----
DI------------------K--EIAS-P--D-HWVGSLVQPVEFVDALTELV---L---
-GDP----D------D------------------------P-------TG-RS-V-D---
VLLEVGPHTAL----------GGPIREILS------L--P----E--F-EG---------
I-----E-L---PY------WGCLVRDE--------------------------------
-----------
>penicillium_thymicola_daomc_180753__gene_7312
IAII-------------------GMSCKFSGG-----------ASNPDK-----------
----LWDLMESGK-------------------TGWS-E-IP-E-D-----R-YNLK-GVY
HA----NH----E--RTS----------------TT--------------HVK-GGHFLE
--EDVAAFDAAFFN--YSAE--MAQVVDPQFRLQLESAYEALE-----------------
--N------------AGLPLSQ-----------------VMGSQTSVFAGVF----AH--
-------------------DYQE-----GIIR---------DED---------R-LPRF-
------------------NVVGT-----WSP--MSSNRISHFFDFRGASMTLETGCSTTL
VALHQAVQTL---RNRE--ANMSMVTGANVML---NPDT-FKA--IGSLG-ML-SPD---
-GR-SYSFDSR---A-NGYGRGEGVATIIIKRLSDALAA-N---DPIRAVIRETALNQDG
K----TD--T--ITTPSGAAQVDLMRECYNRAG--------L---DP-RG-----TQYFE
----------AH-----GTGTPTGDPIEAQAMATIFSG--------------------G-
QG-------------------RD------------------------D--------K-D-
------HYLRIGS---VKTN-----------------VG----------------HTEA-
-VSGLAAIIKGVLCLEKGLIPPT-VNYE---TPNPKL---KLDE---WRLKV-----V--
RTIEQW-PDSL-I------D-G-----P-RRMS------VNN-----------F------
-----------------GYGGANAHVILEN---------ADP-W-T----------L---
T-------S-------------G-L-D--------A---E--------LING-NG-----
------------------------------------------------------------
------------------------------------------------------------
----------------------------------------------------LK------
---------EN---G-------------DA---S---------D---------D------
V--------S------D--A-KVLILSARD-ERGCQQMVSDLKDY-L--E----RN----
--------KSLDH----------KASE-----------QLLQN-LSYTL-GER-RTFF--
--------QWVAAHQVRLDN-G-T----LDS---------AIQA---L-----ES-----
----------P----R--FK--------------------------------------P-
-----TR------R------A-----------SESPRIGMIFTG--QGAQWYAMG--REL
L---TLYP-VFRRSIEDAETYLN-SL------GA--DWSLL--EE-L----------QR-
-D-------KT---------------------------T---------SKVH--DTKISI
PICVALQIALVRLL-ES-WGI----TASGVASHSSGEISAAFAVGALT-HRQAIATAYFR
AILV-SDETQ-R---------APG--SA-------K-G-----AMAAVG----LGVDAV-
QPY------L------------ER--L--T----------K---G----KAVVACVNSPQ
S-VTISGDEDAVDEITDLCK-Q--N-------DVFSRRLKV-Q-QAYHSH----------
-------HMNPFADAY-RER-L-R-I--EMARSIVKGD----------------------
--------------KE--------L--K---TVFSSAVTGG-----RI-------T----
DI------------------K--EIAS-P--D-HWVGSLVQPVEFVDALTELV---L---
-GDP----D------D------------------------P-------TG-RS-V-D---
VLLEVGPHTAL----------GGPIREILS------L--P----E--F-EG---------
I-----D-L---PY------WGCLVRDE--------------------------------
-----------
>penicillium_coprophilum_gca_002072405__gene___PENCOP_c005G06101
IAII-------------------GMSCKFSGG-----------ASNPDK-----------
----FWDLMAAGR-------------------DGWS-E-IP-E-D-----R-YNLK-GVY
HA----NH----E--RTS----------------TT--------------HVK-GGHFLD
--EDVAAFDAAFFN--YSAE--MAQVVDPQFRLQLESAYEALE-----------------
--N------------AGLSMSQ-----------------VMGSQTSVFAGVF----AH--
-------------------DYQE-----GIIR---------DED---------R-LPRF-
------------------NVVGT-----WSP--MSSNRISHFFDFRGASMTLETGCSTTL
VAIHQAVQTL---RNRE--ADMSMVTGANVML---NPDT-FKA--IGSLG-ML-SPD---
-GR-SYSFDSR---A-NGYGRGEGVATIIIKRLSDALAA-N---DPIRAVIRETALNQDG
K----TD--T--ITTPSGAAQVDLMRECYSRAG--------L---DP-RG-----TQYFE
----------AH-----GTGTPTGDPIEAQAIATIFSE--------------------G-
QG-------------------RD------------------------D--------K-D-
------HYLRIGS---VKTN-----------------VG----------------HTEA-
-VSGLAAIIKGVLCLEKGLIPPT-VNFE---TPNPKL---KLDE---WRLKV-----V--
RATEQW-PDSL-I------D-G-----P-RRMS------VNN-----------F------
-----------------GYGGANAHVILEN---------ADP-W-T----------L---
T-------S-------------G-L-D--------F---E--------LVNG-HG-----
------------------------------------------------------------
------------------------------------------------------------
----------------------------------------------------LK------
---------SN---G-------------TA---S---------E---------D------
V--------S------D--A-KMLILSARD-ERGCQQMVSDLKNY-L--E----QH----
--------KSLDH----------KASE-----------QLLQN-LSYTL-GER-RTIF--
--------QWVAAHQVRLDN-G-T----LDS---------VIQA---L-----ES-----
----------P----R--FK--------------------------------------P-
-----TR------R------N-----------SESPRIGMIFTG--QGAQWYAMG--REL
L---TLYP-VFRQSIEEAETYLN-AL------GA--DWSLL--EE-L----------QR-
-D-------KK---------------------------T---------SKVH--DTKISI
PICVALQIALVRLL-ES-WGI----TPSGVASHSSGEISAAFATGALT-HRQAIATAYFR
AILV-ADETQ-R---------APG--SA-------K-G-----AMAAVG----LGVDAV-
KPY------L------------DR--L--T----------K---G----RAVVACVNSPQ
S-VTISGDEDAVDEITDFCK-Q--D-------DVFARRLKV-Q-QAYHSH----------
-------HMDPFADAY-RER-L-R-I--EMARSVVKGDK---------------------
--------------QE--------L--K---AVFSSAVTGG-----RI-------T----
DI------------------K--EIAS-P--D-HWVGSLVQPVEFVDSLTELV---L---
-GDP----D------D------------------------P-------TG-RS-V-D---
VLLEVGPHTAL----------GGPIREILS------L--P----E--F-EG---------
I-----E-L---PY------WGCLVRDE--------------------------------
-----------
>aspergillus_sclerotiicarbonarius_cbs_121057_gca_003184635__gene___BO78DRAFT_454181
IAVI-------------------GMSCKFSGG-----------ASSPDK-----------
----LWDLMASGK-------------------TGWS-E-IP-E-D-----R-YNLQ-GVY
HS----NN----E--RTS----------------TT--------------HVK-GGHFLD
--DDVAAFDAAFFN--YSAE--MAQAVDPQFRLQLESTYEALE-----------------
--N------------AGLPLSQ-----------------VMGSQTSVFAGVF----TH--
-------------------DYQE-----GIIR---------DED---------R-LPRF-
------------------NVVGT-----WSP--MSSNRISHFFDFRGASMTLETGCSTTL
VALHQAVHTL---RNRE--ADMSVVTGANVML---NPDT-FKA--IGSLG-ML-SPD---
-GR-SYAFDSR---A-NGYGRGEGVATIVIKRLSDALAA-N---DPIRAVIRETALNQDG
K----TD--T--ITTPSGTAQVDLMRECYRRAG--------L---DP-RG-----TQYFE
----------AH-----GTGTPAGDPIEAGAMAAIFGG--------------------G-
EG-------------------RD------------------------N--------K-E-
------HYLRIGS---VKTN-----------------VG----------------HTEA-
-ASGLAAMVKGVLCLEKGLIPPT-VNYE---TPNAKL---KLDE---WRLKV-----V--
RSMEQW-PDSL-VE-----D-S-----P-PRMS------INN-----------F------
-----------------GYGGANAHVILES---------ADP-W-T----------L---
T-------S-------------G-L-D--------L---A--------PVN---------
------------------------------------------------------------
------------------------------------------------------------
------------------------------------------------------------
---------GS---H-------------PA---N---------D---------T------
T--------D------D--T-KVLILSARD-ERGCQQMVSDLKAY-L--E----KH----
--------RSLGP----------EASA-----------QLLQN-LSYTL-GER-RTLF--
--------QWVAAHQVRLEQDG-T----LDA---------AIEA---L-----DS-----
----------P----R--FQ--------------------------------------P-
-----AR------R------A-----------SGRPRIGMIFTG--QGAQWYAMG--REL
L---TSYP-VFRQSIEEAEAYLH-AL------GA--NWSLL--EE-L----------QR-
-D-------AK---------------------------T---------TRVH--ATEISI
PVCVALQIALVRLL-EA-WGI----TPAAVASHSSGEIAAAFAVGALT-HRQAIATAYYR
AILV-ADETQ-R---------PPG--LA-------K-G-----AMAAVG----LGVEAV-
QPY------L------------DR--L--T--------PEN---G----KAVVACVNSPQ
S-VTISGDSDAVQEIEDLCK-Q--D-------GVFARRLKV-Q-QAYHSH----------
-------HMDPFADAY-RER-L-R-A--EMARGVMQSGKQHAQAPK--------------
--------------PA--------L--K---AAFSSAVTGG-----RI-------A----
DI------------------K--DIAS-P--D-HWVGSLVQPVEFVDAFTELV---L---
-GDP----D------D------------------------P-------TG-RS-V-D---
VLLEVGPHTAL----------GGPIREILS------L--P----E--F-EG---------
L-----E-L---PY------WGCLVRNE--------------------------------
-----------
>Xylaria_longipes__gene-CHU98_g8764
IAII-------------------GMSCKFSGG-----------ASDPDK-----------
----LWDLMASGK-------------------TGWS-E-IP-A-D-----R-YDLR-GVY
HQ----NH----E--RNS----------------TT--------------HVK-GGHFLD
--EDVAAFDAAFFN--YSAE--MAQVIDPQFRLQLESTYEALE-----------------
--S------------AGLPLSQ-----------------VAGSQTSVFAGVF----TH--
-------------------DYQE-----GIIR---------DED---------X-LPRF-
------------------NVVGT-----WSP--MSSNRISHFFDLRGASMTLETGCSTTL
VALHQAIQTL---RNRE--ADMSIVTGANVML---NPDT-FKA--IGSLG-ML-SPD---
-GR-SYAFDAR---A-NGYGRGEGVAAVVIKRLSDALAA-N---DPIRAVIRETALNQDG
K----TD--T--ITTPSGAAQVELMRECYRRAG--------L---DP-RG-----TQYFE
----------AH-----GTGTQAGDPIEAGAMAAIFSG--------------------G-
EG-------------------RD------------------------N--------E-A-
------HFLRIGS---VKTN-----------------VG----------------HTEA-
-ASGLAAIVKGVLCLEKGLIPPS-VNYE---TPNPKL---KLEE---WRLKV-----A--
TAMEPW-PDSL-V------A-G-----P-RRLS------VNN-----------F------
-----------------GYGGSNAHVILES---------ADP-W-T----------S---
T-------P-------------G-L-D--------V---V--------TTNG-NG-NHSK
-----------------------------KGDGHINGNG---------------------
------------------------------------------------------------
---------------------------------------------------YTN------
---------GN---N-------------HT---N---------D---------T------
T--------D------N--T-KVLILSARD-ERGCRQAVSDLKAY-L--E----KH----
--------RSLGY----------EASE-----------QLLRH-LSYTL-GER-RTLF--
--------QWVAAHQVRLEKGG-T----LDA---------AIQL---L-----DS-----
----------P----R--FK--------------------------------------P-
-----GR------R------P-----------SNRPRIGMVFTG--QGAQWYAMG--REL
L---ASYP-VFRRSIEAAEAHLR-AL------GA--DWSLL--EE-L----------QR-
-D-------AK---------------------------A---------TRVH--ATAISI
PVCVALQIALVSLL-EA-WGI----TPTAVTSHSSGEIAAAFAIGALT-HRQAMATAYYR
AVLA-ADETQ-R---------PSG--AA-------K-G-----SMAAVG----LGAEEV-
QSY------L------------DR--L--T--------EGS---G----KAVIACVNSPQ
S-VTISGDAPAVQELEDLCK-Q--D-------GVFARRLKV-Q-QAYHSH----------
-------HMDPFAEIY-RER-L-R-N--EMARDVVHHGKRHLQEVE--------------
--------------KE--------S--T---VIFSSAVTGR-----RV-------T----
DI------------------K--QIAS-P--D-HWVGSLVQPVQFVDAFIDMV---L---
-GDL----D------D------------------------P-------TG-RS-V-D---
VLLEVGPHTAL----------GGPMREILS------L--P----E--F-EG---------
I-----E-L---PY------WGTLVRDE--------------------------------
-----------
>BGC0000039__BAC20566.1
IAIV-------------------GMGCRFAGD-----------ATSPQK-----------
----LWEMVERGG-------------------SAWS-K-VP-S-S-----R-FNVR-GVY
HP----NG----E--RVG----------------ST--------------HVK-GGHFID
--EDPALFDAAFFN--MTTE--VASCMDPQYRLMLEVVYESLE-----------------
--S------------AGITIDG-----------------MAGSNTSVFGGVM----YH--
-------------------DYQD-----SLNR---------DPE---------T-VPRY-
------------------FITGN-----SGT--MLSNRISHFYDLRGPSVTVDTACSTTL
TALHLACQSL---RTGE--SDTAIVIGANLLL---NPDV-FVT--MSNLG-FL-SPD---
-GI-SYSFDPR---A-NGYGRGEGIAALVIKALPNALRD-Q---DPIRAVIRETALNQDG
K----TP--A--ITAPSDVAQKSLIQECYDKAG--------L---DM-SL-----TSYVE
----------AH-----GTGTPTGDPLEISAISAAF------------------------
--------------------------------------------------------K-G-
------HPLHLGS---VKAN-----------------IG----------------HTEA-
-ASGLASIIKVALALEKGLIPPN-ARFL---QKNSKL---MLDQ---KNIKI-----P--
MSAQDW-PVK---------D-G-----T-RRAS------VNN-----------F------
-----------------GFGGSNAHVILES---------YDR-A-S----------L---
A-----------------------LPE---------------------------------
--------------------------------DQVHVNG---------------------
------------------------------------------------------------
----------------------------------------------------NS------
---------EH---G-------------RV---E---------D---------G------
S--------K------Q--S-RIYVVRAKD-EQACRRTIASLRDY-I--K----SV----
--------ADI-------------DGE-----------PFLAS-LAYTL-GSR-RSIL--
--------PWTSVYV----A-D-S----LGG---------LVSA---L-----SD-----
----------E----S--NQ--------------------------------------P-
-----K-------R------A-----------NEKVRLGFVFTG--QGAQWHAMG--REL
V---NTFP-VFKQAILECDGYIK-QL------GA--SWNFM--EE-L----------HR-
-D-------EL---------------------------T---------TRVN--DAEYSL
PLSTAIQIALVRLL-WS-WGI----RPTGITSHSSGEAAAAYAAGALS-ARSAIGITYIR
GVLT-TKPKP-A-----------L--AA-------K-G-----GMMAVG----LGRSET-
NVY------I------------SR--L--N--------QED---G----CVVVGCINSQC
S-VTVSGDLGAIEKLEKLLH-A--D-------GIFTRKLKV-T-EAFHSS----------
-------HMRPMADAF-GAS-L-R-D--LFNSDNNNDNP---------------------
-----------NADTS--------K--G---VLYSSPKTGS-----RM-------T----
DL------------------K--LLLD-P--T-HWMDSMLQPVEFESSLREMC---F---
-DPN----T---------------------------------------KE-KA-V-D---
VIIEIGPHGAL----------GGPINQVMQ------D--L----G--L-KG---------
T-----D-I---NY------LSCLSRGR--------------------------------
-----------
>BGC0000088__AAD34559.1
IAMV-------------------GMGCRFGGG-----------ATDPQK-----------
----LWKLLEEGG-------------------SAWS-K-IP-P-S-----R-FNVG-GVY
HP----NG----Q--RVG----------------SM--------------HVR-GGHFLD
--EDPALFDASFFN--MSTE--VASCMDPQYRLILEVVYEALE-----------------
--A------------AGIPLEQ-----------------VSGSKTGVFAGTM----YH--
-------------------DYQG-----SFQR---------QPE---------A-LPRY-
------------------FITGN-----AGT--MLANRVSHFYDLRGPSVSIDTACSTTL
TALHLAIQSL---RAGE--SDMAIVAGANLLL---NPDV-FTT--MSNLG-FL-SSD---
-GI-SYSFDSR---A-DGYGRGEGVAAIVLKTLPDAVRD-G---DPIRLIVRETAINQDG
R----TP--A--ISTPSGEAQECLIQDCYQKAQ--------L---DP-KQ-----TSYVE
----------AH-----GTGTRAGDPLELAVISAAF------------------------
--------------------------------------------------------P-G-
------QQIQVGS---VKAN-----------------IG----------------HTEA-
-VSGLASLIKVALAVEKGVIPPN-ARFL---QPSKKL----LKD---THIQI-----P--
LCSQSWIPT----------D-G-----V-RRAS------INN-----------F------
-----------------GFGGANAHAIVEQ---------YGP-F-A----------E---
T-------S---------------ICP---------------------------------
------------------------------------PNG---------------------
------------------------------------------------------------
----------------------------------------------------YS------
---------GN---Y-------------DG---N---------L---------G------
T--------D------Q--A-HIYVLSAKD-ENSCMRMVSRLCDY-A--T----HA----
--------RPA-------------DDL-----------QLLAN-IAYTL-GSR-RSNF--
--------RWKAVCT----A-H-S----LTG---------LAQN---L-----AG-----
----------E----G--MR--------------------------------------P-
-----S-------K------S-----------ADQVRLGWVFTG--QGAQWFAMG--REL
I---EMYP-VFKEALLECDGYIK-EM------GS--TWSII--EE-L----------SR-
-P-------ET---------------------------E---------SRVD--QAEFSL
PLSTALQIALVRLL-WS-WNI----QPVAVTSHSSGEAAAAYAIGALT-ARSAIGISYIR
GALT-ARDRL-A-----------S--VH-------K-G-----GMLAVG----LSRSEV-
GIY------I------------RQ--V--PL-------QSE---E----CLVVGCVNSPS
S-VTVSGDLSAIAKLEELLH-A--D-------RIFARRLKV-T-QAFHSS----------
-------HMNSMTDAF-RAG-L-T-E--LFGADPSDA-----------------------
------------ANAS--------K--D---VIYASPRTGA-----RL-------H----
DM------------------N--RLRD-P--I-HWVECMLHPVEFESAFRRMC---L---
-DEN----D---------------------------------------HM-PK-V-D---
RVIEIGPHGAL----------GGPIKQIMQ------L--P----E--L-AT---------
C-----D-I---PY------LSCLSRGK--------------------------------
-----------
>sp|Q0C8L6|LOVF_ASPTN
IAVV-------------------GMGCRFGGG-----------ATDPQK-----------
----LWKLLEEGG-------------------SAWS-K-IP-P-S-----R-FNVG-GVY
HP----NG----Q--RVG------------------------------------------
------------------------SCMDPQYRLILEVVYEALEAGMYYIPWFHTWVLTLH
GSA------------AGIPLEQ-----------------VSGSKTGVFAGTM----YH--
-------------------DYQG-----SFQR---------QPE---------A-LPRY-
------------------FITGN-----AGT--MLANRVSHFYDLRGPSVSIDTACSTTL
TALHLAIQSL---RAGE--SDMAIVAGANLLL---NPDV-FTT--MSNLG-FL-SPD---
-GI-SYSFDSR---A-DGYGRGEGVAAIVLKTLPHAVRD-G---DPIRLIVRETAINQDG
R----TL--A--ISTPSGEAQERLIRDCYQKAR--------L---DP-KQ-----TSYVE
----------AH-----GTGTGAGDPLELGVISAAF------------------------
--------------------------------------------------------P-R-
------QQIQVGS---VKAN-----------------IG----------------HTEA-
---------------------------------------------------I-----P--
LSSQSWIPT----------D-G-----V-CRAS------INN-----------F------
-----------------GFGGANAHAIVER---------YAP-F-A----------E---
T-------S---------------MCS---------------------------------
------------------------------------PNG---------------------
------------------------------------------------------------
----------------------------------------------------YP------
---------GN---Y-------------DG---H---------V---------E------
T--------D------Q--A-HIYVLSAKD-ENSCMRMVSRLCDY-A--T----HA----
--------REA-------------DDW-----------QLLAN-MAYTL-GSR-RSNF--
--------RWKAVCT----A-H-N----LTS---------LAQN---L-----AG-----
----------D----G--MR--------------------------------------P-
-----S-------K------S-----------AEQVRLGWVFTG--QGAQWFAMG-----
-------------------------------------------QE-L----------SR-
-P-------ET---------------------------E---------SRVD--QAEFSL
PLSTALQIALVRLL-WS-WNI----QPVAVTSHSSGEAAAAYAIGALT-ARSAIGISYIR
GALT-ARDRL-A-----------S--VH-------K-G-----AMLAVG----LSRSEV-
GIY------I------------RQ--V--PL-------QSE---E----CLVVGCINSPS
S-VTVSGDLSAIAKLEELLH-A--D-------RIFARRLKV-T-QAFHSS----------
-------HMNSMTDAF-RAG-L-T-E--LFGADPSDA-----------------------
------------ANAN--------K--D---VIYASPRTGD-----RM-------H----
DF------------------N--SLRD-P--M-HWVECMLYPVEFESAFRQMC---L---
-DEN----D---------------------------------------HM-PK-V-D---
RIIEIGPHGAL----------GGPIKQIMQ------L--P----E--L-AP---------
C-----D-I---PY------LSCLSRGK--------------------------------
-----------
>BGC0000098__ABA02240.1
IAVV-------------------GMGCRFAGG-----------ATDPQA-----------
----LWKLLEQGG-------------------STWS-K-TP-S-S-----R-FNVS-GVY
HP----NG----Q--RVG----------------SM--------------HVR-GGHFLD
--QDPALFDASFFN--MTSE--VASCMDPQQRLILEVVYEALE-----------------
--A------------AGIPLES-----------------VAGSNTAVFSGAM----YH--
-------------------DYQD-----SLHR---------NPE---------T-LPRY-
------------------FITGN-----AGT--MMSSRVSHFYDLRGPSVTVDTACSTTL
TALHLAIQSI---RAGE--ADMAIVAGSNLLL---NSDV-FVT--MSNLG-FL-SPD---
-GI-SYSFDPR---A-NGYGRGEGVAAIILKALPRALRD-G---DPIRLVVRETALNQDG
R----TP--A--ITGPSPEAQACLIRECYQKAG--------L---DP-RQ-----TSYVE
----------AH-----GTGTPTGDPLELAAISAAF------------------------
--------------------------------------------------------Q-G-
------QPLQIGS---VKAN-----------------LG----------------HTEA-
-ASGLASVMKVALALEKGIVPPS-ARFL---QPSKKL----LEE---RKFQI-----P--
LSSQLWLPI----------D-G-----I-CRAS------INN-----------F------
-----------------GFGGANAHAIVER---------YDP-A-A----------R---
I-------S---------------TSK---------------------------------
------------------------------------PNG---------------------
------------------------------------------------------------
----------------------------------------------------HI------
---------RP---H-------------DS---H---------V---------E------
A--------D------R--G-KIYVLSAKD-EHSCQEMISRLRDY-L--N----RA----
--------NPT-------------DER-----------QFLAN-MAYTL-ASR-RSNL--
--------RWKAACR----A-H-S----LAS---------LLSV---L-----VS-----
----------D----G--TR--------------------------------------P-
-----R-------R------S-----------AEKARLGWVFTG--QGAQWFAMG--REL
I---EAYP-VFKEALIECDGYIK-GM------GA--NWSII--DE-L----------RR-
-G-------EA---------------------------E---------SRVN--EAEFSL
PLSTAIQVALVRLL-WS-WGI----RPAAITSHSSGEVAAAYAVGAFS-ARSAIGISYIR
GALI-AKTQP-A-----------P--TT-------K-G-----GMLAVG----LSRSEV-
GEY------I------------TR--V--QQ-------QGE---E----YLVVGCINSPS
N-VTVSGDLSAVVRLEELLH-A--D-------QIFARRLKV-T-QAFHSH----------
-------HMQPLSGEF-REA-L-V-E--VFNADITDT-----------------------
------------TNAC--------Q--D---VVYASPKTGK-----RL-------D----
DC------------------N--HLRD-P--M-HWVESMLFPVEFESSFREMC---F---
-DRK----D---------------------------------------QA-QE-V-D---
KIIEIGPHGVL----------SGAIKQILQ------L--P----E--L-AA---------
F-----D-I---SY------LSCLSRGK--------------------------------
-----------
>BGC0001143__EHA28244.1
MAII-------------------GMACRFSGG-----------ATSPEK-----------
----LWDMIVQRR-------------------SGWS-E-IP-T-S-----R-FNAN-GLY
HP----NG----E--RVG----------------TT--------------HVK-GGHFLE
--DDIACFDAAFFG--MASE--TASAMDPQYRMELEVVYEALE-----------------
--S------------AGIPMES-----------------IKGTNTSVYGGVM----FR--
-------------------DYHD-----THSR---------DLD---------T-LPRY-
------------------FMTGN-----AAT--MASNRISHFYDLRGPSMTVDTGCSTSL
TALHLACQNL---RSGE--SNMSIVTGASLMI---NPDV-FLS--MSNIG-FL-SPD---
-GI-SYAFDSR---A-NGYGRGEGVGALLVKRLDDALRD-G---DSIRAIIRETGVNQNG
K----TP--S--ITAPQQAAQEALIRQCYERVN--------L---DP-AQ-----TTYVE
----------AH-----GTGTPAGDPLEVGALAAALGG--------------------S-
---------------------R-------------------------S--------A-E-
------HPLYLGS---IKAN-----------------IG----------------HTEA-
-ASGVASIIKVALALEKGQIPPN-TQLN---TPNSEL---RLND---RNMEV-----P--
VSTQRW-PVG---------K-G-----P-RRAS------VNN-----------F------
-----------------GFGGSNAHAILES---------PPV-E-N----------G---
A-------N-------------R-T-N--------G------------------------
---------------------------------QLKSNG--P------------------
------------------------------------------------------------
---------------------------------------------------VVN------
---------GN---K-------------TN---I---------T---------K------
R--------E------T--P-WVFRLSAKD-AQTCQQMAADLSTY-I--E----SH----
--------PPV-------------DEE-----------AFLGR-LAYTL-GSR-RSVF--
--------SWTAAVS----A-R-S----LAE---------LTRA---L-----DD-----
----------D----E-RLV--------------------------------------P-
-----S-------R------A-----------APSLRLGWVFTG--QGAQWYAMG--REL
I---ATYP-VFRSTILECDRYMT-EM------GS--TWTLM--EE-L----------HR-
-E-------ES---------------------------T---------SQVN--NIVYSL
GLATAIQIALVELL-WS-WGI----HPTAVTGHSSGEIAAAYASKALD-MKSAIGIAYLR
GVLA-EKFDD-K-----------I--LG-------K-G-----GMMAVG----LGRKPV-
EHY------L------------SR--V--T----------A---G----YCVVACVNSQY
S-VTISGDIPAIDQLEQLLQ-E--D-------QVFARRLRV-N-GAFHCE----------
-------QMRPMADLF-DWS-L-R-Y--LLTPHP--------------------------
--------------DF--------G--S---VLFSSPKTGS-----RI-------Q----
DG------------------T--ILAT-S--S-HWVGNMLQAVEFESSFRHMC---F---
-GDP----S------P-K-GA-------------------K-------GT-QD-V-D---
LVLEIGPHGAL----------GGPIQQLMT------L--P----E--F-EG---------
S-----G-I---SY------LPTLVRKQ--------------------------------
-----------
>Venustampulla_echinocandica__gene-BP5553_09895
IAII-------------------GIGCRFSGG-----------ATDPDK-----------
----FWELLRNSR-------------------STWS-E-IP-T-S-----R-FNAD-GAY
HP----DP----E--KKG----------------TS--------------NVM-GGHFLS
--QDIGAFDASFFN--FSSE--FAATLDPQYRMELEVVYEALE-----------------
--S------------AGVPLSA-----------------VKGSNTSVYAGAC----FR--
-------------------DYHD-----SLIR---------DPD---------T-LPRS-
------------------FMTGN-----GVA--MASNRVSHFYDLRGPSISIDTGCSTTL
TALHLAVQGL---RSFE--SDLAVVSGASLNI---NPDM-YIT--LSNLG-VL-SPD---
-GL-SYSFDDR---A-NGYGRGEGVAAIIVKRLEDAVKD-G---DPIRAIIRETGLNQDG
K----TT--T--ITSPSQLAQQELIQMCYHKAG--------L---DP-YE-----TAFIE
----------AH-----GTGTATGDPIEAGAIAEVFCK--------------------S-
---------------------R-------------------------T--------P-E-
------NKMFMGS---VKSN-----------------IG----------------HTEA-
-TSGLASIIKIVLAFEKNVIPPN-VHFK---EKNPKL---RFED---WNLKI-----P--
LTLQPW-PST---------N-G-----V-RRAS------VNN-----------F------
-----------------GYGGANAHVILEA---------NDF---L----------P---
T------IN-------------S-L-D-------NG------------LKMR-LP-SAVN
-----------------------------GLNSRHNLNG---------------------
------------------------------------------------------------
---------------------------------------------------IDS------
---------RN---G-------------NE---T---------R---------D------
E--------P------I--S-RIFLLSAKD-QNACETMAARLKDY-V--L----NH----
--------HSI-------------DET-----------NFLDN-LAYTL-GSR-RSVF--
--------NWAAAYP----A-S-T----SSA---------LANA---L-----IS-----
----------N----R--FK--------------------------------------P-
-----T-------R------S-----------SDSTRIGFVFTG--QGAQWYAMG--REL
I---NAYP-VFKTVILQADACIK-KL------GS--HWSIL--EE-L----------QR-
-D-------PE---------------------------N---------SRVN--EISFSL
PLCTAIQLALVELL-RS-WGI----TPTAVTGHSSGEIAAAYAAGALS-LESAIAIPYLR
GQLI-LNSDA-N-----------I--VG-------K-G-----GMLAVG----LGREAA-
ESY------I------------SR--L--N----------A---G----MAVVACVNSQL
S-VTVSGDVAALSQLEEMLL-A--D-------KVFARRVKV-N-TAFHSP----------
-------QMEPMSKAY-SGI-L-A-R--ELRQGH--------------------------
--------------GF--------G--G---VIFSSSTTAT-----RL-------N----
SP------------------E--QLAS-P--E-HWVLNMLQAVEFEKSFHNMC---F---
-NES--------------------------------------------SK-QD-V-D---
IVVEVGPHGAL----------GGPVKQLLS------L--P----A--F-EG---------
R-----G-I---SY------FSCLLRGK--------------------------------
-----------
>BGC0001339__AMY15057.1
IAII-------------------GMSCRFPGN-----------ATSPEK-----------
----LWELCAEGR-------------------SAWS-K-IP-K-S-----R-FRQE-GFY
NP----NA----E--RVG----------------TS--------------HVV-GGHFLE
--EDPSLFDASFFN--LSAE--AAKTMDPQFRLQLESVYEAME-----------------
--S------------AGITLEH-----------------IAGSDTSVYAGAC----FR--
-------------------DYHD-----SLVR---------DPD---------L-VPRF-
------------------LLTGN-----GAA--MSSNRISYFYDLHGASMTVDTGCSTTL
TALHLACQGL---RNRE--SKTSIVTGANVIL---NPDM-FVT--MSSLG-LL-GPE---
-GK-SHTFDAR---A-NGYGRGEGIATVIIKRLDEALAA-Q---DPIRCIIRGTALNQDG
K----TA--T--LTSPSQTAQSDLIRACYRAAA--------L---DP-ND-----TAFLA
----------AH-----GTGTRTGDAVEIAAAAEVFGE--------------------K-
---------------------R-------------------------L--------P-D-
------RPLWIGS---LKTN-----------------IG----------------HSEA-
-TSGLASVIQAALALEKGLIPPN-INFK---EPNEKL---SQVS---SAVKV-----P--
STLEKW-PLG---------S-R-----V-RRAS------VNN-----------F------
-----------------GYGGANAHVILES---------GLT-G-S----------T---
Q-------L-------------A---NG------NG------------HYET-NG-TTNG
-----------------------------HKGANGTTNG--HKGA---------------
------------------------------------------------------------
-------NGTTNGH-----NGTNGI----TNG-------------------HDI------
---------TR---G-------------TI---D---------Y---------E------
P--------L------E--S-FVISLSAKE-EAGTRSMMTNLGEY-L--R----KN----
--------HVD-------------DET-----------KHFKS-IAYTL-GSH-RSTF--
--------KWTAAKP----I-T-S----LEE---------LLAA---A-----GG-----
----------G----Q--FQ--------------------------------------A-
-----S-------R------A-----------LERTRLGFVFTG--QGAQWFAMG--REL
I---NTYP-VFRKSLDRANGYLK-EF------GC--EWSIL--DE-L----------SR-
-D-------AE---------------------------T---------SNVN--DMTLSP
PLCTAVQISLVRLL-ES-WGI----VPTAVTGHSSGEIAAAYAAGALD-FRSAMAVTYFR
GEVG-LACQD-K-----------I--VG-------K-G-----GMIAVG----LGPEEA-
EDR------I------------AR--V--Q----------S---G----KIVIACINSQS
S-VTVSGDLAGIVELEEGLK-A--E-------GVFARRVKV-Q-AAYHSH----------
-------HMQVIANGY-LTS-L-K-D--ILKPGK--------------------------
--------------KF--------G--E---IIYSSPTTGK-----RE-------T----
SA------------------K--LMAS-A--Q-HWVNNMLSPVRFAESFQNMC---F---
-PTQ----K------V-S-RS------------------GE-------LE-QD-V-D---
IILEVGPHGML----------QGPIQQMMS------L--P----R--F-ES---------
A-----R-M---PY------LSCLLRGQ--------------------------------
-----------
>sp|Q86ZD9|SQTKS_PHOSC
IAII-------------------GMSCRFPGN-----------ATSPEK-----------
----LWELCAQGR-------------------SAWS-S-IP-K-S-----R-FRQE-GFY
NP----NA----E--RVG----------------TS--------------HVV-GGHFLE
--EDPSLFDASFFN--LSAE--AAKTMDPQFRLQLESVYEAME-----------------
--S------------AGITLEH-----------------IAGSDTSVYAGAC----FR--
-------------------DYHD-----SLVR---------DPD---------L-VPRF-
------------------LLTGN-----GAA--MSSNRVSHFYDLRGASMTVDTGCSTTL
TALHLACQGL---RNRE--SKTSIVTGANVIL---NPDM-FVT--MSSLG-LL-GPE---
-GK-SHTFDAR---A-NGYGRGEGIATVIIKRLDDALRA-Q---DPIRCIIRGTALNQDG
R----TA--T--LTSPSQTAQSDLIRACYRAAA--------L---DP-ND-----TAFLA
----------AH-----GTGTRTGDAVEIAAAADVFGE--------------------K-
---------------------R-------------------------S--------P-E-
------RPLWIGS---VKTN-----------------IG----------------HSEA-
-TSGLASVIQAALALEKGLIPPN-INFK---EPNEKL---GQVS---AAVRV-----P--
SNLQKW-PSV---------S-G-----V-RRAS------VNN-----------F------
-----------------GYGGANAHVILES---------GIP-G-H----------T---
P-------I-------------A---NG------SG--------------RS-NG-TGNG
-----------------------------HNGANGTTNG--HNGT---------------
------------------------------------------------------------
-------NGTTNGH-----FDATQA----TNG-------------------HYG------
---------TD---E-------------TP---D---------Y---------A------
P--------L------D--S-FVISISAKE-EASARSMVTNLADY-L--R----TL----
--------QVQ-------------DET-----------KHFKS-IAHTL-GSH-RSMF--
--------KWTAAKS----I-T-G----PEE---------LIAA---A-----EG-----
----------G----Q--FQ--------------------------------------A-
-----S-------R------A-----------LERTRLGFVFTG--QGAQWFAMG--REL
I---NTYP-VFRQSLDRADRYLK-EF------GC--EWSII--DE-L----------SR-
-D-------AE---------------------------N---------SNVN--DMTLSP
PLCTAVQISLVQLL-ES-WGI----VPTAVTGHSSGEIAAAYAAGALD-FKSAMAVTYFR
GEVG-LACQD-K-----------I--VG-------K-G-----GMIAVG----LGPEDA-
EDR------I------------AR--V--Q----------S---G----KIVVACINSQS
S-VTVSGDLSGIVELEDLLK-A--E-------GVFARRVKV-Q-AAYHSH----------
-------HMQVIANGY-LTS-L-K-D--MLKPTK--------------------------
--------------KF--------G--K---IIYSSPTTGR-----RE-------T----
NA------------------K--LMAS-A--Q-HWVNNMLSPVRFAESFQNMC---F---
-SNR----N------S-S-QS------------------EE-------IF-QD-V-D---
IVLEVGPHGML----------QGPIQQMMS------L--P----I--F-ER---------
A-----R-L---PY------ISCLLRGQ--------------------------------
-----------
>sp|A0A345BJP0|CLZ2_COCLU
IAIV-------------------GMSCRFPGN-----------ATSPEK-----------
----LWELCSEGR-------------------SAWS-K-IP-K-S-----R-FRQE-GFY
NP----NA----E--RVG----------------TS--------------NVI-GGHFLE
--EDPSLFDASFFN--LSAE--AAKTMDPQFRLQLESVYEAME-----------------
--S------------AGITLEH-----------------FAGSDTSVYAGAC----FR--
-------------------DYQD-----SLVR---------DPD---------L-VPRF-
------------------LLTGN-----GAA--MSSNRISYFYDLHGASMTVDTGCSTTL
TALHLACQGL---RNRE--SKTSIVTGANVIL---NPDM-FVT--MSSLG----------
--------------------------------LDDALRE-N---DTIRCIIRGTALNQDG
K----TA--T--LTSPSQTAQSDLIRACYKAAA--------L---DP-SD-----TAFLA
----------AH-----GTGTRTGDAVEISAAADVFGE--------------------N-
---------------------R-------------------------L--------P-D-
------RPLWIGS---LKTN-----------------IG----------------HSEA-
-ISGLASVIQAALALEKGLIPPN-INFK---EPNEKL---DQVS---AVVKV-----P--
STLEKW-PVG---------S-G-----V-RRAS------VNN-----------F------
-----------------GYGGANAHVILES---------VTT-G-S----------T---
H-------R-------------A---DV------NG------------HHQK--------
---------------------------------NGTTNG--HKGA---------------
------------------------------------------------------------
-------NGTTNEL-----NGTNGT----ANG-------------------HDI------
---------TT---G-------------TK---D---------Y---------E------
Q--------L------E--S-FVIALSAKE-EASTSSMVTNIGDY-V--R----KL----
--------HVE-------------DET-----------KHLKS-IAHTL-GNH-RSMF--
--------KWTAAKS----I-K-S----LGD---------LLGT---A-----E------
------------------------------------------------------------
----------------------------------------------EGAQWFAMG--REL
I---NTYP-VFRQSLDRADRYLK-EF------GC--EWSII--EE-L----------SR-
-D-------AE---------------------------T---------TNVN--DMMLSP
PLCTAVQISLVLLL-ES-WGI----VSTAVTGHSSGEIAAAYAAGALD-FRSAMAVTYFR
GEVG-LACQD-K-----------I--VG-------Q-G-----GMIAVG----LGPEDA-
EIR------I------------AH--V--Q----------S---G----KIVIACINSQS
S-VTVSGDLTGIVELEELLK-A--E-------GVFARRVKV-Q-AAYHSH----------
-------HMQVIAKGY-LTS-L-K-D--ILKPGK--------------------------
--------------NF--------G--E---IIYSSPTTGK-----RE-------T----
NV------------------K--LMAS-P--Q-HWVNNMLSPVRFAESFQNMC---F---
-SNQ----K------S-S-QS------------------GE-------ES-RD-V-D---
IVLEVGPHGML----------QGPIQQMMS------L--P----R--F-ET---------
A-----R-I---PY------LSCLLRGQ--------------------------------
-----------
>sp|A0A1W5T1T1|POXF_PENOX
IAII-------------------GMACRFPGD-----------ASNPEK-----------
----LWNLCAKGK-------------------SAWS-P-IP-E-S-----R-FHAE-SWY
HP----DK----G--HLG----------------TS--------------YVK-GAHFLT
--EDISRFDAAFFN--CTAE--SASTMDPEVRMQLETVYEALE-----------------
--S------------AGLPLDQ-----------------VAGSRTGVYAGTC----FR--
-------------------DNHD-----SLMR---------DPD---------T-LARF-
------------------FLTGN-----GAA--MIANRISHFFDLRGPSLMVDTGCSTTL
TLLHLACQSV---RAGE--SEMAIVGGSNVLL---NPDM-FIA--GSNLS-LL-SEA---
-GR-CFAFDSR---A-AGYGRGDGIASIVIKPLAAALRD-G---DPVRAVIRNSAANQDG
K----TA--T--LTSPSQDAQEELMRECYDMAG--------L---DP-RD-----TSYVE
----------AH-----GTGTQVGDTIEAHAIGHVFGA--------------------G-
---------------------R-------------------------S--------S-E-
------SPLVIGS---VKTN-----------------IG----------------HTEA-
-ASGLAGVIKVVMAMEKRAIPPH-MNFE---SPNEKI---SLEG---LKLKI-----P--
LSLQEW-PS----------P-L-----L-QRAS------INN-----------F------
-----------------GYGGANAHVIVES---------PQS-M-L----------L---
P-----------------------L-T---------------------------------
------------------------------------------------------------
------------------------------------------------------------
-------------------------------------------------P-SSS------
---------EM---G-------------NT---P---------N---------P------
K--------K------R--S-RVFLLSAKD-PAAARSMGENLYDY-V--A----TT----
--------LENSR----------ENEE-----------QILDQ-LAFTL-GQR-RTRF--
--------AWTTAWS----G-S-S----LAD---------VHAR---L-----GS-----
----------A----R--ST--------------------------------------A-
-----E-------R------S-----------TRAPRVGMVFTG--QGAQWFAMG--REL
F---SAYP-VFYDTMHEIDACLK-NM------GA--TWSAV--EE-L----------QR-
-D-------AK---------------------------E---------SRIN--QVTFSL
PLSVAIQLALVDLL-RS-WGI----RPAGVTGHSSGEVGAAYAAGAIT-LAGAMAIVYTR
GDLT-SQFQK-L-----------L--DR-------R-G-----GMVAVG----LGREEA-
EKA------L------------AE--V--Q----------S---G----TAVIACVNSPS
S-VTISGDECAVEEVEAMLT-A--R-------GVFARRLRV-E-AAYHSH----------
-------HMLPLAEAY-RVL-L-S-R--FLEPNT--------------------------
-------------EFD--------S--T---VVYSSPTTGD-----RM-------T----
SA------------------A--DIAH-P--D-HWVRNMVQPVEFLNSLRNLC---S---
-GAA----P------A---RT-------------------S-------TS-TA-V-D---
MLVEVGPHGAL----------AGPIRQTLA------L--P----E--L-KD---------
A-----G-I---TY------ASCLSRGQ--------------------------------
-----------
>Lasiodiplodia_theobromae__gene-LTHEOB_11395
IAIV-------------------GMSCRFPGE-----------SDSPEK-----------
----LFKLCSEAR-------------------SAWS-E-FP-A-D-----R-FNAK-GFY
HP----HA----E--RLG----------------TM--------------NVK-GAHFLE
--EDIGLFDASFFN--LTSE--VASSMDPQLRLQLECTFEALE-----------------
--N------------AGLLLDR-----------------IAGSKTSVFSSSF----TK--
-------------------DYHD-----SLLR---------DPD---------T-TPRY-
------------------FMTGN-----GTA--MLSNRVSHFFDLRGPSLTIDTACSTSL
VALHLACQSL---KAGE--SSMSIVGGANVML---NPDM-FVT--MSSLG-FL-SPE---
-GK-SFAFDSR---A-SGYGRGEGAATLVLKRLRDALRD-G---DPIRGVIRGTATNQDG
K----TP--T--LTSPSRYAQEELMRACYAGAG--------L---DP-KD-----TTYVE
----------AH-----GTGTQAGDATEIAAIGAVFGG--------------------E-
---------------------K-------------------------E--------K-GG
-RGLRKGPLYVGS---VKTN-----------------IG----------------HLEA-
-ASGLAGVIKTALCLEKGLIPPN-ANFE---RANERL---ELEK---WNIKI-----P--
QRLEPW-PD----------H-C-----V-RRAS------VSS-----------F------
-----------------GYGGTNGHVILDA---------AMH-H-E----------K---
K-------D---------------V-----------------------EHTR--------
------------------------------------------------------------
------------------------------------------------------------
------------------------------------------------------------
--------------E-------------QQ---Q---------Q---------Q------
L--------L------Q--S-RLFSISAKD-EDAARGAAARLAEY-V--Q----EK----
--------K--------------GDGP-----------ELFDN-LSYTL-SAR-RSRF--
--------PWSVSVA----A-T-S----LGA---------LADV---L-----SS-----
----------D----A--LK--------------------------------------P-
-----V-------R------SA--G-------GAAPRLGFVFTG--QGAQWHAMG--REL
L---GAYP-VFRRSIEDATRIIK-EF------GA--EWSLM--DE-L----------LR-
-D-------AS---------------------------T---------SRVN--ETLMSL
PLCTAVQLSLVDLL-TS-WGI----APTAVTGHSSGEVGAAYAAGLVD-FRSALAIVYLR
GELT-TSFKL-K---------T-P--GM-------R-G-----GMIAVG----LGRDEV-
QEY------L------------AR--V--KK-------SAA---G----EVVVACVNSPS
S-VTVSGDLAGVEELERLLH-A--D-------EIFARKLKV-D-AAYHSH----------
-------HMQPIAAEY-HQV-L-E-A--ALARGR--------------------------
--------------LL--------D--G---VVFSSPVTGS-----RA-------D----
-----------------------RV-D-A--A-HWVTNMVSPVLFLDSFRNMC---L---
-DAE--------------------------------------------ER-QQ-V-D---
LVVEIGPHSAL----------AGPIRQILS------L--P----E--L-RD---------
R-----G-V---AY------TSCLVRNQ--------------------------------
-----------
>Aspergillus_ustus__gene-HK57_00585
IAIV-------------------GMGCRFPGE-----------ATSPER-----------
----LWELCVNAK-------------------SAWS-E-VP-S-D-----R-WNKD-SFH
HP----DG----A--RTG----------------TT--------------NVR-GGHFLK
--QDIAHFDAPFFN--VSAV--EAKAMDPQLRLQLEVCYEALE-----------------
--S------------AGIPLEK-----------------IAGTKTAVFSGIF----TR--
-------------------DYTE-----AMLR---------DIE---------T-LPSY-
------------------YVTGT-----GTA--MLANRVSYFFDLKGPSLTVDTGCSTSL
VALHLACQSI---RSGE--SEAALVGGSNIIL---NPDL-PIA--LSNMG-FL-SPE---
-GK-SYAFDHR---A-AGYGRGEGAACIVIKPLDAALRD-G---DHVFSVIRQTAVNSDG
K----TD--G--ITQPSAIAHERLIRAAYADAN--------L---DP-SE-----TDYVE
----------AH-----GTGTQAGDPLELQAVGSVFGK--------------------A-
---------------------R-------------------------S--------E-G-
------NPLFVGS---VKTN-----------------VG----------------HLEA-
-ASGLAGVIKASFALRTGIIPPN-INFE---KVNAKI---PLDE---YNVRV-----P--
LQPTAW-PVIAGK------K-G-----P-RRAS------VNS-----------L------
-----------------GYGGTNAHVILEE---------ASPDH-L--------------
Q---------------------G-LVK---------------------------------
------------------------------------ASG---------------------
------------------------------------------------------------
------------------------------------------------------------
--------------N-------------GQ---A---------T---------A------
E--------S------R--W-RLFTFSAKD-EGSLYETMSQVSDF-L--K----RE----
--------TEQG-----------AVED-----------ELLAN-LAFTL-GQR-RSTF--
--------RWRQTIA----A-N-T----VDF---------LTKS---L-----EE-----
----------A----R--SA--------------------------------------S-
-----T-------R------R-----------ADAPRIGFVFTG--QGAQWHAMG--REL
I---DAYP-VFRQTIQRAEDVLL-TQ------GC--TWSLL--EE-L----------RR-
-D-------ES---------------------------T---------TRVN--EASVGQ
PLCTAIQIALVDLL-AS-WNI----RPTAVTGHSSGELASAYAAGAWS-LEAAMLSSYHR
GAMA-RKSGK-L-----------L--GR-------R-G-----GMIAVG----LSRSDA-
EAY------I------------HQ--L--T----------A---G----KVVVACVNSPS
N-VTVSGDLEGIDELQVLLD-A--D-------GVFARKLKV-D-TAYHSH----------
-------HMVLAMEGY-LDR-L-A-Q--MQTNPG--------------------------
--------------PL--------D--E---VMFVSSVTGG-----PV-------R----
QA------------------E--EL-D-P--S-YSVTNAVQPVLFSDALESLC---R---
-GGA----S------P-D-EH-------------------V-------DE-PF-V-D---
ILLEIGPHGAL----------ASPVRQILQ------S--P----S--L-KG---------
M-----K-I---AY------TSCLMRKQ--------------------------------
-----------
>BGC0001899__CBX99534.1
IAIV-------------------GMSCRFAGG-----------ATSPSN-----------
----LWGLLSEGK-------------------DAWS-P-VP-T-D-----R-FDAS-SLY
HP----DQ----Q--RTD----------------RH--------------HIQ-GGYFLD
--GDVTRFDAPFFN--LSAE--AASSMDPQLRLSMEGVFEALE-----------------
--N------------AGIPLGK-----------------IAGTNTSVFSGTF----GR--
-------------------DYTD-----RLVK---------DPE---------T-LPPS-
------------------YFTGN-----GAA--MYSNRISHFFDLKGQSVTTDTGCSGSM
AALHLAAQTI---RTGE--SDMSIVAVAQFMM---NPDL-YIA--LSNLG-VL-SPQ---
-GK-CLPWDHR---A-NGYGRGEGMAVVILKRLDLALKD-G---DHIHSVIRESAMNQDG
K----TS--T--ITTPAKEAQQTLIRDCYSRAG--------L---SL-SE-----TAYIE
----------AH-----MTGTPTGDPIEAESLAKTFGA--------------------A-
---------------------R-------------------------A--------A-G-
------DSVYVGS---IKAN-----------------IG----------------HTEP-
-VSGLASIIKTALVLQHQQIPPH-LNYE---KSNPAI---PLQD---WNLKL-----P--
LSLIGW-PE----------G-A-----P-LRAS------VNN-----------F------
-----------------GYGGTNVHVIMEA---------APV-S-T----------A---
K-------T---------------LHT--------S---E--------FNTI-NE-----
------------------------------------------------------------
------------------------------------------------------------
----------------------------------------------------VE------
---------SQ---Q-------------IG---P---------T---------E------
A--------S------P--S-YVYIISSRH-SAGGLEMGESLALH-I--R----DS----
--------IMR-------------DQK-----------PRAID-LAYTL-AER-RTRF--
--------AWTTVVK----A-T-S----IEE---------LADK---L-----EE-----
----------T----L--RK--------------------------------------P-
-----I-------R------A-----------TTIPRLGFIFNG--QGAQWYAMG--REL
L---ARYP-VFQSAVRHCDHILT-QI----Y-QA--PWSLY--EE-L----------SR-
-D-------EA---------------------------S---------SRIH--DAEISQ
PANVAIQLCLVDLL-TS-WNV----MPTAVVSHSSGEIAAAYAAGILS-FKEALGVAYYR
GFLL-AAHCT-G-----------D--AL-------Q-G-----GMMAVR----LSVDDV-
QGY------I------------KS--T--S----------S---G----KVVIACVNSPS
S-VTLSGDIDALTELASMLE-D--D-------AVPARKLNV-P-LAYHSH----------
-------HMNPIAKSY-QNR-L-D-V--LLDTG---------------------------
--------------KV--------P--K---ILVASPVTGE-----LV-------S----
HG------------------E--TL-D-S--K-HWVKNLVSPVLFSEALESMV---F---
-GSK----N------V-D-RH----SSSG-----------T-------QS-MN-V-D---
ILIEVGAHSTL----------SGAVRETLG------N-----------------------
A-----Q-L---PY------LSCLRRNI--------------------------------
-----------
>Aspergillus_fijiensis__gene3494
IAIV-------------------GVSGKFAGS-----------ASTPEN-----------
----LWKMLAAGE-------------------GAWS-R-IP-E-D-----R-FDVN-SFY
HP----DK----D--RAG----------------RN--------------HAI-GGHFMD
--EDVALFDAGFFN--LPAD--VASAMDPQLRLLLESVYEAME-----------------
--D------------AGIPMEK-----------------IAGTDTSMYTGCY----GK--
-------------------DYHD-----LHSR---------DPE---------A-MPAP-
------------------FLTGN-----GTA--MLSNRVSHFYDLQGPSMSIDTGCSAGL
VALHQGCRSI---QSGE--SELSIVGASTTIL---NPDL-YIA--MSMLS-MV-GEE---
-GK-CYAWDAR---A-QGYGRGEGVATLVLKSLDAAIRD-G---DRVHAVIRETGLNQDG
K----TQ--T--ITSPSIDSQVKLIQQCYRKAG--------L---DI-AD-----TGYVE
----------AH-----MTGTPTGDLAEATALAQTFGK--------------------S-
---------------------R-------------------------Q--------P-N-
------DPVYIGS---VKTN-----------------IG----------------HTEP-
-VSGLAAVIKTIWAMKHKQIPRN-INYE---TPNPKI---RQQE---WNLTV-----P--
TSLIPW-PQ----------N-K-----A-LRAS------INN-----------F------
-----------------GYGGTNAHVILDG---------APE-Q-F----------L---
D-----------------------A-S--------G------------------------
------------------------------------------------------------
------------------------------------------------------------
------------------------------------------------------------
----------------------------RQ---I---------E---------E------
A--------P------R--A-RVHIVSAKD-KVALKAMLANLAEW-A--P----EH----
------------------------LDD-----------SALGD-LAYTL-AER-RSRL--
--------PWMSAVS----A-S-S----VTE---------LAER---L-----KE-----
----------P----T--IK--------------------------------------M-
-----S-------H------A-----------TKKPRLGFVFNG--QGAQWHAMG--REL
I---GAYP-IFAESVHKADKILK-GH------GA--TWSLH--EE-L----------LR-
-D-------AK---------------------------T---------TRVS--EVNLSQ
PITVGLQLCLIDLL-RS-WGV----EPSAITSHSSGEIAGAYAVGALT-FSEALAAAFYR
GELA-LRNEA-L-----------K--SL-------S-G-----GMMAAG----LGQEEA-
AKY------I------------AD--T--D----------N---G----RVVVACVNSPG
S-VTLSGDLPALEQVEARLQ-A--D-------GIFARRLKV-P-LAYHSH----------
-------HMLCFAQEY-TDS-L-T-K--LLAAQPKDG-----------------------
-------------DWV--------N--K---VRFASPVTGK-----VV-------T----
SA------------------E--TL-G-P--K-HWADNLTNAVLFSQSFDAMC---F---
-NED--------------------------------------------GK-RE-V-D---
MIVELGAHSTL----------AGPIRQILK------P--R----E---------------
------E-I---PY------VSCLQRGI--------------------------------
-----------
>aspergillus_indologenus_cbs_114_80_gca_003184685__gene___BP00DRAFT_195398
IAIV-------------------GVSGKFAGS-----------ASTPEN-----------
----LWKMLAAGE-------------------GAWS-R-IP-E-D-----R-FDVN-SFY
HP----DK----D--RAG----------------RN--------------HAI-GGHFMD
--EDVALFDAGFFN--LPAD--VASAMDPQLRLLLESVYEAME-----------------
--D------------AGIPMEK-----------------IAGTDTSMYTGCY----GK--
-------------------DYHD-----LHSR---------DPE---------A-MPAP-
------------------FLTGN-----GTA--MLSNRVSHFYDLQGPSMSIDTGCSAGL
VALHQGCRSI---QSGE--SELSIVGASTTIL---NPDL-YIA--MSMLS-MV-GEE---
-GK-CYAWDAR---A-QGYGRGEGVATLVLKSLDAAIRD-G---DRVHAVIRETGLNQDG
K----TQ--T--ITSPSIDSQVKLIQQCYRKAG--------L---DI-AD-----TGYVE
----------AH-----MTGTPTGDLAEATALAQTFGK--------------------S-
---------------------R-------------------------Q--------P-N-
------DPVYIGS---VKTN-----------------IG----------------HTEP-
-VSGLAAVIKTIWAMKHKQIPRN-INYE---TPNPKI---RQQE---WNLTV-----P--
TSLTPW-PQ----------N-K-----A-LRAS------INN-----------F------
-----------------GYGGTNAHVILDG---------APE-Q-F----------L---
D-----------------------V-S--------G------------------------
------------------------------------------------------------
------------------------------------------------------------
------------------------------------------------------------
----------------------------RQ---I---------E---------E------
T--------P------R--A-RVHIVSAKD-KVALKAMLANLAEW-A--P----EH----
------------------------LDD-----------SALGD-LAYTL-AER-RSRL--
--------PWMSAVS----A-S-S----VTE---------LAER---L-----KE-----
----------P----T--IK--------------------------------------M-
-----S-------H------A-----------TKKPRLGFVFNG--QGAQWHAMG--REL
I---GAYP-VFAESVHKADKILK-GH------GA--TWSLY--EE-L----------LR-
-D-------AK---------------------------T---------TRVS--EVNLSQ
PITVGLQLCLIDLL-RS-WGV----EPSAITSHSSGEIAGAYAVGALT-FSEALAAAFYR
GELA-LRNEA-L-----------K--SL-------S-G-----GMMAAG----LGQEEA-
AKY------I------------AD--T--D----------N---G----RVVVACVNSPG
S-VTLSGDLPALEQVEARLQ-A--D-------GIFARRLKV-P-LAYHSH----------
-------HMLCFAQDY-TDS-L-T-K--LLAAQPKDG-----------------------
-------------DWV--------N--K---VRFASPVTGK-----VV-------T----
SA------------------E--TL-G-P--K-HWADNLTNAVLFSQSFDAMC---F---
-NED--------------------------------------------GK-RQ-V-D---
LIVELGAHGTL----------AGPIRQILK------P--R----E---------------
------E-I---PY------VSCLQRGI--------------------------------
-----------
>Aspergillus_homomorphus__gene10428
IAIV-------------------GISGKFAGS-----------ASTPEK-----------
----LWKMLAAGE-------------------GAWS-R-IP-E-D-----R-FDVN-SFY
HP----DK----D--RAG----------------RN--------------HAI-GGHFID
--EDVALFDAGFFN--LPAD--VASAMDPQLRLLLESVYEAME-----------------
--D------------AGLPLEK-----------------IAGTDTSMYTGCY----GK--
-------------------DYHD-----LQSR---------DPE---------A-MPAP-
------------------FLTGN-----GTA--MLSNRVSHFYDLQGPSMSIDTGCSAGL
VALHQGCRSI---QSGE--SEMSIVGASTTIL---NPDL-YIA--MSMLS-MV-GEE---
-GK-CYAWDAR---A-QGYGRGEGVAALVLKSLDAAIRD-G---DRVHAVIRETGLNQDG
K----TQ--T--ITSPSIDSQIKLIQQCYRKAG--------L---NI-AD-----TGYVE
----------AH-----MTGTPTGDLAEATALAKTFGK--------------------S-
---------------------R-------------------------Q--------P-N-
------DPVYIGS---VKTN-----------------IG----------------HTEP-
-VSGLAAVIKTIWAMKHKQIPRN-INYE---TPNPKI---RQQE---WNLTV-----P--
TSLTPW-PK----------D-K-----A-LRAS------INN-----------F------
-----------------GYGGTNAHVILDG---------APE-Q-F----------L---
G-----------------------V-S--------G------------------------
------------------------------------------------------------
------------------------------------------------------------
------------------------------------------------------------
----------------------------RQ---I---------E---------E------
T--------P------R--A-RVHIVSAKD-KVALKGMLANLAEW-A--T----EH----
------------------------LDD-----------SALGD-LAYTL-AER-RSRL--
--------PWLAAVS----A-S-S----VTD---------LAER---L-----KE-----
----------P----T--IK--------------------------------------M-
-----S-------H------A-----------TKKPRLGFVFNG--QGAQWHAMG--REL
I---GAYP-IFAESVHMADKILK-GH------GA--TWSLY--EE-L----------LR-
-D-------AK---------------------------T---------TRVS--EVNLSQ
PITVGLQLCLIDLL-RS-WGV----EPSAITSHSSGEIAGAYAVGALT-FSEALAAAFYR
GELA-LRNEA-L-----------K--SL-------S-G-----GMMAAG----LGQEEA-
AKY------I------------AN--T--D----------N---G----RVVVACVNSPG
S-VTLSGDLPALEQVEARLQ-A--D-------GIFARRLKV-P-LAYHSH----------
-------HMLCFAQDY-TDS-L-T-R--LLAAQPKDG-----------------------
-------------EWV--------N--K---VRFASPVTGK-----VV-------T----
SA------------------E--TL-G-P--K-HWADNLTNAVLFSQSFDAMC---F---
-NED--------------------------------------------GK-RE-V-D---
MIVELGAHGTL----------AGPIRQILK------G--R----E---------------
------E-I---PY------VSCLQRGV--------------------------------
-----------
>myceliophthora_thermophila_sporotrichum_thermophile__gene_6662
IAII-------------------GMSAKFGGS-----------ASSPSK-----------
----LWDMVRDGK-------------------SAWS-P-IP-K-D-----R-FDVD-SFY
HP----DK----D--RPG----------------RN--------------HAR-GGYFFP
--GDIGLFDAGFFN--LSAD--AAGAMDPQLRLLMESVYEAWE-----------------
--D------------ACIPLDK-----------------VAGSETSVYTGVY----GK--
-------------------DYHE-----LQTR---------DPE---------V-LPAA-
------------------FLTGN-----GMA--MMSNRISHFFDLQGASMTIDTGCSSGL
VALHQACHSL---LAGE--SDMAVVGGTGVIL---NPDM-YIA--MSTLG-MV-GAD---
-GK-CYAWDAR---A-QGYGRGEGVAALILKPLRAALRD-G---DQVYGVIRETGLNQDG
L----TK--T--ITSPSVESQIKLIEKCYGRAG--------L---DL-AD-----TGYVE
----------AH-----MTGTRAGDLAEATALARTFGR--------------------A-
---------------------R-------------------------K--------P-G-
------DPVYVGS---VKTN-----------------VG----------------HTEA-
-VSGLAAIIKTLFALKHRVIPPN-INYQ---TPNPEI---PLEE---WNLAV-----P--
TSLVPW-PA----------D-K-----A-LRAS------VNN-----------F------
-----------------GYGGANAHVILEA---------PPG-E-Y----------E---
E-------K-------------R---R--------A------------------------
------------------------------------------------------------
------------------------------------------------------------
------------------------------------------------------------
---------RA---P-------------KG---P---------A---------E------
S--------E------Q--S-RIFLVSGKD-QVATSGLMANLAAY-V--R----EL----
------------------------PDD-----------STLGG-IARTL-DEG-RTRF--
--------RWLAAVR----A-R-T----RAE---------LAER---L-----SQ-----
----------P----S--TK--------------------------------------PK
PQPAHV-------T------S-----------GKRPRLGFVLNG--QGAQWHAMG--REL
I---AAYP-VFGDAVRRADAVLRGRY------GA--DWSLL--EE-L----------NR-
-D-------AK---------------------------T---------TRVG--EMALSQ
PVTIALQLCLLDLL-AS-WDV----RPSAFSSHSSGEIAAAYAAGVLT-FEEALGAGYYR
GQIP-SRSKE-L-----------S--AV-------R-G-----GMLAAG----VSREDA-
ARF------I------------AD--T--R----------S---G----RVVVACVNSPE
S-VTISGDIEAIDEVEARLR-A--E-------ELFARKLKV-P-LAYHSH----------
-------HMRLLADEY-TAR-L-V-E--TVRSRPDEG-----------------------
--------------WT--------R--R---YRYASPVTGD-----IV-------T----
DS------------------E--AL-G-P--E-YFVRNLTSPVLFSEAFDKMC---F---
-GED--------------------------------------------GT-VQ-V-D---
VVVEIGAHGTL----------AGPIRQILK------R--R----G--T------------
T-----E-L---PY------VSTLSRNV--------------------------------
-----------
>Colletotrichum_scovillei__gene-HER10_EVM0001067
IAVI-------------------GMSCKFSGN-----------ATTPEK-----------
----LWQLIVEGR-------------------DGWS-P-IP-K-S-----R-FNAD-AFY
DK----DH----A--KNG----------------KT--------------NVV-GGHFLK
--DDVSQFDASFFN--FTAE--IANAMDPQIRLLLESVFESAE-----------------
--N------------AGVTLQQ-----------------LAGSDTSVFVGSF----SR--
-------------------DYHD-----SLLR---------DPD---------T-LPRT-
------------------TLTGN-----GVA--MMSNRISHFFDLRGPSLTTDTGCSASL
TALHLAVNSI---RNGE--SRMAIVGASNLLL---NPDP-FIV--MSSLG-VL-GAD---
-GR-CFAWDSR---A-NGYGRGEGIATLLLKPLRDALAD-G---DSVHAVIRETAVNQDG
K----TP--T--ITSPSSEAQEELIRACYRRAG--------L---DP-SQ-----TAYVE
----------AH-----MTGTPTGDPIEAAAISRVFSK--------------------G-
---------------------R-------------------------S--------V-N-
------NPVLVGS---IKTN-----------------LG----------------HLEA-
-ASGIAGVIKAIMMLKNEVIPPN-LNYE---KANPDI---DMKS---LSVKI-----P--
LKAQDW-PR----------G-I-----P-RRVS------VNN-----------Y------
-----------------GYGGTNGHVIIDG---------ASE-H-I----------N---
Q-------C-------------S-------------------------------------
------------------------------------------------------------
------------------------------------------------------------
------------------------------------------------------------
----------------------------SI---A---------L---------K------
K--------T------E--P-RLIVMSSKD-SNVTAQMVNNLKSY-L--E----AR----
--------TTS-------------GQK-----------LDLDN-LAHTF-QTR-RSHF--
--------PWRVAIS----S-T-D---CEAS---------LIEA---L-----ED-----
----------P----V--KK--------------------------------------AV
-----T-------L------A-----------KDPPRIGFVFNG--QGAQWHAMG--REL
I---SVYT-VFRKALLRADVVLG-DY------GA--DWSLV--EE-L----------QR-
-D-------ET---------------------------S---------TRVN--EPRLSQ
PVCVALQICLVDLW-ES-WGI----QPSAVTSHSSGEIAAAYAAGALT-FEEALGVAYFR
GVLT-EKYQN-A-----------S--TV-------P-G-----GMMAVG----LGADDA-
WAY------L------------AENGV--T----------K---G----TVTVACVNSPS
S-VTLSGDLDAIQRLEKQFS-E--D-------QIFARALKV-K-SAYHSH----------
-------HMLPMAEEY-LTE-L-Q-N--IIHPKL--------------------------
--------------KW--------Q--K---LVYSSPVTGN-----LI-------D----
NP------------------E--KL-G-S--Q-HWVNNLLWPVLFSQSFENMC---I---
-SGT----S---------------------------------------GE-AN-V-D---
FILELGPHSAL----------AGPIRQICK------V--P----V--L-KE---------
L-----N-L---PY------ISGLVRGQ--------------------------------
-----------
>colletotrichum_nymphaeae_sa_01_gca_001563115__gene___CNYM01_00149
IAVI-------------------GMSCKFSGD-----------ATTPEK-----------
----LWQLIVEGR-------------------DGWS-P-IP-K-S-----R-FNAD-AFY
DK----DH----A--KNG----------------KT--------------NVV-GGHFLK
--DDVSQFDASFFN--FTAE--IANAMDPQIRLLLESVFESAE-----------------
--N------------AGVTLQQ-----------------LAGSNTSVFVGSF----SR--
-------------------DYHD-----SLLR---------DPD---------T-LPRT-
------------------TLTGN-----GVA--MMSNRISHFFDLRGPSLTTDTGCSASL
TALHLAVNSI---RNGE--SRMAIVGASNLLL---NPDP-FIV--MSSLG-VL-GAD---
-GR-CFAWDSR---A-NGYGRGEGIATLLLKPLRDALAD-G---DSVHAVIRETAVNQDG
K----TP--T--ITSPSSEAQEELIRACYRRAG--------L---DP-SQ-----TAYVE
----------AH-----MTGTPTGDPIEAAAISRVFSK--------------------G-
---------------------R-------------------------S--------V-N-
------NPVLVGS---IKTN-----------------LG----------------HLEA-
-SSGIAGVIKAIMMLKNEVIPPN-LNYE---KANPDI---DMKS---LSVKI-----P--
LKAQDW-PR----------G-T-----P-RRVS------VNN-----------Y------
-----------------GYGGTNGHVIIDG---------AGE-H-I----------N---
Q-------C-------------S-------------------------------------
------------------------------------------------------------
------------------------------------------------------------
------------------------------------------------------------
----------------------------SI---A---------L---------K------
K--------T------E--P-RLIVMSSKD-SNVTAQMVNNLKSY-L--E----AR----
--------TTS-------------GQK-----------LDLDN-LAHTL-QTR-RSHF--
--------PWRVAIS----S-T-D---CEAS---------LIEA---L-----ED-----
----------S----V--KK--------------------------------------DV
-----T-------L------A-----------KDPPRIGFVFNG--QGAQWHAMG--REL
I---SVYT-VFRKALLRADVVLG-DY------GA--DWSLV--EE-L----------QR-
-D-------EI---------------------------S---------TRVN--EPRLSQ
PVCVGLQICLVDLL-ES-WGI----QPSAVTSHSSGEIAAAYAAGALT-FEEALGVAYFR
GVLT-EKYQN-A-----------T--TG-------P-G-----GMMAVS----LGADDA-
WAY------L------------AENGV--T----------K---G----TVTVACVNSPS
S-VTLSGDLDAIQRLEKQFS-K--D-------QIFARALKV-K-SAYHSH----------
-------HMLPMAEEY-LKE-L-Q-N--IIHPKL--------------------------
--------------KW--------Q--K---LVYSSPVTGN-----LI-------E----
NP------------------E--KL-G-P--Q-YWVNNLLWPVMFSQSFENMC---I---
-SGT----S---------------------------------------GE-AN-V-D---
FILELGPHSAL----------AGPIRQICK------V--P----F--L-KG---------
L-----N-L---PY------ISGLVRGQ--------------------------------
-----------
>Talaromyces_rugulosus__gene-TRUGW13939_08033
IAIV-------------------GISCQFAGG-----------VKNPEK-----------
----LWELCAQKR-------------------SAWS-K-IP-E-S-----R-FNHD-SFY
DG----DI----G--KLA----------------MT--------------SAK-GGHFLE
--DDISLFDAGFFN--FSTD--VASSMDPQIRLQLESVFEATE-----------------
--N------------AGIPLDR-----------------LAGSNTSVFSGCF----LR--
-------------------DYND-----SLMR---------DPE---------A-FPMM-
------------------LLTGN-----GAA--MISNRISHFFDLRGPSMTIDTGCSSSL
SSLHLGCQSL---RSGD--ADISIVSTVNLFI---NPDS-FVI--LSNNS-ML-SPD---
-GK-SYSFDSR---A-NGYGRGEGIATLILKPLEHALRD-G---DNIRGIIRETAVNQNG
K----TP--T--LTSPSIEAQMNLIKGCYARAG--------L---DP-DK-----TPYVE
----------AH-----MTGTPVGDPIEATAIGRVFGV--------------------G-
---------------------R-------------------------P--------Q-E-
------SPLLVGS---IKPN-----------------LG----------------HMEA-
-SSGLAGVIKAVLALEKGLIPPN-QNFE---TYNPAI---DPKK---WKFKV-----P--
TSLEPW-PE----------G-M-----P-RRAS------VNN-----------Y------
-----------------GYGGTNGHAILEA---------CTT-D-L----------S---
Q-------R-------------H-Q-F--------N---K--------KTTS-NG-----
-------------------------------VKYVLENG---------------------
------------------------------------------------------------
------------------------------------------------------------
--------------N-------------GN---G---------I---------E------
K--------P------C--P-KVFLLTSKD-AGVTQTMMANLAEY-I--D----EK----
--------EQSN-----------DKAS-----------AYLDS-IAYTL-GAR-RSLF--
--------GWRVAVS----A-S-T----PSG---------LVRA---L-----KN-----
----------P----L--TK--------------------------------------P-
-----A-------F------S-----------REAPRLGFVFNG--QGAQWFGMG--REL
F---A-YP-VFRQAAEEADEIIR-GF------GA--KWSLI--EE-L----------MK-
-D-------EA---------------------------S---------SRVH--EAELSH
VLCVALQLCLVKLL-AS-WNI----QPNAVVSHSSGEAAAAFAAGALT-FSEALGIAYYR
GVLA-EKYSN-T-----------S--VG-------Q-G-----SMLAVG----LGEKEV-
APY------L------------ES--L--S----------A---G----EAVVSCVNSPS
N-VTVSGDDAAIDEVEQHCT-K--A-------GVFARRLKV-A-AAYHSD----------
-------HMLPMAEEY-LQT-L-S-S--FLAPTK--------------------------
--------------GQ--------T--S---VMYGSPVTGS-----IV-------R----
NL------------------S--SL-Q-A--S-YWIRSLVHPVLFSPALQRVC---S---
-ASS--------------------------------------------AD-GG-I-H---
TLIELGPHGAL----------AGPIRQTLK------V--S----G--L-KD---------
G-----E-I---SY------VSCLTRGE--------------------------------
-----------
>talaromyces_islandicus_gca_000985935__gene___PISL3812_08020
IAII-------------------GISCKFAGG-----------VKSPEK-----------
----LWELCAQKR-------------------SAWS-K-IP-K-S-----R-FNHD-SFY
DE----DI----G--KLA----------------MT--------------SAK-GGYFLE
--DDISLFDAAFFN--FSTD--VASSMDPQIRLQLESVFEATE-----------------
--N------------AGIPLDR-----------------LAGSNTSVFSGCF----VR--
-------------------DYND-----NLMR---------DPE---------A-FPRM-
------------------LLTGN-----GAA--MISNRISHFFDLRGPSMTIDTGCSSSL
SSLHLGCQSL---RSGD--ADISIVSTVNLFI---NPDS-FVI--LSNNG-ML-SPD---
-GK-SYSFDSR---A-NGYGRGEGIATLILKPVEHALRD-G---DNIRGIIRETAVNQNG
K----TP--T--LTSPSVEAQMNLIKGCYSRAG--------L---DP-NK-----TPYVE
----------AH-----MTGTPVGDPIEATAIGRVFGA--------------------C-
---------------------R-------------------------P--------Q-E-
------SSLLVGS---IKTN-----------------LG----------------HMEA-
-SSGLAGVIKAVLALEKGFIPPN-QNFE---VYNPAI---DSKK---WKFKV-----P--
TSLEPW-PE----------G-M-----P-RRAS------VNN-----------Y------
-----------------GYGGTNGHAILEA---------CTT-D-L----------S---
Q-------R-------------H-Q-F--------N---D--------DNTS-HG-----
-------------------------------VNYVSENG---------------------
------------------------------------------------------------
------------------------------------------------------------
--------------N-------------GN---G---------I---------T------
E--------S------D--P-KVFLLTSKD-AGVTQTMMSNLAEY-V--D----KK----
--------EQSN-----------DKAS-----------AYLDS-IAYTL-GAR-RSLF--
--------GWRVAVS----A-S-T----PSG---------LVAA---L-----KD-----
----------P----L--TK--------------------------------------P-
-----V-------F------S-----------REAPRVGFVFNG--QGAQWFGMG--REL
F---S-YP-VFRQAAEDADEIIR-GF------GA--KWSLI--EE-L----------MK-
-D-------EA---------------------------S---------SRVH--EAELSH
PLCVALQLCLVRLL-AS-WSI----HPSAVVSHSSGEAAAAFAAGAVT-FSDALGIAYYR
GVLA-EKYRN-T-----------S--VG-------Q-G-----SMLAVG----LSEKEV-
VPY------L------------ES--L--S----------A---G----EAVVSCVNSPS
N-VTVSGDDAAIDEVEQRCT-K--A-------GVFARRLKV-A-AAYHSD----------
-------HMLPMAEEY-LKT-L-S-S--FLAPTK--------------------------
--------------GQ--------T--S---VMYGSPVTGS-----IV-------K----
NL------------------S--TL-Q-A--S-YWIRSLVQPVLFSPALQRVC---S---
-VSS--------------------------------------------AD-GG-I-H---
TLIELGPHGAL----------AGPIRQTLK------V--S----G--L-ND---------
G-----E-I---SY------VSCLTRGK--------------------------------
-----------
>BGC0001190__EWG54266.1
IAVI-------------------GVSGRFPGD-----------ATSPRH-----------
----LWDLLKEGR-------------------NALS-D-VP-E-S-----R-FNID-GFY
HP----DG----G--RAG----------------TL--------------NTK-QGYFLK
--SDVDKFDAGFFS--ITPE--EARGMDPTQRILLELAYEGLE-----------------
--N------------AGLKIDE-----------------VANQHMSCYIGAC----QH--
-------------------DYWD-----LQAY---------DMD---------S-APKY-
------------------TATGT-----GPA--LLSNRISWFFNLKGPSVTIDTACSSTL
TALHLAGQSI---RNGE--SDSALVGGLGLHL---LPNF-GVF--MSSMS-FL-SAD---
-NK-CHSFDAS---A-NGYARAEGGGFVVLKRLDKALAD-G---DTIRAVLRSTGSNQDG
R----TL--G--ITQPSASRQEELIRATYASAG--------L---TF-DK-----TNFFE
----------AH-----GTGTKVGDPIECSVIGNVFGK--------------------T-
---------------------R------------------------------------E-
------RPVYVGS---VKSN-----------------IG----------------HLEG-
-ASGLAGLVKTIYSLESGVISPT-YGLE---NVNPKI---KLDE---WKINL-----P--
TEKIKW-PA------------G-----L-RRAS------INS-----------F------
-----------------GYGGANAHAVLDD---------AYH-F-L----------K---
T-------H-------------N-L-E--------G---H--------HNTK-AE-DVPA
--------------------------------TGLIGNG---------------------
------------------------------------------------------------
------------------------------------------------------------
---------SQ---D-------------II---E---------K---------T------
D--------K------K--P-RLFLISSHE-ESGIARLSQTLQAY-L--A----DP----
--------AARD-----------LPED-----------QFLHR-LAYTL-SEK-RSSL--
--------PWKTYAA----A-S-T----IEE---------LQQA---L-----DG-----
----------A----P--TK--------------------------------------A-
-----A-------R------V-----------PRSQALTFIFTG--QGAQWFAMG--REL
Q---K-YP-IFRQSLHACSQYLK-DF------GS--TWDLV--EE-L----------NR-
-D-------AK---------------------------E---------SIID--LPYVSQ
PSCTALQLSIIDLL-AS-WGI----HPQVTVGHSSGEIAAAYAKGAFD-KEAAMRIAYFR
GHLT-GNITK-------------------------T-G-----SMAAVG----LGPERV-
SEY------L------------SR--V--T----------A---G----KIVVACINSPA
S-VTLSGDVEGIDEVLTFLQ-A--D-------DIFARKLRV-T-TAYHSH----------
-------HMQQISEEY-LNS-L-S-G--KWELKP--------------------------
--------------GN--------P--K---VRMFSSVSAK-----PI-------D----
-G------------------T--EL-G-P--A-YWVANLVSPVNFSGAVTAAA---N---
-AGA----L------G-K-RK------AS-----------G-------KK-GS-A-D---
AMVEIGPHAAL----------QGPLKQILD------S--I----G--D-KG---------
A-----S-P---KY------FSAIKRKQ--------------------------------
-----------
>sp|A0A0D2YG10|FUB1_FUSO4
IAVI-------------------GVSGRFPGD-----------GTSPRH-----------
----LWDLLKEGR-------------------NALS-D-VP-E-S-----R-FNID-GFY
HP----DG----G--RAG----------------TL--------------NTK-QGYFLQ
--SDVDKFDAGFFS--ITPE--EARGMDPTQRILLELAYEGLE-----------------
--N------------AGLKIDE-----------------VANQHMSCYIGAC----QH--
-------------------DYWD-----LQAY---------DMD---------S-APKY-
------------------TATGT-----GPA--LLSNRISWFFNLKGPSVTIDTACSSTL
TALHLAGQSI---RNGE--SDSALVGGLGLHL---LPNF-GVF--MSSMS-FL-SAD---
-NK-CHSFDAS---A-NGYARAEGGGFVVLKRLDKALSD-G---DTIRAVLRSTGSNQDG
R----TL--G--ITQPSASRQEELIRATYASAG--------L---SF-DK-----TNFFE
----------AH-----GTGTKVGDPIECSVIGNVFGK--------------------T-
---------------------R------------------------------------E-
------KPVYVGS---VKSN-----------------IG----------------HLEG-
-ASGLAGLVKTIYSLESGVISPT-YGLE---NVNPKI---KLDE---WKINI-----P--
TEEIKW-PA------------G-----L-RRAS------INS-----------F------
-----------------GYGGANAHAVLDD---------AYH-F-L----------K---
T-------H-------------N-L-K--------G---H--------HNTK-VE-GVLT
--------------------------------TGLIGNG---------------------
------------------------------------------------------------
------------------------------------------------------------
---------SQ---D-------------AS---D---------K---------T------
D--------K------K--S-RLFLLSSHE-ESGIARLSQTLQAY-L--T----EP----
--------AARE-----------LPED-----------QFLHR-LAYTL-SEK-RSSL--
--------PWKTYAA----A-S-T----IEE---------LQQA---L-----DG-----
----------A----P--TK--------------------------------------A-
-----A-------R------V-----------PRPQALTFIFTG--QGAQWFAMG--REL
Q---K-YP-VFQQSLHACSQYLK-DF------GS--TWDLV--EE-L----------NR-
-D-------AK---------------------------E---------SIID--LPYVSQ
PSCTALQLSIIDLL-AS-WGI----HPQVTIGHSSGEIAAAYAKGAFD-KEAAMRIAYFR
GHLT-GNITK-------------------------T-G-----SMAAVG----LGPERV-
SEY------L------------SR--V--T----------A---G----KIVIACINSPA
S-VTLSGDVEGIDEVLTFLQ-A--D-------DIFARKLRV-T-TAYHSH----------
-------HMQQISEEY-LNS-L-S-G--KWELKP--------------------------
--------------GN--------P--K---VRMFSSVSAK-----PI-------D----
-G------------------T--EL-G-P--A-YWVANLVSPVNFSGAVTAAA---N---
-AGA----L------G-K-RK------AS-----------G-------KK-GS-A-D---
AMVEIGPHAAL----------QGPLKQILD------S--I----G--D-KG---------
A-----S-P---KY------FSAIKRKQ--------------------------------
-----------
>sp|S0DRI1|FUB1_GIBF5
IAVI-------------------GVSGRFPGD-----------ATSPRH-----------
----LWDLLKEGR-------------------NALS-D-VP-E-S-----R-FNID-GFY
HP----DG----G--RAG----------------TL--------------NTK-QGYFLK
--SDVDKFDAGFFS--ITPE--EARGMDPTQRILLELAYEGLE-----------------
--N------------AGLKIDE-----------------VANQHMSCYIGAC----QH--
-------------------DYWD-----LQAY---------DMD---------S-APKY-
------------------TATGT-----GPA--LLSNRISWFFNLKGPSVTIDTACSSTL
TALHLAGQSI---RNGE--SDSALVGGLGLHL---LPNF-GVF--MSSMS-FL-SAD---
-NK-CHSFDAS---A-NGYARAEGGGFVVLKRLDKALAD-G---DTIRAVLRSTGSNQDG
R----TL--G--ITQPSASRQEELIRATYASAG--------L---SF-DK-----TNLFE
----------AH-----GTGTKVGDPIECSVIGNVFGK--------------------T-
---------------------R------------------------------------E-
------KPVYVGS---VKSN-----------------IG----------------HLEG-
-ASGLAGLVKTIYSLESGVISPT-YGLE---HVNPKI---KLDE---WKINI-----P--
TEEIKW-PA------------G-----L-RRAS------INS-----------F------
-----------------GYGGANAHAVLDD---------AYH-F-L----------K---
T-------H-------------N-L-K--------G---H--------HNTK-VE-GVLN
--------------------------------TGLIANG---------------------
------------------------------------------------------------
------------------------------------------------------------
---------SQ---D-------------VI---E---------G---------T------
D--------K------K--S-HLFLLSSHE-ESGIARLSQTLQAY-L--A----ET----
--------SARK-----------LPED-----------QFLHR-LAYTL-SEK-RSAL--
--------PWKTYAA----A-S-T----IEE---------LQQA---L-----DG-----
----------A----P--AK--------------------------------------A-
-----A-------R------V-----------PRSQALTFIFTG--QGAQWFAMG--REL
Q---K-YP-VFQQSLHACSQYLK-DF------GS--TWDLV--EE-L----------NR-
-D-------AK---------------------------E---------SIID--LPYVSQ
PSCTALQLSIIDLL-AS-WGI----HPQVTVGHSSGEIAAAYAKGAFD-KEAAMRIAYFR
GHLT-GNITK-------------------------T-G-----SMAAVG----LGPDRV-
SEY------M------------SR--V--T----------A---G----KIVIACINSPA
S-VTLSGDVEGIDEVLTFLQ-A--D-------DIFARKLRV-T-TAYHSH----------
-------HMQQISEEY-LNS-L-S-G--KWELKP--------------------------
--------------GN--------P--K---VRMFSSVSAK-----AI-------D----
-G------------------T--EL-G-P--A-YWVANLVSPVNFSGAVTAAA---N---
-AGA----L------G-K-RK------TS-----------G-------KK-GS-A-D---
AMVEIGPHAAL----------QGPLKQILD------S--I----G--D-KG---------
A-----S-P---KY------FSAIKRKQ--------------------------------
-----------
>BGC0001340__ANF07288.1
IAIV-------------------GMSFRGPGD-----------ATNVEN-----------
----LWKMISEAR-------------------ESRS-P-IP-Q-E-----R-WNND-AFY
HP----DH----K--HHG----------------TH--------------NVK-AGHFFK
--EDLSRFDAPFFS--MTST--EAAALDPSQRLLLECTYEALE-----------------
--N------------GGIPMEK-----------------IVGSKTSVFVGSF----AT--
-------------------DYTD-----LLLR---------DPE---------T-VPMY-
------------------QCTNA-----SQSRAMISNRLSYFFDLHGPCVTVDTACSGSL
VALHLGCRSL---QTGD--AKCSIVAGVNVIL---NHEF-MIT--MSMMK-FL-SPD---
-GR-CYTFDDR---G-NGYARGEGVGCVILKPLVDALKD-G---DIIRAVIRGTGSNQDG
K----TS--G--ITLPNPVAQEALIRDVYEAAG--------L---DP-KE-----TTYVE
----------AH-----GTGTAAGDPIETRALSNVFCR--------------------D-
---------------------R-------------------------P--------S-D-
------DPLLIGS---IKSN-----------------VG----------------HLEG-
-ASGIAAVIKTVLMLENEIILPN-RNFE---SPNPRI---PFRD---WKLKV-----P--
LSVQPW-PA----------R-S-----P-HRAS------INS-----------F------
-----------------GYGGSNAHAIIEG---------AWS-Y-L----------H---
D-------R-------------G-V-T--------G---P--------VRGS-KF-LRSL
-SETIWHRLD-----------GIISYPPTEGEPAIKPNT---------------------
------------------------------------------------------------
----HHANENFSSL---------------VTSS------------------GNC------
---------QV---Q-------------LT---S---------N---------E------
T--------Q------R--T-KLFILSAFD-EAAGNRQVESMIRY-L--S----DR----
--------STL-------------EDG-----------RFLDD-LAYTL-NER-RTKF--
--------IWKAAIQ----A-K-S----IVE---------LKEA---L-----GK-----
----------S-------PR--------------------------------------Y-
-----V-------K------S-----------FKPPALGFIFTG--QGAQWCGMG--REL
L---AEYP-VFQSTIKRISAYLE-SL------GA--PFNVE--AE-I----------NM-
-D-------PS---------------------------I---------SQIN--SALYSQ
PMCTAIQIGLVDLL-AS-WGI----MPASVTGHSSGEIAAAYTIGALS-LEDAMAIAYYR
GVAA-QSMQE-K-----------S--TV-------K-G-----TMMAVG----MSSEDA-
KPV------L------------AS--L--T----------T---G----RATVACVNSPN
S-ITVSGDETAIEELQAIMD-E--R-------KIFYRRLAV-D-VAYHSH----------
-------HMALVADTY-ADA-I-S-E--IQTR----------------------------
--------------EV--------G--D---IEFFSSVTGK-----QA-------T----
-A------------------A--DL-G-P--S-YWVSNLLGQVKFANSVRLLC---L---
-QTG----A------E-R-KT-----RRQ-----------G-------QS-KK-V-N---
MLVEIGPHSAL----------AGPIKQILQ------A--E----P--K-LK--------D
S-----E-I---TY------ISALIRKQ--------------------------------
-----------
>BGC0002222__BBU42026.1
IAVV-------------------GMGMRGPAD-----------ATNVEG-----------
----LWKLVSEAR-------------------EGWS-K-IP-K-E-----R-WNND-AFY
HP----DS----N--RNG----------------TT--------------NVT-AGHFMT
--QDLACFDAPFFN--MTNA--EAAALDPQQRLLLECTYEALE-----------------
--N------------AGTPLAE-----------------IQGSKTSCFVGSF----CG--
-------------------DYTD-----MLMR---------DPE---------T-VPMY-
------------------QCTNS-----GHSRAILANRLSYFFNLQGPSVTIDTACSASL
VALHLGCQSL---RTGD--ATRAVVAGANVIL---SHEI-MIT--MSMMR-FM-SPD---
-GR-CYTFDDR---A-NGYARGEGVGCVILRPLADALRD-G---DTIRAVIRGTGSNQDG
K----TS--G--ITLPSGAAQESLIRNVYESAG--------L---DP-LE-----TSYVE
----------AH-----GTGTPAGDPLETAALSRVFGP--------------------G-
---------------------R-------------------------S--------L-D-
------QPLRIGS---IKTN-----------------IG----------------HLEG-
-ASGIAGVIKTVLMLENKILLPN-RNFE---TPNPRI---PFYD---WKLKV-----N--
TLVEPW-VV----------D-G-----P-HRAS------VNS-----------F------
-----------------GYGGSNAHAILES---------AED-Y-L----------S---
I-------R-------------G-L-H--------G---S--------IRTA-KS-ILTP
-ELDKI-------------------TPNSNGFANGSTNG---------------------
------------------------------------------------------------
-HLSGHANGHPNGH---------------PNG-------------------SAN------
---------GE---R-------------NG---K---------L---------S------
S--------E------R--Q-RLFVISGFD-QDACKRQAKMFSDY-L--E----SR----
--------QDL--------------DD-----------GYLDN-LAYTL-GER-RTEF--
--------IWKAAIS----A-S-S----KSD---------LSKA---L-----LG-----
----------D-------IK--------------------------------------F-
-----S-------K------A-----------NKKPTLGFVFTG--QGAQWCGMG--KEL
L---PAYP-VFRNTIAKIGSYLT-TL------GA--PFDVT--EE-L----------TK-
-D-------PK---------------------------T---------SDIG--LALYSQ
PLCSAVQIAIVDLL-AS-WGI----KPASVTGHSSGEIASAYAMGALS-WEDAMAVAYYR
GVSS-SNVRS-T-----------N--PI-------S-G-----AMMAVG----MSKGDA-
LPY------L------------SS--L--T----------K---G----KAGVACVNSPS
S-ITVSGDATAIDELQSLFE-E--K-------KLFSRKLAV-D-VAYHSH----------
-------HMALIAEEY-GNA-I-S-G--IKIR----------------------------
--------------ET--------G--E---VEFYSSVFGR-----RA-------E----
-A------------------S--EL-G-P--S-YWVANMLGEVKFADSLRMLC---L---
-ETS----S------S-SGKK----TRKR-----------A-------SA-PT-V-N---
TIVEIGPHSAL----------AGPIKQILQ------A--D----D--K-LK--------E
A-----G-I---GY------ASALIRKV--------------------------------
-----------
>BGC0002223__QTE76000.1
IAVV-------------------GMSMRGPAD-----------ATSVEG-----------
----LWKLVSEAR-------------------EGRT-S-IP-K-E-----R-WNND-AFY
HP----DS----N--RHG----------------TH--------------NVT-AGHFMT
--EDLSRFDAPFFN--MTNA--EAAALDPQQRLLLECTYEALE-----------------
--N------------SGTPLSE-----------------VQGSKTSCFVGSF----CG--
-------------------DYTD-----LLMR---------DPE---------T-VPI--
------------------------------------------------------------
---------------------------------------------------FM-SPD---
-GR-CYTFDDR---A-NGYARGEGVGCVILKPLEDALRD-G---DTIRAVIRGTGSNQDG
K----TS--G--ITLPSGSAQESLIRTVYKTAG--------L---DP-LE-----TSYVE
----------AH-----GTGTPAGDPLETGALSRVFCP--------------------D-
---------------------R-------------------------S--------P-D-
------EPLRIGS---IKTN-----------------VG----------------HLEG-
-ASGIAGVIKTILMLENKTLLPN-RNFK---NPNPRI---PFYD---WKLKV-----N--
TLVEPW-IV----------S-G-----P-RRAS------VNS-----------F------
-----------------GYGGANAHAILES---------AED-Y-L----------S---
S-------R-------------K-L-N--------G---S--------FRTT-KS-VLSL
-ELN----------------------PSANGHSNGSTNG---------------------
------------------------------------------------------------
-VTNGHAAESANGH---------------SNGS---------------------------
--------------A-------------KK---P---------V---------Q------
T--------E------R--T-RLFIVSGFD-EATSKRQAQTLSNY-L--E----SR----
--------QDL-------------DDD-----------NYLDN-LAYTL-GER-RTEF--
--------IWKAAVP----A-S-S----KSD---------LSKA---L-----SG-----
----------D-------IK--------------------------------------F-
-----S-------K------S-----------NKKPTLGFVFTG--QGAQWCGMG--KEL
L---EAYP-VFRKTINKIGSYLT-SL------GA--PFDVA--DE-L----------TK-
-D-------PK---------------------------I---------SQIG--LALYSQ
PLCSAVQIALVDLL-AS-WGI----KPASVTGHSSGEIAAAYTMGALN-LEDAMAVAYYR
GLAS-SNMQK-T-----------G--TV-------S-G-----SMMAVG----MSKEDA-
LPY------I------------SG--L--T----------K---G----KATVACVNSPS
S-ITVSGDVTAIDELHVILE-E--K-------KLFARKLAV-E-VAYHSH----------
-------HMELVADEY-NTS-I-S-N--IKIQ----------------------------
--------------ET--------G--D---VEFYSSVYGK-----RI-------D----
-A------------------S--EL-G-A--S-YWVANMLREVKFADSVRLLC---L---
-ETS----S------G-K-KT-----RKR-----------A-------ST-PV-V-N---
IIVEIGPHSAL----------AGPIKQILQ------A--D----S--K-LK--------E
A-----G-I---SY------VSPLIRKV--------------------------------
-----------
>talaromyces_stipitatus_atcc_10500_gca_000003125__gene___TSTA_125550
IAIV-------------------GIGFRGPGD-----------ATNVES-----------
----LWKMISEGR-------------------ESWS-K-IP-K-D-----R-WNHD-AFY
HP----DA----N--RHG----------------TY--------------NVT-GGHFLQ
--QDVSQWDAPFFQ--MSAA--EAAALDPQQRLLLECTYEAME-----------------
--N------------SGTTMEQ-----------------FCGSDTSVFAGAF----TT--
-------------------DYTD-----ILWR---------DPE---------S-TPMY-
------------------QCTNS-----GQCRSNIANRLSYFFDLHGQSVDVDTACSTSL
VGLHLGCQSL---RTGE--AKLSVVAGVNVIL---SHEA-WVT--MSMMR-FL-SPD---
-GR-CYSFDER---A-NGYARGEGVGVLLLKPLSDALRD-G---DTVRAVIRGTGASQDG
R----TP--G--ITMPNGVAQERLIRGVYERSG--------L---NP-LG-----TSYVE
----------CH-----GTGTQAGDPLETRAVSRVFCE--------------------G-
---------------------R-------------------------E--------A-N-
------NPVRIGS---VKTN-----------------VG----------------HLEA-
-TSGVAGVIKAVLMLENKVYLPN-RNFQ---KANPRI---PLEE---WKLKV-----P--
LAVEPW-DG----------P-L-----P-RRAS------VNS-----------F------
-----------------GYGGAIAHVILES---------AKD-Y-L----------T---
L-------R-------------G-Y-H--------G---H--------FRTT-KS-LVTL
-QLKSE---------------------YTNGHSNGTTNG--HGNG---------------
------------------------------------------------------------
-IINGYSNGITNGHPN---SAVNDH----SNGN------------------GWK------
---------EN---S-------------HN---L---------P---------E------
E--------D------S--A-RLFVLSSFD-ESTSKRQVENFRQY-L--Q----ER----
--------VDD-------------VGP-----------DFLQN-LAYTL-NER-RTHH--
--------MWKTAVV----G-R-S----TTD---------LVYS---L-----EN-----
----------G----A--TF--------------------------------------S-
-----S-------S------G-----------NKKRKLGFVFTG--QGAQWCGMG--KEL
I---STYP-LFRASLERAAACLK-DV------GA--PFDVI--TE-L----------TR-
-D-------PE---------------------------G---------SSIN--RALYSQ
PLCSAVQIALVDLL-TS-FGI----KPSSVTGHSSGEIAAAYTIGALS-LEDAMHVAYFR
GVAS-TSLAQ-K-----------G--IF-------K-G-----SMMALG----LSKEDA-
IPY------L------------AR--L--T----------K---G----KVVVACSNSPS
S-VTISGDETAIDELLVIME-E--D-------KIFARKLIV-E-VAYHSH----------
-------HMAEVEKEY-RDA-L-S-N--IKVQ----------------------------
--------------TN--------S--E---GEFFSSVTAQ-----KA-------V----
-A------------------S--EL-G-P--D-YWVSNMLNEVKFSESLQQLC---L---
-DTS----S------G-K-KT-----QKR-----------N-------QQ-SQ-I-D---
DIIEIGPHSAL----------AGPIKQIIR------A--N----E--K-LS--------S
S-----S-I---AY------HSVLTRNK--------------------------------
-----------
>BGC0001436__ASK38717.1
IAVV-------------------GMSFRGPRD-----------AISVES-----------
----LWRMISEGR-------------------EGWS-K-IP-K-S-----R-WNND-AFY
HP----DH----S--RHG----------------TI--------------NVE-GGHFLE
--EDLARFDAPFFN--MTNA--EAAALDPQQRLLLESTFEAVE-----------------
--N------------AGIPLDK-----------------MLGSKTSCFVGSF----CG--
-------------------DYTD-----MLVR---------DPE---------A-IPMY-
------------------QCTNA-----GQSRAITANRVSYFFDLRGPSVTVDTACSGSL
VALHLACQSL---RTGD--AKMAIVSGVNTIL---SHEF-MST--MSMMR-FL-SPD---
-GR-CYTFDER---A-NGYARGEGVGCLLLKPLSDALRD-N---DTIRAVIRGTGSNQDG
K----TS--G--ITLPNANAQQELIRDVYAAAG--------L---DP-LE-----TEYVE
----------CH-----GTGTQAGDPLETGAVAKVFSP--------------------G-
---------------------R-------------------------P--------D-D-
------RPLRIGS---IKTN-----------------VG----------------HLEG-
-ASGIAGVIKAVLTLENQCFLPN-RNFK---SINPRI---PLKE---WKLKI-----Q--
LENERW-ET----------V-G-----P-HRVS------VNS-----------F------
-----------------GYGGSNAHAVLED---------TKG-Y-L----------E---
Q-------R-------------S-L-T--------G---S--------FRRV-RA-LPHA
-ATDLE------------------------------------------------------
------------------------------------------------------------
------------------------------------------------------------
---------PV---S-------------DP---G---------S---------G------
P--------E------R--T-RLFVLSSFD-QASGQQQIDQLREY-L--E----QN----
--------SSR-------------IDD-----------QYLAD-LAYTL-GER-RSPF--
--------LWKTAMP----A-S-S----VSS---------LVEG---L-----KT-----
----------R-------AK--------------------------------------V-
-----S-------R------AE----------KKKPTLGFIFTG--QGAQWCGMG--REL
L---AAYP-VFASSVDAIATYLK-SL------GA--PFDVR--EE-L----------VR-
-D-------PK---------------------------D---------SKIN--QPLYSQ
PICTAVQIALVDLL-TF-WGI----RPASVTGHSSGELAGAYTAGALS-MEHSMAAAYYR
GVAS-SDLPR-D-----------H--TQ-------R-G-----AMMAVG----ASKDAI-
QPR------L------------SS--L--T----------T---G----TAVVACVNSPS
S-VTISGDASAVDELHGLLE-K--D-------QVFARKLAV-D-VAYHSH----------
-------HMKAVADQY-RTA-M-A-A--AGVTAVQPE-----------------------
-------------STE--------P--E---VEFFSSVTGE-----KA-------S----
-L------------------T--DL-G-I--E-YWVANLLSQVKFADSVHRLC---M---
-ETS----A------S-G-RA----RKTKTK--APKRSGAN-------NK-AK-V-D---
MLVEIGPHSTL----------AGPIRQILG------A--D----Q--T-LE--------Q
A-----S-I---RY------ASALLRKS--------------------------------
-----------
>oidiodendron_maius_zn_gca_000827325__gene___OIDMADRAFT_157986
IAVV-------------------GMSFRGPKD-----------ATSVEN-----------
----LWKMISERR-------------------EGWS-K-IP-M-E-----K-WNNG-AFY
HP----DN----A--RHG----------------TI--------------NVE-GGHFLE
--EDLARFDAPFFN--MTDS--EAAALDPQQRLLLEGAFEALE-----------------
--N------------AGIPLEK-----------------IMGSKTACYVGSF----SG--
-------------------DYTD-----MLLR---------DPD---------C-VPMY-
------------------QCTNA-----GQSRAITANRVSYFFDLKGPSVTVDTACSGSL
VALHLACQSL---RTGD--AKLAFAAGVNTIL---SHEF-MST--MSMMR-FL-SPD---
-GR-CYTFDER---A-NGYARGEGVGYLILKPLEDALRD-R---DTIRAIIRGSGSNSDG
K----TS--G--ITLPSGTAQEQLIRDVYDTAG--------L---DP-LD-----TEYVE
----------CH-----GTGTQAGDPQETSTLARVFSTP-------------------E-
---------------------R-------------------------S--------P-G-
------IPLRIGS---VKTN-----------------IG----------------HLEG-
-ASGIAGVIKAIMMLENGMYLPN-RNFQ---KLNPRI---RLDE---WKLKI-----Q--
LDLEPW-ES----------V-G-----S-RRIS------VNS-----------F------
-----------------GYGGSNAHVILEE---------TEG-Y-L----------F---
S-------R-------------G-L-K--------G---S--------FRKN-KA-LLPI
---------------------------KKETGNSNFAHG---------------------
------------------------------------------------------------
------------------------------------------------------------
--------------H-------------AS---D---------L---------E------
T--------A------R--P-RLFSLSSFD-EASGKKQIERLKTY-L--Q----ER----
--------TTI-------------IDD-----------KFMNN-LAFTL-NER-RSQF--
--------MWKLAVP----A-T-S----PKS---------LIEA---L-----EN-----
----------N-------PR--------------------------------------H-
-----L-------R------S-----------VKKPTIGFVFTG--QGAQWCGMG--KEL
L---HAFP-VFSQAISRIDAYLN-SI------GA--PFDVA--TE-M----------TR-
-D-------LK---------------------------G---------SQIN--LPIYSQ
AMCSAIQIALVDLL-RS-WGI----KPASVTGHSSGEIAAAYTMGALS-MEDAMAIAYYR
GLAA-HNMQQ-S-----------G--KR-------K-G-----SMMAVG----LAEAEV-
EPY------L------------TN--L--K----------Q---G----SAVVACVNSPT
S-MTISGDVAAIDELQAILA-E--K-------RLFARKLAI-E-VAYHSP----------
-------HMEFVADEY-RAS-L-A-NH-LTPKKDKITDGLV-------------------
--------SEDEDEDE--------V--D---VEFFSTVFGA-----KA-------S----
-A------------------I--DL-G-P--E-YWIQNLLGKVKFADSLRLLC---L---
-ETT----D------P-S-ARGKG-SKGKGKWRKKKRAGAA-------TK-VT-V-D---
MLIEIGPHSAL----------AGPIKQILK------A--D----P--T-IN--------I
A-----S-P---SY------TSVLVRKT--------------------------------
-----------
>Aspergillus_thermomutatus__gene1680
IAII-------------------GMGFRGPAD-----------ASSVER-----------
----LWKMILGGR-------------------EAWN-Q-IP-E-S-----R-WNSH-AFY
HP----DH----A--RHG----------------TI--------------NVQ-GGHFLT
--EDVSLFDAPFFN--MTSD--EAAAMDPQQRLLLEVTYEGLE-----------------
--N------------AGIPLPK-----------------IMGSQTSCFVGSF----NA--
-------------------DYTD-----LLLR---------DPD---------A-IPMY-
------------------QCTNA-----GQSRAMMANRVSYFFDLKGPSVTVDTACSGSL
VALHLACQTL---RTGD--AAMAIAAGVNVIL---SHEF-MST--MTMMK-FL-SPE---
-GR-CYTFDEK---A-NGYARGEGIGCLILKPLTDAIRD-K---DPIRAVIRGSGSNQDG
R----TP--G--ITLPSGASQEALIRHVYSMAG--------L---HP-HD-----TEFVE
----------TH-----GTGTQAGDPIETGALAKVFCA--------------------D-
---------------------R-------------------------N--------P-D-
------KPLRIGS---IKTN-----------------VG----------------HLEG-
-TSGVAGVIKAVLMLENRTFLPN-RNFT---SLNPRI---LLDE---WKLK---------
----AW---------------------P-HRVS------VNS-----------F------
-----------------GYGGSNAHVILED---------TYG-Y-L----------Q---
S-------H-------------G-F-Q--------A---L--------VGKP-RT-PFLR
----------------------------KPLESSQAPNG---------------------
------------------------------------------------------------
------------------------------------------------------------
----------------------------RH-------------Q---------S------
P--------I------R--T-RLFMLSGFD-DRSIAKQIENMKAY-L--I----ER----
--------QSI-------------ADD-----------EFMSN-LAFTL-NQR-RTAM--
--------MCRAAAT----G-H-S----AAN---------VIKA---F-----EG-----
----------S-------IK--------------------------------------V-
-----R-------K------A-----------TRKPVVGFVFTG--QGAQWCGMG--REL
V---GAYP-VFRQSMERIDAHLS-RL------GA--QFYAL--GE-I----------LE-
-N-------QY---------------------------A---------SRLN--HPLHSQ
TICTALQIALVDLL-SS-WSI----HPDSVTGHSSGEIAAAYAIGALS-MEDAISVAYYR
GVAA-SKLSQ-N-----------E--EV-------K-G-----GMLAVG----MSSAQI-
EPF------L------------NA--L--K----------N---G----KAVVACINSPS
S-VTVSGDIEAIEELEKVLK-E--K-------ELFCRRLAV-D-VAYHSH----------
-------HMELVGGEY-LDL-I-S-N--IRPRIGRKS-----------------------
--------------GK--------H--P---VSFFSSVIGA-----EV-------K----
-A------------------S--DL-G-P--Q-YWTRNLLGQVKFVDSVRALC---F---
-ETS----T------Q-K-SMFAAPNNRR-----TRRPNGT-------RK-VN-V-D---
VLLEVGPHAAL----------SGPIRQILK------D--D----N--K-LD--------A
A-----G-I---QY------ASVLTRKI--------------------------------
-----------
>aspergillus_fumigatus__gene___AFUA_3G01410
IAII-------------------GMGFRGPGD-----------ASNVEK-----------
----LWKMILEGR-------------------EAWS-Q-IP-E-S-----R-WNSD-AFY
HP----DH----A--RHG----------------TI--------------NVQ-GGHFLT
--EDVSLFDAPFFN--MTSD--EAAAMDPQQRLLLEVTHEGLE-----------------
--N------------AGIPLPE-----------------IMGSQTSCFVGSF----NA--
-------------------DYTD-----LLLR---------DPD---------A-IPMY-
------------------QCTNA-----GQSRAMMANRVSYFFDLKGPSVTVDTACSGSL
VALHLACQSL---RTGD--AAMAIAAGVNVIL---SHEF-MST--MTMMK-FL-SPE---
-GR-CYTFDEK---S-NGYARGEGIGCLILKPLKVAIRD-K---DPIRAVIRGSGSNQDG
R----TP--G--ITLPSGASQEALIRHVYNMAG--------L---HP-HD-----TEFVE
----------TH-----GTGTQAGDPIETGALARVFCV--------------------G-
---------------------R-------------------------N--------S-D-
------KPLRIGS---IKTN-----------------VG----------------HLEG-
-TSGVAGVIKAVLMLENRIFLPN-RNFT---SLNSRI---LLDE---WKLKI-----Q--
LDPEPW-ES----------S-T-----P-HRVS------VNS-----------F------
-----------------GYGGSNAHVILED---------TYG-Y-L----------Q---
S-------H-------------G-L-Q--------A---P--------VGKP-RT-PFLK
----------------------------EALEPSQKPHS---------------------
------------------------------------------------------------
------------------------------------------------------------
----------------------------RH---D---------E---------S------
P--------I------R--T-RLFMLSGFD-DHSLAKQIENIRVY-L--R----ER----
--------ESI-------------ADD-----------QFMSN-LAFTL-NHR-RTTL--
--------MCRTAVN----G-S-S----ASS---------VIKA---L-----GG-----
----------S-------IR--------------------------------------V-
-----R-------K------A-----------TRKPVVGFVFTG--QGAQWCGMG--REL
V---KAYP-VFRQSMERIDAHLI-RL------QA--PFSAL--GE-I----------LE-
-N-------QD---------------------------A---------SRLN--HPLHSQ
TICTALQIALVDLL-SS-WGI----EPDSVTGHSSGEIAAAYTIGALT-MEDAISVAYYR
GVAA-SKLLH-N-----------D--EV-------K-G-----GMLAVG----VSPAQI-
APF------L------------DT--L--K----------S---G----KAVVACINSPS
S-ITVSGNVDAIDELEKVLK-E--K-------EFFCRRLVV-D-VAYHSH----------
-------HMELVGGEY-LDL-I-S-N--IRPQTGSKS-----------------------
--------------GK--------H--P---VSFFSSVTGA-----GV-------E----
-A------------------S--DL-G-S--Q-YWTRNLLGQVRFVDSVRALC---F---
-ETG----T------Q-K-SMFAALNNRR-----VRRPNGA-------RK-VN-V-D---
ILLEIGPHGAL----------SGPIRQILK------E--D----N--K-LN--------S
A-----G-L---QY------ASVLTRKA--------------------------------
-----------
>neosartorya_fischeri__gene___NFIA_002360
IAII-------------------GMGFRGPGD-----------ASNVEK-----------
----LWKMILEGR-------------------EAWS-Q-TP-E-S-----R-WNSH-AFY
HP----DH----A--RHG----------------TI--------------NVQ-GGHFLT
--EDVSLFDAPFFN--MTSD--EAAAMDPQQRLLLEVTYEGLE-----------------
--N------------AGIPLPE-----------------IMGSQTSCFVGSF----NA--
-------------------DYTD-----LLLR---------DPD---------A-IPMY-
------------------QCTNA-----GQSRAMMANRVSYFFDLKGPSVTVDTACSGSL
VALHLACQTL---RTGD--AAMAIAAGVNVIL---SHEF-MST--MTMMK-FL-SPD---
-GR-CYTFDEK---A-NGYARGEGIGCLILKPLKVAIRD-R---DPIRAVIRGSGSNQDG
R----TP--G--ITLPSGASQEALIRHVYSMAG--------L---HP-HG-----TEFVE
----------TH-----GTGTQAGDPIETGALARVFCA--------------------D-
---------------------R-------------------------N--------S-D-
------KPLRIGS---IKTN-----------------VG----------------HLEG-
-TSGVAGVIKAVLMLENRTFLPN-RNFT---SLNPRI---LLDE---WKLKI-----Q--
LDPEPW-ES----------T-G-----P-HRVS------VNS-----------F------
-----------------GYGGSNAHVILED---------TYG-Y-L----------Q---
S-------H-------------G-S-Q--------A---L--------VGKP-RT-PFLR
----------------------------KALERSQTPNG---------------------
------------------------------------------------------------
------------------------------------------------------------
----------------------------RR---D---------E---------S------
P--------I------R--T-RLFMLSGFD-DHSIAKQIENLRGY-L--S----ER----
--------ESI-------------ADD-----------QFMSN-LAFTL-NQR-RTTL--
--------MCRAAVT----G-N-S----ASS---------VMEA---L-----EG-----
----------S-------IR--------------------------------------V-
-----R-------K------A-----------TRKPVVGFVFTG--QGAQWCGMG--REL
V---GAYP-VFRQSMERIDAHLI-RL------EA--PFSAL--GE-I----------LE-
-N-------QD---------------------------A---------SRLN--HPLHSQ
TICTALQVALVDLL-SS-WDI----QPDSVTGHSSGEIAAAYAIGALS-MEDAISVAYYR
GVAA-SKLSH-N-----------E--EV-------K-G-----GMLAAG----LSPAQI-
EPF------L------------DT--L--K----------S---G----KAVVACINSPS
S-VTVSGDFEAIDELEKVLR-E--K-------EFFCRRLVV-D-VAYHSH----------
-------HMELVGGEY-LDL-I-S-N--IRPRIGSKF-----------------------
--------------GK--------H--P---VSFFSSVTGA-----EV-------K----
-A------------------S--DL-G-S--Q-YWTRNLLGQVRFVDSVRALC---F---
-ETS----T------Q-K-SMFAAPNNRR-----ARRPNGA-------RK-VN-V-D---
VLLEVGPHGAL----------SGPIRQILK------D--D----N--K-LD--------A
A-----G-I---QY------ASVLTRKV--------------------------------
-----------
>aspergillus_turcosus_gca_002234965__gene___CDV55_03573
IAII-------------------GMGFRGPGD-----------ASNVEK-----------
----LWKMILEGR-------------------EAWN-Q-IP-E-S-----R-WNSN-AFY
HP----DH----A--RHG----------------TI--------------NVQ-GGHFLT
--EDVSLFDAPFFN--MTSD--EAAAMDPQQRLLLEVTYEGLE-----------------
--N------------AGIPLPE-----------------IMGSQTSCFVGSF----NA--
-------------------DYTD-----LLLR---------DPD---------A-IPMY-
------------------QCTNA-----GQSRAMMANRVSYFFDLKGPSVTVDTACSGSL
VALHLACQTL---RTGD--AAMAIAAGVNVIL---SHEF-MST--MTMMK-FL-SPE---
-GR-CYTFDEK---A-NGYARGEGIGCLILKPLKDAIRD-N---DPIRAVIRGSGSNQDG
R----TP--G--ITLPSGASQEALIRHVYSMAG--------L---QP-HD-----TEFVE
----------TH-----GTGTQAGDPIETGALARVFCA--------------------D-
---------------------R-------------------------N--------P-D-
------KPLRIGS---IKTN-----------------VG----------------HLEG-
-TSGVAGVIKAVLMLENRTFLPN-RNFT---SLNPRV---LLDE---WKLK---------
----AW-CP----------M-F-----P-LMDE------KHA-----------N------
-----------------DFRSNS----------------------I----------R---
N-------H-------------GKA-Q--------G---L--------IA--------CR
----------------------------KPLESSQTPNG---------------------
------------------------------------------------------------
------------------------------------------------------------
----------------------------LH---N---------Q---------S------
P--------I------R--T-RLFMLSGFD-DQSIAKQMENMKVY-L--L----ER----
--------QSI-------------ADD-----------EFMSS-LAFTL-NQR-RTAL--
--------MCRAAAT----G-H-S----AAD---------VIKA---L-----EG-----
----------S-------IK--------------------------------------V-
-----R-------K------A-----------TRKPVVGFVFTG--QGAQWCGMG--REL
V---GAYP-VFRQSMERIDAHLT-RL------GA--PFSAL--GE-I----------LE-
-N-------QD---------------------------A---------SRLN--HPLHSQ
TICTALQIALVDLL-SS-WNV----QPDSVTGHSSGEIAAAYAIGALS-VEDAISVAYYR
GVAA-SKLSH-S-----------E--EV-------K-G-----AMLAAG----LSPAQI-
EPF------L------------DT--L--K----------S---G----KAVVACINSPS
S-VTVSGDVEAIEELEMVLK-E--K-------EFFCRRLVV-D-VAYHSH----------
-------HMELVGGEY-LDL-I-S-N--IRPRIGSKS-----------------------
--------------EK--------H--P---VSFFSSVIGA-----EV-------G----
-A------------------S--DL-G-P--Q-YWTRNLLGQVKFVDAVRALC---F---
-ETS----T------Q-K-SMFAAANNRR-----NRRPNGT-------RK-VN-V-D---
VLLEVGPHAAL----------SGPIRQILK------D--D----N--K-LD--------A
A-----G-I---QY------ASVLTRKF--------------------------------
-----------
>aspergillus_heteromorphus_cbs_117_55_gca_003184545__gene___BO70DRAFT_422207
IALV-------------------GIGFRGPGD-----------AISPTR-----------
----LWSMIVDQR-------------------EAWS-H-IP-G-S-----R-WNPS-AFF
HP----DH----A--RHG----------------TI--------------NVH-GGHFLA
--EDVARFDAPFFN--MTSD--EAAAMDPQQRLLLEVTYEALE-----------------
--N------------AGIPLPT-----------------VMGSQTACFVGCF----NA--
-------------------DYTD-----LLLR---------DPD---------C-IPMY-
------------------QCTNA-----GQSRAMTANRVSYFFDLKGPSVTVDTACSGSL
VALHLACQSL---RTGD--ASMAIAAGVNVIL---SHEF-MST--MTMMK-FL-SPE---
-GR-CHTFDEH---A-NGYARGEAVGCLILKPLRDAMRD-G---DHVYAVIRGTGSNQDG
R----TP--G--ITLPSGSAQEALIRQVYQRAG--------L---DP-VE-----TAFVE
----------AH-----GTGTQAGDPIETEALARVFGP--------------------G-
---------------------R-------------------------S--------A-E-
------RPLRIGS---VKTN-----------------VG----------------HLEG-
-TSGVAGVIKAALMLANRTFLPN-RNLT---TLNPRI---LLDE---WKLKV-----Q--
LACEPW-DT----------V-G-----P-HRVS------VNS-----------F------
-----------------GYGGSNAHAILED---------AEG-Y-L----------S---
A-------R-------------G-L-S--------P---L--------------------
------------------------------------------------------------
------------------------------------------------------------
------------------------------------------------------------
----------------------------PS---D---------P---------A------
K--------D------R--L-RVFMLSGFD-EESLSTYINTLRTY-L--E----GL----
--------GA----------------------------GSMSN-LAYTL-NKR-RTAH--
--------LYRVGVL----G-D-S----PGG---------LADA---L-----AQ-----
------------------AK--------------------------------------V-
-----S-------K------A-----------PRRPTVGFVFTG--QGAQWCGMG--QGL
M---AAYP-VFRNSVQKIDAYLK-RI------HA--PFRIA--EI-L-------------
-E-------DE---------------------------S---------VQLS--HPLLSQ
PVCTALQLAVVDLL-AS-WDI----HPDSVTGHSSGEIAAAYAAGALT-TEDAMAVAYYR
GVAA-SHLSD----------------ET-------K-G-----AMLAVG----MSADNI-
QPY------I------------DQ--L--H----------L---G----RAVVACINSPQ
S-VTVSGDVSAIQELEGLIR-D----------KEFSRRLAV-E-VAYHSH----------
-------HMELVRDLY-LES-I-S-H--IRPRSEPEIIRTL-------------------
--------------SN--------R--S---VGFFSSVSGA-----EI-------K----
-P------------------T--EL-G-P--Q-YWCQNLLGQVKFAQSLRTLC---F---
-ETT----G------S-R-AL----NKKR-----PRRT--A-------RK-VN-V-D---
CLVEIGPHSAL----------SGPIMQILK------H--D----S--K-LD--------A
A-----E-I---AY------FSALVRKE--------------------------------
-----------
>BGC0001913__BBG28498.1
IAVV-------------------GMSFRGPGD-----------ATNVEN-----------
----LLKMVAEGR-------------------ESRS-K-IP-K-H-----K-WNHE-AFY
HP----DP----S--RYG----------------SH--------------NVE-YGHWFQ
--QDVTRFDAPFFN--MTAA--EAAALDPQQRMLLECTYEAME-----------------
--N------------SGTHMPN-----------------FVGTETSVFVGSF----CT--
-------------------DYAD-----VLWR---------DPE---------T-VPMY-
------------------QCTNA-----GHSRANTANRISYSYDLKGPSVTVDTACSASL
VALHLGCQSL---LTGD--AKQAIVAGSSAIL---SHEG-MVT--MSMMR-LL-SHE---
-GR-CYTFDER---A-NGYARGDGVGVIFLKPLQDAVEA-G---DTIRAVIRGTGSNQDG
K----TP--G--ITMPNGLAQEALIRHVYDRSG--------L---DP-LD-----TSYVE
----------CH-----GTGTQAGDTTETGALSRVFSP--------------------G-
---------------------R-------------------------D--------E-D-
------DPLTIGS---VKTN-----------------VG----------------HLEG-
-ASGVTGVIKTILMLENSIILPN-RNFQ---KANPRI---PLKD---WKLRV-----P--
IAIEPW-SR----------P-K-----P-LRAS------VNS-----------F------
-----------------GYGGANAHVIIES---------ARD-Y-L----------L---
S-------H-------------G-Y-D--------P---S--------QAIR-KS-SLAV
-AP----IQR---------------AIAQCGPTRSGDDG--IENG---------------
------------------------------------------------------------
-L-----SKSVN-------------------GN------------------ING------
---------VN---G-------------ID---A---------H---------E------
E--------D------R--A-RVFTLSAFD-QAAGKGWVAALTEY-L--K----QR----
--------RHI-------------ADE-----------AFLDS-LTYTL-NER-RTIH--
--------PWKATVI----A-R-S----VDD---------LCVR---L-----EG-----
------------------VH--------------------------------------F-
-----V-------N------V-----------NPKQNLGFVFTG--QGAQWCGMG--KEL
I---AIYP-RFRKSLVACAAALE-RL------GA--PFDLL--AE-F----------EK-
-D-------SK---------------------------D---------SQIN--RALYSQ
PLCTALQIALVDLL-GS-WGI----RPASVTGHSSGEIASAYTAGALS-IEDAMLVSYSR
GVAS-NDLAS-K-----------G--LT-------D-G-----SMVAVG----MSKEEA-
LPI------L------------SS--L--S----------S---G----KAGVACSNSPS
S-ITVSGDRAAIEELQAILE-E--K-------KIFNRKLVV-E-VAYHSH----------
-------HMALVADQY-RIA-M-S-N--IEVL----------------------------
--------------KG--------N--G---IKFFSSVTGE-----QA-------D----
-I------------------S--TL-G-P--D-YWVSNMVGEVKFNQSLHRLS---S---
-ESG----A------S-T-TA----SRKR-----------N-------KL-SP-V-H---
TLVEIGPHSAL----------AGPIKQILQ------A--D----D--K-LA--------K
A-----S-I---DY------HTALARKK--------------------------------
-----------
>sp|N4WHE3|PKS1_COCH4
IAVV-------------------GMSFRGPGD-----------ATNVEK-----------
----LLNMISEGR-------------------ESRA-E-VQ-A-K-----K-WDPE-GFY
HP----DS----S--RHG----------------TH--------------NVE-YGHWFQ
--QDVYNFDAPFFN--VSPA--EAAALDPQQRMLLECSYEAFE-----------------
--N------------SGTPMSK-----------------IVGTDTSVFVSSF----AT--
-------------------DYTD-----MLWR---------DPE---------S-VPMY-
------------------QCTNS-----GFSRSNLANRISYSFDLKGPSVLVDTACSGGL
TALHLACQSL---LVGD--VRQALAAGSSLIL---GPEM-MVT--MSMMK-FL-SPD---
-GR-CYAFDER---A-NGYARGEGVAVLLLKRLEDALAD-N---DTIRAVIRGTGCNQDG
K----TP--G--ITMPNSVSQEALIRSVYKKAA--------L---DP-LD-----TTYVE
----------CH-----GTGTQAGDTTEASALSKVFSP--------------------G-
---------------------R-------------------------R------------
------LPLLIGS---VKTN-----------------IG----------------HLEG-
-ASGLAGVVKSILMLEQGVILPN-RNFE---RPNTKI---PLEK---WNLRV-----P--
TTLECW-NN----------V-K-----T-RRVS------INS-----------F------
-----------------GYGGANVHAILES---------ATD-F-L----------R---
D-------N-------------S-M----------G---T--------DSTRFAS-RRSV
-VVGNV------------------------------------------------------
------------------------------------------------------------
----GQTKPAVSLV-------------------------------------QDM------
---------SS---N-------------DR---S---------H---------E------
D--------P------T--P-LLFALSAFD-SSAGDAWARSLSIY-L--S----QR----
--------QGS-------------DEK-----------TILSS-LAYTL-SDR-RTWH--
--------PWKAALS----A-T-T----IQE---------LITK---L-----EK-----
------------------VR--------------------------------------F-
-----V-------N------M-----------APRHNIGFVFTG--QGAQWCGMG--REL
I---SIFP-RFRQSLIACDIALQ-SF------GA--DFHVI--DE-L----------EA-
-D-------VE---------------------------S---------SRIN--KALYSQ
PLCTALQIALVDLL-VS-WGI----YAQSVTGHSSGEIAAAYAAGALS-LSDAMLVAYAR
GCAT-ANLAK-K--------------GA-------K-G-----AMAAVS----METQEL-
SHI------L------------SA--L--E----------N---G----KVGIACFNSPT
S-CTVSGDKSALDELQDVLR-Q--K-------GVYNRRLIV-D-VAYHSH----------
-------HMELIADSY-RSA-I-S-S--IQPL----------------------------
--------------PG--------S--D---VKFFSSVTGE-----LL-------D----
-K------------------N--KL-G-V--D-YWVSNLVGQVKFAQSLSSLV---S---
-SHH----G------T--------------------------------GT-PQ-I-Q---
ALIEIGPHAAL----------GGPISQVID------S--E----P--L-AN---------
------P-T---GY------FSALVRKK--------------------------------
-----------
>cadophora_sp_dse1049_gca_003073865__gene___DL98DRAFT_558525
IAIV-------------------GIGCRYPGG-----------ATDPEK-----------
----LWEILATQR-------------------DVWA-P-VP-K-E-----R-FNQD-AFY
HP----DP----A--RCG----------------TS--------------NVR-GAHFLD
--EHPGLFDAHFFN--LTQA--EAAAMDPQQRIMLQCSYEALE-----------------
--N------------AGIPMDR-----------------IIGTDTGVFMGSS----CR--
-------------------DYTD-----LLLE---------DAQ---------K-TELY-
------------------QATGT-----GAT--MLANRISYFYDLKGPSLTVDTACSSSL
VALHLACSSI---RSGE--SKVALVGGSNLIL---GPAA-MVS--LSMLR-FL-SPD---
-GR-CYTFDSR---G-NGFGRGEGAACLVLKPLSAALQN-G---DTIRAVIRNTGTNQDG
K----TS--G--ITLPSGKAQVQLIERLYRSAG--------L---DP-IG-----TTYVE
----------AH-----GTGTAAGDPIEAASLARVFCK--------------------G-
---------------------R-------------------------E--------E-G-
------NVLRVGS---VKSN-----------------IG----------------HLEG-
-GSGIAGVVKTVLMLERGEILPN-FEFR---EANPKI---AMRE---WKLEV-----P--
TSVEPW-NA----------P-G-----V-RRAS------VNN-----------F------
-----------------GFGGSNAHVILDD---------SYK-F-M----------E---
C-------H-------------S-V-S--------A---S--------RISA--------
-------------------------------------NG---------------------
------------------------------------------------------------
---------------------------------------------------SQN------
---------DI---G-------------GL---E---------K---------K------
V--------K------R--T-RLFPLSALD-AEAGKRLLKTLSGY-L--D----TH----
--------AKT-------------DSE-----------TFLAD-LAYTI-GQR-RSLL--
--------PLRAAVS----A-S-S----REE---------LLDK---F-----SS-----
----------G----E--VT--------------------------------------F-
-----S-------K------I-----------QKSSNIGFVFTG--QGAQWAGMG--KEL
L---TSYP-TFSESMRKSDEYLV-KL------GA--DWSLI--DE-L----------QR-
-E-------RS---------------------------A---------SHIG--TALISQ
PLCTALQIALVDLL-SS-WNV----KPASVTGHSSGEIAAVYAAGVIT-HESALRIAYFR
GVIS-SQVKD-V---------K-G--LK-------S-G-----AMLAVG----LNSDET-
QAL------I------------SD--L--N----------S---G----RVNVACVNSPS
S-VTVSGDAAAIDELEEVVK-G--E-------GAFARKLAV-D-TAYHSH----------
-------HMQHVAERY-SQT-L-S-D--IQTT----------------------------
--------------TS--------R--E---VDIFSSVTGN-----RI-------E----
-S------------------P--EL-G-A--E-YWVKNLVSPVLFLDSVRSMC---H---
-GTG----S------K-R-KK------RR-----------G-------AE-AA-V-D---
ILIEIGPHSAL----------SGPIKQILQ------A--D----T--K-LA--------S
T-----S-I---EY------LSILSRNR--------------------------------
-----------
>Fusarium_austroafricanum__gene-F53441_12378
IAIT-------------------GISTRFPGG-----------ADTPES-----------
----LWKMISKGK-------------------SAWS-K-IP-E-D-----R-FTLE-SFH
HP----DP----D--RNG----------------AM--------------NVI-GGHFLD
--EDIACFDAPFFG--ISRN--EAKAMDPQQRLQLESAYEALE-----------------
--N------------AGISIEQ-----------------ASGTKTSVYIGVF----NK--
-------------------DYAD-----IMCR---------DPE---------T-GPLY-
------------------QATGN-----GQS--ILSNRISYFFNLKGPSVTVDTACSSSL
VGLHLAVQGL---RMGE--VEQAIVGGTNLIF---SPDI-MVA--MSLLG-FL-SPD---
-GR-SYAFDHR---A-KGYARGEGIATIVLKPLDKAIRD-G---DPIRAVIRGTGVNSDG
R----TA--G--ITLPNGDAQEALIREVYANAG--------L---DP-AE-----TGYFE
----------AH-----GTGTQAGDPMEAGAIHRVFTA--------------------D-
---------------------C-------------------------H--------R-S-
------SPLLLGS---IKTN-----------------IG----------------HLEG-
-ASGLAGVVKAVLCLEKGQIPPN-MNFE---KPNERL---DLEA---WNIKV-----P--
TELTQW-PA----------D-V-----P-RRAS------VNS-----------F------
-----------------GYGGTNAHVILDG---------YDA-S-P----------H---
E-----------------------P-K---------------------------------
------------------------------------------------------------
------------------------------------------------------------
------------------------------------------------------------
----------------------------NI---D---------D---------S------
E--------V------I--R-RIFVFSAGH-QEAASSLFNRMASY-L--G----DI----
--------PIE-------------RRT-----------RVLQQ-LAYTL-SER-RSQL--
--------SHRLAVS----A-G-S----VDE---------LLNT---F-----EN-----
----------G----K--LS--------------------------------------L-
-----V-------K------S-----------QRVTRLGLVFTG--QGAQTAQMG--VEL
M----TYG-IFAHSLYRASRTLK-NI------GC--TWDLV--SE-L----------HR-
-D-------AE---------------------------T---------SLVN--EPLYSQ
PLCTAVQIALVDLI-RS-WGV----TPTAVTGHSSGEIAAAYAAGALT-HEAAMIAAYYR
GVAS-SQLAA-D-----------S--SV-------N-G-----SMAAVG----LSPEEA-
EEY------L------------AK--L--T----------T---G----KLAISCYNAPT
N-VTISGDVSALEELEALLQ-D--T-------GVFFRRLKV-P-VAYHSH----------
-------HMQKIADVY-RKS-L-E-T--LPKSSS--------------------------
--------------VD--------G--G---VQFYSSVTGT-----LT-------P----
-I------------------S--EL-D-A--E-YWVRNMTSPVQFNSSLKSMC---L---
-GLK----P------N-G-KR-----LIR-----------G-------NK-MN-V-Q---
MLVEVGPHSAL----------AGPIKSILK------D--S----A--F-NG--------K
A-----K-L---PY------TSCLVRRE--------------------------------
-----------
>Fusarium_gaditjirri__gene-FGADI_9378
IAIT-------------------GISTRFPGG-----------ADTPEA-----------
----LWRMISKGK-------------------SAWS-K-VP-E-D-----R-FALD-AFY
HP----DP----D--RNG----------------AM--------------NVA-GGHFLD
--EDIASFDAPFFG--ISRN--EAKAMDPQQRLQLESAYEALE-----------------
--N------------AGISIDQ-----------------ASGTKTSVHIGVF----NK--
-------------------DYAD-----IMCR---------DPE---------T-GPLY-
------------------QATGN-----GQS--ILSNRISYFFNLKGPSVTVDTACSSSL
VGLHLAVQGL---RMGE--VEQAIVGGTNLIF---SPDI-MVA--MSLLG-FL-SPD---
-GR-AYAFDHR---A-KGYARGGGIATLVLKPLDKAVRD-G---DPIRAVIRGTGVNSDG
R----TA--G--ITLPNGDAQAELIREVYTNAD--------L---DP-AE-----TGYFE
----------AH-----GTGTQAGDPMEAGAIHRVFTA--------------------D-
---------------------R-------------------------Q--------R-S-
------SPLYLGS---IKTN-----------------IG----------------HLEG-
-ASGLAGVVKAVLCLEKGQIPPN-INFE---KQNERL---DLEA---WNIKV-----P--
TELTQW-PA----------D-V-----P-RRAS------VNS-----------F------
-----------------GYGGTNAHVVLDG---------YDA-T-Q----------H---
E-----------------------M-R---------------------------------
------------------------------------------------------------
------------------------------------------------------------
------------------------------------------------------------
-----------------------------T---I---------D---------T------
D--------I------D--Q-RLFVFSAGH-QEAASSLFTRMASY-L--R----DI----
--------PTS-------------NHA-----------RLLQQ-LAYTL-SQR-RSQL--
--------SHRMAIS----A-S-S----IAE---------LIDT---L-----EN-----
----------G----K--LT--------------------------------------L-
-----V-------K------S-----------QRVSRLGLVFTG--QGAQTAQMG--VGL
M---YQYG-VFADSLNLAGAALK-NI------GC--TWDLV--EE-L----------SK-
-D-------AE---------------------------T---------SLVN--EPLYSQ
PLCTAVQIALVDLL-RS-WDV----QPTAVTGHSSGEIAAAYAAGALS-HEAAMIAAYYR
GVAS-SKLAA-D-----------S--SV-------N-G-----GMAAVG----LSPDEV-
QGY------L------------AK--L--T----------S---G----KLVIACYNAPY
N-VTLSGDIPALDELESLLQ-D--T-------GVFFRRLKV-P-VAYHSH----------
-------HMQQIAEVY-RKS-L-E-S--LPRPEA--------------------------
--------------SD--------S--D---VQFFSSVTGT-----LT-------P----
-I------------------S--EL-N-A--E-YWVRNMTSPVQFTSSLKSMC---L---
-GLK----S------D-G-KR-----LTR-----------G-------NK-MN-V-Q---
MLVEVGPHSAL----------AGPIKSILK------D--P----S--F-SS--------K
A-----Q-L---PY------TSCLVRKQ--------------------------------
-----------
>fusarium_oxysporum__gene___FOXG_02741
IAIT-------------------GISTRFPGG-----------ADTPEA-----------
----LWRMISKGK-------------------SAWS-K-VP-E-D-----R-FALD-AFY
HP----DP----D--RNG----------------AM--------------NVV-GGHFLD
--EDIACFDAPFFG--ISRN--EAKAMDPQQRLQLESAYEALE-----------------
--N------------AGISIDQ-----------------ASGTKTSVHIGVF----NK--
-------------------DYAD-----IMCR---------DPE---------T-GPLY-
------------------QATGN-----GQS--ILSNRISYFFNLKGPSVTVDTACSSSL
VGLHLAVQGL---RMGE--AEQAIVGGTNLIF---SPDI-MVA--MSLLG-FL-SPD---
-GR-SYAFDHR---A-KGYARGEGIATLVLKPLDKAVRD-G---DPIRAVIRGTGVNSDG
R----TA--G--ITLPNGDAQAELIREVYANAG--------L---DP-AE-----TGYFE
----------AH-----GTGTQAGDPMEAGAIHRVFTA--------------------D-
---------------------R-------------------------Q--------R-S-
------SPLYLGS---IKTN-----------------IG----------------HLEG-
-ASGLAGVVKAVLCLEKGQIPPN-MNFE---KPNERL---DLEA---WNIKV-----P--
TELTQW-PA----------D-V-----P-RRAS------VNS-----------F------
-----------------GYGGTNAHVVLDG---------YDA-T-Q----------H---
E-----------------------M-K---------------------------------
------------------------------------------------------------
------------------------------------------------------------
------------------------------------------------------------
-----------------------------T---I---------D---------T------
D--------I------D--R-RVFVVSAGH-QEAASSLFARMASY-L--R----DI----
--------PAE-------------KHA-----------RLLQQ-LAYTL-SQR-RSQL--
--------SYRMALS----A-S-S----VDE---------LIDT---F-----EN-----
----------G----K--LS--------------------------------------L-
-----V-------K------S-----------QRVSRLGLVFTG--QGAQTAQMG--VGL
M---HQYG-VFADSLNRAGATLK-NI------GC--TWDLV--EE-L----------SK-
-D-------AE---------------------------T---------SLVN--EPLYSQ
PLCTAVQIALVDLL-RS-WDV----QPTAVTGHSSGEIAAAYAAGALS-QEAAMIAAYYR
GVAS-SKLAA-D-----------S--SV-------N-G-----SMAAAG----LSPYEA-
QGY------L------------DK--L--T----------S---G----KLVIACYNAPY
N-VTLSGDAPALDELESLLQ-D--T-------GVFFRRLKV-P-VTYHSH----------
-------HMQQIADVY-RKS-L-E-S--LPKPAA--------------------------
--------------SD--------S--D---VQFYSSVTGT-----LT-------P----
-I------------------S--EL-N-A--E-YWVRNMTSPVQFTSSLKSMC---L---
-GLK----P------D-G-KR-----LTR-----------G-------NK-MN-V-Q---
MLVEVGPHSAL----------AGPIKSILK------D--P----S--F-SS--------K
A-----Q-L---PY------TSCLVRKE--------------------------------
-----------
>aspergillus_albertensis__gene_12586
IAVI-------------------GISTRFPGG-----------ADSPEA-----------
----LWKMISKGK-------------------SAWS-K-VP-E-D-----R-FALE-SFY
HP----DP----D--RNG----------------TM--------------NVT-GGHFLE
--DDIACFDAPFFG--ISPN--EAKAMDPQQRLQLESAYEAFE-----------------
--N------------AGIPIEQ-----------------AAGTRTSVYIGVF----NK--
-------------------DYAD-----IMGR---------DPE---------T-GPLY-
------------------QATGN-----GQS--ILSNRISYFFNLKGPSITVDTACSSSL
VGLHLACQGL---RTGE--AEQAVVGGTNLIF---SPDI-MVA--MSLLG-FL-SPD---
-GR-SYAFDHR---A-KGYARGEGVATLVLKPLHMAMRD-G---DPIRAVIRGTGVNSDG
R----TA--G--ITLPNGDAQEALIREVYRNAK--------L---DP-VD-----TGYFE
----------AH-----GTGTQAGDPMEAGAIHRVFTA--------------------N-
---------------------C-------------------------K--------R-S-
------QPLYVGS---IKTN-----------------IG----------------HLEG-
-ASGLAGVVKAILCLEKGLIPPN-INYK---KPNERL---DLEK---WNLKI-----P--
TELTPW-PT----------E-I-----L-RRAS------VNS-----------F------
-----------------GYGGTNAHVVLDG---------YNT-S-R----------T---
E-----------------------V----------G---H--------------------
------------------------------------------------------------
------------------------------------------------------------
------------------------------------------------------------
---------PL---A-------------NG---G---------D---------S------
N--------S------G--P-RVFVFTASD-ETAATSLIKRMASY-L--R----DI----
--------PSP-------------IET-----------ATLRD-LAFTL-SQR-RSQL--
--------AYRLAVS----A-S-S----VGE---------LTDA---L-----EN-----
----------G----Q--IQ--------------------------------------I-
-----R-------K------S-----------LRAPRLGLVFTG--QGAQSAQMG--AAL
L---DQYP-VFADSVHRASRTLK-GL------GC--VWNLR--EE-L----------LN-
-D-------SS---------------------------C---------TLIN--EPLYSQ
PLCTALQVALVDLL-RS-WGI----QPIAVTGHSSGEIAAAYAAGALT-HEAAMMAAYYR
GLLS-SQLAA-D-----------S--NT-------A-G-----CMAAVG----LSPVEV-
EEY------L------------AK--L--T----------T---G----KLCIACYNSPK
N-VTVSGDIAAMDELESALQ-G--S-------DVFFRRLKV-T-VAYHSH----------
-------HMQQIADSY-RAA-L-Q-N--LPQPDATA------------------------
--------------ND--------E--Q---VQFYSSVTGS-----FI-------S----
-N------------------S--EL-G-A--E-YWVQNMVSPVLFSSSMRSMC---L---
-GIK----Q------D-G-KR-----IVR-----------G-------NK-LN-V-Q---
MLLEVGPHSAL----------AGPIKNILK------D--P----S--F-RS--------G
S-----Q-V---PY------TSCLVRND--------------------------------
-----------
>aspergillus_leporis_cbs_151.66__gene_4507
IAVI-------------------GISTRFPGG-----------ADSPEG-----------
----LWKMISKGK-------------------SAWS-K-IP-E-D-----R-FAPG-SFY
HP----DS----D--RNG----------------TM--------------NVS-GAHFLE
--DDLACFDAPFFG--ISPN--EAKAMDPQQRLQLESAYEAFE-----------------
--N------------AGISIEK-----------------AAGTKTAVYIGVF----NK--
-------------------DYAD-----IMCR---------DPE---------T-GPLY-
------------------QATGN-----GQS--ILSNRISYFFNLKGPSITVDTACSSSL
VGIHLACQGL---RTGE--AEQAVVGGTNLIF---SPDI-MVA--MSLLG-FL-SPD---
-GK-SYAFDHR---A-KGYARGEGVATLVLKPLDKAMRD-G---DPIRAVIRGTGVNSDG
R----TA--G--ITLPNGDAQEALIREVYRKAK--------L---DP-VD-----TGYFE
----------AH-----GTGTQAGDPMEAGAIHRVFTA--------------------D-
---------------------C-------------------------N--------R-S-
------QPLYVGS---VKTN-----------------IG----------------HLEG-
-ASGLAGVVKAILCLEKGLIPPN-VNYE---KPNPRI---DLEK---WNLKI-----P--
SELTPW-PA----------G-M-----L-RRAS------VNS-----------F------
-----------------GYGGTNAHVILDA---------HNL-S-G----------S---
E-----------------------V----------A---H--------------------
------------------------------------------------------------
------------------------------------------------------------
------------------------------------------------------------
---------AL---E-------------NS---S---------D---------A------
N--------T------R--R-RVFVFTAND-ETAARSLIKRMASY-L--R----DV----
--------PGS-------------IDT-----------ATLRD-LAFTL-SQR-RSQL--
--------AYRLAVS----A-S-N----ARE---------LADS---L-----EN-----
----------G----Q--SQ--------------------------------------F-
-----H-------K------S-----------LRTPRLGLVFTG--QGAQSAEMG--AGL
L---EEYP-VFADSVHRASRTLK-GL------GC--VWDLI--EE-L----------LK-
-D-------SN---------------------------S---------SLIN--EPLYSQ
PLCTALQVALVDLL-RS-WGV----QPTAVTGHSSGEIAAAYAAGALT-HEAAMTAAYYR
GLLS-SQLAA-N-----------S--NI-------A-G-----CMAAVG----LSPAET-
EEY------L------------AK--L--T----------T---G----KLCIACFNSPK
N-VTVSGDTAAIDELESALE-G--S-------DVFFRRLKV-T-VAYHSH----------
-------HMQQIASDY-RAA-L-Q-N--LPQLEAST------------------------
--------------ND--------V--Q---VQFYSSVTGS-----LI-------S----
-I------------------S--EL-G-A--E-YWVLNMVSPVLFSSSMRSMC---L---
-GLK----Q------D-G-KR-----VVR-----------G-------KR-LN-V-Q---
MLLEVGPHSAL----------AGPIKSILK------D--P----S--L-GS--------S
S-----Q-I---PY------TSCLVRNG--------------------------------
-----------
>rasamsonia_emersonii_cbs_393_64_gca_000968595__gene___T310_9851
IAIV-------------------GLSTRFPGG-----------ADSPEK-----------
----LWDLISQGR-------------------SAWS-E-IP-S-E-----R-FNLD-GFY
HP----VA----N--RNG----------------ST--------------NVR-GGHFLK
--EDVAVFDAPFFN--ISPN--EA-----KQRLQLESAYEALE-----------------
--NGRFIPTR----QSGIPLEE-----------------IVGTKTSVYVGNF----TR--
-------------------DYCD-----ITVR---------DPE---------T-APLY-
------------------FATGT-----GQS--MLSNRLSYFFDLKGPSITVDTACSSSL
VALHLACQSL---RSGE--ADQAIVGGTNLIF---SPHI-MTT--MSSLG-FL-SFD---
-GR-SYTSDHR---A-CGYGRGEGFATVILKPLDAALRD-K---NPIRAVIRATAINSDG
R----TK--G--ITLPSRESQVEMIRSAYADAG--------L---DP-HD-----TGYFE
----------AH-----GTGTQAGDPIEMSAIYEVFAS--------------------S-
---------------------R-------------------------A--------R-D-
------DPLIVGS---IKTN-----------------IG----------------HLEG-
-ASGLAGLIKAVLCLEKGVIPPN-INFE---KPNNQI---PLEE---WNLKI-----P--
TTLEPW-PP----------R-A-----L-RRAS------VNS-----------F------
-----------------GYGGTNAHVILDE---------ARG-Y-L----------N---
S-------L-------------S-R-R--------A---S--------VQSS-VI-----
------------------------------------------------------------
------------------------------------------------------------
---------------------------------------------------LPT------
---------ST---N-------------ET---G---------K---------H------
S--------E------F--Y-RSFVFSAND-DVSSSKLVERMLEY-L--K----LK----
--------LHQ-------------DER-----------TFLRD-LAFTF-SEK-RTRL--
--------PLKLAVS----A-S-S----ISE---------LVGE---L-----ER-----
----------R-------PA--------------------------------------F-
-----R-------K------S-----------FQAPRLGFVFTG--QGAQWARMG--VEL
E---GIYE-AFDKSLLSSEATLE-SL------GC--PWRLL--DE-L----------HR-
-D-------AH---------------------------S---------SRIN--DPELSQ
PICTAIQIALVDLL-RS-WGV----KPATVVGHSSGEIAAAYAAGALS-LESAMTVAYYR
GFLC-SQMAS-Q-----------G--TR-------H-G-----GMIAVG----LSAPET-
QSF------I------------SQ--I--E----------G---G----RLNIACYNSPK
S-VTVAGDTCAITELEKLLL-A--K-------KIFVRRLKV-D-VAYHSH----------
-------HMQDVAPKY-SEL-L-Q-N--LQVQ----------------------------
--------------NS--------D--G---VQFFSSVTGA-----LM-------E----
-C------------------S--SL-K-S--D-YWVRNMVSPVLFSSALRKMC---W---
-ASE----T------G-T-QD---------------------------KE-PD-V-D---
LLIEIGPHAAL----------AGPIKQILD------D--A----D--S-KQ---------
------D-I---TY------ISCLQRKQ--------------------------------
-----------
>amorphotheca_resinae_atcc_22711_gca_003019875__gene___M430DRAFT_109173
IAVV-------------------GMGCRFPGG-----------STSPEK-----------
----FWDLLSKGR-------------------SAWS-K-VP-A-K-----R-FNQE-AFY
HP----AT----E--TPG----------------AF--------------NSK-GGHFLK
--EDIAAFDAPFFN--ISPL--EAKAMDPQQRLQLETAYEALE-----------------
--N------------AGLPMDT-----------------VIGSNTAVYVGIF----NG--
-------------------DYER-----ILHR---------DPE---------R-MPFY-
------------------QATGT-----GAA--VLSNRISYFFDLKGPSMTIDTGCSGSM
VALHLACQSL---RTGE--SRQAIVGGSNLIL---DPSQ-MIP--MSYLK-FF-SDE---
-GR-CYTYDKR---G-AGYGRGEGAAAVILKRLDDALRD-G---DPIRAVIRNTAVNQDG
K----TP--G--LTMPGRAAQESMIRSAYENAH--------L---NM-KD-----TGYFE
----------AH-----GTGTPAGDPIEAGAIAATLGR--------------------A-
---------------------R-------------------------P--------P-G-
------NPIIVGS---VKTN-----------------IG----------------HLES-
-SSGIASLIKTILILEKGMIPPN-FNFQ---EPNDKI---PLEE---WRIRV-----P--
QRLEQW-PT----------T-G-----L-RRAS------VNS-----------F------
-----------------GYGGTNAHVILDD---------AYH-Y-L----------S---
S-------R-------------G-L-D--------G---L--------NSTT-VL-DHPN
--------------------------------GRCPVNG---------------------
------------------------------------------------------------
-------SRGLNGF-----HG--------TNG-----------------HGTIS------
---------GL---P-------------VN---S---------T---------T------
T--------G------R--K-RVFVLSTRH-SKSTRTLAYNLKTY-V--S----QN----
--------TSI-------------EQE-----------QFLDD-MAHTL-FAR-RSTL--
--------EWRSSIT----A-D-S----SST---------LISA---L-----DD-----
----------D----G--LE--------------------------------------P-
-----R-------M------A-----------LRNPKLGFVFTG--QGAQWYGMG--REL
I---QAYP-VFANSLANAEKYFT-SF------GA--PWLLL--NE-L----------LL-
-S-------EQ---------------------------S---------SRVS--KASIGQ
PLCTAIQLALVDLL-AS-WNI----KPSAVTGHSSGEIAAAYASGALD-FKDALKVSFYR
GQLA-NTIPE-K---------A-S--HL-------K-G-----AMLAVG----LSEEKA-
RRI------I------------NQ--L--E--------GKG---G----KMVVACVNSPS
S-VTVSGDETAIIELQDILE-A--R-------MIFNRRLVV-D-TAYHSH----------
-------HMEVIAREY-LAS-L-S-D--IQPQK---------------------------
--------------TS--------E--F---VRFVSSVTGR-----QM-------A----
-G------------------N--EL-D-A--A-YWVRNMVSQVRFSMALECMC---I---
-RPA----E------K-Q-LG------QS-----------W-------SK-YA-V-D---
SIVEIGPHSAL----------AGPIKQTLK------S--D----K--L-QD---------
A-----R-I---RY------LSALVRGK--------------------------------
-----------
>pseudogymnoascus_verrucosus_gca_001662655__gene___VE01_06685
IAII-------------------GMSCRFPGD-----------ATSPEK-----------
----LWELCSEAR-------------------DAWS-E-FP-A-D-----R-FNAS-AFY
HP----NI----D--RNG----------------VM--------------NTR-GGYFLK
--QDLSRFDAQFFN--VSPN--EAKAMDPQQRMQLECAYEALE-----------------
--N------------AGIPLGN-----------------LSGSNTSVFTASF----TK--
-------------------DYTE-----MLER---------DPE---------R-GPLY-
------------------QALGN-----AQS--IMANRISYFFNLNGPSIAVDTACSASL
VAVHLACQSL---RCGE--SKQAIVGGANLIF---SPDM-MIK--MTPMR-FF-SPD---
-GK-CYTFDHR---A-TGYARGEGVACIVLKPLNDAIRD-G---DPIRAVIRESGVNQDG
R----TS--G--ITLPSGEAQERLIKSTYLRAG--------L---DP-LD-----TGYVE
----------GH-----GTGTPAGDPIEAAAIANTLGL--------------------G-
---------------------R-------------------------P--------A-D-
------KPLRIGS---IKTN-----------------VG----------------HLEG-
-ASGLAGIIKAVMMLEKGLIPPS-LNFE---RANLRI---PLEE---WNLTV-----P--
LHLEPW-PS----------A-G-----P-RRVS------VNS-----------F------
-----------------GFGGTNAHAILED---------SYH-Y-L----------S---
S-------R-------------G-W-K--------G---S--------HRTA-PP-LVAA
------------------------------------------------------------
------------------------------------------------------------
-----------------------------------------------------A------
---------QD---A-------------SI---C---------G---------G------
D--------D------R--G-RVFVLTSND-QQCCELLIRNLTDY-L--Q----EK----
--------MVA-------------QPS-----------NWLID-LAYTL-GQR-RSVL--
--------PWKVAVP----A-N-S----PAD---------LLKT---L-----QG-----
----------Q-------IK--------------------------------------P-
-----S-------R------T-----------SKVPRLGFVFTG--QGAQWYAMG--REL
I---DAYP-IFKSALVAAQSHLE-IL------GA--TWSIF--DE-L----------SR-
-D-------AQ---------------------------S---------TRVN--IASISQ
PLSTAIQIALVDLL-AS-WGV----KPIAVVGHSSGEAAAAYAANALT-MESAISISYFR
GLLT-MTMAE-K---------S-T--QL-------Q-G-----AMMAVG----LSQEHA-
ETH------I------------ST--I--T----------S---G----RIVVACINSPL
S-VTVSGDAAAVDELHKMLE-C--E-------GIFARKLKI-D-TAYHSH----------
-------HMQSIENDY-LLA-L-R-E--LSTN----------------------------
--------------SS--------T--V---IGYWSSVTGN-----LA-------E----
-S------------------T--EL-D-A--P-YWVRHMVSPVRFSESLRNLC---L---
-EPG----R------D-P-QY-----RLD-----------A-------SG-VA-V-D---
LLVEIGPHSAL----------AGPIKQTLA------T--S----E--L-RG---------
A-----G-I---AY------APTLVRNT--------------------------------
-----------
>Monosporascus_sp._CRB-8-3__gene-DL769_003988
IAIV-------------------GMSCRFPGD-----------ATNPSK-----------
----LWDMLCGAK-------------------SAWS-P-IP-K-E-----R-FNAE-AFF
HP----DP----E--RNG----------------AI--------------NVE-GGHFLK
--EDIGRFDASFFN--ISPN--EAKAIDPQQRLQLESAYEALE-----------------
--N------------AGIPLEK-----------------VAGSNTSVYVGVF----GK--
-------------------DYAE-----MLSR---------DPE---------N-APVY-
------------------TATGN-----GFA--ILSNRISYFFDLKGPSVTLDTACSASL
TALHLACQSL---RTGE--SKMAIVGGTNIIH---SPDM-MVC--MSLLR-FF-SQE---
-GR-CYSFDHR---A-CGYSRGEGVATVILKPLDAALRD-G---DPVRAIIRNSVVNQDG
R----TQ--G--ITLPSRQAQEALIRSAYDSAG--------I---DP-AT-----TGYFE
----------AH-----GTGTAAGDPLEAGAIATVLGA--------------------G-
---------------------R-------------------------P--------A-E-
------DPIIIGS---IKTN-----------------IG----------------HLEG-
-ASGIAGLIKAALIVENGVIPPN-LNFE---KPNARI---PMND---WNLRI-----P--
LECKKW-PK----------E-G-----L-RRAS------VNS-----------F------
-----------------GYGGTNAHVILDD---------AEH-F-L----------V---
Q-------Y-------------K-S-S--------K---A--------NGIA--------
---------------------------------NGVSNG--I------------------
------------------------------------------------------------
-------TNDSNR-------------YSK--------------------LTQYG------
---------PV---D-------------GV---T---------G---------P------
P--------D------R--D-YVFLLSAND-EASGKVYAQRLADY-V--Q----SH----
--------A---------------SDP-----------NLLPK-LAFTL-SER-RSKL--
--------PMRCAVQ----A-S-S----AGD---------LVSA---L-----SE-----
----------S----T--LS--------------------------------------F-
-----Q-------R------AT----------TRIPKLGFVFTG--QGAQWAGMG--REL
I---AAYP-LFADRIAKADEVFR-KF------GA--TWSLS--DE-LLF-------CPE-
-S-------EL---------------------------E---------SHID--APQFSQ
PLCTALQVALVDLL-AS-WGV----TPSSVTGHSSGEIAAAYAVGALT-FEAALKAAYFR
GLYT-ATIKA-N-----------------------V-G-----GMMAVG----LGRSEA-
QER------I------------DK--I--VT-------THD---R----ALVVACINSPS
S-VTVSGHVDALDKLAAALH-D--E-------GVFARMLRV-K-VAYHSH----------
-------HMQAVAADY-EKS-L-E-G--LELAHSTDRSTK--------------------
-----------AKTFQ--------P--K---VPFYSSVTGE-----QI-------D----
-V------------------S--EL-VLP--S-YWVRNMVSPVLFSESTTNMC---L---
-GKT----GSSP--GNLK-KA----KSRN-----------A-------AA-NK-P-D---
ILLEVGPHAAL----------SGPIKQILA------A--A----T--N-LT---------
T-----K-P---MY------ASVLQRGK--------------------------------
-----------
>coniochaeta_sp._2t2.1__gene_5645
IAIV-------------------GMSCRFPGD-----------ATNPSN-----------
----LWEMLCNRR-------------------SAWS-P-IP-K-D-----K-FTAE-AFY
HP----DP----D--RNG----------------AI--------------NVE-GGHFLK
--EDIGRFDASFFS--ISPN--EAKSIDPQQ-----------------------------
---------------PGIPMEK-----------------VAGSNTSVYVGVF----SK--
-------------------DYSE-----MLGR---------DPE---------T-IPAY-
------------------TATGN-----GYS--ILSNRISYFFDLKGPSMTLDTACSASL
SALHLACQSL---RTGE--SKMAIVGGTNMIH---SPDL-MIC--MSLLR-FL-GPE---
-GK-CFSFDHR---A-SGYSRGEGVGTVVLKPLHAALRD-G---DPIRAVIRNSAVNQDG
R----TQ--G--ITLPSRQSQEALIRAAYEGAG--------L---DP-AE-----TGYFE
----------AH-----GTGTAAGDPLEAGAIASVLGA--------------------G-
---------------------R-------------------------S--------P-D-
------NPIHVGS---IKTN-----------------LG----------------HLEG-
-ASGIAGIIKAALIVEHGLIPPN-LNFE---KPNERI---PLDE---WNIRI-----P--
LECKKW-PT----------P-G-----L-RRAS------VNS-----------F------
-----------------GYGGSNAHVIIED---------AEH-F-L----------A---
K-------Y-------------K-A-S--------K---R--------YITN-GA-NGTN
-------------------------------GTHGHTNG--PIGT---------------
------------------------------------------------------------
-------TGIAN--------------LTK--------------------LFPDG------
---------PL---PT------------AN---G---------S---------L------
T--------T------P--E-LLFLLSAND-GTSGKAYAERLAEY-I--E----SH----
--------ASD-------------DEL-----------NLLQ------------------
----------------------------ARD---------LVSA---L-----TS-----
----------P----S--HS--------------------------------------F-
-----Q-------R------VL----------SRPPKIAFVFTG--QGAQWAGMG--REL
I---AAYP-LFEDRIAKAEKLFA-KL------GA--TWSLT--DE-L-F-------GYA-
-A-------ES---------------------------S---------PGID--APQLSQ
PLCTALQVALVDLL-AS-WGV----TPSCVTGHSSGEIAAAYAAGALT-FETALKVAYFR
GVHA-ANVKT-D-----------------------V-G-----GMMAVG----LGQAEA-
QER------I------------DK--I--Q----------R--------KLVVACVNSPS
S-VTVS-----------VLK-D--E-------DIFARKLKV-K-VAYHSH----------
-------HMQAVAAAY-EQS-L-Q-G--MEAPNSPD------------------------
--------------DK--------N--K---VSFYSSVTGE-----VI-------D----
-H------------------S--EL-AQP--S-YWVRNMVSPVLFSQSATNMC---L---
-AKT----ATTA--GNAK-KA----RNRS-----------S-------AT-SK-P-D---
VLLEVGPHAAL----------SGPIKQILA------A--A----T--E-LA---------
T-----K-P---TY------TSVLLRSE--------------------------------
-----------
>pseudomassariella_vexata_gca_002105095__gene___BCR38DRAFT_461375
IAVV-------------------GMSCRFPGD-----------ATSPER-----------
----LWQLCAAAR-------------------EAWS-D-WP-A-D-----R-FNHK-AFY
HP----NP----E--RGG----------------TF--------------NAQ-GGHFLK
--QDMGAFDASFFN--ITPT--EAKALDPQQRLQLESTYEALE-----------------
--N------------AGIPLET-----------------LFGSDTGVFIGTS----NH--
-------------------DYEH-----MLWK---------DPD---------S-LPLY-
------------------HAVGV-----SSS--IMANRISHFFDLQGPSVTIDTACSSSL
VALHQACQSL---RLGE--TQTAIVGGTNLIL---EPGM-LIP--MSSLN-FF-SPE---
-GK-CYTYDHR---A-SGYGRGEGAGTVVLKPLDVAIRD-G---DNIRCVIRSTGVNSDG
R----TA--G--LMLPNGDAQEALIRSTYAAAG--------L---DP-GV-----TRYVE
----------SH-----GTGTKAGDPIESAAIGRVFGH--------------------I-
---------------------S-------------------------E--------SIS-
-----VPNVRVGS---IKTN-----------------IG----------------HLEN-
-ASGIAGLIKTILSVEKGMILPN-SNFE---KAGDRV---FLDE---YHLTV-----P--
THLEPW-PL----------A-G-----L-RRAS------VNS-----------F------
-----------------GFGGTNAHCVIDD---------AEN-H-L----------R---
S-------K-------------H-L-S--------G---H--------FHTV-LE-SPPA
------------------------------------------------------------
------------------------------------------------------------
-----------------------------------------------------Q------
---------AN---D-------------EN---K---------N---------A------
N--------I------T--P-RMFVLSAND-EHSLKSLITSYAVH-V--G----SL----
--------SQK-------------TTA-----------VYLDQ-LSYTL-ASR-RSLL--
--------PWREAFV----A-S-S----LSE---------LSEK---L-----CA-----
----------G----D--GT--------------------------------------L-
-----L-------R------S-----------SEPSGLGFVFTG--QGAQWCRMG--AEL
M---EGYP-VFSNTMMAAEKHLR-SL------GS--RWSLT--EE-L----------SR-
-D-------KE---------------------------S---------SRLD--EGSLSQ
PVCTAVQLALVDLL-FS-WGV----KPRAVIGHSSGEIAAAYAVGALT-LELAMSVAYYR
GVAV-TQLKD-V---------A-P--YL-------R-G-----AMLAVG----LPAIEA-
QEV------F------------AD--I--T----------S---G----EVAIACINSPS
S-VTVSGDEEAIDELAQLFT-K--R-------NVFARKLKV-D-VAYHSQ----------
-------HMFHVSNDY-LAH-L-L-Q--GPPLPGKSA-----------------------
--------------ND--------T--D---VIFASSLDAR-----LV-------D----
-P------------------S--EL-G-V--A-YWVRNMVSAVQFSDGLASMV---T---
-GT-------------------------------------------------P-I-D---
TLIEIGPHSTL----------SGPINQTLA------S--L----K--L-SS---------
------Q-I---RY------LPTLVRKE--------------------------------
-----------
>tirmania_nivea_g3__gene_9604
MAII-------------------GMGCRFPGD-----------ATSPSK-----------
----FWDMLSNAR-------------------DAWS-E-WP-A-D-----R-FNKD-AFY
HP----HG----G--RYG----------------SI--------------NVK-GGYFLT
--QDISHFDTNFFN--INEE--EAKAIDPQHRLHLENAYEALE-----------------
--S------------AGIPMET-----------------LIGSKTSVYISSF----NQ--
-------------------DYHQ-----ILQH---------DKD---------N-LPRY-
------------------TSTGT-----GTS--CAANRISYFFDLKGPSMTVDTACSGSL
VALHLACESL---RNGE--SEIAIVGGSNVML---GPNA-AVM--MAPLK-FH-SPD---
-GR-CFSYDSR---A-SGYARGEGVATLILKPLSTALRD-G---DPIRAVIRGTGVNSDG
R----TA--G--LTTPSQSAQECLMRQVYERAA--------L---DP-LE-----TIFVE
----------GH-----GTGTQAGDPIEAGALAAVFGK--------------------G-
---------------------R-------------------------D--------K-N-
------KKLWLGS---VKTN-----------------VG----------------HLEG-
-ASGLAGVMKAVLMVERGEIVPN-LNFV---KANPRI---DMEE---WKIRV-----PIG
TKSIMW-PA----------G-E-----V-RRIS------VNS-----------F------
-----------------GFGGTNGHAIVES---------AQQ-Y-L----------L---
P-------H-------------P-F-I--------D---L--------SIQN-AF-PSTS
-----------------------------------LESG---------------------
------------------------------------------------------------
-----------------------------------------------------S------
---------VD---L-------------GG---T---------N---------D------
Y--------T------T--P-KVFVLSTHY-RDGTISAMDQLAKY-L--E----ES----
------------------------PAP-----------TYLSD-LAHTL-AQH-RSRL--
--------SWRAAVI----A-S-S----VPE---------LIQA---L-----QD-----
----------K----R--KQ--------------------------------------I-
-----V-------R------S-----------STPPRVGFVFTG--QGANWHAMG--RSL
I---EAYP-VFRRSLETAERHLK-NL------GA--EWSLM--DE-L----------GK-
-D-------AR---------------------------N---------TRVN--DSLLSH
PLSTAIQIALVDLL-SA-WGV----QPRAVIGHSSGEIAAAYAAGAVT-LETAMTVSYLR
GVSS-LKAKE-K---------T-P--EL-------R-G-----AMLAVG----LSQDET-
ESY------F------------QA--L--K--------PAG---G----KVVIGCINSPS
S-VTVSGDEVAIDELQETLE-S--K-------GVSTRRLKV-E-TAYHSH----------
-------HMTAASEQY-GRL-L-E-T--LETQDS--------------------------
--------------FG--------P--E---VTYWSSVTAA-----RL-------T----
HP------------------S--EL-D-A--S-YWVEHMVAPVRFSQALQAMC---T---
-AQE----E------D-S-IM-------------------E-------KP-YS-V-D---
ILVEIGPHKAL----------SGPIRQILD------K--L----R--A-GGQSGE--TQT
P-----H-I---TY------VPTLTRNS--------------------------------
-----------
>byssothecium_circinans_cbs_675.92__estExt_fgenesh1_pm.C_320013
IAIV-------------------GMGCRLPGG-----------ASNPEK-----------
----LWDLLVRKQ-------------------SARK-E-TP-H-D-----R-FNID-AFY
HP----NG----D--KNG----------------TI--------------NNR-AGHYLE
--EDISAFDAPFFS--ISPA--EALSMDHMQRILLEVVYEVTE-----------------
--S------------AGMPISK-----------------LAGTDTSVYVGCF----TS--
-------------------DYDQ-----IAKR---------DPE---------L-LPKY-
------------------HSTGT-----GQA--ILSNRISYCFDLKGPSVTLDTACSSSL
VAVHLACQSI---RAGE--SRTAIVGGTHAIL---NPDI-MVG--MTNLH-FL-SPD---
-SK-CYTFDSR---A-NGYAREEGMAALILKPLDDAIRD-G---DTVRAVIRGTAVNSNG
K----GS--G--ITLPSREAQASLIRSAYRQAG--------C---DP-SV-----TGYIE
----------AH-----GTGTAAGDPLEAGGIGDALGV--------------------H-
---------------------R-------------------------P------EGD-D-
------NKLYVGS---IKTN-----------------IG----------------HLEG-
-ASGLAALIKT----------------E---KGNPAI---DFDG---WPIRV-----P--
TEMVPW-PS----------K-G-----I-RRAS------VNG-----------F------
-----------------GYGGTNSHVILDD---------AYH-F-M----------R---
E-------R-------------G-L-H--------G---K--------HQTT-LP-SGSD
-ADSLES-----------------------------------------------------
------------------------------------------------------------
---------------------------------------------------WDS------
---------IS---S-------------QI---P---------K---------P------
A--------E------H--P-RIFTLSAHE-SASVLRMAKACAEN-L--S----SV----
--------QSD-------------NEQ-----------ALLDD-LAFTL-GER-RTTL--
--------EYSGAVV----A-S-S----GVE---------LIEA---L-----NG-----
----------L----S--AT--------------------------------------E-
-----R-------R------L-----------ASKPNLGFIFTG--QGAQWFAMG--REL
M---G-YP-VFAKSLAACSEAVK-SF------GS--SWSLI--DE-L----------SK-
-D-------RK---------------------------T---------SRIN--EAEISQ
PLCSALQIALVDLY-AS-WNI----APTSVVGHSSGEIAAAYATGALS-LEAAMCAAFYR
GLLS-SKIKT-L--------------GF-------N-G-----GMKAAG----LSEEEA-
LKE------I------------EA--M--D--------DAS---R----KIVVACVNSPR
S-VTLSGDIPALNQIQKILT-P--R-------GIFARKLEV-S-TAYHSH----------
-------HMLALSEEY-RQC-M-A-S--LEVVPWE-------------------------
--------------KR--------N--D---VSMFSSVTGR-----VV-------D----
-------------------------------------NMVSCVRFSDALSVLC---K---
-SQL----D------T--------------------------------SE-TN-N-N---
LLVELGPHAAL----------AGPVKQILT------S--L----A--D-SS--------S
KDPVLPP-I---KY------LSALTRGK--------------------------------
-----------
>elaphomyces_granulatus_gca_002240705__gene___Egran_06595
IAVV-------------------GMGCRFPGD-----------ATSPNK-----------
----LWDLLMRKK-------------------SARG-E-IP-A-D-----R-FNID-AFY
HP----DG----D--RHG----------------TI--------------NLR-GGHFLK
--EDITAFDAPFFS--ISPT--EAISMDPMQRILLEVVYEATE-----------------
--N------------AGIPMST-----------------LAGSNTSCFVGCF----TR--
-------------------DYGE-----LGKR---------DID---------L-VPKY-
------------------MALGA-----GNS--ILSNRISFFFDLSGPSLTVDTACSSSL
VAVHLACQSL---RAGE--SKTAIVGATNAIL---SPDI-PVE--LTNMH-FL-SPD---
-SI-CYSFDER---A-NGYARGEGMAALILKPLENAIRD-G---DTIRAVIRGTAVNSDG
K----TP--G--ITMPSKDAQISLIQSAYKQSG--------C---DP-AV-----TGYFE
----------AH-----GTGTAAGDPIEASAIGAALGQ--------------------Y-
---------------------R-------------------------P------NGE-D-
------SKLYIGS---VKTN-----------------IG----------------HLEG-
-SSGIAGLIKAVLSVEKGIIAPN-LWFE---KGNPAI---DFDG---WRIRV-----P--
TESTLW-PG----------S-G-----L-RRAS------VNS-----------F------
-----------------GYGGTNAHVIIDD---------AYH-S-L----------H---
L-------R-------------G-L-K--------G---N--------QRTR-IP-PMEV
-GDDFESRSE----------------IRSYSISDSPTNN---------------------
------------------------------------------------------------
-PHLGAINSVWKSD---------------------------------IASSSST------
---------SS---T-------------IS---S---------V---------R------
K--------P------R--P-RVFHLTAHE-EEVVMTIAKEYAQH-L--A----TR----
--------SEK-------------DEG-----------EFLGN-LAFTL-CER-RSLL--
--------PWATCMV----A-A-T----KIE---------LIQK---L-----EA-----
----------L----S--TT--------------------------------------T-
-----R-------R------L-----------TEAPRLGFIFTG--QGAQWWAMG--REL
L---D-YP-IFADVLAVSDNVIQ-NL------GA--SWSLL--DE-L----------LK-
-D-------EK---------------------------K---------SRIN--EAAISQ
PLCTAIQIALVDLY-AS-WNI----LPARVVGHSSGEIAAAYATGALP-LESAVRVAYFR
GLVS-SNIKK-F--------------GY-------T-G-----SMLAAG----ISELDA-
EKE------I------------QA--I--G--------DSF---G----KAVVACVNSSR
S-VTLSGDSAAITQLQKNLT-S--R-------GLFARKLQV-D-TAYHSH----------
-------HMLAISEDY-LRH-L-Y-D--LSVIPWD-------------------------
--------------ER--------K--S---VEMISSVTGQ-----PV-------T----
-R------------------E--DL-M-A--D-YWVKNMVSCVRFLEALEKSC---T---
-PEA----D------V-Q-ED------------------GK-------VA-KA-V-D---
LLIELGPHSAL----------AGPVKQTLT------N--M----P--R-QK--------A
S-----P-I---QY------LSALVRGR--------------------------------
-----------
>pseudogymnoascus_sp_vkm_f_103_gca_000750895__gene___V499_00041
IAIV-------------------GIGCRLPDD-----------ATSPEK-----------
----LWDMLMQKK-------------------SARR-E-TP-P-D-----R-FNID-AFN
HP----DA----D--RNG----------------SI--------------NNR-GGHFLA
--EDLAAFDAPFFS--ISPA--EAISMDPMQRILLEVVYEAME-----------------
--N------------AGIPLSR-----------------LAGSDASCFVGCF----TS--
-------------------DYDQ-----LAKR---------DAE---------L-LPKY-
------------------HSIGT-----GQS--ILSNRISFCFDLRGPSVTLDTACSSSL
VAVHLACQSL---RTGE--SKTAIVGASNAIL---SPDI-QIG--MTNLH-FL-SPD---
-ST-CYTFDER---A-NGYARGEGMAALILKPLNDAIRD-G---DTIRAVIRGTAVNSDG
K----TP--G--ITLPSKEAQISLIRSAYEQSG--------C---DP-TV-----TGYFE
----------AH-----GTGTPAGDPLEAGAVGAALGP--------------------Y-
---------------------R-------------------------S------GGE-E-
------GKLYVGS---IKTN-----------------IG----------------HLEG-
-ASGLAGLIKAVLSVEKGIIAPN-LWFK---NGNPAI---DFDG---WRIRV-----P--
TEPTPW-PV----------S-G-----L-RRAS------VNS-----------F------
-----------------GYGGTNGHVIVDD---------AYH-Y-M----------Q---
L-------R-------------G-L-R--------G---N--------HSTH-TN-IYEE
-SH----------------------------SSAHVSSA---------------------
------------------------------------------------------------
-----ILSSLTN-----------------------------------------G------
---------SK---I-------------PS---L---------E---------Q------
K--------R------R--P-RIFQFAAHE-ENVAKNVAKTFAQN-L--Q----TR----
--------LEN-------------DEE-----------KFLDD-LAFTL-SER-RSLL--
--------PWSSFVV----A-T-T----KAE---------LLQK---L-----GE-----
----------V----S--IA--------------------------------------T-
-----R-------R------L-----------PKVPRLGFVFTG--QGAQWWAMG--RKL
L---E-HP-VFASTIAATNKVIQ-KL------GA--SWSLL--DE-L----------VK-
-S-------QS---------------------------E---------SRID--EAAISQ
PLCTAVQIALVDLY-AS-WDI----HPSKVVGHSSGEIAAAYTTGSLT-LESAMSVAYFR
GLLS-SNIKN-S--------------GQ-------K-G-----GMMAVG----LSEVDV-
RKE------I------------EK--L--G--------VSF---G----KAVVGCVNSPH
S-VTLSGDLSALTQLQKIFS-S--R-------RVFARKLLV-N-TAYHSH----------
-------HMLVISEEY-RQI-L-E-D--CKLSTS--------------------------
--------------AS--------K--P---IEMFSSVTGR-----LI-------Q----
-R------------------E--HL-T-T--G-YWVDNMVSCVRFSDALESLC---T---
-PQA----S------T-K-RG------------------KK-------AP-AS-V-D---
LLIELGPHAAL----------AGPVKQVLV------A--M----A--N-QK--------P
S-----P-V---GY------LSALIRGK--------------------------------
-----------
>pseudogymnoascus_destructans_20631-21__gene_6803
IAIV-------------------GMGCRFPQE-----------ATSPEK-----------
----LWEMLYNKR-------------------HART-E-VP-K-D-----R-FNVE-SFY
HP----DA----D--RSG----------------SM--------------NLK-GGHYLK
--EDIAAFDARFFS--ISPA--EAKSMDPMQRILLEVVYEAME-----------------
--N------------AGMTLAD-----------------MDGSDTGCYVGCF----TD--
-------------------DYDG-----LLKR---------DME---------L-SPKY-
------------------HSVGI-----VPA--ILSNRISFCFNLKGPSLTVDTACSSSL
VAVHLACQSL---RAGE--SRVAIVGATNALI---NPEI-HVG--MSNMH-FL-SPD---
-ST-CFTFDER---A-NGYARGEGMAALVLKPLDAALRD-G---DTIRAVIRGTASNQDG
R----TA--G--MTLPSKEAQAELIQTAYEQAG--------C---DP-AA-----TGYFE
----------AH-----GTGTAAGDPIEASAIGATLGK--------------------S-
---------------------R-------------------------G------PGE-E-
------GKLFVGS---VKTN-----------------IG----------------HLEG-
-ASGLAGLIKAVLSLERGVVLPN-LWFD---NGNPAI---DFEG---WRIKV-----P--
TEPTAW-PT----------E-G-----L-RRAS------INS-----------F------
-----------------GFGGTNCHAIIDD---------AFH-Y-L----------Q---
S-------R-------------G-L-K--------G---N--------HTTS-PT-SLLG
-EG--------------------------MQRPLLLGQG---------------------
------------------------------------------------------------
----GKIEEIVE---------------------------------------KDAIL----
----------A---S-------------ST---S---------A---------L------
N--------A------R--P-RIFKVSANE-EKLAVTLAKSLAEH-L--A----TI----
--------PADA------------TDT-----------AYLDN-LAYTL-HTR-RTTL--
--------PWTVAVV----A-S-S----IAE---------LATK---L-----EA-----
----------P----G--LK--------------------------------------PT
-----R-------R------A-----------AETPKLGFVFTG--QGAQWAGMG--REL
L---A-YP-VFKDVVLKADDILT-SL------GA--PWSLL--TE-L----------SK-
-P-------ES---------------------------E---------TRVN--EAAISQ
PLCTALQIALADLL-SA-WGV----HPARVVGHSSGEIAAAYAIGALS-LSGALQVAYFR
GVHS-SRVSS-L--------------GL-------R-G-----AMMAVG----LDEAAA-
RGY------V------------AG--V--D--------AAL---G----RVVIACINSPG
S-VTVSGDESAIEVLKSRLD-A--D-------GVFARKLMV-D-TAYHSH----------
-------HMHSIAAAY-RAD-L-E-D--LAVTPLG-------------------------
--------------QR--------W--P---IEMISSVTAR-----SA-------A----
-D------------------E--AL-D-A--D-YWVRNMVSPVQFSSALAHLC---T---
-PEA----K------G-K-KK----GQRR-----------A-------RG-GA-V-N---
ILVELGPHAAL----------GGPVKQILT------A--S----T--S-LS--------K
A-----G-I---TY------LPALLRNK--------------------------------
-----------
>pseudogymnoascus_sp_03vt05_gca_001662645__gene___VE02_00378
IAIV-------------------GMGCRFPQE-----------ATSPEK-----------
----LWEMLYNKR-------------------HART-E-VP-K-D-----R-FNAE-AFY
HP----DA----D--RSG----------------SM--------------NLK-GGHYLK
--EDIATFDARFFS--ISPA--EAKSMDPMQRILLEVVYEAME-----------------
--N------------AGITLAD-----------------LDGSDTGCYVGCF----TD--
-------------------DYDG-----LLKR---------DME---------L-SPKY-
------------------HSVGI-----VPA--ILSNRISFCFNLKGPSLTIDTACSSSL
VAVHLACQSL---RAGE--SRVAIVGATNALI---NPEI-HVG--MSNMH-FL-SPD---
-ST-CFTFDER---A-NGYARGEGMAALILKPLDAALRD-G---DTIRAVIRGTASNQDG
K----TA--G--MTLPSKEAQAELIQTAYEQAG--------C---DP-AA-----TGYFE
----------AH-----GTGTAAGDPIEASAIGATLGK--------------------S-
---------------------R-------------------------G------PGE-E-
------GKLFVGS---VKTN-----------------IG----------------HLEG-
-ASGLAGLIKAVLSLERGVVLPN-LWFE---NGNPAI---DFEG---WRIKV-----P--
TEPTAW-PT----------E-G-----L-RRAS------INS-----------F------
-----------------GFGGTNCHAIIDD---------AFH-Y-L----------K---
S-------R-------------G-L-K--------G---N--------HTTS-PR-SLLG
-RG--------------------------MQRPLLLGGG---------------------
------------------------------------------------------------
----GKIEEIVE---------------------------------------GDAML----
----------V---S-------------ST---L---------A---------L------
N--------A------R--P-RIFKVSANE-EKLAVTLAKSFAEH-L--A----TI----
--------PTDT------------TNT-----------AYLDN-LAYTL-HTR-RTTL--
--------PWTVAVV----A-S-S----IAE---------LATK---L-----EA-----
----------P----G--LK--------------------------------------PT
-----R-------R------A-----------AETPKLGFVFTG--QGAQWAGMG--REL
L---A-YP-VFKDVVMKADGILA-SL------GA--PWSLL--TE-L----------SK-
-P-------ES---------------------------E---------SRIN--EAAISQ
PLCTALQIALADLL-SS-WGV----HPARVVGHSSGEIAAAYAIGALS-LRGALQVAYFR
GVHS-SRVSS-L--------------GL-------R-G-----AMMAVG----LDETAA-
RGY------A------------EG--V--D--------AAL---G----RVVVACINSPR
S-VTVSGDESAIEALKNRLD-A--D-------GVFARKLVV-D-TAYHSH----------
-------HMHSIAAAY-RAD-L-A-D--LAVTPPG-------------------------
--------------QR--------W--P---IEMISSVTAH-----SA-------A----
-D------------------E--AL-D-A--D-YWVRNMVSPVQFSSALAHLC---T---
-PEP----K------G-K-KK----GQRR-----------A-------RG-GA-V-N---
ILVELGPHAAL----------GGPVKQILT------A--S----T--S-LS--------K
A-----G-I---TY------LPALLRNK--------------------------------
-----------
>pseudogymnoascus_sp_05ny08_gca_001662605__gene___VF21_02795
IAIV-------------------GMGCRFPQE-----------ATSPEK-----------
----LWEMLYNKR-------------------HART-E-VP-K-D-----R-FNAE-AFY
HP----DA----D--RSG----------------SM--------------NLK-GGHYLK
--EDIATFDARFFS--ISPA--EAKSMDPMQRILLEVVYEAME-----------------
--N------------AGITLAD-----------------LDGSDTGCYVGCF----TD--
-------------------DYDG-----LLKR---------DME---------L-SPKY-
------------------HSVGI-----VPA--ILSNRISFCFNLKGPSLTVDTACSSSL
VAVHLACQSL---RAGE--SRVAIVGATNALI---NPEI-HVG--MSNMH-FL-SPD---
-ST-CFTFDER---A-NGYARGEGMAALILKPLDAALRD-G---DTIRAVIRGTASNQDG
K----TA--G--MTLPSKEAQAELIQTAYEQAG--------C---DP-AA-----TGYFE
----------AH-----GTGTAAGDPIEASAIGATLGK--------------------F-
---------------------R-------------------------R------PGE-E-
------GKLFVGS---VKTN-----------------IG----------------HLEG-
-ASGLAGLIKAVLSLERGVVLPN-LWFE---NGNPAI---DFEG---WRIKV-----P--
TEPTAW-PT----------E-G-----L-RRAS------INS-----------F------
-----------------GFGGTNCHAIIDD---------AFH-Y-L----------Q---
S-------R-------------R-L-K--------G---N--------HTTS-PR-SLLG
-EG--------------------------MQRPLLLGGG---------------------
------------------------------------------------------------
----GKIEEIVE---------------------------------------GDAML----
----------A---S-------------SA---S---------A---------L------
N--------A------R--P-RIFKVSANE-EKLAVTLAKSFAEH-L--A----TI----
--------PTDT------------TDT-----------AYLDN-LAYTL-HTR-RTTL--
--------PWTVAVV----A-S-S----IAE---------LATK---L-----EA-----
----------P----G--LK--------------------------------------PT
-----R-------R------A-----------AETPKLGFVFTG--QGAQWAGMG--REL
L---S-YP-VFKDVVTKADGILA-SL------GA--PWSLL--TE-L----------SK-
-P-------ES---------------------------E---------SRIN--EAAISQ
PLCTALQIALADLL-SS-WSV----HPARVVGHSSGEIAAAYAIGALS-LKGALQVAYFR
GVHS-SRVSS-L--------------GL-------R-G-----AMMAVG----LDETAA-
RGY------A------------EG--V--D--------AAL---G----RVVVACINSPR
S-VTVSGDESAIEALKNRLD-A--D-------GVFARRLVV-D-TAYHSH----------
-------HMHSIAAAY-RAD-L-E-D--LAVTPPG-------------------------
--------------QR--------W--P---IEMISSVTSR-----SA-------S----
-D------------------E--AL-D-A--D-YWVRNMVSPVQFSSALAHLC---T---
-PEP----K------G-K-KK----GQRR-----------A-------RG-GA-V-N---
ILVELGPHAAL----------GGPVKQILT------A--S----T--S-LS--------K
A-----G-I---TY------LPALLRNK--------------------------------
-----------
>pseudogymnoascus_sp_wsf_3629_gca_001662585__gene___VE00_08069
IAIV-------------------GMGCRFPQE-----------ATSPEK-----------
----LWEMLYNKR-------------------HART-E-VP-K-D-----R-FNVE-SFY
HP----DA----D--RSG----------------SM--------------NLK-GGHYLK
--EDIATFDARFFS--ISPA--EAKSMDPMQRILLEVVYEAME-----------------
--N------------AGITLAD-----------------LDGSDTGCYVGCF----TD--
-------------------DYDG-----LLKR---------DME---------L-SPKY-
------------------HSVGI-----VPA--ILSNRISFCFNLKGPSLTVDTACSSSL
VAVHLACQSL---RAGE--SRVAIVGATNALI---NPEI-HVG--MSNMH-FL-SPD---
-ST-CFTFDER---A-NGYARGEGMAALILKPLDAAIRD-G---DTIRAVIRGTASNQDG
K----TA--G--MTLPSKEAQAELIQTAYEQAG--------C---DP-AA-----TGYFE
----------AH-----GTGTAAGDPIEASAIGATLGK--------------------F-
---------------------R-------------------------G------PGE-E-
------GKLFVGS---VKTN-----------------IG----------------HLEG-
-ASGLAGLIKAVLSLERGVVLPN-LWFE---NGNPAI---DFEG---WRIKV-----P--
TEPTAW-PT----------E-G-----L-RRAS------INS-----------F------
-----------------GFGGTNCHAIIDD---------AFH-Y-L----------Q---
S-------R-------------G-L-K--------G---N--------HTTS-PT-SLLG
-EG--------------------------MQRPLLLGQG---------------------
------------------------------------------------------------
--AAGKIEEIVE---------------------------------------GDAML----
----------A---S-------------ST---L---------A---------L------
N--------A------R--P-RIFKVSANE-EKLAVTLAKSFAEH-L--A----TI----
--------PTDT------------TDT-----------AYLDN-LAYTL-HTR-RTTL--
--------PWTVAVV----A-S-S----IAE---------LATK---L-----EA-----
----------P----G--LK--------------------------------------PT
-----R-------R------A-----------AETPKLGFVFTG--QGAQWAGMG--REL
L---A-YP-VFKDVVMKADDILT-SL------GA--PWSLL--TE-L----------SK-
-P-------ES---------------------------E---------SRIN--EAAISQ
PLCTALQIALADLL-SA-WGV----HPARVVGHSSGEIAAAYAIGALS-LRGALQVAYFR
GVHS-SRVSS-L--------------GL-------R-G-----AMMAVG----LDETAA-
RGY------A------------DG--V--D--------AAL---G----RVVVACINSPR
S-VTVSGDEAAIEALKNRLD-A--D-------GVFARKLMV-D-TAYHSQ----------
-------HMHSIAGAY-RAD-L-E-D--LAVTPPA-------------------------
--------------QR--------W--P---IEMISSVTGR-----SA-------A----
-D------------------E--AL-D-A--D-YWVRNMVSPVQFSSALAHLC---T---
-PEQ----K------G-K-KK----GQRR-----------A-------RG-GA-V-N---
ILVELGPHAAL----------GGPVKQILT------A--S----T--S-LS--------K
A-----G-I---TY------LPALLRNK--------------------------------
-----------
>pseudogymnoascus_sp_vkm_f_103_gca_000750895__gene___V499_05344
IAIV-------------------GMGCRFPQE-----------ATSPEK-----------
----LWEMLYNKR-------------------HART-E-VP-K-D-----R-FNVE-SFY
HP----DA----D--RSG----------------SM--------------NLK-GGHYLK
--EDIATFDARFFS--ISPA--EAKSMDPMQRILLEVVYEAME-----------------
--N------------AGITLAD-----------------LDGSDTGCYVGCF----TD--
-------------------DYDG-----LLKR---------DME---------L-SPKY-
------------------HSVGI-----VPA--ILSNRISFCFNLKGPSLTVDTACSSSL
VAVHLACQSL---RAGE--SRVAIVGATNALI---NPEI-HVG--MSNMH-FL-SPD---
-ST-CFTFDER---A-NGYARGEGMAALILKPLDAAIRD-G---DTIRAVIRGTASNQDG
K----TA--G--MTLPSKEAQAELIQTAYEQAG--------C---DP-AA-----TGYFE
----------AH-----GTGTAAGDPIEASAIGATLGK--------------------F-
---------------------R-------------------------G------PGE-E-
------GKLFVGS---VKTN-----------------IG----------------HLEG-
-ASGLAGLIKAVLSLERGVVLPN-LWFE---NGNPAI---DFEG---WRIKV-----P--
TEPTAW-PT----------E-G-----L-RRAS------INS-----------F------
-----------------GFGGTNCHAIIDD---------AYH-Y-L----------Q---
S-------R-------------G-L-K--------G---N--------HTTS-PR-SLLG
-EG--------------------------MQRPMLLGQG---------------------
------------------------------------------------------------
----RKFEEIVE---------------------------------------EDAIL----
----------------------------SS---A---------S---------V------
L--------A------R--P-RIFKVSANE-EKLAVTLANSFAEH-L--A----TI----
--------PTDT------------TDT-----------AYLDN-LAYTL-HTR-RTTL--
--------PWTVAVV----A-S-S----IAE---------LATK---L-----EA-----
----------P----G--LK--------------------------------------PI
-----R-------R------A-----------AETPKLGFVFTG--QGAQWAGMG--REL
L---A-YP-VFKDVVMKADGILA-SL------GA--RWSLL--TE-L----------SK-
-P-------ES---------------------------E---------SRIN--EAAISQ
PLCTALQIALADLL-SS-WGV----HPARVVGHSSGEIAAAYAIGALS-LRGALQVAYFR
GVHS-SRVSS-L--------------GL-------R-G-----AMMAVG----LDETAA-
RGY------V------------ES--V--D--------AAF---G----RVVVACINSPR
S-VTVSGDESAIEALKRRLD-A--D-------GVFARKLMV-D-TAYHSH----------
-------HMHSIAAAY-RAD-L-A-D--LAVTPPG-------------------------
--------------QR--------W--P---IEMISSVTSR-----SA-------A----
-D------------------E--AL-D-A--D-YWVRNMVSPVQFSSALAHLC---T---
-PEP----K------G-K-KK----GQRR-----------A-------RG-GA-V-N---
ILVELGPHAAL----------GGPVKQILT------A--S----T--S-LS--------K
A-----G-I---TY------LPALLRNK--------------------------------
-----------
>pseudogymnoascus_sp_23342_1_i1_gca_001662575__gene___VE03_05116
IAIV-------------------GMGCRFPQE-----------ATSPEK-----------
----LWEMLYNKR-------------------HART-E-VP-K-D-----R-FNAE-AFY
HP----DA----D--RSG----------------SM--------------NLK-GGHYLK
--EDIATFDARFFS--ISPA--EAKSMDPMQRILLEVVYEAME-----------------
--N------------AGITLAD-----------------LDGSDTGCYVGCF----TD--
-------------------DYDG-----LLKR---------DME---------L-SPKY-
------------------HSVGI-----VPA--ILSNRISFCFNLKGPSLTVDTACSSSL
VAVHLACQSL---RAGE--SRVAIVGATNALI---NPEI-HVG--MSNMH-FL-SPD---
-ST-CFTFDER---A-NGYARGEGMAALILKPLDAALRD-G---DTIRAVIRGTASNQDG
K----TA--G--MTLPSKEAQAELIQTAYEAAG--------C---DP-AA-----TGYFE
----------AH-----GTGTAAGDPIEASAIGATLGK--------------------F-
---------------------R-------------------------G------PGE-E-
------DKLFVGS---VKTN-----------------IG----------------HLEG-
-ASGLAGLIKAVLSLERGVVLPN-LWFE---NGNPAI---DFEG---WRIKV-----P--
TEPTAW-PT----------E-G-----L-RRAS------INS-----------F------
-----------------GFGGTNCHAILDD---------AFH-Y-L----------Q---
S-------R-------------G-L-K--------G---N--------HTTS-PR-SLLA
-EG--------------------------VQRPLLLGQG---------------------
------------------------------------------------------------
----GKIEE-EE---------------------------------------EEAIR----
---------AS---S-------------IT---S---------A---------L------
V--------A------R--P-RIFKISANE-EKLAVTLAKSFAEH-L--A----TI----
--------PNNTN----------TTDT-----------TYLDN-LAYTL-HTR-RTTL--
--------PWTVAVV----A-S-S----IPE---------LATK---L-----AA-----
----------S----G--LK--------------------------------------PT
-----R-------R------A-----------AETPKLGFVFTG--QGAQWAGMG--REL
L---S-YP-VFKDVVTKADGILA-SL------GA--RWSLL--TE-L----------TK-
-P-------ES---------------------------E---------TRVN--EAAISQ
PMCTALQIALADLL-SA-WGV----HPARVVGHSSGEIAAAYAIGALS-LRGALQVAYFR
GVHS-SRVSA-L--------------GL-------R-G-----AMMAVG----LEEAVA-
RGY------V------------EG--V--D--------PGL---G----RVVVACVNSPR
S-VTVSGDEVAIEALKRRLD-A--D-------GVFARRLVV-D-TAYHSH----------
-------HMHSIAAAY-RAD-L-A-D--LAVTPPG-------------------------
--------------QR--------W--P---IEMISSVTSR-----SA-------S----
-D------------------E--AL-D-A--D-YWVRNMVSPVQFSSALAHLC---T---
-PEP----K------G-K-KK----GQRR-----------A-------RG-GA-V-S---
ILVELGPHAAL----------GGPVKQILT------A--S----T--S-LS--------K
A-----G-I---TY------LPALLRNK--------------------------------
-----------
>pseudogymnoascus_sp_vkm_f_4517_fw_2822_gca_000750875__gene___V498_08637
IAIV-------------------GMGCRFPQE-----------ATSPEK-----------
----LWEMLYNKR-------------------HART-E-VP-K-D-----R-FNAE-AFY
HP----DA----D--RSG----------------SM--------------NLK-GGHYLK
--EDIATFDARFFS--ISPA--EAKSMDPMQRILLEVVYEAME-----------------
--N------------AGITLAD-----------------LDGSDTGCYVGCF----TD--
-------------------DYDG-----LLKR---------DME---------L-SPKY-
------------------HSVGI-----VPA--ILSNRISFCFNLKGPSLTVDTACSSSL
VAVHLACQSL---RAGE--SRVAIVGATNALI---NPEV-HVG--MSNMH-FL-SPD---
-ST-CFTFDER---A-NGYARGEGMAALILKPLDAALRD-G---DTIRAVIRGTASNQDG
K----TA--G--MTLPSKEAQAELIQTAYEAAG--------C---DP-AA-----TGYFE
----------AH-----GTGTAAGDPIEASAIGATLGK--------------------F-
---------------------R-------------------------G------PGE-E-
------GKLFVGS---VKTN-----------------IG----------------HLEG-
-ASGLAGLIKAVLSLERGVVLPN-LWFE---NGNPAI---DFEG---WRIRV-----P--
TEPTAW-PT----------E-G-----L-RRAS------INS-----------F------
-----------------GFGGTNCHAILDD---------AYH-Y-L----------Q---
S-------R-------------G-L-K--------G---N--------HTTS-PR-SMLG
-EG--------------------------MQRPLLLGQG---------------------
------------------------------------------------------------
----GKIVE-EE---------------------------------------EEAIL----
--------------S-------------YT---T---------S---------V------
L--------A------R--P-RIFKVSANE-EKLAVTLARNFAEH-L--A----TI----
--------PTNTI----------DTDT-----------AYLDN-LAYTL-HTR-RTTL--
--------PWTVAVV----A-S-S----IPE---------LATK---L-----AA-----
----------D----G--IK--------------------------------------PT
-----R-------R------A-----------AETPKLGFVFTG--QGAQWAGMG--REL
L---S-YP-VFKAVVSKADGILA-SL------GA--PWSLL--TE-L----------TK-
-P-------ES---------------------------S---------TRVN--EAAISQ
PMCTALQIALADLL-SA-WGV----HPARVVGHSSGEIAAAYAIGALS-LRGALQVAYFR
GVHS-ARVSA-L--------------GL-------R-G-----AMMAVG----LEEGVA-
RGY------A------------EG--V--D--------PGL---G----RVVVACVNSPR
S-VTVSGDERAIEALKRRLD-A--D-------GVFARRLVV-D-TAYHSH----------
-------HMHSIAAAY-RAS-L-S-D--LAVTPPG-------------------------
--------------QR--------W--P---IEMISSVTSR-----SA-------S----
-D------------------E--AL-D-A--D-YWVRNMVSPVHFSTALAHLC---T---
-PSP----K------G-K-KK----GQRR-----------A-------RG-GA-V-N---
ILVELGPHAAL----------HGPAKQILA------A--S----P--S-LS--------K
A-----G-I---TY------LPALLRHT--------------------------------
-----------
>pseudogymnoascus_sp_vkm_f_4518_fw_2643_gca_000750925__gene___V500_07196
IAIV-------------------GMGCRFPQE-----------ATSPEK-----------
----LWEMLYNKR-------------------HART-E-VP-K-D-----R-FNAE-AFY
HP----DA----D--RSG----------------SM--------------NLK-GGHYLK
--EDIATFDARFFS--ISPA--EAKSMDPMQRILLEVVYEAME-----------------
--N------------AGITLAD-----------------LDGSDTGCYVGCF----TD--
-------------------DYDG-----LLKR---------DME---------L-SPKY-
------------------HSVGI-----VPA--ILSNRISFCFNLKGPSLTVDTACSSSL
VAVHLACQSL---RAGE--SRVAIVGATNALI---NPEI-HVG--MSNMH-FL-SPD---
-ST-CFTFDER---A-NGYARGEGMAALILKPLDAALRD-G---DTIRAVIRGTASNQDG
K----TA--G--MTLPSKEAQAELIQTAYEQAG--------C---DP-AA-----TGYFE
----------AH-----GTGTAAGDPIEASAIGATLGK--------------------F-
---------------------R-------------------------G------PGE-E-
------GKLFVGS---VKTN-----------------IG----------------HLEG-
-ASGLAGLIKAVLSLERGVVLPN-LWFE---KGNPAI---DFEG---WRIRV-----P--
TEPVRW-PT----------E-G-----L-RRAS------INS-----------F------
-----------------GFGGTNCHAIVDD---------ALH-Y-L----------R---
S-------R-------------G-L-R--------G---N--------HRTV-ER-SMLG
-EG--------------------------RGRPMLMGG----------------------
------------------------------------------------------------
-------KEIME---------------------------------------EEGVL----
-----------------------------A---S---------S---------A------
P--------A------R--P-RIFKISANE-EKLAVTLAKSFAEH-L--A----TI----
--------PTNTI----------DTDT-----------TYLDN-LAYTL-HTR-RTTL--
--------PWTVAVV----A-S-S----VAE---------LATK---L-----EA-----
----------T----T--LK--------------------------------------PL
-----R-------R------A-----------ASTPKLGFVFTG--QGAQWAGMG--RSL
L---A-YP-VFKAVLQNADAILA-SL------GA--PWSLL--TE-L----------CR-
-P-------ES---------------------------Q---------TRIN--EAAISQ
PLCTALQIALADLL-SA-WGV----HPARVVGHSSGEIAAAYAIGALS-LKGALQVAYFR
GVHS-ARVSA-L--------------GL-------R-G-----GMMAVG----LDEAAA-
RGY------V------------DG--V--K--------PAL---G----RVVVACINSPR
S-VTVSGDEAAIEALQGRLE-A--D-------GVFARRLVV-D-TAYHSQ----------
-------HMHSIASAY-RAD-L-S-D--LAVTPPG-------------------------
--------------QR--------W--P---IEMISSVTSR-----SA-------A----
-D------------------E--AL-D-A--D-YWVRNMVSPVQFSAALAHLC---T---
-PEP----K------G-K-KK----GQRR-----------A-------RG-GA-V-N---
ILVELGPHAAL----------GGPVKQILA------A--S----T--G-LS--------K
A-----G-I---TY------LPALLRSK--------------------------------
-----------
>pseudogymnoascus_sp_vkm_f_4281_fw_2241_gca_000750745__gene___V493_01598
IAIV-------------------GMGCRFPQE-----------ATSPEK-----------
----LWEMLFNKR-------------------HART-E-VP-K-D-----R-FNVE-SFY
HP----DA----D--RSG----------------SM--------------NLK-GGHYLK
--EDIAKFDARFFS--ISPA--EAKSMDPMQRILLEVVYEAME-----------------
--N------------AGITLAD-----------------LDGSDTGCYVGCF----TD--
-------------------DYDG-----LLKR---------DME---------L-SPKY-
------------------HSVGI-----VPA--ILSNRISFCFNLKGPSLTVDTACSSSL
VAVHLACQSL---RAGE--SRVAIVGATNALI---NPEI-HVG--MSNMH-FL-SPD---
-ST-CFTFDER---A-NGYARGEGMAALILKPLDDAIRD-G---DTIRAVIRGTASNQDG
K----TA--G--MTLPSMEAQAELIQSAYQAAG--------C---DP-AA-----TGYFE
----------AH-----GTGTAAGDPIEASAIGATLGK--------------------F-
---------------------R-------------------------G------PGE-E-
------GKLFVGS---VKTN-----------------IG----------------HLEG-
-ASGLAGLIKAVLSLERGVVLPN-LWFE---NGNPAI---DFEG---WRIRV-----P--
TQPTAW-PT----------E-G-----L-RRAS------INS-----------F------
-----------------GFGGTNCHAILDD---------AYH-Y-L----------R---
S-------R-------------G-L-K--------G---N--------HTTA-PR-SVLG
-GGG------------------------DLQRPPLLIGG---------------------
------------------------------------------------------------
--GGGKIEGVVE---------------------------------------EDAIL----
--------------E-------------TT---S---------T---------T------
A--------A------R--P-RIFKISANE-EKLAVTLAKSFAEH-L--A----TI----
--------PTNTP----------GTET-----------TYLDN-LAHTL-QTR-RTTL--
--------PWTISVV----S-S-S----IAE---------LSTK---L-----SA-----
----------S----T--LK--------------------------------------PT
-----R-------R------L-----------PETPKLGFIFTG--QGAQWARMG--LSL
M---A-YP-VFAAVVQNADEILT-SL------GA--PWSLL--AE-L----------SK-
-P-------AS---------------------------S---------TRIN--EAAISQ
PLCTALQIALADLL-SA-WGV----HPARVVGHSSGEIAAAYAIGALS-LRGALQVAYFR
GVHS-ARVTG-L-----------V--GQ-------K-G-----AMMAVG----LDEEGA-
RGY------V------------EG--V--D--------AGL---G----RVVVACVNSPR
S-VTVSGDEAAVEALREKLE-R--D-------GVFARRLVV-D-TAYHSH----------
-------HMHSIASSY-LDS-L-S-D--LSVTPPA-------------------------
--------------QR--------W--P---IEMISSVTSR-----SV-------A----
-T------------------E--AL-D-A--S-YWVRNMVSPVHFSSALGTLC---T---
-PDA----K------G-K-KK----GQRR-----------A-------KG-GA-V-N---
ILLELGPHAAL----------AGPVKQVLA------A--S----A--G-LS--------K
A-----G-I---TY------LAALQRDT--------------------------------
-----------
>pseudogymnoascus_sp_vkm_f_4516_fw_969_gca_000750815__gene___V497_02706
IAIV-------------------GMGCRFPQE-----------ATSPEK-----------
----LWEMLYEKR-------------------HART-E-VP-G-S-----R-FNGE-GFY
HP----DG----D--RSG----------------SM--------------NMK-GGHYLS
--EDIAAFDARFFS--ISPT--EAKSMDPMQRILLEVVYEAME-----------------
--N------------AGITLAD-----------------LDGSDTGCYVGCF----TD--
-------------------DYDG-----LLKR---------DME---------L-SPKY-
------------------HSVGI-----VPA--ILSNRISFCFNLKGPSLTVDTACSSSL
VAVHLACQSL---RAGE--SRVAIVGASNALL---NPEI-HVG--MSNMH-FL-SPD---
-ST-CYTFDER---A-NGYARGEGMAALILKPLSAALAD-G---DTIRAVIRGTATNQDG
K----TA--G--MTLPSREAQAELIQTAYENAG--------C---DP-GV-----TGYFE
----------AH-----GTGTAAGDPIEASAIGATLGR--------------------F-
---------------------R-------------------------G------EGE-E-
------GKLFVGS---VKTN-----------------IG----------------HLEG-
-ASGLAGLIKSVLSLERGVVLPN-LWFE---KGNPAI---DFEN---WRIKV-----P--
TEPVPW-PT----------E-G-----L-RRAS------INS-----------F------
-----------------GFGGTNCHAIVDD---------ALH-Y-L----------E---
R-------R-------------G-L-R--------G---N--------HTTS-PH-PLLG
-DS--------------------------VQRPMLLGHG---------------------
------------------------------------------------------------
-----KMEG-IE---------------------------------------EDTMLS---
---------VS---A-------------SA---S---------T---------L------
A--------A------R--P-RIFKISANE-EKLALTLARSFAEH-L--A----SI----
--------PPTTN---------TTDTT-----------TYLDN-LAYTL-HTR-RTPL--
--------PWTIAVV----A-S-S----VCE---------LATK---L-----AS-----
----------P----S--IK--------------------------------------PT
-----L-------R------L-----------SSAPKIGFVFTG--QGAQWPRMG--REL
M---A-YP-VFKDVMNKADSILH-SL------GA--RWSLL--HE-L----------AK-
-S-------AE---------------------------E---------SRVD--EAEVSQ
PMCTALQIALVDLL-SA-WGV----HPERVVGHSSGEIAAAYAIGALS-LRGALQVAYFR
GVHS-SRVAK-L--------------GL-------R-G-----GMMAVG----LGEEEA-
RGW------V------------KG--V--E-------------------GVVVACVNSPR
S-ATISGDEGAVEALRRRLD-A--E-------GVFARRLRV-D-TAYHSH----------
-------HMHSIASDY-LTS-L-S-D--LDVSPPS-------------------------
--------------QR--------W--P---IEMISSVTSH-----SV-------S----
-N------------------E--AL-G-P--E-YWVHNLLSPVHFSTALSHLC---T---
-PSP----S------G-R-KK----GQRR-----------R-------RG-GA-V-G---
VLIEIGPHAVL----------AGPVKQVLA------A--S----T--E-LS--------K
A-----G-I---SY------LPSLVRDA--------------------------------
-----------
>clathrospora_elynae_cbs_161.51__MIX19471_288_92
IAVI-------------------GFGCRFPGD-----------ATSGEK-----------
----LWDLLVEKK-------------------SART-E-VP-P-D-----R-YNVD-AFY
NP----DG----D--RFG----------------TC--------------NNR-GGHYLT
--EDVSLFDAPFFS--ISPA--EAMAMDPMQRLLLEVTYEALE-----------------
--N------------SGTPLSN-----------------VSGSRTSCYVGCF----TK--
-------------------DYEE-----MQRR---------DME---------L-APKY-
------------------QSTGA-----SQT--MLSNRLSYFFNLKGPSVSIDTACSSGL
VAVHLACQSL---RTGE--TTMAIAGGSNLIL---SPDI-QIE--MSDMH-FL-GAD---
-SI-SYAFDER---A-NGYARGEGVGAIILKPLDLALRD-N---DPVRAIIRGTAASSDG
R----TP--G--ITMPSKDAQIDLIRSAYRAAA--------L---DV-SE-----TGYFE
----------AH-----GTGTAAGDPIESGAIGEVFAA--------------------S-
---------------------R-------------------------PCRNLAVNGE-T-
------IPLSIGS---VKTN-----------------MG----------------HLEG-
-ASGIAGMIKAILSVEKGIVAPN-IWFQ---RGNPAI---DFEK---WCIEV-----P--
TEAKEW-PL----------E-G-----L-RRAS------VNS-----------F------
-----------------GYGGTNAHVILDD---------AYN-F-L----------Q---
R-------Y-------------R---RS------NG------------HNRK--------
------------------------------------DSV--F------------------
------------------------------------------------------------
---------------------------------------------------VIP------
---------VS---D-------------IS---F---------S---------A------
I--------P------R--S-RVFLLSAND-ERSLNQMGETLAEY-L--Q----AQ----
--------NVM-------------NEE-----------DLLDN-LAYTL-GER-RSRF--
--------PYSATVV----A-A-D----KSD---------LESI---L-----RK-----
----------P----L--PL--------------------------------------S-
-----S-------S------S-----------TSPPRISFIFTG--QGAQWWGMG--REL
L---H-YP-VFKKSLRQCETVIK-SL------GA--DWSLM--EE-L----------LK-
-D-------KS---------------------------T---------SRVN--EATFSQ
PLCTALQVALVDLL-AS-WKI----HPQSVVGHSSGEIAAAYATGALS-IESAVTVAYFR
GLLS-PMVKS-M--------------GY-------E-G-----RMMAVG----LSESDA-
NSE------I------------TE--L--G--------ESF---G----KATVACVNSPR
G-VTISGDVAAVENLQKALD-A--K-------GVFARMLQV-D-TAYHSH----------
-------HMQAIADEY-LAR-L-Q-E--AQVVALK-------------------------
--------------RE--------Q--R---PTMFSSVTEE-----VV-------E----
-P------------------E--NL-G-A--E-YWVSNLVGCVRFSGALEKLC---L---
-LDS----Q------D--------------------------------GA-QG-V-D---
VLLEVGPHALF----------KLPVKEILE------T--T----F--G-EK---------
S-----Q-I---QY------FSTLVRNK--------------------------------
-----------
>cucurbitaria_berberidis_cbs_394.84__gm1.728_g
IAVI-------------------GFGCRFPGD-----------VTSSEK-----------
----LWEMLVEKK-------------------SARS-E-AP-S-D-----R-FNID-AFY
HP----DA----D--RYG----------------TS--------------NNR-GGHFLT
--EDVSLFDAPFFS--ISPA--EAMAMDPMQRLLLEVTYEALE-----------------
--N------------AGTPLSK-----------------VSGSKTSCFVGCF----TK--
-------------------DYEE-----MQRR---------DME---------L-APKY-
------------------QSTGA-----SQT--MLSNRLSYFFDLKGPSVTLDTACSSGL
VAVHLACQSL---RAGE--SSMAVVGGSNLIL---SPDI-QIE--MSDMH-FL-GAD---
-SI-SYAFDER---A-NGYARGEGVGTVILKPLDLALRD-N---DPIRAVIRGTAASSDG
R----TP--G--ITMPSKDAQIELIQSAYRAAG--------C---DV-SE-----TGYFE
----------AH-----GTGTAAGDPIETGAIGKVFAA--------------------R-
---------------------R-------------------------P---LAANGE-P-
------IPLAIGS---VKTN-----------------MG----------------HLEG-
-ASGIAGLIKAVISVEKGTIFPN-IWFQ---RGNPAI---DFEA---WRLQV-----P--
TETKDW-PL----------E-G-----L-RRAS------VNS-----------F------
-----------------GYGGTNAHVIVDD---------ASH-Y-L----------Q---
R-------Y-------------H---PS------RG------------HTRN--------
------------------------------------DSG--F------------------
------------------------------------------------------------
---------------------------------------------------VSP------
---------TS---D-------------TS---F---------S---------A------
A--------S------R--S-RVFLLSAND-ERGLAQMGQTLADH-L--Q----TQ----
--------TVF-------------NEE-----------ELLDN-LAYTL-SER-RSRF--
--------PYSATVV----A-S-E----KSH---------LETQ---L-----GK-----
----------L----V--SV--------------------------------------S-
-----S-------T------R-----------TTPPRLGFIFTG--QGAQWWGMG--REL
L---H-YP-VFKTSLARSDAIIK-SL------GS--DWSLM--EE-L----------LK-
-D-------KA---------------------------T---------SRVN--EATFSQ
PLCTALQIALVDLL-SS-WNI----HPQSVVGHSSGEIAAAYAAGALS-TKSAICVAYFR
GLLS-PKVKS-L--------------GF-------Y-G-----RMMAVG----LSEAEA-
NNE------I------------AE--L--G--------DKL---G----KVLVACVNSPR
G-VTISGDTPAMEELYKAVV-A--K-------GVFARTLQV-D-TAYHSH----------
-------HMQAIAEDY-LAR-L-E-E--AQVVVLD-------------------------
--------------GE--------Q--R---VTMISSVGEE-----VI-------D----
-R------------------E--QL-G-A--E-YWVSNLVSCVRFSGALKKLC---L---
-LKS----E------E--------------------------------GD-QG-V-D---
ILLEVGPHALF----------KLPVREILE------D--T----F--A-GK---------
S-----N-I---QY------LSTLIRNK--------------------------------
-----------
>leptosphaeria_maculans__gene___LEMA_P082310.1
IAVV-------------------GLGCRFPGD-----------VTSGEK-----------
----FWNLLVSKR-------------------SART-E-TL-P-N-----R-FNVD-AFY
HP----DA----D--RYG----------------TA--------------NVR-GGHYLA
--EDVSLFDAPFFS--ISPA--EAMAMDPMQRLLLEVTYEALE-----------------
--N------------SGTPLSK-----------------ASGTNTSCYIGCF----TK--
-------------------DYEE-----MQRR---------DIE---------L-APKY-
------------------QSTGA-----SQT--MLSNRLSYFFNLKGPSMSLDTACSSGL
VAVHLACQSL---RNGE--STMAIAGGSNLIL---SPDI-QIE--MSDMH-FL-GPD---
-SI-SYAFDER---A-NGYARGEGMGVVILKPLHKALED-N---DPIRAVIRGTAASSDG
R----TA--G--ITMPSKQAQTELIKSAYQAAR--------C---SV-GE-----TGFFE
----------AH-----GTGTAAGDPIETATIGEVFAS--------------------S-
---------------------R-------------------------P---LTTNGQ-A-
------IPLSIGS---VKTN-----------------IG----------------HLEG-
-ASGIAGLIKAVLSVEKGIIPPN-IWYE---RGNPAI---DLKN---WRLEV-----P--
TESQDW-PL----------E-G-----V-RRAS------VNS-----------F------
-----------------GYGGTNAHVILDD---------AFY-F-L----------R---
Q-------Q-------------Q-I-AN------RG------------HSRI--------
------------------------------------DSG--F------------------
------------------------------------------------------------
---------------------------------------------------VSP------
---------IS---E-------------TR---G---------E---------D------
R--------Q------R--S-RIFLLSAHD-ERGLSEMGSRLSEH-L--Q----AQ----
--------TVF-------------ADN-----------EFLEN-LAYTL-SER-RSLF--
--------SYRAFFV----A-S-D----RDE---------LHRK---M-----QS-----
----------L----N--QI--------------------------------------S-
-----H-------N------R-----------STPPRVSFVFTG--QGAQWWAMG-----
---------------------LR-DL------GS--DWSLL--EE-L----------LK-
-D-------KA---------------------------S---------SRVN--EATYSQ
PLCTALQVALVDLL-QS-WNI----TPCSVVGHSSGEIAAAYAAGALN-AQSAMTIAFFR
GLLS-PKVKI-L--------------GH-------D-G-----RMMAVG----LSEEEA-
LDE------I------------RK--L--N--------GKF---G----KAVVACVNSPQ
G-VTVSGDTVAVEKLQKALS-A--R-------GIFAKILQV-D-TAYHSH----------
-------HMQTIAEEY-LNH-L-R-D--ANVAALV-------------------------
--------------TN--------H--H---VQMYSSVTEE-----AI-------D----
-S------------------S--QL-G-A--Q-YWVSNLVSCVRFSGALQRLC---Q---
-SN------------------------------------------------LG-T-E---
ILLEVGPHSLF----------KLPVKEILE------G--I----F--G-EK---------
S-----P-I---QY------LSTLIRNQ--------------------------------
-----------
>phoma_tracheiphila_ipt5__estExt_Genemark1.C_380084
IAVI-------------------GLGCRFPSD-----------VTSGEK-----------
----FWELLVSKK-------------------SARA-E-VP-T-E-----R-FNVD-AFY
HP----DG----D--RYG----------------TA--------------NVR-GGHYLT
--EDVSLFDAPFFS--ISPA--EAMAMDPMQRLLLEVTYEALE-----------------
--N------------SGTPLAK-----------------VAGTKTSCFVGCF----TK--
-------------------DYEE-----MQRR---------DIE---------I-APKY-
------------------QSTGA-----SQT--LLSNRLSYYFNLKGPSVSLDTACSSGL
VAVHLACQSL---RTGE--STMAIAGGSNLIL---SPDI-QIE--MSDMH-FL-GPD---
-SI-SYAFDER---A-NGYARGEGMGAVILKPLDLALRD-N---DPIRAVIRGTAASSDG
R----TS--G--ITMPSKQAQTDLIRSAYQAAG--------C---NV-GE-----TGYFE
----------AH-----GTGTAAGDPIETGTVGEVFAS--------------------S-
---------------------R-------------------------P---IAANGL-P-
------IPLSIGS---VKTN-----------------IG----------------HLEG-
-ASGIAGLIKAVLSVEKGIIAPN-IWFE---RGNPAI---DFEN---WRLQV-----P--
TEPQDW-PL----------E-G-----V-RRAS------INS-----------F------
-----------------GYGGTNAHVILDD---------AFH-F-M----------Q---
Q-------Q-------------R-V-RT------RG------------HIRN--------
------------------------------------DSG--F------------------
------------------------------------------------------------
---------------------------------------------------VSP------
---------VS---E-------------TS---R---------D---------D------
G--------Q------R--S-RIFLLSAND-EHSLSHMGNTLSEH-L--Q----TQ----
--------SAS-------------CDG-----------DLLDN-LAYTL-CER-RSRL--
--------SHISSVI----A-S-N----QTE---------LQSK---L-----QR-----
----------L----T--PL--------------------------------------S-
-----C-------N------H-----------STPPRISFVFTG--QGGQWWAMG--REL
L---R-YP-VFKNTLLRCDTIVR-SF------GK--GWSLM--EE-L----------LK-
-D-------KA---------------------------S---------SRVN--EAGYSQ
PLCTALQLALVDLW-ES-WNV----IPDVVVGHSSGEIAAAYAAGALD-TQSAMNVAFLR
GHLS-PTVKS-L--------------GY-------H-G-----RMMAVG----LSEEQS-
LSE------I------------AA--I--G--------EKN---G----KVVVACVNSPQ
G-VTISGDAVAVEELQKSLS-A--K-------GIFAKLLQV-D-TAYHSH----------
-------HMQAIAEDY-LTH-L-Q-D--ANVIALE-------------------------
--------------PK--------R--H---VQMFSSVTEE-----LI-------D----
-P------------------S--QL-G-A--E-YWVTNLVSCVRFSGAVQKLC---T---
-SD------------------------------------------------QS-T-D---
VLLEVGPHALF----------KLPVKEILE------A--T----H--G-EK---------
S-----N-I---QY------LSTLIRNN--------------------------------
-----------
>exserohilum_turcica_et28a_gca_000359705__gene___SETTUDRAFT_185084
IAIL-------------------GFGCRFPGD-----------VTNGQK-----------
----LWDMLVEKR-------------------TART-E-VP-Q-D-----R-YNVD-AFW
NP----DA----D--RYG----------------TC--------------NNR-GGHFLT
--EDVGLFDAPFFS--IAPA--EAMAMDPMQRLLLEVTYEAFE-----------------
--N------------SGLPLSK-----------------VSGSKTSCYVGCF----TK--
-------------------DYEE-----MQRR---------DME---------L-APKY-
------------------QSTGA-----SQT--MLSNRLSYFFNLKGPSVSLDTACSSGL
VAVHLACQSL---QTGE--STMAVAGGSNLIL---SPDI-QIE--MCDMH-FL-SPD---
-SI-SHAFDAR---A-NGYARGEGVGAIILKPLDLALRD-N---DPIRAVIRGTAASSDG
R----TP--G--ITMPSKDAQIDLIRSAYLSAG--------L---DV-DD-----TGYFE
----------AH-----GTGTAAGDPIETGAIGEVFAA--------------------S-
---------------------R-------------------------TRHHAEGINE-A-
------ASLLVGS---IKTN-----------------IG----------------HLEG-
-ASGIAGIIKATLSVEKGMIAPN-LWFE---RGNPDI---DFEK---WRIEV-----P--
TEPKDW-PS----------H-G-----L-RRAS------INS-----------F------
-----------------GYGGTNAHVILDD---------AYH-V-L----------Q---
H-------L-------------D---RS------IG------------RTRA--------
------------------------------------DSG--F------------------
------------------------------------------------------------
---------------------------------------------------VSP------
---------VSPGLN-------------HS---F---------V---------T------
A--------S------R--P-RVFLQSAND-EKSLIRMGQDLASY-L--Q----EQ----
--------AVF-------------NEE-----------ELLDN-LAYTL-SER-RSRF--
--------AYTSAVV----A-S-N----KHD---------LQTK---L-----QS-----
----------I----R--AT--------------------------------------S-
-----A-------A------S-----------TTPPRIGFIFTG--QGAQWWGMG--REL
L---Q-YP-VFRRTLQKCDTAVA-KL------GS--EWSLM--EE-L----------LK-
-P-------QA---------------------------T---------SRVN--EAAFSQ
PLCTALQVALVDLL-AS-WNI----LPQCVVGHSSGEIAAAYATGALG-LQSAMSVAYFR
GALS-SKVKG-M--------------GY-------E-G-----RMMAAG----LSEEEV-
ILE------I------------EK--A--S--------NGT---E----KVVVACVNSPR
S-VTISGDAAAIENLHKALE-A--K-------GVFARVLQV-D-TAYHSH----------
-------HMQAIAHEY-LAR-L-K-E--ANVTVLS-------------------------
--------------SD--------S--R---VTMASSVTEE-----IV-------E----
-N------------------K--SL-G-A--E-YWVSNLVQSVRFSGALTKLC---T---
-SDA-----------------------------------------------HA-V-D---
ILLEVGPHGLF----------KAPVKEILQ------A--A----F--G-ET---------
S-----Q-I---RY------LSTLMRNK--------------------------------
-----------
>madurella_mycetomatis_gca_001275765__gene___MMYC01_203791
IAIV-------------------GMACKFPGG-----------SSSPSK-----------
----LWDMVAKKQ-------------------SGRC-E-IP-K-S-----R-MNVD-AFY
HP----DP----D--RNG----------------TF--------------NIR-AAHFLE
--EDISAFDASFFS--ISPA--EASGMDPQQRMMMESAYEAVE-----------------
--N------------AGIPMEK-----------------LAGSNTSCYVGCF----SR--
-------------------DYNE-----MLTH---------DPE---------T-SPVY-
------------------VSTGN-----GAA--ILSNRVSYFFDLKGPSLTVDTACSSSL
VALHLACQSL---RTGE--SKASIVGGTNLIF---NPDV-MIA--MSNVH-FL-GPD---
-AK-CHTYDHR---A-NGYSRGEGIAAIVLKPLEDAIRD-N---DTIRAVIRGSVCNQDG
R----TA--G--IMLPSREAQEALIRSAYESAR--------C---DP-AT-----VGYFE
----------AH-----GTGTPAGDPIEAGAIGSTLGT--------------------S-
---------------------R-------------------------G------TAE-H-
------DRLYVGS---VKTN-----------------IG----------------HLEG-
-ASGLASVIKTVLALEKGLIPPN-LHFE---EGNQAI---DFEG---WRIRV-----P--
TEVAPW-PT----------P-G-----V-RRAS------INS-----------F------
-----------------GFGGTNAHIILDD---------AYH-Y-L----------A---
Q-------R-------------G-L-Q--------A---S--------HCTS-MY-PQRL
-LGGAS----------------------TPDAVSLRDSG---------------------
------------------------------------------------------------
-------------------------------------------------HGSSA------
---------SS-DDG-------------SS---V---------A---------P------
T--------D------W--Y-RIFVWSTHE-EGTAKESAAAYAAE-L--R----AR----
--------KDV-------------DEE-----------RFLRD-LSYTL-CQR-RSRL--
--------ANKFFIV----A-N-S----LED---------LTSK---L-----ET-----
----------T----R--QK--------------------------------------P-
-----I-------R------SD--N-------GRVPRIAFVFTG--QGAQWWRMG--REL
L---DAYP-VFKQSIVAAGRCLT-SL------GC--SWSLV--GE-L----------TK-
-D-------ES---------------------------D---------SRIG--EAQISQ
PVCTAIQLALVDLL-AD-WGV----MPQMVVGHSSGEIAAAYAAGKLP-FASAMQVAYFR
GVFS-AQVKQ-------------------------K-G-----AMMACG----LSEQDA-
LAR------I------------SC--L--D--------PAL---G----KIGVACINSPS
N-VTLSGDVSAVDHMERVFK-N--E-------GIFARKLKV-D-TAYHSH----------
-------HMLEVAERY-LKS-L-A-G--LKIMKPGEP-----------------------
--------------SK--------Y--N---AIMISSVTCT-----PA-------A----
-D------------------I--NL-D-A--K-YWVDNMVSPVRFSEALRVLC---S---
-SKT----E------K-S-KR----IKRH-----------R-------GY-NA-V-D---
VLLEIGPHSAL----------AGPVKQILA------S--E----D--I-QK--------G
G-----P-I---SY------HSALSRDR--------------------------------
-----------
>neonectria_ditissima_gca_001306435__gene___AK830_g6894
IAIV-------------------GMACKFPGG-----------SSTPHK-----------
----LWDMIAKKQ-------------------SGRC-E-IP-K-S-----R-MNVD-AFY
HP----DP----D--RNG----------------TF--------------NIR-AAHFLD
--EDISAFDASFFS--ISPA--EASGMDPQQRMMMESAYEAIE-----------------
--N------------AGIPMEA-----------------LSGSNTSCYVGCF----SR--
-------------------DYNE-----MLTH---------DPE---------T-SPVY-
------------------VSTGN-----GAA--ILSNRISYMFNLKGPSLTVDTACSSSL
VALHLACQSL---RTGE--SKSALVGGTNLIF---NPDV-MIA--MSNVH-FL-GPD---
-AK-CHTYDHR---A-NGYSRGEGIAAIYLKPLADAIRD-N---DTIRAVIRSSVSNQDG
R----TA--G--IMLPSREAQEILIRAAYESAG--------C---DP-AS-----VGYFE
----------AH-----GTGTPAGDPIEAGAIGSTLGQ--------------------Y-
---------------------R-------------------------Q------PGE-E-
------NRLYVGS---IKTN-----------------IG----------------HLEG-
-ASGLASVIKTVLALEKGLIPPN-LHFE---KGNEAI---DFEG---WRIRV-----P--
TEVTPW-PT----------N-D-----V-RRAS------INS-----------F------
-----------------GFGGTNAHIILDD---------AYH-Y-L----------A---
E-------R-------------G-L-T--------A---S--------HCTS-AK-PLLP
-DGAHS----------------------PLYNDSPAISG---------------------
------------------------------------------------------------
-------------------------------------------------YASAD------
---------SE---N-------------DY---F---------P---------S------
P--------K------Q--H-RVFVWSTHE-EGTAKDSAAAYVEE-L--R----GR----
--------KDV-------------DEQ-----------RFLSN-LSYTL-GER-RSRL--
--------AMKFFIV----A-N-S----LQD---------LTAK---L-----VS-----
----------T----R--QK--------------------------------------P-
-----I-------R------SD--A-------GRTPRSAFVFTG--QGAQWWGMG--REL
L---QTYS-IFRESIASTEKVLQ-SL------GC--AWTLS--EE-L----------QK-
-N-------KT---------------------------N---------SRVG--EAEISQ
PLCTAIQMGLVDLL-AD-WGV----LPQMVIGHSSGEIAAAYAAGKLP-FHSAVKVAYFR
GLIS-SRVQQ-------------------------K-G-----SMMACG----LSEEAA-
VEH------I------------SQ--L--D--------ASL---G----QINVACINSPS
N-VTISGDIAALDALEQKLK-A--E-------NVFARRLKV-S-TAYHSH----------
-------HMLEVADQY-LES-L-S-D--LELPEDASD-----------------------
--------------KG--------R--A---CEMISTVTCT-----ST-------A----
-G------------------V--DL-N-A--K-YWVDNMLSPVRFSEGLQVLC---S---
-AKS----A------G-S-SR----AKRR-----------G-------NN-TG-V-N---
ILLEIGPHSAL----------AGPVKQILA------A--S----D--L-QK--------N
G-----N-I---PY------YSALVRDK--------------------------------
-----------
>BGC0001854__KKP00963.1
IAIT-------------------GLSCRFPGD-----------GDNPGN-----------
----YWKLVSEGK-------------------SAWS-M-IP-K-E-----R-FNGD-AFW
AG----GK----K--GHG----------------S---------------VTK-SGHFLK
--HDVSHFDANFFN--ISAL--EANAMDPQHRLALEVVYEALE-----------------
--S------------AGYSVKD-----------------LAGTRTGVFMGHF----TS--
-------------------DYKE-----LVIS---------DTD---------G-IPPY-
------------------ATTGL-----NKT--SLANRISWTFDLRGPSFALDTACSSSL
VAFHLACQSL---RTGE--SDIAIVGGTNVLL---NPDM-FVA--FSGQG-FL-SPD---
-GK-CKSFDAS---G-DGYGRGEGVAAIVLKRVDDAIVA-L---DPLRAIIRATGSNQDG
H----TK--S--LTLPSADAQEALIRDVYRLAN--------L---EF-DQ-----TGYVE
----------AH-----GTGTQAGDTTETLALSRTIAK--------------------G-
---------------------R-------------------------S--------S-K-
------NKLVVGS---VKAN-----------------IG----------------HLEA-
-ASGLAGVIKSVLMLEHGVIPPN-IHFH---NPNPKI---DFEN---WNIQI-----P--
TQLMKW-PS----------Q-G-----P-RRIS------INS-----------F------
-----------------GYGGTNAHAILDD---------AYS-Y-L----------G---
G-------R-------------G-L-R--------G---L--------HYVS-SE-DHEN
------------------------------------------------------------
------------------------------------------------------------
-------------------------------------------------IEEEE------
---------ED---D-------------EY---N---------P---------Q------
P--------N------T--P-RVYVLTAQD-RAGLSRTKKSLASY-L--R----TK----
--------IDELH-DDD------SQAE-----------MYLAD-LAYTL-SDK-RSKL--
--------QWKTFAL----A-S-S----LDE---------LADA---L-----ES-----
----------A----D--GG--------------------------------RI----E-
-----V-------M------S-----------SSVPRLGFVFTG--QGAQWATMG--MTL
M---A-FP-EFSASIESADVFLKKTL------GC--PWSAR--AE-L----------SR-
-G-------KG---------------------------T---------SRLG--LALYSQ
TLCTVLQVALVDLL-RK-WAV----VPDAVVGHSSGEIGAAYCAGYLS-REDAWRIAYCR
GVVC-SNMKT-A---------A-P--DL-------E-G-----AMMAVG----ASPDTC-
SAF------I------------ER--V--C----------P---D----KVNIACINSPS
S-VTLSGDVAAIISLQAALQ-E--E-------NIFARKLLV-D-TAYHSK----------
-------HMKLVAEQY-AKA-I-A-D--IQPRANTTT-----------------------
-------------GGD--------A--A---CKMYSSVTES-----EI-------T----
-Y------------------K--DL-G-P--D-YWVRNLVSPVKFATAIQNLM---R---
-PGE----D--------A-RS-------------------S-------GT-DA-V-D---
ILVEIGPHTAL----------RGPATQSIQ------A--L----G--V-N----------
------N-K---PY------LSAVVRNE--------------------------------
-----------
>trichoderma_virens__gene___TRIVIDRAFT_64883
IAIT-------------------GLSCRFPGD-----------GDNPVN-----------
----YWKLVCEGK-------------------SAWS-M-IP-K-E-----R-FHGD-AFW
SG----GK----K--RHG----------------S---------------VTK-SGHFLK
--HDISHFDANFFN--ISAS--EANAMDPQHRIALEVVYEALE-----------------
--S------------AGYSVQS-----------------LAGTRTGVFMGHF----TS--
-------------------DYKE-----LVIS---------DTD---------A-IPPY-
------------------ATTGL-----NKT--SLANRISWTFDLRGPSFALDTACSSSL
VAFHLACQSL---RAGE--SDIAIVGGTNVLL---NPDM-FVA--FSGQG-FL-SPD---
-GK-CKSFDAS---G-DGYGRGEGVAAIVLKRVDDAIVA-L---DPLRAIIRATGSNQDG
H----TK--S--LTLPSADAQEALIRDVYRLAK--------L---DF-AQ-----TSYVE
----------AH-----GTGTQAGDTTETLALSRTIAK--------------------G-
---------------------R-------------------------S--------S-K-
------NKLIVGS---VKAN-----------------IG----------------HLEA-
-ASGLAGVIKSVLMLERGIIPPN-IHFH---NPNPMI---DFAN---WNIQI-----P--
NHLMQW-PN----------Q-G-----T-RRIS------INS-----------F------
-----------------GYGGTNAHAIVDD---------AYS-Y-L----------G---
N-------R-------------G-L-R--------G---L--------HYVK-TL-ELYS
------------------------------------DDG---------------------
------------------------------------------------------------
-----------------------------------------------EKEEEEE------
---------VE---E-------------EY---S---------S---------Q------
P--------N------T--P-RIFVLTAQD-RAGLSRMKKSLASW-L--R----TK----
--------IDELG-DD-------LNKE-----------NHLAD-LAYTL-SDK-RSRL--
--------QWKTFAL----A-S-S----LDE---------LADA---L-----ES-----
----------S----D--SG--------------------------------RI----E-
-----A-------M------S-----------SSVPRLGFVFTG--QGAQWATMG--MAL
M---A-YP-EFSASIEAADLFLRKKL------NC--SWSPR--TE-L----------FR-
-G-------RG---------------------------T---------SRLG--LALYSQ
TLCTVLQIALVDLL-RK-WAI----IPDAVVGHSSGEIAAAYCAGYLS-HEDAWQIAYCR
GVAC-SNMKV-A---------A-P--DL-------D-G-----AMMAVG----ASPDAC-
SDF------I------------KR--I--C----------P---D----KVNIACINSPS
S-VTLSGDATAIATLQEALQ-E--E-------NIFARKLLV-D-TAYHSK----------
-------HMQLVAQEY-LEA-I-A-D--IQPRADTTT-----------------------
-------------ASN--------A--G---CKMYSSVTES-----EV-------T----
-F------------------K--DL-G-P--D-YWVRNLVSPVRFATAIQNLM---R---
-PDA----G--------V-HS-------------------N-------SG-DA-V-D---
VLVEIGPHAAL----------QGPATQSIQ------A--L----G--I-N----------
------N-K---PY------LSAIVRNQ--------------------------------
-----------
>talaromyces_marneffei_atcc_18224_gca_000001985__gene___PMAA_061670
VAIT-------------------GLACRFPG------------GHNLES-----------
----FWQFLCEGK-------------------SAWS-E-MD-S-S-----R-FHAD-AFW
SE----EK-------RRN----------------KS--------------ITG-GAHFLK
--QDFASFDANFFG--ISAT--EAGSMDPQHRIMIEVAYEALE-----------------
--T------------AGYTLED-----------------LAGTRTGVFMGHF----TS--
-------------------DWKD-----TMYR---------DAD---------A-APQY-
------------------SATGP-----LAS--SFANRISWLWNLRGPSFCVDTACSSSL
VALHLACQSL---HTRE--SDIAIVGGSNLLI---NPDM-FLF--LSGQN-FL-SPD---
-GK-CKPFDAS---A-NGYGRGDGFAAIILKRAGDAIAA-S---DPVRAMIRGTGVNQDG
H----TK--A--LFLPSADAQAELISEVYRSAG--------L---DF-RE-----TMYAE
----------AH-----GTGTQAGDAEEALALSRTLSA--------------------P-
---------------------G-------------------------V--------R-N-
------QKLLLGS---VKGN-----------------IG----------------HTEA-
-AAGIASVIKGVLMLEHGIIPPT-INHI---NPNPKI---DFDT---YQLRV-----Q--
TKLTPW-PT----------D-G-----V-RRLS------INA-----------C------
-----------------GYGGTNAHAVLED---------AYH-Y-L----------Q---
S-------R-------------G-K-I--------T---P--------HFTK-EG-LVHR
------------------------------------------------------------
------------------------------------------------------------
----------------------------------------------------LK------
---------SS---S-------------YN---E---------R---------A------
K--------P------T--P-RLIPISAQD-RDGLKRVKSSLANY-V--R----LK----
--------TPN-----------------------------LDD-LAYTI-SSK-RSRL--
--------QWKTFVT----A-D-S----LEE---------LASS---L-----EV-----
----------E----D--SG--------------------------------TV----E-
-----Y-------L------S-----------SRKPRIGFIFTG--QGAQWPGMG--AQL
M---D-FP-VFRSSVEAADEYLRTQL------SC--KWSAV--EE-L----------KR-
-G-------KA---------------------------T---------SRVG--DALYSQ
ALCTILQVALIDML-NH-WSI----KPVAVAGHSSGEIGAAYCAGYLT-REDAWKVAYER
GIVS-GSLKT-I---------V-P--EL-------Q-G-----AMMAVG----TSPEKA-
ESF------I------------ER--A--C---------QN---G----EVGVACVNSPS
S-VTLSGDAESIDKLETMFS-E--A-------GIFARKLRV-D-TAYHSH----------
-------HMHRVARDY-LER-I-A-D--IRPITQ--------------------------
--------------SL--------R--D---ITMHSSVIPG-----IV-------S----
-P------------------G--EL-G-A--G-YWVRNLISPVQFAQAVQNLV---R---
-PMV----D--------G-KH-------------------S-------TE-NA-V-D---
VLVEIGPHPAL----------QGPSTQSLK------G--I----G--V-T----------
------N-M---DY------LSTLVRNA--------------------------------
-----------
>BGC0002063__QCL09089.1
------------------------------------------------------------
------------------------------------------------------ME-AFW
SA----SK-------KRS----------------TS--------------VAK-GAHFLR
--QDISRFDANFFG--LPKH--EADAMDPQQRIMMEVAYEALE-----------------
--G------------AGLPLDQ-----------------IAGSRTGVFVGHF----SN--
-------------------DYRD-----MICR---------DPD---------D-APLY-
------------------SFTGT-----STA--SLANRLSYLWDLRGPSFSINTACSSSL
VALHLACQSL---QRGE--CEIAIVGGSNLLL---NPEM-FMF--LSNQG-FL-SPD---
-GK-CKSFDES---A-NGYGRGEGFGCVILKRVDDAVLA-G---DAIRAVIRGTGSNQDG
R----TK--G--LTTPSAEAQRALIEEVYQRAG--------L---DF-KT-----TGYTE
----------AH-----GTGTQAGDSQEMNALAKTIAA--------------------T-
---------------------H-------------------------T--------A-E-
------SKLIVGS---VKSNVSQSSAQNSCRFLTCLQIG----------------HLEA-
-AAGIASVIKAVLMLERGLIPPT-IHFK---KGNPKI---PFDE---WNIRV-----P--
TTLTPW-PT----------D-G-----V-RRIS------INS-----------F------
-----------------GYSGTNAHAVLDD---------AYH-Y-L----------E---
A-------K-------------K-H-AFD-----KG------------HASNGTN-----
----------------------------GTLTNGHILNGEHTSNGM--------------
------------------------------------------------------------
------NGTLTNGHA----SNDEHA----LNG---------------TNDALTN------
---------GH---G-------------PT---D---------G---------P------
T--------S------R--P-RLFIWSAQD-KDGLKRVREPLAQY-I--Q----AK----
--------AAEYQ-QDQS----LKTEE-----------TFMSE-LAYTL-SER-RSRL--
--------QWKTYTI----A-S-S----PST---------LSAS---L-----SL-----
----------G----E--EA--------------------------------SAT-P-V-
-----A-------L------S-----------SRNPRIGFVFTG--QGAQWPRMG--AEL
M---A-YP-AFRECIEAAGSYLQGVC------GC--PWSAA--EE-L----------QK-
-H-------KS---------------------------I---------SLVN--SSAYSH
ALCTILQVALVDLL-RT-WGI----TPTAVVGHSGGEIASAYAFGALT-REDAWRVAYHR
GRLS-AAIKT-K---------A-P--GL-------N-G-----AMMAVA----LSPEQA-
AEW------I------------SK--V--T----------D---G----HLVVACINSPT
S-VTIAGDSLGIDQLLGMLQ-E--K------GGIFARKLLV-D-TAYHSP----------
-------HMKIIADDY-HAM-I-S-D--VMPRA---------------------------
--------------AQ--------G--G---CIMSSSVTGA-----VV-------E----
-A------------------T--QL-G-A--D-YWTASLTSPVRFSEAIYDML---R---
-PIR----G--------K-TR-------------------L-------EE-NT-V-D---
VLVEVGPHSAL----------QGPATQSIK------V--H----N--I-A----------
------N-V---PY------YSVLRRNQ--------------------------------
-----------
>Talaromyces_amestolkiae__gene-BHQ10_003266
VAIT-------------------GLSCRFPGD-----------GDNLDN-----------
----FWTLICAGK-------------------SAWS-K-IP-K-D-----R-FNVE-AFW
SP----KK----N--R-N----------------TS--------------ITR-GAHFMK
--QDVAVFDANFFS--ISKT--EAEAMDPQHRIMIEVVYEALE-----------------
--K------------AGLPLDK-----------------IAGTQTGVFMGHF----TS--
-------------------DYKE-----MIYR---------DPD---------N-APSY-
------------------AATGA-----SKT--SLANRISWLFDLRGPSFTLDTACSSSL
VALHLACQSL---RTGE--SSMAIVGGSSLLL---NPEM-FMY--LSNQQ-FL-SPD---
-GK-CKSFDES---A-NGYGRGEGFACVILKRVDDAIIV-G---DPIRAIIRGTGSNQDG
H----TK--G--FTLPSADAQAALIEETYRFAG--------I---DY-RD-----TNYVE
----------AH-----RHN----------------------------------------
------------------------------------------------------------
----------INI---KQTK-----------------IG----------------HLEA-
-AAGIAGIIKAVLILENGLIPPT-IHLN---KLNPKI---PFDK---WNVEV-----P--
TKITPW-PT----------D-G-----V-RRIS------TNS-----------F------
-----------------GYGGTNAHAVLED---------AYH-Y-L----------K---
S-------R-------------G-I-Q--------G---T--------HFTK-IG-----
-----------------------------------LTNG---------------------
------------------------------------------------------------
-------STEFG---------------------------------------FEE------
---------PK---T-------------NG---V---------N---------Y------
P--------N------G--P-RLLVLTAQD-KQGLTRVKGQLVEY-I--D----TK----
--------LAYLE-DDT------HKRD-----------LLLEK-LAYSI-NEK-RSRL--
--------QWKTFAI----A-S-S----LEE---------LAER---L-----KD-----
----------E----E--TP--------------------------------MT----V-
-----T-------Q------S-----------SRVPRIGFVFTG--QGAQWPRMG--VEL
M---N-YN-TFEESVKAADRYLREEC------DC--SWSAI--EE-L----------EK-
-G-------KL---------------------------T---------SQLH--LAVYSQ
TLCTVLQVALVDLL-KT-WNI----SPVAVAGHSSGEIAAAYCRGALS-RKDAWKVAYYR
GILS-SDMKI-T---------D-P--DL-------D-G-----SMMAVG----ASPEVA-
QKW------I------------SQ--V--T----------K---G----DVVVACINSPS
S-VTLSGDTSAIDEVFEMIQ-Q--D-------GVFARKLHV-D-TAYHSP----------
-------HMQVVAQDY-YEA-L-S-D--LMPLD---------------------------
--------------GR--------A--G---CTMHSSVTGS-----VI-------E----
-P------------------R--DL-G-A--V-NWVKNLTSTVRFSDAIYDMI---R---
-PAN----S------K-G-QH-------------------S-------ED-NM-V-E---
ILIEVGPHSAL----------QGPATQSLK------A--H----D--I-S----------
------N-V---PY------LSVLKRNT--------------------------------
-----------
>massarina_eburnea_cbs_473.64__estExt_Genemark1.C_110277
VAVT-------------------GLSCRFPGD-----------GDSLDT-----------
----FWESICAGK-------------------SAWS-K-IP-K-E-----R-FNVD-AFW
SP----SK----N--R-N----------------TM--------------TTQ-GAHFLK
--QDISKFDANFFS--LPKN--DVEATDPQHRIMIEVAYEALE-----------------
--R------------AGLPLEK-----------------IAGTRTGVFMGHF----TS--
-------------------DYKE-----MMYR---------DPD---------N-APVY-
------------------GGTGS-----CTT--SLSARMSWLWDLQGPCFTLDTACSSSL
VALHLACQSL---RTGE--SDIAIVGGTSLLL---NPEM-FMY--LSNQS-FL-SPD---
-GK-CKSFDES---A-NGYGRGEGFGCVILKRVDDAISA-G---DPIRAVIRGTGSNQDG
H----TK--G--LTLPNANAQASLIEDVYRSAG--------L---GY-ED-----TGYIE
----------AH-----GTGTQAGDREESQALARTIAS--------------------A-
---------------------H-------------------------T--------S-D-
------NKLLVGS---VKSN-----------------IG----------------HLEA-
-AAGIAGVIKAVLILETGLIPPS-INFT---KLNPKL---NFDE---WKLQV-----A--
TELTPW-PT----------S-G-----V-RRIS------TNS-----------F------
-----------------GYGGTNAHSVIDD---------AAS-Y-L----------S---
S-------R-------------G-I-S--------A---T--------HHTQ-IT-HPEH
-ASSVV----------------------------GLNDG---------------------
------------------------------------------------------------
-----------------------------------------------------S------
---------SH---G-------------RA---S---------K---------D------
R--------S------G--P-RLFVLSAQD-KDGLKRVKDPLAKY-V--E----MK----
--------GTELE-TES------EQAE-----------EFLAE-LAYTL-SER-RSRL--
--------QWKSYAI----A-S-S----SDE---------LSEV---L-----GN-----
----------D----E--SP--------------------------------AL----V-
-----A-------Q------S-----------SRQPRLGFVFTG--QGAQWARMG--MEL
M---A-YR-VFRESVYAADAYLKEAC------EC--PWSAV--EE-L----------EK-
-G-------KS---------------------------T---------SQLH--LAEFSQ
ALCTVLQVALVELL-RA-WNI----QPNAVAGHSSGEIAAAYALGALT-NEDAWKIAYYR
GVLS-TEMKA-N---------S-P--DV-------D-G-----SMMAAG----LSPEKA-
EEW------I------------SK--V--T----------A---G----ELVVACINSPT
S-VTISGDTPGIEQLLALLQ-D--E-------KIFARKLQV-D-TAYHSP----------
-------HMQAVAQDY-YEL-L-A-D--IVPQE---------------------------
--------------PR--------A--D---CTMHSSVIGS-----II-------E----
-S------------------K--QL-G-A--V-NWVRNLVSPVKFSTAIYDML---R---
-PVR----A--------D-ER-------------------A-------TD-NA-V-D---
LLIEIGPHAAL----------QGPSTQSLK------A--H----N--I-M----------
------N-I---PY------QSVIVRNQ--------------------------------
-----------
>periconia_macrospinosa_gca_003073855__gene___DM02DRAFT_674315
VAVT-------------------GLSCRFPGD-----------GDSLDS-----------
----FWDSICKGE-------------------SAWS-E-IP-K-E-----R-FNVD-SFW
SP----SK----S--R-N----------------TM--------------TPK-GAHFLK
--EDISKFDANFFS--LPKN--DVEATDPQHRIMIEVAYEALE-----------------
--R------------AGLPLEK-----------------IAGTRTGVFMGHF----TS--
-------------------DYKE-----MMYR---------DPD---------N-APVY-
------------------GGTGS-----CTT--SLSARISWLWDLQGPCFTLDTACSSSL
VAIHLACQSL---RTGE--SDIAIVGGTSLLL---NPEM-FMY--LSNQS-FL-APD---
-GK-CKSFDES---A-NGYGRGEGFGCVVLKRVDDAISA-G---DPIRAVIRGTGSNQDG
H----TK--G--LTLPNANAQAALIEDVYKTAG--------L---GF-EH-----TGYVE
----------AH-----GTGTQAGDNEECQALARTIGA--------------------A-
---------------------H-------------------------T--------S-D-
------NRLIVGS---VKSN-----------------IG----------------HLEA-
-AAGIAGIIKAILILETGLIPPS-INFK---KLNPKL---KFDD---WKLQV-----A--
TKLTPW-PT----------D-G-----V-RRIS------TNS-----------F------
-----------------GYGGTNAHAVLDD---------AAS-Y-L----------K---
A-------R-------------G-I-S--------A---V--------HQTI-LP-HPQH
-APSVI----------------------------GLNDD---------------------
------------------------------------------------------------
-----------------------------------------------------S------
---------AH---G-------------KA---Y---------K---------D------
R--------T------G--S-RLFVISAQD-KDGLKRVKEPLAKY-V--E----AK----
--------GSELE-TGS------EEAE-----------EFLSE-LAYTL-SER-RSHL--
--------QWKTYAV----A-S-S----SED---------LSDV---L-----KS-----
----------D----E--NP--------------------------------AL----V-
-----A-------Q------S-----------SRQPSLGFVFTG--QGAQWARMG--MEL
M---A-YR-VFYESVHAADTYLKEVC------EC--PWSAV--EE-L----------EK-
-G-------KS---------------------------T---------SQLH--LAEFSQ
ALCTVLQVALVDLL-RS-WNI----RPNAVAGHSSGEIAAAYAMGALS-NEDAWRIAYYR
GLLS-TEMKA-N---------S-P--DV-------D-G-----SMMAVG----LSPEKA-
EAW------I------------SK--V--T----------A---G----ELVVACINSPT
S-VTISGDTPGIEQLLELLQ-A--E-------NIFARKLQV-D-TAYHSP----------
-------HMQAVAQDY-YEL-L-A-D--IVPKT---------------------------
--------------PT--------G--D---CTMHSSVIGE-----II-------R----
-P------------------E--QL-G-A--V-NWVRNLVSPVKFSTAITDML---R---
-PVK----D--------G-ER-------------------A-------SE-NA-V-D---
LLVEVGPHAAL----------QGPATQSLK------A--L----N--V-M----------
------N-I---PY------QSVIVRNK--------------------------------
-----------
>massariosphaeria_phaeospora_cbs_611.86__gene_497
VAVT-------------------GLSCRFPGD-----------GDTLDN-----------
----FWESICAGK-------------------SAWS-R-IP-K-E-----R-FDID-AFW
SA----TK----R--R-N----------------TS--------------TTQ-GAHFLK
--QDISQFDANFFS--LPKN--DVEATDPQHRIMIEVAYEALE-----------------
--R------------AGLPLEK-----------------IAGTKTGVFMGHF----TS--
-------------------DYKE-----MMYR---------DPD---------N-APTY-
------------------AGTGS-----CTT--SLSARISWLWDLRGPCFTLDTACSSSL
VALHVACQSL---RSRE--CDVAIVGGTSLLL---NPEM-FLY--LSNQG-FL-APD---
-GK-CKSFDES---G-NGYGRGEGFGCVVLRRVDDALLA-G---DPIRAVVRATGSNHDG
H----TK--G--LTVPSADAQAALIEDVYRGAG--------L---EF-KD-----TAYVE
----------AH-----GTGTQAGDSEETQALARTIAA--------------------A-
---------------------H-------------------------T--------S-D-
------QKLLVGS---VKSN-----------------IG----------------HLEA-
-AAGIAGIIKAILILETGLIPPS-INFK---RGNPKI---KFDE---WKLQV-----P--
TQLTPW-PT----------S-G-----V-RRIS------TNS-----------F------
-----------------GYGGTNAHAVLDD---------AAS-Y-L----------G---
G-------R-------------G-L-S--------G---T--------HHTQ-LS-LPHH
-AATKA----------------------------GLNNA---------------------
------------------------------------------------------------
--------------------------------------------------GAHS------
---------AH---G-------------NA---V---------H---------G------
R--------P------S--P-RLFVLSAQD-KEGLKRVKGPLAQY-V--E----RN----
--------GLELE-AAS------TEAD-----------EFMSK-LAYTL-SDR-RSRL--
--------QWKTFVV----A-S-G----PDD---------LAEV---L-----YN-----
----------S----E--YP--------------------------------AL----V-
-----A-------Q------S-----------SRQPRLGFVFTG--QGAQWPRMG--MEL
M---N-YH-VFRDCLHAADRYLQDVC------EC--TWSAV--EE-L----------EK-
-G-------KS---------------------------T---------SQLH--LAEFSQ
ALCTVLQVALVDLL-WT-WGI----RPTAVAGHSSGEIAAAYAMGALS-KEDAWKIAYYR
GVLS-TEMKS-T---------S-P--DL-------D-G-----SMMAVG----LTPEKA-
EEW------I------------AK--V--T----------A---G----ALVVACINSPT
S-VTISGDTSGIDQLLKMLQ-A--A-------DVFSRKLQI-D-TAYHSP----------
-------HMQTVAQDY-YEL-L-S-D--VVPLA---------------------------
--------------PK--------G--D---CIMHSSVTGS-----TI-------E----
-A------------------K--QL-G-A--V-NWVRNLISPVKFSTAIYDML---R---
-PVR----D--------G-KR-------------------V-------DE-NA-I-D---
LLVEIGPHAAL----------QGPATQSLK------A--H----N--I-M----------
------N-I---PY------QSVIMRNQ--------------------------------
-----------
>mytilinidion_resinicola_cbs_304.34__estExt_Genemark1.C_160005
-------------------------ALNF-------------------------------
--------------------------------AAWS-K-IP-K-E-----R-FNID-SFW
SQ----TK----N--R-N----------------TS--------------TAK-GAHFLK
--QDISKFDANFFT--LPKN--DVEATDPQQRIMMEVAYEALE-----------------
--R------------AGLPLSK-----------------IAGTKTGVFMGSF----TS--
-------------------DYRE-----GMLR---------DPD---------N-LPAN-
------------------TATAS-----PTT--ALSARMSWLWDLRGPCFTLDTACSSSL
VALHLACQSL---RTGE--SDYAIVGGTSLLL---NPEW-FMN--LSGQG-FI-SPD---
-GK-CKSFDES---G-NGYGRGEGFGCVILKRVDDAVLA-G---DPIRAVIRGTGSNQDG
H----TK--G--FTVPSADAQATLIADVYRSAG--------L---DF-NN-----TGYVE
----------AH-----GTGTQAGDVQETTALARTIAA--------------------T-
---------------------H-------------------------T--------S-Q-
------NKLIIGS---VKSN-----------------IG----------------HLEA-
-AAGIAGIIKAVLILETGLIPPS-INFK---KGNPKI---KFEE---WKLQV-----A--
TKLTPW-PT----------N-G-----L-RRVS------TNS-----------F------
-----------------GYGGTNAHAILDD---------ATS-Y-L----------Q---
G-------R-------------G-I-S--------P---I--------PHV---------
------------------------------------------------------------
------------------------------------------------------------
------------------------------------------------------------
-----------------------------A---S---------N---------D------
R--------S------G--P-RLFVLSAQD-KEGLKRVKEPLAQY-V--E----GK----
--------NA-------------KQTN-----------EFLSQ-LAYTL-SDR-RSHL--
--------QWKTYAV----A-S-S----PDQ---------LAET---L-----NS-----
----------D----E--NP--------------------------------AL----I-
-----A-------Q------S-----------SRQPRLGFIFTG--QGAQWPGMG--MQL
M---A-YP-VFRESVAAADRYLQEVC------EC--PWSAT--EE-L----------EK-
-S-------KT---------------------------S---------SRLH--LAEFSQ
ALCTVLQVALVDLL-RT-WGI----LPSAVAGHSSGEIAAAYAMGALT-KEDAWRVAYYR
GVLS-TKMKT-N---------S-P--DL-------K-G-----SMMAAG----LSPEKA-
EEW------F------------AK--V--T----------E---G----ELVVACINSPT
S-VTISGDTAGIEQLLGMLQ-K--A-------GVFARKLQV-D-TAYHSP----------
-------HMQTVAQDY-YML-L-S-D--LVPLV---------------------------
--------------PD--------G--D---CIMHSSVEGS-----II-------E----
-A------------------E--QL-G-A--V-NWVRNLISPVQFSTAVYDML---R---
-PVR----D--------G-KR-------------------A-------DE-NA-V-D---
LLIELGPHSAL----------QGPATQTLK------A--H----N--I-T----------
------N-I---PY------QSVVARNQ--------------------------------
-----------
>verruculina_enalia_cbs_304.66__estExt_Genemark1.C_2470001
VAVT-------------------GLSCRFPGD-----------GDTLDT-----------
----FWESICAGK-------------------SAWS-K-IP-K-E-----R-FNID-AFW
SQ----KK----N--R-N----------------TS--------------TAK-GAHFLK
--QDISKFDANFFT--LPKN--DVEATDPQQRIMMEVAYEALE-----------------
--R------------AGLPLDK-----------------IAGTKTGVFMGSF----TS--
-------------------DYRE-----GMCR---------DPD---------N-FPAN-
------------------TATAS-----PTT--ALSARISWLWDLRGPCFTLDTACSSSL
VALHLACQSL---RTGE--CDVAIVGGTSLLL---NPEW-FLS--LSNQG-FI-SPD---
-GK-CKSFDES---G-NGYGRGEGFGCVILKRVDDAVLT-G---DPIRAVIRGTGSNQDG
H----TK--G--FTLPSADAQATLIEDVYRSAG--------L---DF-KD-----TGYVE
----------AH-----GTGTQAGDVQETQALARTIAR--------------------T-
---------------------H-------------------------T--------S-E-
------NKLLIGS---VKSN-----------------IG----------------HLEA-
-AAGIAAVIKAVLILETGLIPPS-INFK---KGNPKI---KFEE---WKLQV-----A--
TQLTPW-PT----------N-G-----V-RRIS------TNS-----------F------
-----------------GYGGTNAHAILDD---------TVS-Y-L----------Q---
G-------R-------------G-I-S--------P---I--------PHI---------
------------------------------------------------------------
------------------------------------------------------------
------------------------------------------------------------
-----------------------------A---S---------H---------Q------
H--------S------G--P-RLFVLSAQD-REGLKRVKEPLAKY-A--Q----DK----
--------STQLE-SDN------KQTN-----------EFLSQ-LAYTL-SDR-RSRL--
--------QWKTYVV----A-S-S----PDQ---------LAEM---L-----NN-----
----------D----E--NP--------------------------------AL----I-
-----A-------Q------S-----------SREPRIGFVFTG--QGAQWPRMG--MEL
M---A-YP-VFRECVAAADRYLQEVC------KC--PWSAA--EE-L----------EK-
-S-------KS---------------------------S---------SRLN--LAEFSQ
ALCTVLQIALVDLL-RT-WGI----LPTAVAGHSSGEIAAAYAIGALS-REDAWRVAYYR
GLLS-TEMKT-N---------S-P--DL-------D-G-----SMMAVG----LSPEKA-
EEW------I------------AR--V--T----------E---G----KLVVACINSPT
N-VTISGDTPGIEQLLGMLQ-E--A-------DVFARKLQV-D-TAYHSP----------
-------HMQRVAQDY-YRL-L-A-D--LVPLA---------------------------
--------------PN--------G--D---CIMHSSVIGS-----II-------E----
-A------------------E--QL-G-A--V-NWVRNLISPVKFSTAVYDMM---R---
-PVR----D--------G-KR-------------------A-------DE-NA-V-D---
LLVEIGPHSAL----------QGPATQTLK------A--H----N--I-T----------
------N-I---PY------QSVVTRNQ--------------------------------
-----------
>stachybotrys_chartarum_ibt_40293_gca_000732565__gene___S40293_05963
IAVT-------------------GLSCRLPGN-----------CNTLEN-----------
----FWQSICAGE-------------------SAWS-E-IP-K-E-----R-FNND-AFW
SP----NK-------RRA----------------TN--------------SAT-GAHFMQ
--EDLSKFDAGFFG--LPKH--DVDAMDPQQRIMMEVAYEALE-----------------
--R------------AGLPLHQ-----------------LAGTRTGVFMGIS----ST--
-------------------DYRD-----MICR---------DLD---------N-SPQY-
------------------TFTGT-----CPA--SVANRLSWLWDLRGPSFPVNTACSSSL
VALNLACQSL---RTGE--SDIAIVGASSVLL---YPEM-FVF--LSNHG-FL-APD---
-GK-CKSFDAS---A-DGYGRGEGFGCIILKRTGDAIAA-G---DPIRAVIRGTGSNQDG
R----TK--G--LTMPSAEAQGTLIDEVYKKAG--------L---EF-NT-----TTYVE
----------AH-----GTGTKLGDLEEMEALATTIAG--------------------S-
---------------------Q-------------------------S--------A-D-
------NKLIVGS---VKTN-----------------IG----------------HLEA-
-AAGIAGIIKAVLMLETGLIPPN-INFN---RPNPNI---QWDK---WNVTI-----P--
TELTPW-PT----------D-G-----L-RRIS------VNS-----------F------
-----------------GYGGSNGHVVLDD---------AYH-Y-L----------A---
A-------R-------------K-L-A--------S---N--------GQVS-NG-----
----------------------------VCSIDGDVTNG---------------------
------------------------------------------------------------
-------VSSINGVP------------------------------------TFA------
---------NG---H-------------TT---S---------L---------D------
R--------P------R--S-RLFVWSAQD-KDGLKRIEQPLARY-I--Q----TK----
--------AAGYH-TSSPYE--KDKTD-----------DLMAE-LAYTL-SER-RSRL--
--------QWKTYAI----A-S-S----PEE---------LAAC---L-----TA-----
----------S----D--DE--------------------------------RHV-PPT-
-----V-------K------S-----------SRSPRLGFVFTG--QGAQWPRMG--VEL
M---V-YE-AFRESMEAADRYLQQDC------GC--AWSAV--DE-L----------QK-
-N-------KT---------------------------V---------SPIN--QALYSH
GLTCILQIALLDLL-RT-WNI----FPTAVVGHSGGEIAASYASGGLS-RQDAWKVAYYR
GFVA-SRLKL-K---------A-P--HI-------D-G-----AMMAVG----LSSEVA-
EEW------I------------TK--V--T----------D---G----ELVVACINSPT
S-TTIAGDSTGIEQLLVMLK-A--A-------GIFAKKLFV-D-TAYHSP----------
-------HMAYGAKEY-CER-I-A-D--IKPIAD--------------------------
--------------PK--------D--R---CSMYSTVTGN-----LI-------E----
-P------------------G--DL-G-V--Q-HWIASITGPVLFSKGVYDLV---R---
-PYV----D--------G-KR-------------------Q-------EE-NA-V-D---
VLLEIGPHSVL----------QGPSTQSLK------A--H----G--I-T----------
------N-I---PY------HSVLTRHM--------------------------------
-----------
>cladonia_grayi_cgr_da2myc_ss__CLAGR_002268-RA
VAVT-------------------GLSCRFPGD-----------GDSLGN-----------
----FWESICHGKCGKCV-RACNLAN-VNESPAAWS-E-IP-K-S-----R-FNVD-GFH
SA----SG-------KIN----------------TS--------------ITR-GAHFLK
--QDLTKFDANFFG--LSKA--EADSMDPQHRMMIEVAYQGLE-----------------
--S------------AGLSLQD-----------------VAGSRTGVFIGHF----MS--
-------------------DYRD-----TVFR---------DPD---------K-APTY-
------------------TFSGT-----SKT--SLANRISWLFDLKGPSFSLDTACSSSL
VALHLACQSL---RIGE--SDIAIVGGVNLFW---NPET-FMY--LSNQH-FL-SPD---
-GK-CKSFDES---G-NGYGRGEGIAALVLRRVDDAIAV-Q---DPIRAIIRGTGSNQDG
H----TK--G--FTLPSAEAQAMLIRDTYSAAG--------L---DF-RD-----TRYVE
----------AH-----GTGTQAGDTEETLALSETISK--------------------E-
---------------------R-------------------------S--------S-S-
------DPLYIGS---VKSN-----------------IG----------------HLEA-
-CAGMAGVVKSVLTLECGMIPAT-IHYK---KGNPRI---KFKE---WGLEV-----P--
ITLTPW-PT----------S-G-----L-RRIS------VNS-----------F------
-----------------GYGGTNAHAILDD---------AYH-Y-L----------Q---
S-------R-------------G-V-Q--------A---M--------HYTQ-VS-RRHG
-LMSRS----------------------SVNESKRLMNG--YANGD--------------
------------------------------------------------------------
------VKPYTNGYV----DGDE----------------------------RPP------
---------NN---L-------------ND---K---------D---------R------
E--------V------M--P-RLFLFSAQD-KEGLKRTKQAFANH-L--S----NK----
--------LGDES----------LNSQ-----------TYLAD-LSFTL--SR-RATL--
--------QWRTSLT----A-S-S----IQQ---------LWEN---L-----RN-----
----------D----E--NV--------------------------------S-----I-
-----T-------R------A-----------RGHPRIGFVFTG--QGAQWPKMG--IEL
M---V-YP-VFRESIQAADEYLRAAC------SC--SWSVE--GE-L----------MK-
-G-------KS---------------------------S---------SRLH--LAEFSQ
TLCTVLQIAIVDLL-RT-WKI----APVAVAGHSSGEIAAAYCLGALT-REEAWRAAHYR
GVVS-TALKN-I---------A-P--EI-------S-G-----SMMAVG----TSPKQA-
QTW------I------------SQ--A--K----------K---G----DIAIACINSPS
S-VTLSGDTAGIDEMAAKFA-E--M-------DVFARKLKV-D-TAYHSP----------
-------HMQTVAQDY-FEY-I-E-D--IKPKS---------------------------
--------------QT--------G--E---CRMHSSVTGR-----QI-------Q----
-P------------------N--EL-G-A--A-NWVRNLISPVQFAAAIHDMV---R---
-PMQ----D------N-G-KR-------------------L-------EE-NA-V-D---
LLIEIGPHSAL----------QGPSTQTLK------S--Y----G--I-N----------
------D-M---PY------ETVLKRDQ--------------------------------
-----------
>Metarhizium_robertsii__gene6697
IAVV-------------------GLSCRFPGE-----------ADTAEH-----------
----FWDFICNGR-------------------NAYS-E-NP---D-----R-WTPD-AFH
YG----EK-------KIN----------------TS--------------LPR-GGHFMK
--QDVAAFDANFFN--LSKV--EAESMDPQQRIIMEVTYESME-----------------
--S------------AGLRVDQ-----------------LAGSRTGVFMASF----TS--
-------------------DYRE-----MLYR---------DAE---------T-APLY-
------------------TATGT-----SNT--STSNRVSWFFDLRGPSFTVNTACSSSL
VACHLACQSL---WSGE--TESAIVGGTSLLL---NPDM-FLY--LSNQQ-FL-APD---
-GQ-CKSFDES---G-DGYARGDGIGVVILKRVADALRD-G---DPIRAVIRGSGCNQDG
H----TK--G--FTIPSVEAQASLIAETYRNAG--------L---SL-AE-----TRYVE
----------AH-----GTGTQAGDTREMEGIARTFSQ--------------------H-
---------------------R-------------------------T--------A-S-
------DELLVGS---VKAN-----------------IG----------------HLEA-
-CAGLASLIKCVYILETGVIPPT-PSVR---VLNPKI---RWEE---WHLKV-----P--
ATQTIW-PT----------E-G-----L-RRIS------TQG-----------F------
-----------------GYGGTNAHLILDD---------AAH-Y-L----------E---
A-------R-------------K-L-R--------G---H--------HYTR-TH-PQTR
---------------------------------RLLTSA---------------------
------------------------------------------------------------
------------------------------------------------------------
----------M---H-------------EA---V---------S---------N------
D--------Q------P--P-RLFLFRAND-REGLGRVRSSLAQH-L--E----QL----
--------LKSWP-QDS------RDGG-----------AYLHN-LAFTL-ASR-RSHL--
--------QWQTYAT----A-S-T----PSE---------LLQA---L-----QH-----
----------E----G--GA--------------------------------WAA-PET-
-----R-------L------A-----------ASPPRLGFIFTG--QGAQWARMG--VEL
M---A-YP-VFRQSVEASDEFLRSAL------GC--PWSAV--DE-L----------AK-
-P-------PA---------------------------T---------SRLS--EAAYSQ
TLCTVLQIATVDLL-ED-WNV----CPTRVAGHSSGEIAAAYCLGALT-KHDSLRVAYYR
GILS-SEMQQ-T---------H-G--DR-------K-G-----AMMAVG----ASPEEV-
EAW------L------------AK--L--T----------R---G----RVVVACINSPT
S-VTASGDAAGIDELLAMVQ-Q--A-------GVFGRKLQV-D-VAYHSH----------
-------HMQSVSSAY-AEL-L-K-D--LAPLP---------------------------
--------------AR--------P--G---RTMHSSVLGR-----VI-------D----
-A------------------A--EL-G-S--S-NWVQNLVSPVRFSEAVSSLL---S---
-AG---------------------------------------------DK-PA-V-D---
VLVEIGPHAAL----------KGPVQQILQ------A--Q----G--V-S----------
------A-V---KY------TSVLSRGQ--------------------------------
-----------
>metarhizium_anisopliae_brip_53293_gca_000426965__gene___H634G_09892
IAVV-------------------GLSCRFPGE-----------ADTAEH-----------
----FWDFICNGR-------------------NAYS-E-NP---D-----R-WTPD-AFH
YG----EK-------KIN----------------TS--------------LPR-GGHFMK
--QDVAAFDANFFN--LSKV--EAESMDPQQRIMMEVTYESME-----------------
--S------------AGLRVDQ-----------------LAGSRTGVFMASF----TS--
-------------------DYRE-----MLYR---------DAE---------T-APLY-
------------------TATGT-----SNT--STSNRVSWFFDLRGPSFTVNTACSSSL
VACHLACQSL---WSGE--TESAIVGGTSLLL---NPDM-FLY--LSNQQ-FL-APD---
-GQ-CKSFDES---G-DGYARGDGIGVVILKRVADALRD-G---DPIRAVIRGSGCNQDG
H----TK--G--FTIPSVDAQASLIAETYRNAG--------L---SL-AE-----TRYVE
----------AH-----GTGTQAGDTREMEGIARTFSQ--------------------H-
---------------------R-------------------------T--------A-S-
------DELLVGS---VKAN-----------------IG----------------HLEA-
-CAGLASLIKCVYILETGVIPPT-PSVR---VLNPKI---RWEE---WHLKV-----P--
AIQTIW-PT----------E-G-----L-RRIS------TQG-----------F------
-----------------GYGGTNAHLILDD---------AAH-Y-L----------E---
A-------R-------------K-L-R--------G---H--------HYTR-TH-PQKR
---------------------------------RLLTSA---------------------
------------------------------------------------------------
------------------------------------------------------------
----------M---H-------------ED---V---------S---------N------
D--------Q------P--P-RLFLFRAND-REGLGRVRSSLAQH-L--E----QL----
--------LKSWP-QDS------RDGG-----------AYLHN-LAFTL-ASR-RSHL--
--------QWQTYAT----A-S-T----PSE---------LLQA---L-----QH-----
----------E----G--GA--------------------------------WAA-PET-
-----R-------L------A-----------ASPPRLGFIFTG--QGAQWARMG--VEL
M---A-YP-VFRQSVEASDGFLRSAL------GC--PWSAV--DE-L----------AK-
-P-------QA---------------------------T---------SRLS--EAAYSQ
TLCTVLQIATVDLL-ED-WNV----CPTRVAGHSSGEIAAAYCLGALS-KHDSLRVAYYR
GILS-SEMQQ-T---------H-G--DR-------R-G-----AMMAVG----ASPEEV-
EAW------L------------AK--L--T----------R---G----RVVVACINSPT
S-VTASGDAAGIDELLAVVQ-Q--A-------GVFGRKLQV-D-VAYHSH----------
-------HMQSVSSAY-SEL-L-K-D--LAPLP---------------------------
--------------AR--------P--G---RTMHSSVLGR-----VI-------D----
-A------------------A--EL-G-A--S-NWVQNLVSPVCFSEAVSSLL---S---
-AG---------------------------------------------DK-PA-V-D---
VLVEIGPHAAL----------KGPVQQILQ------A--Q----G--V-S----------
------A-I---KY------TSVLSRGQ--------------------------------
-----------
>metarhizium_guizhouense_arsef_977_gca_000814955__gene___MGU_08703
IAVV-------------------GLSCRFPGE-----------ADTAEH-----------
----FWDFICNGR-------------------NAYS-E-NP---D-----R-WTPD-AFH
YG----EK-------KIN----------------TS--------------LPR-GGHFMK
--QDVAAFDANFFN--LSKV--EAESMDPQQRIIMEVTYESME-----------------
--S------------AGLRVDQ-----------------LAGSRTGVFMASF----TS--
-------------------DYRE-----MLYR---------DAE---------T-APLY-
------------------TATGT-----SNT--STSNRVSWFFDLRGPSFTVNTACSSSL
VACHLACQSL---WSGE--TESAIVGGTSLLL---NPDM-FLY--LSNQQ-FL-APD---
-GQ-CKSFDES---G-DGYARGDGIGVVILKRVADAIRD-G---DPIRAVIRGSGCNQDG
H----TK--G--FTIPSVEAQASLIAETYRNAG--------L---SL-AE-----TRYVE
----------AH-----GTGTQAGDTREMEGIARTFSQ--------------------H-
---------------------R-------------------------T--------A-S-
------DELLVGS---VKAN-----------------IG----------------HLEA-
-CAGLASLIKCVYILETGVIPPT-PSVR---VLNPKI---RWEE---WHLKV-----P--
VTQTIW-PT----------E-G-----L-RRLS------TQG-----------F------
-----------------GYGGTNAHLILDD---------AAH-Y-L----------E---
A-------R-------------K-L-R--------G---H--------HYTR-TH-PQTR
---------------------------------RLLTSA---------------------
------------------------------------------------------------
------------------------------------------------------------
----------M---H-------------EA---V---------S---------N------
E--------Q------P--P-RLFLFRAND-REGLGRVRSSLAQH-L--E----QL----
--------LKSWP-QDS------RDGG-----------AYLHN-LAFTL-ASR-RSHL--
--------QWQTYAT----A-S-T----PEE---------LLQV---L-----QA-----
----------E----G--NA--------------------------------WAA-PET-
-----R-------L------A-----------ASPPRLGFIFTG--QGAQWARMG--VEL
M---A-YP-VFRQSVEESDGFLRSAL------GC--PWSAV--DE-L----------AK-
-P-------QA---------------------------T---------SRLS--EAAYSQ
TLCTVLQIATVDLL-ED-WNV----CPTRVAGHSSGEIAAAYCLGALT-KHDSLRVAYYR
GILS-SEMQQ-T---------H-G--DR-------K-G-----AMMAIG----ASPEEV-
EAW------L------------AK--L--T----------R---G----RVVVACINSPT
S-VTASGDAAGIDELLAMVQ-Q--A-------GVFGRKLQV-D-VAYHSH----------
-------HMQSVSSAY-SEL-L-K-D--LAPLP---------------------------
--------------AR--------P--G---RTMHSSVLGG-----VI-------D----
-A------------------A--EL-G-A--S-NWVQNLVSPVRFSEAVSSLL---S---
-AG---------------------------------------------DK-PA-V-D---
VLVEIGPHAAL----------KGPVQQILQ------A--Q----G--V-S----------
------A-V---KY------TSVLSRGQ--------------------------------
-----------
>metarhizium_majus_arsef_297_gca_000814945__gene___MAJ_06593
IAVV-------------------GLSCRFPGE-----------ADTAEH-----------
----FWDFICNGR-------------------NAYS-E-NP---D-----R-WTPD-AFH
YG----EK-------KIN----------------TS--------------LPR-GGHFMK
--QDVAAFDANFFN--LSKV--EAESMDPQQRIIMEVTYESME-----------------
--S------------AGLRVDQ-----------------LAGSRTGVFMASF----TS--
-------------------DYRE-----MLYR---------DAE---------T-APLY-
------------------TATGT-----SNT--STSNRVSWFFDLRGPSFTVNTACSSSL
VACHLACQSL---WSGE--TESAIVGGTSLLL---NPDM-FLY--LSNQQ-FL-APD---
-GQ-CKSFDES---G-DGYARGDGIGVVILKRVADAVRD-G---DPIRAVIRGSGCNQDG
H----TK--G--FTIPSVEAQASLITETYRNAG--------L---SL-AE-----TRYVE
----------AH-----GTGTQAGDTREMEGIARTFSQ--------------------H-
---------------------R-------------------------T--------A-S-
------DELLVGS---VKAN-----------------IG----------------HLEA-
-CAGLASLIKCVYILETGVIPPT-PSVR---VLNPKI---RWEE---WHLKV-----P--
VTQTIW-PT----------E-G-----L-RRLS------TQG-----------F------
-----------------GYGGTNAHLILDD---------AAH-Y-L----------E---
A-------R-------------N-L-K--------G---H--------HYTR-TH-PQPR
---------------------------------RLLTSA---------------------
------------------------------------------------------------
------------------------------------------------------------
----------M---H-------------EA---V---------S---------D------
E--------Q------P--P-RLFLFRAND-REGLGRVRSSLAQH-L--E----QL----
--------LKSWP-QDS------RDGG-----------AYLHN-LAYTL-ASR-RSHL--
--------QWQTYAT----A-S-T----PEE---------LLQV---L-----QH-----
----------E----G--GA--------------------------------WAA-PET-
-----R-------L------A-----------ASPPRLGFIFTG--QGAQWARMG--VEL
M---A-YP-VFRQSVEASDEFLRTAL------GC--PWSAV--DE-L----------AK-
-P-------QA---------------------------T---------SRLS--EAAYSQ
TLCTVVQIATVDLL-ED-WNV----CPTRVAGHSSGEIAAAYCLGALT-KHDSLRVAYYR
GILS-SEMQQ-T---------H-G--DR-------K-G-----AMMAIG----ASPEEV-
ESW------L------------AK--L--T----------R---G----RVVVACINSPT
S-VTASGDAAGIDELLAMVQ-Q--A-------GVFGRKLQV-D-VAYHSH----------
-------HMQSVSSAY-SEL-L-K-D--LAPLP---------------------------
--------------AR--------P--G---RTMHSSVLGG-----VI-------D----
-A------------------A--EL-G-A--S-NWVQNLVSPVRFSEAVSSLL---S---
-AG---------------------------------------------DK-PA-V-D---
VLVEIGPHAAL----------KGPVQQILQ------A--Q----G--V-S----------
------A-V---KY------TSVLSRGQ--------------------------------
-----------
>tolypocladium_inflatum_nrrl_8044__gene_7737
IAII-------------------GLSCRFPSE-----------ADTAEH-----------
----FWDFICNGR-------------------NAYS-E-NP---D-----R-WTPD-AFH
YG----EK-------KIN----------------TS--------------LPR-GGHFMK
--QDVAAFDANFFN--LSKV--EAESMDPQQRMIMEVTYESME-----------------
--S------------AGLQVDR-----------------LAGSRTGVFMASF----TS--
-------------------DYRE-----MLYR---------DAE---------T-APLY-
------------------TATGT-----SNT--STSNRVSWFFDLRGPSFTVNTACSSSL
VACHLACQSL---WSGE--TESAIVGGTSLLL---NPDM-FLY--LSNQQ-FL-APD---
-GQ-CKSFDES---G-DGYARGDGIGVVILKRVADAVRD-G---DPIRAVIRGSGCNQDG
H----TK--G--FTIPSVEAQASLIAETYRNAG--------L---SL-AE-----TRYVE
----------AH-----GTGTQAGDTREMEGIAQTFSQ--------------------H-
---------------------R-------------------------T--------A-S-
------EELLVGS---VKSN-----------------IG----------------HLEA-
-CAGLASLIKCVYILETGVIPPT-PSVR---VLNPKI---RWEE---WHLKV-----P--
ATQVLW-PT----------D-G-----L-RRIS------TQG-----------F------
-----------------GYGGTNAHLILDD---------AAH-Y-L----------E---
G-------R-------------H-L-R--------G---H--------HYTR-TK-PQTQ
---------------------------------RLLASA---------------------
------------------------------------------------------------
------------------------------------------------------------
----------I---H-------------GD---A---------P---------K------
D--------Q------H--P-RLFLFRAND-REGLGRVRASLAQH-L--G----QL----
--------LKSWP-EGS------RDSG-----------VYLQN-LAFTL-ASR-RSHL--
--------KWQTYAT----A-S-T----PEE---------LLEV---L-----KH-----
----------D----G--DA--------------------------------WVA-PEV-
-----R-------R------A-----------ASLPRLGFIFTG--QGAQWARMG--VEM
M---A-YP-VFRQSVEESDHFLRGTL------GC--PWSAV--DE-L----------AK-
-P-------QT---------------------------T---------SRLA--EAAYSQ
TLCTVLQIAIVDLL-ED-WNV----SPTRVAGHSSGEIAAAYCLGALT-KHDGLRVAYYR
GVLS-SEMQQ-T---------Y-K--ER-------R-G-----AMMAIG----ASPEKV-
EEW------L------------AQ--L--T----------Q---G----QVVVACINSPT
S-VTASGDAAGIDELLSIVQ-E--A-------GVFGRKLQV-D-VAYHSH----------
-------HMQSVSAAY-SEL-L-K-D--LTPLP---------------------------
--------------AR--------Q--G---RTMHSSVLGG-----EI-------D----
-A------------------A--QL-G-A--S-NWVRNLISPVRFSEAVSSLI---S---
-DG---------------------------------------------DK-PA-V-D---
IIVEIGPHAAL----------KGPVQQILK------A--Q----G--V-S----------
------A-V---TY------TSVLSRGQ--------------------------------
-----------
>metarhizium_rileyi_rcef_4871_gca_001636745__gene___NOR_08112
IAVI-------------------GLSCRFPGE-----------ADTAEH-----------
----FWDFICNGR-------------------NAYS-E-NP---D-----R-WNPD-AFH
YG----EK-------KLN----------------TS--------------LPR-GGHFMK
--QDVAAFDANFFN--LSKV--EAESMDPQQRIVMEVTYESME-----------------
--S------------AGLRVDR-----------------LAGSRTGVFMASF----TS--
-------------------DYRE-----MLYR---------DAE---------T-APLY-
------------------TATGT-----SNT--STSNRVSWFFDLRGPSFTVNTACSSSL
VACHLACQSL---WNGE--TESAIVGGTSLLL---NPDM-FLY--LSNQR-FL-APD---
-GQ-CKSFDES---G-DGYARGDGIGVVILKRVADAVRD-G---DPIRAVIRGSGCNQDG
H----TK--G--FTIPSVEAQASLIEETYRKAG--------L---SL-AE-----TRYVE
----------AH-----GTGTQAGDTCEMEGIARTFGQ--------------------H-
---------------------R-------------------------G--------D-S-
------DDLLVGS---VKSN-----------------IG----------------HLEA-
-CAGLASLIKCIFILETGVIPPT-PSVR---VLNPKI---RWEE---WHLKV-----P--
SKQTPW-PT----------D-G-----L-RRVS------TQG-----------F------
-----------------GYGGTNAHLILDD---------AAH-Y-L----------E---
G-------R-------------S-L-R--------G---H--------HYTR-TH-PQAQ
---------------------------------RLLTSA---------------------
------------------------------------------------------------
------------------------------------------------------------
----------I---H-------------GA---S---------P---------K------
E--------Q------L--P-RLFLFRAND-REGLGRVRASLAQH-L--D----QL----
--------LPSWS-QDS------SGRD-----------AYLQN-LAFTL-ASR-RSNL--
--------KWQTYAT----A-S-T----PDE---------LLQV---L-----KT-----
----------K----G--DA--------------------------------WAS-PEA-
-----R-------L------A-----------ASSPRLGFIFTG--QGAQWARMG--VEL
M---G-YP-VFRQSVEESEHFLRETL------GC--PWSAI--DE-L----------AK-
-P-------QT---------------------------T---------SRLS--EAAYSQ
TLCTVLQIAIVDLL-QD-WNV----SPTRVAGHSSGEIAAAYCLGALT-KQDSLRVAYYR
GILS-SEMQE-T---------H-K--DQ-------K-G-----AMMAIG----ASPETV-
AQW------L------------AQ--L--T----------R---G----KVVVACINSPT
S-VTASGDAAGIDELLSIVQ-E--A-------GVFGRKLKV-D-VAYHSH----------
-------HMQSVSAAY-SAL-L-K-D--LKPLP---------------------------
--------------AH--------E--G---RTMHSSVLGG-----LI-------D----
-T------------------A--EL-G-A--S-NWVRNLISPVRFSEAVSSLI---L---
-DG---------------------------------------------DK-PA-V-D---
MLIEIGPHAAL----------KGPVQETLE------A--K----G--V-S----------
------A-V---KY------TSVVSRGQ--------------------------------
-----------
>drechmeria_coniospora_gca_001625195__gene___DCS_02241
VAII-------------------GMSCRFPSD-----------ADTADR-----------
----FWDFICQGR-------------------NAYA-E-NP---S-----R-WAAN-AFH
HG----EK-------KIN----------------TS--------------LTR-GGHFIK
--QDVAAFDANFFS--LSKT--EAESMDPQQRMIMEVTYESME-----------------
--S------------AGLRIEN-----------------LAGSRTGVFMASF----TS--
-------------------DYRE-----LMFR---------DAE---------T-APLY-
------------------TATGT-----SNT--STSNRVSWFFDLRGPSFTVNTACSSSL
VACHLACQSL---WSGE--TETAIVGGTSLLL---NPDM-FLY--LSNQQ-FL-APD---
-GQ-CKSFDNA---G-DGYGRGDGIGVVILKRVADAIRD-G---DPIRAVIRGSGSNQDG
H----TK--G--FTIPSVEAQASLIAETYRNAG--------L---SL-AE-----TRYVE
----------AH-----GTGTQAGDTREMEGIAQTFSK--------------------H-
---------------------R-------------------------A--------E-S-
------DELVVGS---VKSN-----------------IG----------------HLEA-
-CAGLASLIKCVYILETGVIPPT-PSVR---LLNTKI---PWAE---WHLKV-----P--
STRTPW-PK----------T-G-----L-RRLS------TQG-----------F------
-----------------GYGGTNAHLILDD---------AAH-Y-L----------E---
E-------R-------------N-L-R--------G---H--------HYTS-TEIPHAQ
---------------------------------RLL------------------------
------------------------------------------------------------
------------------------------------------------------------
--------------D-------------DS---P---------Q---------N------
K--------K------R--Q-MLFLFRSND-REGLRRVRSSLEQH-L--R----NR----
--------LASVP----------QDGG-----------DYLQD-LAFTL-ANR-RSLL--
--------KWQTFAA----A-S-T----AEE---------LVDL---L-----KK-----
----------D----D--NS--------------------------------WTA-PVA-
-----R-------C------T-----------TEPPRIGFIFTG--QGAQWARMG--VEL
M---E-YA-IFRKSVEESDLFLRQTL------HC--PWSAA--EE-L----------AK-
-S-------QD---------------------------T---------SRLS--EAAYSQ
TLCTVLQIAIVDLF-ED-WNV----APTRVAGHSSGEIAAAYCLGALS-KHDSLRVAYYR
GVLS-SEMRQ-T---------H-K--DQ-------K-G-----AMMAIG----SGPERV-
EEW------L------------KQ--L--T----------K---G----RVVVACINSPK
S-VTASGDAAAIDELTTIVE-G--A-------GVFGRKLQV-D-VAYHSH----------
-------HMQTVASAY-ADL-L-K-N--VKPLP---------------------------
--------------AR--------E--G---RSMHSSVLGR-----AI-------D----
-A------------------T--SL-G-A--S-NWVSNLVSPVRFSDAISDML---Y---
-DG---------------------------------------------ED-LA-L-D---
FLVEIGPHPAL----------KGPVQQILQ------P--H----G--P-SA---------
L-----A-V---KY------ASVLTRGH--------------------------------
-----------
>ophiocordyceps_australis_gca_002591415__gene___CDD81_5803
------------------------------------------------------------
------------------------------------------------------------
------------------------------------------------------------
--------------------------MDPQHRLLLEVVHQALD-----------------
--S------------AGLPAQH-----------------IAASRTGVYAAHF----TS--
-------------------DYRE-----ALFR---------DPE---------A-APLY-
------------------TNTGT-----NAT--SASNRISYHFDLRGPSLTVDTACSSSL
VACHLACQGL---LSGE--TDQAIVGATSLLL---NPEM-FLY--LSNQN-FL-AAN---
-GQ-CKTFDAA---G-DGYGRGEGTGVVILKRVADALRD-G---DAIRAVIRGTGCNQDG
H----TR--G--FTLPSADAQAALIRQTYLSAG--------L---EL-SH-----TRYVE
----------AH-----GTGTQAGDRLEMQALAQTFGP--------------------H-
---------------------R-------------------------S--------A-H-
------DALLVGS---VKTN-----------------IG----------------HLEA-
-CAGLASLIKCIYILETGTIAPT-PSVR---VPNPTI---KWKE---WHLAV-----P--
ASPTPW-PA----------P-G-----L-RRIS------TQG-----------F------
-----------------GYGGTNAHVILDD---------AAH-Y-L----------A---
A-------K-------------R-L-G--------G---N--------HYTR-TSEPSTR
------------------------------------------------------------
------------------------------------------------------------
------------------------------------------------------------
---------------------------------Q---------A---------V------
A--------E------H--P-RLFILRAHD-RDGLSRVRASLAQH-L--E----RR----
--------QGLPD--SE------TAST-----------TYLHD-LAHTL-ASR-RSQL--
--------QWQTFTT----A-A-T----ESQ---------LLRA---L-----GQ-----
----------D----A--WP----------------------------------T-PEL-
-----R-------H------S-----------STPPRLAFVMTG--QGAQWAQMG--LQL
M---A-YP-VYRQSVLSSDRFLRSAL------NC--PWSAA--EE-L----------AK-
-P-------LA---------------------------A---------SNLA--QAAYSQ
TLCSVLQIALVDLL-EQ-WNI----VPTRVAGHSSGEIAAAYCLGALS-KQDALRVAYYR
GVLS-SEMQQ-T---------H-A--DR-------P-G-----AMMALG----ASAEVA-
QLY------L------------AR--L--T----------R---G----RAVVACINSPA
S-VTASGDAPAIDELLALAQ-A--D-------GLFARKLQV-D-VAYHSH----------
-------HMETVATAY-ADL-L-A-D--VKPQP---------------------------
--------------AR--------P--G---RAMYSSVIGG-----AI-------D----
-A------------------S--QL-G-A--A-NWVRNLVSPVCFSQAMSSLL---L---
-DD---------------------------------------------GK-PA-I-D---
TLVEIGPHSAL----------KGPLQQILA------D--C----R--L-P----------
------S-I---SY------TAMLSRGA--------------------------------
-----------
>rasamsonia_emersonii_cbs_393_64_gca_000968595__gene___T310_4323
IAVI-------------------GMSCRFPSD-----------ADTPEH-----------
----FWRFISQGRID-------------STPPDAYS-E--N-S-Q-----R-WNPD-AFH
YP----YP---QK--KIN----------------TS--------------LPR-GGHFLK
--ADVAAFDANFFN--ISQV--EAESIDPQQRLIMEVTYEALE-----------------
--N------------GGIPIHQ-----------------LAGSRTGVFMASF----TS--
-------------------DYRE-----MLCR---------DPE---------T-APRY-
------------------TATGT-----SST--ATSNRVSWFYDLRGPSFTVNTACSSGL
VATHLACQSL---WTGE--SETAIVGGTSLLL---NPDM-FLF--FSNQQ-FL-AGD---
-GQ-SKSFAEN---G-DGYGRGDGIGVVILKRVEDALRD-G---DPIRAVIRGTAVNQDG
H----TK--G--FTLPSADAQVQLIEDAYRGAG--------L---SL-AE-----TRYVE
----------AH-----GTGTRAGDSQEAEALSRTFCQ--------------------Y-
---------------------R-------------------------S--------A-S-
------DPLLVGS---VKAN-----------------IG----------------HLEA-
-CAGLASLIKCVFVLETGWIPPT-PSSK---TRNPAI---PSE------VHV-----P--
TTLMPW-PT----------K-G-----L-RRVS------TQG-----------F------
-----------------GYGGTNAHIIIDD---------AYH-Y-L----------H---
A-------R-------------G-R-M--------G---H--------HYSH-VS-PRTL
---------------------------------TAKSNG---------------------
------------------------------------------------------------
------------------------------------------------------------
--------------G-------------SS---I---------N---------G------
G--------S------Q--Q-WLFRLQAQD-KEGLKRVRAALSQH-L--A----GI----
--------QLD------------QEEN-----------RYLQD-LAYTL-NSR-RSRL--
--------QWQTFAV----A-G-S----LVE---------LSQT---L-----DA-----
----------E----P--WA-------------------------------N----PEQR
-----Q-------T------T-----------AQTPRLGFVFTG--QGAQWARMG--VEL
M---T-YE-VFRHSVEQSDRYLRQEL------GC--PWSAV--EE-L----------AK-
-P-------EP---------------------------M---------SHLH--LASHSQ
ALCSVLQIALVDLL-SD-WQI----APSAVTGHSSGEIAAAYSPGRLD-QDRCPQSGLLP
WLAG---------------------------------G-----AMMAIG----ATPDQV-
TKW------I------------DK--L--T----------R---G----EVVIACINSPT
S-VTASGDAAAIDELAAIVK-E--A-------GVWGRQLKV-D-TAYHSP----------
-------HMQMIAAPY-FEL-L-A-D--TEPRS---------------------------
--------------AH--------Q--G---RSMHSSVFGG-----QI-------D----
-P------------------A--EL-G-A--V-HWVRNLVSPVLFADAVSDML---K---
----------------------------------------------------H-V-D---
LLVEVGPHSAL----------QGPVRQTMQ------A--H----G--V-S----------
------G-V---DY------VSVLSRGQ--------------------------------
-----------
>Talaromyces_rugulosus__gene-TRUGW13939_10272
IAIV-------------------GMSCRFADD-----------ADSFPR-----------
----FWDFICKGR-------------------SAYS-E--N-K-D-----R-WNPD-AFH
YP----GK-------KTN----------------TS--------------LPR-GAHFFK
--DDIAEFDANFFN--ISKV--EAESIDPQQRMVMETTFEAIE-----------------
--N------------AGVTIDK-----------------VAGTRAGVWMANF----TS--
-------------------DYRE-----MLYR---------DSE---------A-APMY-
------------------TLSGA-----SNT--STSNRVSWFFDLKGPSFTLNTACSSSM
VATHLACQSL---ALGE--SSSAIVGGTSLLL---NPDL-FLY--LSNQH-FL-ASD---
-GK-SKAFDAS---G-DGYGRGEGVAVVVLKRVADAIAD-G---DPIRAVIRGTAINQDG
R----TK--G--MTLPSADAQVQLINDAYRNAG--------L---LM-KD-----TRYVE
----------AH-----GTGTQAGDKCETEALSRTFSP--------------------H-
---------------------R-------------------------T--------A-S-
------ERLILGS---VKTN-----------------IG----------------HLEA-
-CAGLASMIKCVGILETGVIPPN-PLYK---NGNPGI---NFDE---WKLHV-----P--
ITSIQW-PT----------S-G-----L-RRVS------TQG-----------F------
-----------------GYGGTNAHIIMDD---------AHH-Y-L----------L---
S-------R-------------D-L-S--------G---I--------YNTR-LL-----
----------------------------------NLTNG---------------------
------------------------------------------------------------
-------TTQPQ------------------------------------------------
---------------------------------L---------K---------K------
A--------L------Q--P-RVFHFSAQD-KDGLGRVRDATCQY-L--K----SS----
--------SLEAR-EIH------WSED-----------KYLRD-LAYTL-SER-RSRL--
--------QWQTFAV----A-S-S----VEG---------LIET---L-----QT-----
----------K----P--WA----------------------------------N-PET-
-----R-------S------A-----------SKAPRIGFIFTG--QGAQWPRMG--VEL
M---E-YE-IFRNSVERSDAYLREEL------DC--SWSAI--DE-L----------AK-
-P-------DS---------------------------S---------SNLG--AAEYSQ
ALCSVLQIALVDLL-TS-WNI----RASAVAGHSSGEIAAAYCLGVLS-WEDALKAAYFR
GSLS-AEMKD-N---------D-S--SL-------N-G-----AMMAVG----SSPADI-
EKW------L------------DK--V--T----------K---G----DVVVACVNSPT
S-ITLSGDATGIDELEPMLK-D--A-------GIFARKLKV-D-TAYHSP----------
-------HMQTIAGPY-FEV-I-A-D--ITTLP---------------------------
--------------AR--------N--G---CQMHSSVRGG-----YI-------D----
-P------------------N--EL-G-A--A-NWVRNLVSTVQFADAVHDLL---R---
-PLV----N--------G-ER-------------------A-------VH-NA-V-D---
MLVEIGPHSAL----------QGPVNQTMK------A--H----G--I-S----------
------G-I---TY------CTMLSRGK--------------------------------
-----------
>talaromyces_islandicus_gca_000985935__gene___PISL3812_09737
IAIV-------------------GMSCRFADD-----------ADSFPR-----------
----FWDFICNGR-------------------Y------------------------AFH
YP----GK-------KTN----------------TS--------------LPR-GAHFFK
--DDIAEFDANFFN--ISKV--EAESIDPQQRMVMETTFEALE-----------------
--N------------AGITIDK-----------------VAGTRAGVWMANF----TS--
-------------------DYRE-----MLYR---------DSE---------T-APMY-
------------------TLSGA-----SNT--STSNRVSWFFDLKGPSFTLNTACSSSM
VATHLACQSL---ALGE--SSSAIVGGTSLLL---NPDL-FLF--LSNQH-FL-AAD---
-GK-SKAFDAS---G-DGYGRGEGVAVVVLKRVADAIAD-G---DPIRAVIRGTAINQDG
R----TK--G--MTLPSVDAQEQLIKDAYRNAG--------L---SM-KD-----TRYVE
----------AH-----GTGTQAGDKCETEALSRTFSP--------------------Y-
---------------------R-------------------------T--------A-S-
------ERLILGS---VKTN-----------------IG----------------HLEA-
-CAGLASMIKCVGILEAGVIPPN-PLYK---KGNPGI---KFDD---WKLHV-----P--
TSSIQW-PT----------S-G-----L-RRIS------TQG-----------F------
-----------------GYGGTNAHIIMDD---------AHN-Y-L----------V---
S-------R-------------D-I-T--------A---I--------HNTC-LL-----
----------------------------------NLTNG---------------------
------------------------------------------------------------
-------TTYIE------------------------------------------------
---------------------------------H---------K---------E------
A--------P------R--P-RIFHFSAQD-KDGLGRVRDATCQY-L--K----SG----
--------ALEAG-KMR------QNED-----------KYLRD-LAYTL-SER-RSRL--
--------QWQTFAV----A-S-S----VEG---------LIET---L-----QT-----
----------K----P--WA----------------------------------S-PET-
-----R-------S------A-----------SKVPRIGFIFTG--QGAQWPRMG--IEL
M---E-YD-IFRKSVERSDVYLREGL------DC--SWSAI--EE-L----------AK-
-P-------DS---------------------------S---------SNLG--AAEYSQ
ALCSVLQIALIDLL-DS-WNI----RPSAVAGHSSGEIAAAYCLGVLS-WEDALKVAYFR
GSLS-AEMKG-N---------D-S--SL-------N-G-----AMMAVG----SSPADI-
EKW------L------------DK--V--T----------A---G----EVVVACVNSPA
S-ITLSGDAAGINELESMLK-E--A-------GIFARKLKV-D-TAYHSP----------
-------HMQTIAGQY-FEA-I-A-D--ISILP---------------------------
--------------VR--------N--G---CQMHSSVRGG-----YI-------D----
-P------------------N--EL-G-A--A-NWVRNLVSTVQFADAVHDLL---R---
-PLV----Y--------G-ER-------------------A-------AH-NA-V-D---
ILVEVGPHSAL----------QGPVNQTMK------A--H----G--I-N----------
------S-I---NY------CTMLSRGK--------------------------------
-----------
>Aspergillus_ustus__gene-HK57_00634
IAVI-------------------GLACRFPGE-----------ASGPQQ-----------
----FWDLLCKGR-------------------SAYS-S-AS---K-----R-WNTD-AFH
HS----KR----G--RLG----------------TS--------------VAA-GGHFLE
--QDLATFDAAFFN--ISQN--EASSMDPQQRLTLEVSYEAFE-----------------
--N------------AGVPIDK-----------------LSNSSTGCYIGGF----TS--
-------------------DWRE-----ALTR---------DAE---------A-APMY-
------------------TGTGV-----GSE--FLSNRVSWFFNMKGPSLTLNTACSSSL
VAFHLACQSL---RTRE--SSMAIAGGVSVHL---NPDF-FMY--LSNQG-FL-GQE---
-GR-SKTFDAS---G-DGYGRGEGCGVVVLKRVEDALRD-G---DNIRAIVRGTGVNQDG
K----TK--G--ITLPNAVAQAELIKATYQSAG--------L---DM-GD-----TQYFE
----------AH-----GTGTQAGDPTELEAVSLTIGS--------------------A-
---------------------L-------------------------P--------G-D-
------KQILVGS---VKPN-----------------IG----------------HVEA-
-SAGIAGVIKGVLALENGLIPPN-ILFN---TPNPKI---QFQK---WKVAV-----P--
TALTPW-PS----------D-G-----V-RRMS------VNS-----------F------
-----------------GAGGTNAHAVLDG---------AEH-Y-L----------R---
E-------R-------------G-S-Q--------L---V--------RISD-TR-----
------------------------------------------------------------
------------------------------------------------------------
------------------------------------------------------------
--------------T-------------G--------------L---------T------
K--------N------S--P-RLFIISSHD-QDGLSRQRESLANF-I--Q----TQ----
--------ANNTP---------KPKQD-----------NYLHR-LAYTL-SER-RSAL--
--------PWNTFAV----A-S-D----LEE---------LAQE---L-----SG-----
----------S-------AP--------------------------------------S-
-----G-------R------S-----------SEAPRLGFIFTG--QGAQWARMG--MEL
R---Q-YD-VFQSSLESAEAFFKRQL------KC--PWSVI--DE-M----------ER-
-I-------DG---------------------------E---------SKIN--LPEYSQ
ALCTVLQVAIVDLL-SS-WGI----TPTAVAGHSSGEIGAAYCLGALS-REDAWTVAYYR
GILS-ARIPE-F---------R-P--DL-------K-G-----SMIAVG----LGEDDA-
EKY------I------------AR--V--S----------K---G----TIAVACVNSPS
S-VTVSGDVSGIDELQDLLR-Q--D-------SVFERKLKV-G-VAYHSA----------
-------HMMTIASLY-LDA-I-S-A--IEPME---------------------------
--------------EA--------E--D---RKMYSSVSGE-----YV-------E----
-A------------------D--EL-G-A--M-YWVQNLTNPVRFSDAVQSLV---L---
-PLD----E------S-G-QR-------------------Q-------KK-AA-V-D---
ILVEIGPHSAL----------GGPVKQILK------E--I----G--V-K----------
------D-V---DY------KSVLSRGK--------------------------------
-----------
>Penicillium_sp._occitanis__gene-PENO1_048790
IAVI-------------------GLACRFPGE-----------ASGPQE-----------
----FWNLLCKGR-------------------SAYT-S-AS---K-----R-WNVD-AFH
HS----KR----G--RLG----------------TS--------------VAR-GGHFLE
--QDLAAFDAAFFN--ISQN--EASSMDPQQRLTLEVSYEAFE-----------------
--N------------AGVPIDK-----------------LSNSQTGCYMGGF----TS--
-------------------DWRE-----AMTR---------DAE---------A-APMY-
------------------TGTGV-----GSE--FISNRVSWFFNMKGPSFTLNTACSSSL
VAFHLACQSL---RTRE--SNMAIAGGVSVHL---NPDF-FMY--LSNQG-FL-GQE---
-GR-SKTFDAK---G-DGYGRGEGCGVVVLKRVEDAIRD-G---DNIRAIVRGTGVNQDG
K----TK--G--ITLPNAVAQAELIRSTYASAG--------L---NL-GD-----TQYFE
----------AH-----GTGTQAGDPTELEAVSLTIGA--------------------A-
---------------------L-------------------------P--------A-D-
------KKILVGS---VKPN-----------------IG----------------HVEA-
-SAGIAGVIKGVLALENGVIPPN-ILFN---TPNPKI---QLQK---WKVQV-----P--
TALTPW-PS----------D-G-----V-RRMS------VNS-----------F------
-----------------GAGGTNAHAVLDG---------AEY-Y-L----------R---
E-------R-------------G-H-Q--------L---T--------GTQK-LG-----
------------------------------------------------------------
------------------------------------------------------------
------------------------------------------------------------
--------------P-------------GT---K---------R---------A------
P--------K------T--P-RLFAISSHD-QDGLARQRESLAKF-I--Q----SQ----
--------VANIP---------YAKQD-----------VYLNR-LAYTL-SER-RSAL--
--------PWRSFAV----A-A-D----ANQ---------LVEE---L-----RA-----
----------P----M--PP--------------------------------------S-
-----G-------R------T-----------KEGLRLGFIFTG--QGAQWARMG--MEL
R---Q-YD-IFQSSLESAEKFFKEKL------NC--PWSVI--EE-M----------ER-
-K-------EG---------------------------E---------SHIN--SPEFSQ
ALCTVLQVAIVDLL-SS-WGI----TPVAVAGHSSGEIGAAYCLGALT-REDAWSAAYWR
GILS-SQIPT-L---------N-P--NL-------K-G-----SMIAVG----LSEDDV-
EKY------I------------AR--V--S----------K---G----AISVACVNSPS
S-VTVSGDTTGVDELQELLR-E--D-------GVFERKLKV-G-VAYHSS----------
-------HMQTIAAQY-LEA-I-S-D--IDTSE---------------------------
--------------SH--------P--E---RTMHSSVSGD-----FV-------E----
-A------------------D--EL-G-P--M-YWVRNLTHPVRFSDALESLV---L---
-PIDD---E------T-G-ER-------------------V-------KT-AA-V-D---
ILIEIGPHSAL----------GGPVKQILK------D--I----G--V-K----------
------D-V---DY------QSILSRGK--------------------------------
-----------
>Talaromyces_amestolkiae__gene-BHQ10_002203
IAVI-------------------GLACRFPGE-----------ASGPQE-----------
----FWNLLCKGR-------------------SAYT-S-AS---K-----R-WNVD-AFH
HS----ER----G--RLG----------------TS--------------VAR-GGHFLE
--QDLAAFDAAFFN--ISQN--EASSMDPQQRLTLEVSYEAFE-----------------
--N------------AGVPIDK-----------------LSNSQTGCYMGGF----TS--
-------------------DWRE-----AMTR---------DAE---------A-APMY-
------------------TGTGV-----GSE--FISNRVSWFFNMKGPSFTLNTACSSSL
VAFHLACQSL---RTRE--SNMAIAGGVSVHL---NPDF-FMY--LSNQG-FL-GQE---
-GR-SKTFDAK---G-DGYGRGEGCGVVVLKRVEDAIRD-G---DNIRAIVRGTGVNQDG
K----TK--G--ITLPNAVAQAELIRSTYASAG--------L---NL-GD-----TQYFE
----------AH-----GTGTQAGDPTELEAVSLTIGA--------------------A-
---------------------L-------------------------P--------A-D-
------KKILVGS---VKPN-----------------IG----------------HVEA-
-SAGIAGVIKGVLALENGVIPPN-ILFN---TPNPKI---QFEK---WRVQV-----P--
LALTAW-PS----------D-G-----V-RRMS------VNS-----------F------
-----------------GAGGTNAHAVLDG---------AEY-Y-L----------R---
E-------R-------------G-Y-Q--------L---T--------GTQD-IR-----
------------------------------------------------------------
------------------------------------------------------------
------------------------------------------------------------
--------------P-------------GT---K---------R---------T------
P--------H------A--P-RLFAISSHD-QDGLARQRESLAKF-I--K----SQ----
--------VANIP---------SAKKD-----------IYLDR-LAYTL-SER-RSTL--
--------PWKSFAV----A-A-D----ADQ---------LVEE---L-----QA-----
----------P----M--PP--------------------------------------S-
-----G-------R------T-----------KEGLRLGFIFTG--QGAQWAQMG--MEL
R---Q-YD-VFQSSLESAERFFKEKL------KC--PWSVI--EE-M----------ER-
-E-------EG---------------------------D---------SHIN--SPEFSQ
ALCTVLQVAIVDLL-SS-WGI----TPVAVAGHSSGEIGAAYCLGALT-REDAWSAAYWR
GILS-SQIPT-L---------N-P--NL-------K-G-----CMIAVG----LSEDEA-
EKY------I------------AR--V--S----------K---G----VISVACVNSPS
S-VTVSGDTTGVDELQELLR-E--D-------GVFERKLKV-G-VAYHSS----------
-------HMQTIAAQY-LEA-I-S-D--IETAD---------------------------
--------------SH--------P--D---RRMYSSVSGD-----FV-------E----
-A------------------D--EL-G-P--M-YWVRNLTNPVRFSDALESLV---L---
-PIDD---E------S-G-ER-------------------Q-------KT-AA-V-D---
ILIEIGPHSAL----------GGPVKQILK------E--I----G--V-K----------
------D-V---EY------QSILSRGK--------------------------------
-----------
>talaromyces_marneffei_atcc_18224_gca_000001985__gene___PMAA_066720
IAVI-------------------GLACRFPGE-----------ASGPQE-----------
----FWDLLRKGR-------------------SAYS-S-AS---K-----R-WNVD-AFH
HS----KR----G--RLG----------------TS--------------VAG-GGHFLE
--QDLAAFDAAFFN--ISQN--EASSMDPQQRLTLEVSYEAFE-----------------
--N------------AGVPIDK-----------------LSNSQTGCYMGGF----TS--
-------------------DWRE-----AMTR---------DAE---------A-APMY-
------------------TGTGV-----GSE--FISNRVSWFFNMKGPSFTLNTACSSSL
VAFHLACQSL---RTRE--STMAIAGGVSVHL---NPDF-FMY--LSNQG-FL-SQE---
-GR-SKTFDAS---G-DGYGRGEGCGVVVLKRVEDAIRD-G---DNIRAIVRGTGVNQDG
K----TK--G--ITLPNAVAQAELIRSTYASAG--------L---DL-GD-----TQYFE
----------AH-----GTGTQAGDPTELEAVSLTIGA--------------------A-
---------------------L-------------------------A--------A-D-
------KKILVGS---VKPN-----------------IG----------------HVEA-
-SAGIAGVIKGVLALENGLIPPN-ILFN---TPNPKI---QFEK---WRVQV-----P--
TALTPW-PS----------D-G-----V-RRMS------VNS-----------F------
-----------------GAGGTNAHAVLDG---------AEH-Y-L----------R---
E-------R-------------G-Y-Q--------L---T--------GIQG-IK-----
------------------------------------------------------------
------------------------------------------------------------
------------------------------------------------------------
--------------P-------------GS---E---------R---------A------
T--------N------G--P-RLFAISSHD-QDGLARQRESLAKF-I--Q----SQ----
--------VANIP---------SMKQD-----------VYLNR-LAYTL-SER-RSAL--
--------PWKSFAI----A-A-N----IEQ---------LVEE---L-----RA-----
----------S----V--PP--------------------------------------S-
-----G-------R------S-----------KDGPRLGFVFTG--QGAQWARMG--MEL
R---Q-YD-IFQSSLESAEAFFKNEL------NC--PWSVI--EE-M----------ER-
-E-------EG---------------------------D---------SRIN--LPEFSQ
ALCTVLQVAIVELL-SS-WGI----TPVAVAGHSSGEIGAAYCLGALT-REDAWSAAYWR
GVLS-SQIPT-L---------N-P--NL-------K-G-----SMIAVG----LSEGDA-
EQY------I------------AR--V--S----------K---G----SVTVACVNSPS
S-VTVSGDTTGVDELQELLR-Q--D-------GVFERKLKV-G-VAYHSS----------
-------HMQTIAAQY-LEA-I-S-G--INTAE---------------------------
--------------SH--------P--E---RTMHSSVSGD-----LV-------E----
-A------------------D--EL-G-P--M-YWVRNLTNPVRFSDALGSLV---L---
-PID----E------S-G-EQ-------------------V-------KT-AA-V-D---
ILVEIGPHSAL----------GGPVKQILR------E--I----E--V-K----------
------D-V---EY------QSILSRGK--------------------------------
-----------
>Scytalidium_lignicola__gene7897
IAII-------------------GLSCRFPGD-----------ASTPEK-----------
----FWDLLCRGR-------------------STQT-K-IP-S-S-----R-YNVD-SFY
HP----TK----G--RLN----------------TT--------------ITE-GGHFIS
--EDVAAFDAAFFN--INQN--EAQAIDPQQRMMMEVTYEAFE-----------------
--N------------AGVPIEA-----------------VAGSDTGCFVGSF----TN--
-------------------DYRE-----MLFR---------DAE---------T-APRY-
------------------AGTGA-----GSE--LLSNRLSWFYDLRGPSMTIGTACSSSL
VAVHQACQSI---RNGE--SKMAIAGGVNIML---NPDM-FMM--LSNQQ-FL-APD---
-GL-CKSFDEK---G-NGYSRGEGIAAIILKPISDAIRD-G---DTIRAVIRGTGVNQDG
K----TK--G--ITVPSADAQAELILATYASAG--------L---KF-DD-----THYFE
----------AH-----GTGTKAGDPLEARAIAQTLGA--------------------V-
---------------------R-------------------------D--------K-G-
------NNILVGS---VKSN-----------------IG----------------HLEA-
-CAGLAGLIKGVYILESGVIPAN-IHYK---TGNPSI---PFDE---WRLKV-----P--
TKNTVW-PH----------P-G-----I-RRLS------VNS-----------F------
-----------------GYGGTNAHAILDD---------AYH-Y-L----------K---
E-------R-------------G-F-T--------A---N--------HNTI-EK-PSLS
-LLRTP-----------------------RFPTDRYITG--N------------------
------------------------------------------------------------
---------------------------------------------------ELK------
---------SK---L-------------NG---A---------A---------I------
K--------K------N--P-RVFIFSAQD-QDGLSRLRTSYISH-L--Q----SH----
--------LAALN-GDM------SNED-----------RYLQD-LAFTL-SNR-RSSL--
--------PWKLSLV----A-S-S----IEE---------LIQG---L-----SD-----
----------K----H--EG---------------------------------V----S-
-----L-------R------S-----------TREPRLGFVFTG--QGAQWAEMG--IEL
C---H-YE-IFRDSVDKADEYLRLSL------GC--SWSAM--DE-L----------HR-
-M-------ES---------------------------E---------SNIN--LPEFSQ
GICTILQVALVDLL-ES-WNV----TPTAVVGHSSGEIAAAYCLGALS-REDAWKLAYFR
GTLS-AQMKT-L---------V-P--EI-------Q-G-----GMLAAG----LSEDDA-
WDW------I------------AK--V--V----------S---G----EIVVACVNSPS
S-VTISGDMPGINELEAMLK-K--E-------GIFARKLKV-E-TAYHSP----------
-------HMSIISTQY-MQK-I-M-D--VVPKE---------------------------
--------------PT--------S--E---RKMHSSVTGS-----LI-------H----
-Y------------------S--EL-G-P--A-NWVRNLLSTVQFSDAVHDLL---R---
-PML----P------S-G-ER-------------------S-------SE-SA-V-D---
ILVEIGPHSAL----------QGPVNQVMK------K--Y----G--I-T----------
------G-I---DY------RSALSRKQ--------------------------------
-----------
>chalara_longipes_bdj__estExt_Genewise1.C_9_t30459
IAII-------------------GLSCRFPGD-----------ASTPES-----------
----FWDLLCRGR-------------------STQS-K-IP-K-S-----R-FNVD-AFY
NP----TK----G--RTN----------------TT--------------ITE-GGHFIA
--QDVAAFDAAFFN--INQS--EAGAIDPQQRMMMEVTYEALE-----------------
--N------------AGLPIKE-----------------IAGTQTGCFVGSF----TN--
-------------------DYRE-----MLFR---------DAE---------T-APRY-
------------------TGTGA-----GSE--LLSNRLSWFYDLRGPSMTLGTACSSSL
VAVHQACQSL---RTGE--SKIAIAGGVNIML---NPDM-FMM--LSNQQ-FL-SPD---
-GL-CKSFDER---G-DGYSRGEGIAAIILKPISDAIRD-G---DTVRAVIRGTGVNQDG
K----TK--G--ITVPNAEAQAELIRATYVSAG--------L---PF-SD-----TYYFE
----------AH-----GTGTRAGDPSESRAIAETLGA--------------------V-
---------------------R-------------------------R--------Q-G-
------DKLFVGS---VKSN-----------------IG----------------HLEA-
-CAGLAGLIKGVYILESGVIPKN-IHYK---TGNSQI---PFEE---WRIKV-----P--
TTLTAW-PV----------S-G-----L-RRLS------VNS-----------F------
-----------------GYGGTNAHAILDD---------AYH-Y-L----------A---
E-------R-------------G-L-K--------G---H--------HNTI-DE-PSIS
-LFRVP-----------------------RTTKDPALSG--K------------------
------------------------------------------------------------
---------------------------------------------------KLI------
---------IK---P-------------NG---I---------Q---------V------
S--------G------S--P-RLFVFSTHD-EDGLSRLRTTFSTH-F--Q----ER----
--------LCALQ-GDK------SNED-----------SYLQD-LAFTL-STR-RTAL--
--------PWKMSLV----A-S-S----TEE---------LAQG---L-----YE-----
----------K----Y--EA---------------------------------I----S-
-----C-------R------S-----------TREPRLGFVFTG--QGAQWAGMG--IEL
C---N-YD-VFRRSLEDADEYLSFTL------GC--KWSVI--EE-M----------SR-
-G-------ES---------------------------D---------SNIN--LPEYSQ
TLCTVLQVALVDLL-AS-WNI----SPAAVVGHSSGEIAAAYCLGALT-KETAWKIAYFR
GTLS-SQLKT-I---------A-P--EL-------R-G-----TMLAAG----CSEAQA-
WDL------I------------SK--V--T----------V---G----EVVVACVNSPS
S-VTISGDASGIEEIDALLK-K--E-------GIFSRKLKV-E-TAYHSP----------
-------HMSMIATQY-LQA-I-M-D--IETQA---------------------------
--------------VP--------S--G---RKMHSSVTGS-----LI-------D----
-P------------------S--EL-G-P--A-NWVRNLLSPVLFSDAVHDLL---R---
-PLQ----D------G-E-KR-------------------T-------TE-TA-V-D---
ILVEIGPYSAL----------QGPVNQVMK------K--H----S--I-T----------
------G-V---NY------RSVLSRKQDAVRT--------TLTCVGALVA---------
---------HG
>phaeomoniella_chlamydospora_gca_001006345__gene___UCRPC4_g04266
IAII-------------------GLSCRLPGD-----------ASTPQN-----------
----FWDFLLKGR-------------------SAYS-K-IP-P-E-----R-WNVD-SFH
DP----LK----K--RLN----------------TS--------------VTE-GGHFLK
--QNIAAFDANFFN--ISQN--EAQAIDPQQRMMLEVAYEALE-----------------
--N------------SGIALDK-----------------IAGTQTGCFVGQF----TS--
-------------------DYRE-----ALFR---------DVD---------S-APRY-
------------------AGTGA-----GPE--LLSNRLSWFYDLKGPSLTTNTACSSGL
VALHLACQSI---RTGE--SKMAVVGGSNLLL---DPAM-FLM--LSNQQ-FL-SPD---
-GL-CQSFDSR---A-NGYSRGEGFATVILKPIDDAIRD-G---DPIRAVIRGTGINQDG
K----TK--G--ITLPSAEAQAELIRSTYASAG--------I---GF-EN-----TNYFE
----------AH-----GTGTKAGDPLELEAISKTLGT--------------------A-
---------------------R-------------------------P--------S-N-
------QKLV---------------------------IG----------------HLES-
-VAGLAGLLKGIFILEKGIIPPS-IHYK---NGNPSI---LFDD---WKISV-----P--
VKPTLW-PT----------K-G-----L-RRLS------VNS-----------F------
-----------------GYGGTNAHAVLDD---------AYS-Y-L----------L---
E-------R-------------G-A-H--------G---L--------HYTI-AH-PTLS
-ESGGV-----------------------VAQYDANGNG---------------------
------------------------------------------------------------
---------------------------------------------------NTN------
---------GH-----------------VN---G---------L---------S------
S--------A------D--T-KLYILAASD-QDGLKRQREAIAKY-L--R----ER----
--------LAHDL--KK------DEEE-----------AFLQN-LAFTL-GDK-RSSL--
--------PWKTYVT----A-S-S----AQS---------LADV---L-----ED-----
----------Q----D--IT--------------------------------NI----A-
-----S-------R------S-----------TNQPRLGFVFTG--QGAQWAKMG--IEL
F---R-YK-VFEDSVLAADKYLTNAL------QC--PWSVV--AE-L----------ER-
-P-------DI---------------------------E---------SSIN--APEMSQ
PICTVLQVALVDLL-SS-WNV----SPSAVIGHSSGEIAAAYCLGSLT-REDAWKVAYHR
GILS-SQLKT-I---------A-P--EL-------E-G-----GMMAVG----ASESEA-
WDL------I------------AE--V--S----------D---G----ELVVACVNSPS
S-VTISGDMSGIHQLEAILK-K--K-------GIFNRKLKV-E-TAYHSP----------
-------HMQVISSLY-LEA-I-S-D--VNPMP---------------------------
--------------AY--------K--G---RNMFSSVSGD-----LI-------D----
-P------------------L--EL-G-P--A-NWVRNLVSPVLFSDALHNLL---R---
-PTH----D--------G-KR-------------------S-------SE-NA-V-D---
VLVELGPHAAL----------QGPSNQVMK------K--H----G--I-T----------
------S-I---EY------KSLLSRGR--------------------------------
-----------
>exophiala_spinifera_gca_000836115__gene___PV08_09493
IAII-------------------GLSCRLPGE-----------ASTPAS-----------
----FWESLLKAR-------------------SEYS-K-VP-P-E-----R-WETG-AFY
DP----LK----K--RLN----------------TS--------------HVE-GGHFLK
--QNIAAFDASFFN--INQN--EAQAIDPQQRMMLEVSYEAIE-----------------
--N------------AGISLDS-----------------MAGSKTGCFIGAF----TN--
-------------------DYRE-----ILFR---------DPD---------A-APKY-
------------------AVTGA-----GAE--LLSNRLSWFYDLRGPSVTMGTACSSGL
VALHLACQSI---RTGE--SNMALVGATNLLL---DPMM-FIG--LTRQQ-FL-SPD---
-GL-CKSFDAS---G-DGYSRGEGVVALMLKPVDQAIRD-G---DNIRAVIRGTGMNQDG
K----TK--G--ITVPSTDAQAELIRTTYESAG--------I---DF-KD-----THYFE
----------AH-----GPGTKAGDPVELEAISRTVSK--------------------G-
---------------------R-------------------------S--------E-R-
------NKLIVGS---VKSN-----------------IG----------------HLES-
-VAGLAGLIKSVYILETGIIPAN-LHFQ---TPNPSI---PFDK---WKIMV-----P--
TKKMAW-PA----------K-G-----P-RRIS------VNS-----------F------
-----------------GYGGTNAHAVLED---------VEH-H-L----------Q---
E-------P-------------R-Y-A--------G---I--------LSAV-PG-HARP
-SLKKL--------------------PEQTLAEALHLNG--N------------------
------------------------------------------------------------
---------------------------------------------------DEK------
---------DV---K-------------EI---S---------V---------E------
P--------L------E--E-MLFVFSAHD-QSGLKRLKESTARY-L--R----SK----
--------KRTST--DS------IDEM-----------SLLRD-LAFTL-SNK-RTKH--
--------PWKTYIT----A-S-T----IDT---------LVEK---L-----EA-----
----------A----D--SA--------------------------------SP----S-
-----G-------R------PI----------AENPRLGFVFTG--QGAQWARMG--IEL
L---R-YP-VFRDSVKAAGDYLCREE------GC--HWNAS--EE-L----------LK-
-N-------DA---------------------------T---------SNID--LPEYSQ
SLCTVVQVALVDLL-SS-WNI----TPVSVVGHSSGEIAAAYCIGAIT-KEAAWKIAFHR
GVLS-SQLKT-L---------A-P--EL-------S-G-----AMMAVG----ASEAQA-
QEY------I------------SQ--V--T----------Q---G----QLVVACVNSPS
S-VTVSGDATGIHQLGALLK-E--Q-------NVFHRKLKV-N-TAYHSP----------
-------HMQTIASMY-MHS-L-S-D--VQAQE---------------------------
--------------SF--------Q--G---RQMFSSVTGD-----LA-------D----
-P------------------L--EL-G-A--M-NWVRNLVSPVLFTDSVSALV---Q---
-TDP----E--------G-RP-------------------C-------AS-PS-V-D---
IFIELGPHPAL----------RGPVNQILD------S--L----G--F-K----------
------G-I---EY------RSVLQRGQ--------------------------------
-----------
>exophiala_xenobiotica_gca_000835505__gene___PV05_00911
IAII-------------------GLSCRLPGE-----------ASTPTA-----------
----FWDMLLKEK-------------------SAFS-N-IP-P-D-----R-WETS-SFH
DP----LK----K--RLN----------------TS--------------VAS-GGHFMR
--QNIAAFDANFFN--ISQN--EANAIDPQQRMLLEVSYEAME-----------------
--N------------AGVSMHS-----------------LAGTKTGCFIGAF----TN--
-------------------DYRE-----IMFR---------DPD---------A-APKY-
------------------AATGA-----GAE--LLSNRLSWFYDFRGPSVTMGTACSSGL
VALHLACQSI---RAGE--STTALVGATNLLL---DPTM-FIG--LTRHQ-FL-SPD---
-GL-CKSFDAS---G-DGYSRGEGIAALLLKPVAQAIRD-G---DHIRAVIRGTGVNQDG
K----TK--G--LTVPSVDAQAELIRTTYESAG--------I---DF-KD-----THYFE
----------AH-----GPGTKAGDPVELEAISRTISK--------------------G-
---------------------R-------------------------S--------E-R-
------NKLIVGS---VKSN-----------------IG----------------HLES-
-VAGLAGLIKSVYILETGTIPAN-LHFK---TPNPSI---PFDK---WKIMV-----P--
TTRMAW-PA----------K-G-----P-RRIS------VNS-----------F------
-----------------GYGGTNAHAVLED---------AYH-H-L----------Q---
E-------S-------------R-Y-V--------A---L--------LPTV-TE-PLKS
-ALKK------------------------TIVQRIDGDD--V------------------
------------------------------------------------------------
---------------------------------------------------NQG------
---------DQ---V-------------DD---S---------T---------K------
L--------P------G--E-MLFVFSARD-QPGMKRLKESTAQY-L--K----SK----
--------LHEAA--DG------LDEG-----------SLLQD-LAFTL-SNK-RTKH--
--------IWKTYIT----A-S-S----TGD---------LIEK---I-----EA-----
----------S----D--IG--------------------------------SP----S-
-----G-------R------PI----------AEIPRVAFVFTG--QGAQWARMG--VEL
L---R-YK-IFRDSVEAATEYLSTDQ------GC--PWNAL--EE-L----------LK-
-D-------NK---------------------------S---------SNID--LPEYSQ
SLCTVVQVALVDLL-SS-WNV----SPTSVVGHSSGEIAAAYCIGAIS-RQAAWKIAYHR
GVLS-SQLKS-L---------A-P--EL-------E-G-----AMMAVG----ASETQA-
QEY------I------------QQ--V--K----------E---G----ELVVACVNSPS
S-VTVSGDAVGIRHLAGILK-D--L-------NVFHRQLKV-N-TAYHSP----------
-------HMHTISTMY-MHS-L-S-D--VQAQK---------------------------
--------------SI--------E--G---RQMFSSVSGD-----LA-------D----
-P------------------F--EL-G-A--M-NWVRNLVSPVLFTNSVSALL---Q---
-TGP----D--------G-RR-------------------S-------AS-PS-I-D---
LFIEIGPHPAL----------RGPVNQIMD------S--L----G--I-K----------
------G-I---EY------RALLHRGH--------------------------------
-----------
>cladonia_grayi_cgr_da2myc_ss__CLAGR_011106-RA
VAVI-------------------GLACRFPGD-----------ASSPAR-----------
----FWDLLCKSR-------------------SAYS-E-IP-K-D-----R-FNVE-AFH
SS----NK----D--KIN----------------IS--------------APR-GGHFLS
--QDVAAFDANFFS--ITQS--EAVAMDPQQRFMLEIAYEAFE-----------------
--N------------AGLPLDA-----------------VAGTDTGCFMGNF----TT--
-------------------DYRE-----LLFR---------DPD---------S-APLY-
------------------AVTGS-----GSE--LNSNRVSWFFDLRGPSFTLNTACSSGL
VALHQGCQSI---RTGE--SSMALVGASNLLL---NPDM-FML--LSNQN-FL-AQG---
-GR-CRSFDAS---G-DGYGRGEGFAAVVLKNVGDAIRD-G---DPIRAIIRGTGVNQDG
K----TK--G--LTVPSADAQAHLIRSTYSLAG--------L---DF-ED-----TNYFE
----------AH-----GTGTKAGDPLELEGIAKTICS--------------------T-
---------------------R-------------------------K--------Q-G-
------KDLIVGS---VKSN-----------------IG----------------HLES-
-VAGLAGLIKGILILENGMIPAN-INFE---KPNPRI---PFKE---WKIAP-----S--
RKLVSW-PT----------E-G-----I-RRLS------VQA-----------F------
-----------------GYGGTNAHAVLDD---------AYH-Y-L----------A---
E-------R-------------G-L-E--------G---I--------HFTK-SP-ITMN
-LLQTQ-----------------------KSTKNGYSNG--ISH----------------
------------------------------------------------------------
---------------------------------------------------KKN------
---------GL---K-------------SG---N---------V---------E------
T--------N------R--T-RLFVLSAQD-KDGLKRQREILAKY-L--M----ER----
--------SNGAG----------QAEP-----------VSLRD-LAFTL-AEK-RSRL--
--------SWRLCLS----A-S-S----NET---------LITN---L-----QN-----
----------N----N--LD--------------------------------KL----V-
-----T-------R------P-----------SRMPRVGFIFTG--QGAQWAQMG--IDL
L---Q-YR-IFRESIEDADDYLSKTL------GC--TWSVL--KE-M----------CR-
-N-------DA---------------------------S---------SNIN--LPAYSQ
PLCTILQVALVDLL-ES-WNI----QPSVIAGHSSGEIAGAYCLGALT-REDAWKVAYFR
GLLS-SQMKS-S---------S-P--PL-------K-G-----AMLAVG----VSKDEA-
ENW------I------------CR--Y--A----------G---G----EVVVACVNSPT
S-VTLSGSTSGVNDMEEMFK-E--A-------GVFARKLKV-D-VAYHSP----------
-------QMEMISVAY-LES-M-R-D--IRTKP---------------------------
--------------GR--------K--D---RKMYSAVTGA-----FA-------D----
-A------------------S--EL-G-P--I-NWVRNLVSPVLFYDALRQLL---Q---
-DQK------------------------------------K-------TN-TP-V-D---
ILLEIGPHAAL----------RGPINQVMK------R--H----G--I-E----------
------G-V---NT------YSVLSRGQ--------------------------------
-----------
>dibaeis_baeomyces__gene_2764
IAVI-------------------GLACRFPGE-----------ATTAGK-----------
----FWELLSKGE-------------------STYS-E--S-H-S-----R-FNES-AFQ
SG----SN----G--SPA----------------RS--------------RAK-GGHYLK
--EDIAAFDLNFFS--IKTS--EALAMDPQQRLMLEIAYEAFE-----------------
--N------------AGLPLAT-----------------LAGTQTSCYIGCF----TN--
-------------------DYRE-----MQLR---------DPE---------S-APLY-
------------------TLSGS-----GPE--MISNRISWFFDLKGPSMTLNTACSSSL
VALHQGCQSL---RSKE--SSMSIIGGVNLLL---SPDM-FLL--LSNQQ-FL-APD---
-GR-CKSFDER---G-DGYGRGEGGAAVILKRIDDAIRD-G---DPIRAVIRGSGVNQDG
R----TQ--G--ITVPNGRAQADLIRSTYRFAG--------L---DM-KD-----TGYFE
----------TH-----GTGTRVGDPIELEAIGRTLGS--------------------V-
---------------------R-------------------------Q--------S-D-
------NPLIIGS---VKSN-----------------IG----------------HLEA-
-AAGLAGLIKGIYVLEHGLIPPN-FDFQ---HPNPAI---PFAN---WNIRV-----P--
EMIEAW-PD----------G-T-----P-RRIS---------------------------
-------------------------------------------Y-L----------K---
E-------R-------------Q-H-L--------V---N--------HVCE-LS-ESV-
CLADT----------------------------QILKLQ---------------------
------------------------------------------------------------
YPVSK---SCGK--------EDK-------------------------------------
----------------------------YS---T---------T---------I------
L--------N------R--L-RLYLFSASD-QAGVHRQKAAFLEY-L--Q----AA----
--------PSGIQ-KDS------LSAD-----------HYLHN-LAFTL-SEK-RSRL--
--------RWKHCLV----A-S-S----LDM---------LMRG---L-----QS-----
----------E----T--SD--------------------------------SL----P-
-----H-------R------A-----------SGSPRIGFIFTG--QGAQYARMG--YEL
N---Q-YQ-TFRDSVEIADKYLRSAL------GC--PWSAV--EE-L----------RR-
-E-------EA---------------------------Q---------SRIN--DVEYGQ
PLCTILQMALVDLL-FS-WNI----LPSTMVGHSSGEIVAAYCRGVLS-KEDALKVAYYR
GLLY-SRMQT-G---------S-S--SL-------Q-G-----AMMAVG----LSESQA-
LDW------I------------DR--V--T----------G---D----SVVIACVNSPS
S-VTLSGDTTGIRKLYDILR-L--E-------GVFVRKLKV-D-GAYHSP----------
-------HMEAMSVPY-FEA-I-K-D--IQISG---------------------------
--------------GH--------D--L---RTMFSAVTGK-----IA-------D----
-P------------------L--EL-G-P--R-NWVRNLVSPVLFYDALLSLL---N---
-PSQ----S--------H-PS-------------------V-------GK-AD-V-D---
ILLEIGPHSTL----------KGPVVQVLE------R--H----G--I-Q----------
------K-V---HY------LPMLTRGQ--------------------------------
-----------
>Venustampulla_echinocandica__gene-BP5553_00895
IAVI-------------------GLSCRFPGD-----------ADNAER-----------
----FWNLLREGQ-------------------SAIS-T-VP-G-N-----R-WNSR-RFQ
DD----KN----H--SQN----------------TS--------------RTN-NAHFLK
--EDVSAFDANFFS--ISKS--EAVSMDPQQRLMLEVSYEAFE-----------------
--N------------AGLSVES-----------------LAQSQMGCW------------
-----------------------------------------------------S-VPKY-
------------------AMSGM-----QPE--MLANRVSYFFDLRGPSMVLETACSGSL
VGLHVACQSL---RSGE--CDAALVGGANLFL---NPNM-FLA--LSNQN-FL-APD---
-GL-SKAFDAS---A-NGYGRGEGFAAIILKPIEKAIRD-G---DPIRAVIRATGTNQDG
K----TK--G--LTMPNGDAQEALIRSTYRSAG--------L---EL-KD-----TAYFE
----------AH-----GTGTQVGDFEELSAIARTVAD--------------------A-
---------------------R-------------------------K--------R-E-
----GLEELWVGS---AKTN-----------------IG----------------HLEA-
-TAGLAGVVKAILVLENGVIPPN-LHFK---NPNPRI---PFQE---YHIKV-----P--
TQEVTW-KP----------D-T-----I-RRVS------VNS-----------F------
-----------------GFGGSNAHAIIDN---------GKQ-Y-L----------H---
Q-------R-------------R-S-K--------A---N--------QVTL--------
------------------------------------VHG---------------------
------------------------------------------------------------
----------------------------------------------------TH------
---------AA---D-------------DK---G---------L---------K------
S--------E------A--L-QIFVINSSD-QEGLGRQRSALRQY-L--T----HF----
--------GKEG-----------GANS-----------DWFRD-LAFTL-GKK-RSRL--
--------PWRSFCT----A-S-T----VLE---------LSEA---L-----EA-----
----------T----D--FP--------------------------------------K-
-----I-------R------SG----------TAALRIAYVFTG--QGAQWAQMG--LEL
F---Q-FP-TFKQSVVAADSHLK-KL------GC--PWSVV--EE-L----------QR-
-S-------GA---------------------------E---------SNIH--VPWYSQ
TLCTVLQVALVELL-RS-WGI----TPRSVVGHSSGEMAAAFAIGALT-REDAWKIAYWR
GKLS-CELTE-R---------A-P--NL-------R-G-----AMMAVG----GSHEQA-
QSW------V------------EG--L--T----------R---G----KCVVACVNSPS
S-VTVSGDDAGLEELAAMLK-E--K-------EVFARKLKV-T-TAYHSH----------
-------HMKVVAEAY-LDA-L-K-D--VEVRSV--------------------------
--------------PV--------D--G---PQMFTSVSET-----LA-------N----
-P------------------S--DL-D-A--S-HWVANLVSPVLFSNTVAELA---R---
-AKT----P------E---DQ-------------------A-------TG-SA-V-D---
LMLEIGPHAAL----------RGPVTQILQ------A--R----G--L-R----------
------N-V---EY------QSLLSRGC--------------------------------
-----------
>talaromyces_stipitatus_atcc_10500_gca_000003125__gene___TSTA_008130
IAVI-------------------GLSCRFPGD-----------ADNVER-----------
----FWNLLREGQ-------------------SAIS-T-VP-G-N-----R-WNSR-RFQ
DD----KN----H--SQN----------------TS--------------RTN-RAHFLK
--EDVSAFDANFFS--ISKS--EAVSMDPQQRLMLEVSYEAFE-----------------
--N------------AGLAVES-----------------LAQSQMGCWVSSF----SQ--
-------------------DWRE-----MQFS---------DLQ---------S-VPKY-
------------------AMSGM-----QPE--MLANRVSYFFDLHGPSMALETACSGSL
VGLHVACQSL---RSGE--CDAALVGGANLFL---NPNM-FLA--LSNQN-FL-APD---
-GL-SKAFDAS---A-NGYGRGEGFAAVILKPVEKAIRD-G---DPIRAVIRATGTNQDG
R----TK--G--LTMPNGDAQETLIRSTYRSAG--------L---EL-KD-----TAYFE
----------AH-----GTGTQVGDFEELSAIARTVAD--------------------A-
---------------------R-------------------------K--------R-E-
----GLEELWVGS---AKTN-----------------IG----------------HLEA-
-TAGLAGVLKAILVLENGVIPPN-LHFK---NPNPRI---PFQE---YHIRV-----P--
TQEVTW-NP----------D-T-----I-RRVS------VNS-----------F------
-----------------GFGGSNAHAIIDN---------GKQ-Y-L----------H---
Q-------R-------------R-S-K--------A--------------TL--------
------------------------------------VNG---------------------
------------------------------------------------------------
----------------------------------------------------TH------
---------AA---D-------------DK---E---------L---------K------
P--------E------V--P-QIFVINSSD-QEGLGRQRSALRHY-L--A----NF----
--------GKEG-----------RANS-----------GWFRD-LAFTL-GKK-RCRL--
--------PWRSFCT----A-S-T----VLE---------LSEA---L-----EA-----
----------T----D--FP--------------------------------------K-
-----I-------R------SG----------TAALRLAYVFTG--QGAQWAQMG--LEL
F---Q-FP-TFKQSVVAADSHLK-KL------GC--PWSVV--EE-L----------QR-
-S-------GA---------------------------E---------SNIH--VSWYSQ
TLCTVLQVALVELL-QS-WGI----TPRSVVGHSSGEMAAAFAIGALA-REDAWKIAYWR
GKLS-SELTE-R---------A-P--DL-------S-G-----AMMAVG----ASHEQA-
QKW------V------------EG--L--T----------R---G----KCVVACINSPS
S-VTVSGDDAGLDELAAMLK-E--K-------EVFARKLKV-T-TAYHSH----------
-------HMKVVAEAY-HDV-L-K-D--VEVRNV--------------------------
--------------PT--------D--G---PQMFTSVSET-----LV-------N----
-P------------------S--DL-D-A--S-HWVANLVSPVLFSNTVAELA---R---
-AKT----P------K---DQ-------------------A-------TG-SA-V-D---
LMLEIGPHAAL----------RGPVTQILQ------A--K----G--L-R----------
------N-V---EY------QSLLSRGC--------------------------------
-----------
>trichoderma_atroviride_imi_206040_gca_000171015__gene___TRIATDRAFT_289254
IAVV-------------------GLSCRFPGD-----------ATNSEQ-----------
----FWELLCEGR-------------------SAIS-H-IP-R-D-----R-WNSD-GFY
CA----SK----G--RQN----------------TS--------------ITT-QAHFLK
--EDVSVFDAKFFS--ITQQ--EATSMDPQQRLLLEVSYEAFE-----------------
--N------------AGIPLEK-----------------LAKSKTGCFISAF----TH--
-------------------DWRE-----MQFQ---------DPD---------F-APMY-
------------------SVSGL-----GTE--VLANRISWFYDLKGPSMTIETACSGSL
VGLHVACQSL---RSGD--CDTALVGGANLFL---SPNM-FNA--LSNQG-FL-SPD---
-GL-CKAFDAS---A-DGYGRGEGFAALVLKPVEKAIRD-G---DTIRAIIRGSATNQDG
K----TR--S--MTMPNGEAQEELIREAYRFAG--------L---DF-KD-----TSYFE
----------AH-----GTGTSAGDFAELNAIANTITH--------------------E-
---------------------R------------------------------------D-
------KPLWVGS---VKTN-----------------IG----------------HLES-
-VAGLAGIIKSIQILEHGLIPPS-LHFH---NPNPRI---PFKE---WRISV-----P--
TKEIPW-PE----------E-G-----I-RRIS------VNS-----------F------
-----------------GFGGSNAHIILDD---------AYH-Y-L----------T---
A-------R-------------E-A-L--------S---L--------SSSR--------
------------------------------------------------------------
------------------------------------------------------------
------------------------------------------------------------
--------------P-------------QI---P---------E---------G------
H--------K------M--P-YMMILSSSD-QNGLNRQRQALFKY-L--K----DH----
--------AKMRN----------ESGQ-----------AFLRD-LAFSL-SER-RSRL--
--------PWKTVFT----A-S-T----VPE---------LTQA---L-----EA-----
----------P----T--SL--------------------------------------E-
-----V-------R------S-----------NIEPRLAFVFTG--QGAQWARMG--IEL
L---Q-YR-IFRESVESAERYLR-KI------GC--PWSVM--EE-L----------QR-
-E-------DA---------------------------V---------SNIN--QPLYSQ
TICTVLQVAIIQLL-TS-WNI----APHSVVGHSSGEIAAAFAIGAIS-REDAWKVAYWR
GKLS-SELLK-S---------S-P--DL-------T-G-----SMMAVG----ASAEQA-
QKW------L------------DE--L--T----------E---G----KCVVACINSPS
S-VTISGDEAGIDELAARLK-E--R-------EIFARKLKV-D-TAYHSH----------
-------HMLAVKDPY-TKA-L-A-N--METRQG--------------------------
--------------PP--------D--G---PQMFTSVTGH-----II-------S----
-A------------------G--EL-G-P--S-HWVTNLTSPVLFSDAVRELL---R---
-PKS----H------E---DQ-------------------S-------HG-CS-V-D---
IMVEIGPHSAL----------QGPIRQILS------G--F----G--A-H----------
------N-T---EY------RSVMSRGK--------------------------------
-----------
>Monosporascus_sp._mg162__gene-DL768_009426
IAVI-------------------GLSCRFPGE-----------GSSPEG-----------
----FWDMLCEGR-------------------SSAR-K-VP-K-D-----R-WHNS-GYY
YE----KR----G--RRN----------------TV--------------ITQ-QAHFLD
--SDVAAFDAEFFY--ISQT--EAQGMDPQQRIMLEVAYETFE-----------------
--N------------AGLPIEA-----------------IAGTKTACFVGAF----TS--
-------------------DWRE-----MQLR---------DVD---------S-ASTW-
------------------SGTGN-----GIE--LLANRTSWFFDLRGPSVTVETACSSSL
VGLHLACQSL---RAAE--ASMALVGGANLFL---SPEV-FTM--LSNQS-FL-SPE---
-GL-CKSFDAS---G-NGYGRGEGVASILLKPAKDAIRD-G---DQIRAVIRASGTNQDG
K----TP--T--MTMPNGKAQANLIRATYQSSN--------L---KP-WE-----THYCE
----------AH-----GTGTAAGDPAELSGLAETLCD--------------------G-
---------------------R-------------------------D--------P-S-
------KPLYVGS---VKAN-----------------IG----------------HLGS-
-VAGLAGIIKCILVLESGLIPPS-VNFK---NPNPKI---RFAE---WNLTV-----P--
TKATTW-PY----------P-G-----P-RRAS------VNS-----------F------
-----------------GYGGANAHVVLED---------AYH-Y-L----------S---
E-------R-------------N-L-A--------G---H--------HRTW-LA-SSSA
------------------------------TQNGTFANG--FSWT---------------
------------------------------------------------------------
------KKKLLNGL----------------------------------------------
----------------------------PD---N---------S---------N------
S--------N------K--R-LLFPLSTQD-QDGLVRMSKSLATY-L--G----KQ----
------------------------KSN-----------FCLQD-LAYTL-SRR-RSQF--
--------HWRSVYA----A-S-S----TSE---------LQEA---L-----IK-----
----------N----A--AS--------------------------------------S-
-----H-------V------S-----------AKTPRLGFVFTG--QGAQWARMG--VEL
R---R-FG-VFRRSIEEADTYLSQRL------LC--PWSAS--VE-L----------GR-
-A-------ES---------------------------E---------TKIH--QPLYSQ
PLCTIVQVALVDLL-AS-WNV----QPVAVVGHSSGEMGAAYSLGAMT-KEDAWKAAYYR
GLLC-SQQEQ-K-----------G--SK-------P-G-----SMMTVG----ASRSRA-
QEF------V------------DR--V--R----------H---G----SCVVACVNSPT
S-VTVSGDSEAVAEVRDMLE-K--V-------GIFARPLKV-Q-AAYHSH----------
-------HMVPLASAY-LEA-L-S-T--METLP---------------------------
--------------GH--------A--G---RRMYSSVIGD-----VI-------D----
-P------------------D--EL-G-P--V-NWVRNLISPVLFSDAVEAMI---Q---
-GRE--------------------------------------------------V-D---
LFVEIGPHPAL----------RGPVLQQAP------K-----------------------
------G-T---EY------LSTLNRGM--------------------------------
-----------
>diplocarpon_rosae_gca_002317995__gene___BUE80_DR002972
IAVI-------------------GLSCRFPGE-----------ASTPQS-----------
----FWDMLSNGRGERLIERFCPQDHGLSANAAGAA-K-IP-S-D-----R-WTTE-GYH
HD----QK----G--RRS----------------TI--------------VTP-QGYFLK
--DDVTAFDAEFFR--IPQN--EAVAMDPQQRIMLEVVYETFE-----------------
--N------------AGLRIED-----------------VTGSQTACYVGAF----TS--
-------------------DWRE-----IQFR---------DLD---------S-APTL-
------------------AVTGS-----GIE--LLANRTSWFYDLRGPSVTVSTACSASM
VSIHLACQSL---RSGE--ASMAIAGGANLFL---SPEV-FAL--LTNQN-FL-SPD---
-GM-CKSFDAD---G-NGYARGEGAASILLKRAKDAIRD-G---DTIRAIVRGSGSNQDG
K----TP--T--MTMPNGAAQADLIRATYKSAG--------L---DP-AA-----THYCE
----------AH-----GTGTAAGDPAELSGLAQTLCH--------------------D-
---------------------R-------------------------D--------P-G-
------KPLYVGS---VKTN-----------------IG----------------HLES-
-VAGLAGVIKAILVLEAGVIPPS-LNFN---TPNPKI---LFRE---WNITV-----P--
TKATPW-PY----------T-G-----P-RRAS------VNS-----------F------
-----------------GYGGANAHVILED---------AYH-F-L----------A---
E-------R-------------N-L-LQ------RG---N--------HRTR-IP-----
----------------------------------AYTNG--YPN----------------
------------------------------------------------------------
---------------------------------------------------GAK------
---------VE---T-------------AA---P---------T---------R------
P--------F------N--R-HVFTLSTSD-EEGIGRMSADLAEY-L--K----TH----
------------------------TDS-----------SVARD-LAHTL-GER-RSRF--
--------PWKSFYS----A-S-S----LPE---------LQEA---L-----AT-----
----------N----S--GT--------------------------------------S-
-----K-------V------S-----------TKVPKLGFVFTG--QGAQWARMG--HEL
S---Q-FE-VARASIEEADKYLREVV------RA--PWSAV--EE-L----------AK-
-A-------DS---------------------------Y---------SNIH--QPLFSQ
PLCTVVQVALVDLL-AS-WNV----NPVAVVGHSSGEIGAAYCLGALS-KQDAWKAAYFR
GYLC-SQRQL-A-----------G--KK-------S-G-----SMMAVG----ASRERV-
QEF------T------------GK--A--T----------T---G----SCLVACVNSPT
S-VTVSGDSQAVEEVREMLQ-K--E-------GIFARPLKV-Q-AAYHSH----------
-------HMATLAGPY-LDA-L-S-D--LETLP---------------------------
--------------GH--------A--G---RSMFSSVIGD-----SI-------E----
-P------------------D--EL-G-A--T-NWVRNLISPVLFSDAVTEMT---K---
-AID--------------------------------------------------I-D---
LFVEIGPHPAL----------KGPVRQIAG------N-----------------------
------E-T---AY------LSTLSRGI--------------------------------
-----------
>diplocarpon_rosae_gca_002317995__gene___BUE80_DR002999
------------------------LSCRFPGE-----------ASTPQS-----------
----FWDMLSNGR-------------------AGAA-K-IP-S-D-----R-WTAE-GYH
HD----EK----G--RRS----------------TI--------------VTP-QGYFLK
--DDVTAFDAEFFR--IPQN--EAVAMDPQQRIMLEVVYETFE-----------------
--N------------AGLRIED-----------------ITGSQTACYVGAF----TS--
-------------------DWRE-----IQFR---------DLD---------S-APTL-
------------------AVTGS-----GIE--LLANRTSWFYDLRGPSVTVSTACSASM
VSMHLACQSL---RSGE--ASMAIAGGANLFL---SPEV-FAL--LTNQN-FL-SPD---
-GM-CKSFDAD---G-NGYARGEGVASILLKRAKDAVRD-G---DTIRAIVRGSGSNQDG
K----TP--T--MTMPNGAAQADLIRATYKSAG--------L---DP-AA-----THYCE
----------AH-----GTGTAAGDPAELFGLAQTLCH--------------------D-
---------------------R-------------------------D--------P-G-
------KPLYVGS---VKTN-----------------IG----------------HLES-
-VAGLAGVIKAILVLEAGVIPPS-LNFN---TPNPKI---LFKE---WNITV-----P--
TKATPW-LY----------T-G-----P-RRAS------VNS-----------F------
-----------------GYGGANAHVILED---------AYH-F-L----------A---
E-------R-------------D-L-LQ------KG---N--------HRTR-IP-----
----------------------------------AYTNG--YQS----------------
------------------------------------------------------------
---------------------------------------------------GAQ------
---------VE---I-------------AA---L---------T---------K------
P--------L------N--R-HVFTLSTSD-EEGIGRMSADLAEY-L--K----TH----
------------------------TDS-----------SVSRD-LAHTL-GER-RSRF--
--------PWKAFYS----A-S-S----LPE---------LQEA---L-----AT-----
----------N----S--GT--------------------------------------S-
-----K-------V------S-----------TKVPKLGFVFTG--QGAQWARMG--HEL
S---Q-FE-VARASIEEADKYLREVM------RA--PWSAV--EE-L----------AK-
-A-------DS---------------------------N---------SNIH--QPLYSQ
PLCTVVQVALVELL-AS-WNV----NPVAVVGHSSGEIGAAYCLGALS-KQNAWKAAYFR
GYLC-SQQQL-A-----------G--KK-------S-G-----SMMAVG----ASRERV-
QEF------T------------GK--A--T----------T---G----SCLVACVNSPT
S-VTVSGDSQAVEEVREMLQ-K--E-------GIFARPLKV-Q-AAYHSH----------
-------HMATLAGPY-LDA-L-S-D--LETLP---------------------------
--------------GH--------A--G---RSMFSSVIGE-----FI-------E----
-P------------------D--EL-G-A--T-NWVRNLISPVLFSDAVAEMT---K---
-AID--------------------------------------------------I-D---
LFVEIGPHPAL----------KGPVRQIAG------S-----------------------
------Q-A---TY------LSTLSRGV--------------------------------
-----------
>marssonina_brunnea_f_sp_multigermtubi_mb_m1_gca_000298775__gene___MBM_06724
IAVI-------------------GLSCRFPGD-----------ATTPQT-----------
----FWDMLREGR-------------------SSAS-K-VP-A-T-----R-WNAE-GWH
HD----VK----G--RRN----------------TV--------------IAP-QGYFLS
--SDITAFDAEFFH--INQA--EAVAMDPQQRIMLEVTYETFE-----------------
--N------------AGLKIED-----------------ISGSQTACYVGAF----TS--
-------------------DWRE-----MQFR---------DLD---------S-APTL-
------------------AVTGS-----GIE--LLANRTSWFYDLRGPSVTVSTACSASM
VSIHLACQSL---RTGE--ATMALAGGANLFL---SPEV-FAL--LSNQN-FL-SPD---
-GM-CHSFDAS---G-NGYARGEGVSSVLLKRAKDAIRD-G---DTIRAIIRGSGSNQDG
K----TP--T--MTMPNGAAQADLIRATYTSAG--------L---DP-SQ-----TNYCE
----------AH-----GTGTAAGDPAELFGLASTLCE--------------------N-
---------------------R-------------------------D--------P-A-
------KPLYVGS---VKTN-----------------IG----------------HLES-
-VAGIAGVVKAILALEAGVIPPS-LNFD---TPNPKI---LFKD---WNITI-----P--
TTAVQW-PY----------P-G-----P-RRAS------VNS-----------F------
-----------------GYGGANAHVILED---------AYH-Y-L----------A---
E-------R-------------N-L-LQ------QG---H--------HRTR-LP-----
----------------------------------AFTNG--YHTN---------------
------------------------------------------------------------
-------GGKTNGLI--------------------------------VTNGNTN------
---------GR---T-------------NG---V---------G---------K------
K--------I------N--R-HVFALSTTD-EEGISRMSADLAGY-L--E----TH----
------------------------KGA-----------AILPD-LAHTL--NR-RSRF--
--------PWKSFYT----A-S-S----ATE---------LQDA---L-----AK-----
----------N----S--GS--------------------------------------S-
-----H-------V------S-----------TKVPKLGFVFTG--QGAQWARMG--AEL
S---Q-FD-ICRKSFEEADAYLRDTL------SC--PWSVI--EE-L----------AK-
-E-------EA---------------------------S---------SNVN--QPFYSQ
PLCTVVQVAIVDLL-AL-WNV----KPVAVVGHSSGEIAAAYCLGALS-KQDAWKAAYFR
GYLC-SQQQL-S-----------G--KK-------H-G-----TMMAVG----TSREKA-
REF------T------------QK--A--T----------T---G----TCLVACVNSPT
S-VTVSGDSQAVEEVRQLLQ-K--E-------GIFARPLKV-Q-AAYHSH----------
-------HMAPLAGPY-LDA-L-G-D--METLP---------------------------
--------------GH--------P--G---RTMYSSVTGE-----YI-------E----
-P------------------D--EL-G-P--T-NWVRNLISPVLFSDAVAEMT---K---
-AGD--------------------------------------------------A-D---
LFVEIGPHPAL----------KGPVRQQAG------N-----------------------
------K-T---EY------LGTLMRGV--------------------------------
-----------
>sp|P9WET8|PREU1_PREIS
IAIV-------------------GLACRFPGG-----------ASNETK-----------
----LWDLLSNRE-------------------SAFT-E-VP-P-E-----R-FNVD-AYH
HP----SP----N--KLN----------------TL--------------NSR-GAHFMH
--EDVSAFDAPFFG--ITAQ--EANAMDPAARMLLELTFEALE-----------------
--S------------AGQKLED-----------------VAGSDTSCYVGCF----TR--
-------------------DYHE-----MLYR---------DIE---------S-APMY-
------------------TGTGT-----GFS--LFSNRISWFYDFRGPSMTLDTACSSSL
VGLHLACRGL---QAGE--SKMAVVCGANVIL---SPDI-ALT--LSNLH-ML-SMD---
-GL-SRSFAEG---T-TGYGRGEGIASLILKRVEDALRD-G---DPIRAVIRGSGVNQDG
H----TK--G--ITVPSSEAQADLIQTVYSSAG--------L---DP-SE-----TGYFE
----------AH-----GTGTAVGDPLELGAIAKSISK--------------------S-
---------------------R-------------------------K--------V-E-
------NKLVVGS---IKSN-----------------IG----------------HLEG-
-AAGLAGVIKSVLMVEKNAILPN-IHFE---KPNRRI---PFEQ---WKIKI-----P--
TELMPW-PA----------S-G-----V-RRAS------VNS-----------F------
-----------------GYGGTNAHVILDD---------AES-Y-L----------Q---
K-------R-------------L-S-N--------G------------HSEE--------
------------------------------------------------------------
------------------------------------------------------------
------------------------------------------------------------
----------------------------NG---M---------E---------L------
L--------K------E--T-RIFLLSARD-EASLERLKQVYSDY-I--A----DV----
--------AGRRSPDNL------FDES-----------AYLDG-LAYTL-GCR-RSVF--
--------PCRSFIT----A-S-T----LSE---------LQES---L-----SV-----
----------Q----R--LI--------------------------------------S-
-----T-------K------A-----------ATSSRLGFVFTG--QGAQWARMG--LVL
M---D-YP-VFAQSIQEADRYLSEEL------RS--SWSVL--EE-L----------GK-
-D-------AE---------------------------H---------SQIG--LAEFSQ
PLCTILQVALVDLL-TS-WQI----LPATVVGHSSGEIAAAYSFGAIT-KQDAWKISYWR
GQLC-AQLPL-K---------R-P--EL-------R-G-----AMMAVG----LGREEA-
LSY------I------------EK--T--G----------N---G----QAVIACVNSPS
S-VTLSGDETAINDIESALQ-A--Q-------NIFARKLNV-Q-NAYHSH----------
-------HMQPLADEY-LAA-L-E-G--LSTLSQ--------------------------
-------------EKA--------G--T---VKMASSVTGA-----LI-------N----
-H------------------T--DL-G-P--S-YWVQNLVSPVLFSNAVEALL---K---
-QST----K------G-R-RQ------AR-----------A-------NE-PA-F-D---
YLVEIGPHAAL----------KGPLRQILQ------A--H----E--A-S----------
------Q-I---PY------SSVLMRGE--------------------------------
-----------
>Talaromyces_cellulolyticus__gene6687
IAVI-------------------GLSCRFPGG-----------ASDAEK-----------
----FWELLYNKR-------------------SAFC-R-AP-K-T-----R-YNVD-AFY
DP----SR----N--KLN----------------TL--------------SAI-GGHFLE
--EDVAAFDAPFFN--ITAE--EAKAMDPTARMLLEVTYEALE-----------------
--N------------AGLPIEN-----------------LAGSDTSCYVGCF----TR--
-------------------DYHE-----MLMR---------DAE---------T-SPMY-
------------------AGTGT-----GFS--LLSNRVSWFYDLRGPSMTLDTACSSSL
VGMHLACQGL---RSKE--SKIAVVCGANLIL---SPDL-GMW--LANLK-MT-SVD---
-GL-SRSFADE---V-TGYGRGEGIATVILKPLADALKD-G---DAIRAVIRGTGVNQDG
H----TT--G--ITLPNSEAQADLISTTYRAAG--------L---DF-SQ-----TSYFE
----------AH-----GTGTAAGDPLELGAVARTISQ--------------------T-
---------------------R-------------------------K--------S-D-
------DKLYVGS---VKSN-----------------IG----------------HLEG-
-AAGLAGVIKCILMLEKGSILPN-IHFD---RPSKRI---PFDL---WSIQV-----P--
IDVLPW-PQ----------D-R-----L-KRVS------VNS-----------F------
-----------------GYGGTNAHTIIDD---------AEQ-F-L----------S---
G-------Y-------------S------------G---F--------QDWQ--------
------------------------------------------------------------
------------------------------------------------------------
------------------------------------------------------------
---------LV---E-------------NR---A---------E---------S------
D--------E------R--E-RLFVFSAPD-ESALRRMIQRFDDY-L--S----TK----
--------ASNAKLQNP------FERN-----------LFLDR-LSYTL-SNR-RSKF--
--------SWKASAT----S-T-T----IAG---------LQEA---L-----ST-----
----------K----N--SA---------------------------------L----L-
-----K-------R------T-----------PDTARLVFVFTG--QGAQWAKMG--MEL
M---S-YQ-VFSDSVREADNYLRTHL------GS--EWSVI--TE-L----------QR-
-E-------KS---------------------------V---------SNVH--LAKISQ
PVCTVLQIALVELL-KS-WNI----EPAGVVGHSSGEIAAAYCYGALG-REEAWTVAYWR
GKIC-SELKQ-D---------A-P--HV-------K-G-----AMMAVG----LSSEAA-
EEY------I------------GN--V--K----------T---G----RIVVACVNSPS
S-VTISGDESGIDELQKLLS-A--D-------AVFCRKLVV-E-NAYHSH----------
-------HMELIAEKY-LEK-I-S-T--ISTLEAAV------------------------
-------------AKN--------N--Q---VKMASSVTGE-----LI-------S----
GP------------------A--EL-G-P--A-YWVKNFVSPVRFSEAVAVLL---K---
-DSN----S------R-R-RR-----RAR-----------A-------GE-SA-F-D---
LLLEVGPHAAL----------KGPLRQILR------H--H----E--I-S----------
------T-V---TY------TSTLNRGE--------------------------------
-----------
>capronia_epimyces_cbs_606_96_gca_000585565__gene___A1O3_01335
IAVI-------------------GLSCRFPGG-----------ASNSAK-----------
----FWQLLQQRK-------------------SAYS-K-VP-A-S-----R-YNAE-AFH
HA-----G----D--KLN----------------TL--------------SNV-GGHFLD
--QDVSGFDAPFFN--ITAN--EAKAMDPTARFLLEVTYEALE-----------------
--N------------AGLVVED-----------------LAGSDTSCYVGCF----TR--
-------------------DFHE-----MLMR---------DTE---------T-APMY-
------------------AGTGT-----GFS--LLSNRVSWFYDFRGPSLTLDTACSSSL
VGLHLACQGL---RTGE--SKLAVVSGANLIL---SPDL-AIF--LSNLH-ML-SKE---
-GL-SRSFADG---T-SGYGRGEGIATVVLKPLADALRD-G---DAIRAVIRGTGVNQDG
H----TT--G--ITVPNSDAQAELIRATYRSSG--------L---DP-SH-----TTYFE
----------AH-----GTGTAVGDPLELAAVARTLGA--------------------A-
---------------------R-------------------------R--------P-G-
-----HDPLLIGS---VKSN-----------------IG----------------HLEG-
-AAGLAGVIKCILMLEQGVILPN-IHFD---RPNKRI---PFDT---WNLQV-----P--
TACRPW-PA----------N-S-----L-RRAS------VNS-----------F------
-----------------GYGGTNAHAILDD---------ATE-Y-L----------A---
L-------R-------------G-L-R--------D---A--------ASVS--------
-------------------------------------HG---------------------
------------------------------------------------------------
---------------------------------------------------QDS------
---------EI---G-------------DG---S---------R---------P------
H--------A------H--T-RAFVVSARD-EAALERIRKQYSDF-L--E----SYLRGE
KREGVSDRQSQRQPQDE------ESES-----------SYLDR-LAFTL-SER-RSQF--
--------GWKAHVV----A-S-S----IQE---------LQEK---L-----SA-----
----------S----A--LQ--------------------------------------A-
-----V-------R------S-----------STKSRIAFVFTG--QGAQWARMG--LEL
L---R-YP-TFRTSVVAADRYLQESL------GC--EWSVM--EE-L----------EK-
-E-------GG---------------------------Q---------SNIQ--LARISQ
PVCTVLQVALVDLL-ES-WNI----HAAGVVGHSSGEIAAAYTYGAIS-REDAWCISYWR
GKLC-SELAV-E---------A-P--EL-------K-G-----SMMAVG----LSPEAA-
QDY------I------------AG--L--ALDRDGGPGSGN---G----KVVVACVNSPS
S-VTISGDEAAIDQLDEKLK-A--D-------SVFCRKLKV-E-NAYHSH----------
-------HMARIAHKY-LDK-I-S-H--LTANVKSQ------------------------
--------------PP--------L--P---VTMVSSVTGD-----VI-------T----
-P------------------S--DL-G-P--A-YWVRNLVSPVLFSNAVQALF---R---
-TGS----AAPG--QR-K-RR------AR-----------A-------AD-SN-F-D---
VLLEVGPHAAL----------KGPLRQILQ------D--Q----G--I-P----------
------N-V---SY------KSVLMRGE--------------------------------
-----------
>chalara_longipes_bdj__estExt_Genewise1Plus.C_2_t40471
IAVI-------------------GLSCRFPGG-----------ASTPEK-----------
----FWELLSEKK-------------------SAHS-E-AP-P-S-----R-YNAK-GFH
HP-----A----D--KLN----------------TL--------------SST-GGHFLE
--GDVAAFDAPFFN--ITAQ--EAKAMDPTARMLLEVAYEAFE-----------------
--N------------SGIPIED-----------------LVGSQTSCYVGCF----TR--
-------------------DYHE-----MLMR---------DAE---------T-SPMY-
------------------AGTGT-----GFS--LLSNRISWFYDLRGPSMTLDTACSSSL
VGLHLACQSL---RVGE--SKVAVVSGANLIL---SPDL-AMW--LSNLH-MT-SKD---
-GL-SRSFADG---T-TGYGRGEGIATLVLKPLVDALRD-G---DPIRAVIRGTGVNQDG
H----TT--G--ITLPNSEAQADLIRSTYHLAG--------L---DF-SR-----TGFFE
----------AH-----GTGTAVGDPLELGAVAKTLAG--------------------V-
---------------------R-------------------------D--------P-G-
------DELFVGS---VKSN-----------------IG----------------HLEG-
-AAGLAGVIKCILMLESGTILPN-IHFD---KPNRRI---PFKS---WKICV-----P--
TTLLPW-PS----------D-R-----L-KRAS------VNS-----------F------
-----------------GYGGTNAHAILDD---------AGE-F-L----------S---
R-------R-------------G-L-K--------G---N--------EIAN-SP-----
------------------------------------------------------------
------------------------------------------------------------
------------------------------------------------------------
--------------V-------------IH---G---------K---------L------
S--------K------R--Q-RLLVFSARD-EAALDRMRIRYGEH-L--E----RF----
--------ISTSKFQNE------TEES-----------AYLDK-MSFTL-SER-RSRF--
--------DWKAYVS----A-S-S----LRE---------LKDV---L-----AK-----
----------S----K--FT--------------------------------------P-
-----I-------H------S-----------TAEPRIGFIFTG--QGAQWARMG--IEL
L---Q-YP-VFKASISDADTYLKEVL------GS--EWSVL--DE-L----------QK-
-N-------EK---------------------------I---------SSIQ--RAKISQ
PVCTILQVALVDLL-RT-WNV----KASAVVGHSSGEIGAAYCYGAIT-REDAWKISYFR
GKIC-SELHD-E---------A-P--EL-------K-G-----SMMAAG----LSPDDA-
HKY------I------------AE--L--T----------K---G----KVVVACVNSPS
S-VTISGDEAGIDELSEILK-K--S-------SVFCRKLKV-E-NAYHSH----------
-------HMQLIAEKY-LDS-I-A-G--FSVKIPQV------------------------
-------------SSV--------K--N---MKMASSVTGD-----LA-------T----
-H------------------S--DF-G-P--E-YWIRNLVSPVLFSNAVQALS---K---
-DIG----Q------R-R-RR------AK-----------V-------GE-SA-L-D---
FLLEIGPHAAL----------KGPLRQILQ------Y--Q----S--I-T----------
------N-F---TY------RSMILRGE--------------------------------
-----------
>lophium_mytilinum_cbs_269.34__estExt_Genemark1.C_15_t20065
IAVV-------------------GLACRFPGG-----------ASNSTK-----------
----FWDLLYERK-------------------SAYS-E-VP-Q-S-----R-YNAK-AFH
HR----GG----D--KLN----------------TL--------------SCT-GGHFLD
--QDVSSFDAPFFN--VTAH--EAKAMDPTARMLLEVTYEALE-----------------
--N------------AGLPIEN-----------------LTGSDTSCYVGCF----TR--
-------------------DYHE-----MLMR---------DAE---------T-SPMY-
------------------AGTGT-----GFS--LLSNRVSWFYDFRGPSMTLDTACSSSL
VGLHLACQGL---RAGE--SKVAVVSGANLIL---SPEL-AMF--LSNLH-ML-SKE---
-GL-SRSFAEG---V-SGYGRGEGIATVILKPLADALRD-G---DSIRAVIRGTGINQDG
H----TT--G--ITLPNSDAQASLIQSTYRSAG--------L---DF-SQ-----TSYFE
----------AH-----GTGTAVGDPLELSAVAKTLAK--------------------G-
---------------------R-------------------------P--------P-G-
------SELLVGS---VKSN-----------------IG----------------HLEG-
-AAGLAGFIKCVLMLETGIILPN-IHFD---KPNRRI---PFDN---WKIRV-----P--
TSAIPW-PS----------N-G-----L-RRVS------VNS-----------F------
-----------------GYGGTNAHAILDD---------AGH-Y-L----------T---
E-------L-------------G-V-R--------V---D--------HIRN-AL-----
------------------------------------------------------------
------------------------------------------------------------
------------------------------------------------------------
----------I---Q-------------TH---G---------K---------A------
V--------H------K--Q-RLFIFSARD-DAALDRMRTQYLKH-L--E----SV----
--------NSKATLKEA------AEET-----------AYMDS-LSFTL-SKR-RSQF--
--------NWKACVV----A-S-T----LEG---------LKKS---L-----SV-----
----------S----K--FA--------------------------------------S-
-----T-------R------S-----------STTPRIAFVFTG--QGAQWARMG--VEL
L---Q-YS-VFRASVLAADRYLKGTL------GC--EWSAT--EE-L----------ER-
-D-------AG---------------------------A---------TKIQ--LARFSQ
PVCTILQVALVDLL-TS-WNI----KPVGVVGHSSGEIGAAYSFGAIS-REDAWKISYWR
GKLC-SELAT-E---------A-P--EL-------K-G-----AMMAVG----LSSSDA-
EKY------F------------AT--I--T----------K---G----KLVVACVNSPT
S-VTISGDEAAIDELLQNLN-F--D-------GIFCRKLKV-E-NAYHSH----------
-------HMLSIADKY-RER-I-S-D--ISTRSL--------------------------
-------------PSE--------G--N---MRMASSVTGT-----LA-------T----
-Y------------------A--DL-G-P--D-YWVRNLVSPVLFSDAVQALS---K---
-DTT----Q------R-R-RR-----AAR-----------T-------TE-VT-F-D---
ILLEVGPHAAL----------KGPLRQIMQ------H--Q----E--I-K----------
------N-I---PY------ESVLMRGE--------------------------------
-----------
>mytilinidion_resinicola_cbs_304.34__estExt_Genewise1.C_7_t10491
IAVV-------------------GLACRFPGG-----------ASNSTK-----------
----FWDLLYERK-------------------SAYS-E-VP-Q-S-----R-YNAK-AFH
HP----GG----D--KLN----------------TL--------------SCT-GGHFLE
--QDASAFDAPFFN--ITAH--EAKAMDPTARMLLEVTYEALE-----------------
--N------------AGLPIEN-----------------LTGSDTSCYVGCF----TR--
-------------------DYHE-----MLMR---------DAE---------T-SPMY-
------------------AGTGT-----GFS--LLSNRVSWFYDFRGPSMTLDTACSSSL
VGLHLACQGL---RAGE--SKIAVVSGANLIL---SPDL-AMF--LSNLH-ML-SKE---
-GL-SKSFAEG---V-TGYGRGEGIATVILKPLADALRD-G---DSIRAVIRGSGINQDG
H----TT--G--ITLPNSDAQASLIRSTYRSAG--------L---DF-SQ-----TSYFE
----------AH-----GTGTAVGDPLELSAVAKTLGK--------------------G-
---------------------R-------------------------Q--------P-G-
------NELLVGS---VKSN-----------------IG----------------HLEG-
-AAGLAGFIKCVLMLETGIILPN-IHFD---KPNRRI---PFEN---WKIRV-----P--
TSAIPW-PS----------D-G-----L-RRVS------VNS-----------F------
-----------------GYGGTNAHVILDD---------AGH-H-L----------A---
E-------L-------------G-I-R--------V---D--------HIRN-AL-----
------------------------------------------------------------
------------------------------------------------------------
------------------------------------------------------------
----------V---Q-------------EY---G---------K---------K------
V--------P------K--H-RLFIFSARD-DAALDRMRMQYLHY-L--E----LI----
--------EFKNTLKDA------ATES-----------AYMDS-LSYTL-SNR-RSKF--
--------DWKACVA----A-S-T----VVD---------LKNA---L-----SA-----
----------S----K--FA--------------------------------------S-
-----T-------R------S-----------STTPRIAFVFTG--QGAQWARMG--IEL
L---Q-YP-VFRASVLAADRYLKGTL------GS--EWSAT--EE-L----------ER-
-D-------AG---------------------------A---------TNIQ--LARFSQ
PICTILQVALVDLF-TS-WNI----KPVGVVGHSSGEIGAAYSFGAIS-REDAWKISYWR
GKLC-SELAT-E---------A-P--EL-------K-G-----AMMAVG----LSSNDA-
EKY------I------------AT--V--T----------K---G----KLVVACVNSPS
S-VTISGDEAAIDELLENLN-S--D-------GVFCRKLKV-E-NAYHSH----------
-------HMGIIADRY-RDR-I-S-D--ISSRTL--------------------------
-------------PPE--------G--N---MRMASSVTGT-----LA-------T----
-Y------------------A--DL-G-P--D-YWVRNLVSPVLFSDAVQTLS---K---
-DTT----Q------R-R-RR-----AAR-----------T-------TE-VT-F-D---
ILLEVGPHAAL----------KGPLRQIMQ------Q--Q----E--I-K----------
------N-I---PY------ESVLMRGE--------------------------------
-----------
>polytolypa_hystricis_uamh7299_gca_002573605__gene___AJ80_01317
IAVV-------------------GLACRFPGS-----------ASNASK-----------
----FWELLYNKQ-------------------SAYS-E-VP-S-S-----R-YNVD-AFH
HP----AS----N--KIN----------------TL--------------SAR-GGHFLD
--QDIAAFDAPFFN--ITAN--EAKAMDPNARMLLEVTYEALE-----------------
--N------------AGIPIES-----------------LTGSDTSCYVGCF----TR--
-------------------DYHE-----IAIR---------DAE---------T-SPMY-
------------------AGTGT-----GFS--LLSNRVSWFYDFRGPSMTLDTACSSSL
VALHLACQDL---RIGE--SKVAVVSGANLIL---SPDL-AMW--LANLN-MT-SKD---
-GL-SRSFAEG---T-SGYGRGEGIATVILKPLADAVRD-G---DSIRAVIRGTGVNQDG
H----TV--G--ITLPNSDAQAALIRSTYRSAG--------L---DC-SD-----TTYFE
----------AH-----GTGTAAGDPLELGAVAQTISG--------------------G-
---------------------R-------------------------E--------Q-G-
------NELLVGS---VKSN-----------------IG----------------HLEG-
-AAGLAGVIKCILMLENDMILPN-IHFD---KPNSRI---PFDK---WKIRV-----P--
TSVSRW-PS----------N-A-----L-RRVS------VNS-----------F------
-----------------GYGGANAHAILDS---------TDQ-F-L----------R---
E-------C-------------G-I-G--------Q---N--------HKSA-TC-AVEN
------------------------------------------------------------
------------------------------------------------------------
------------------------------------------------------------
---------KN---Y-------------GD---E---------T---------I------
P--------T------R--K-RLFIFSAHD-ATSLERMMPQLSSH-L--E----VL----
--------ETTRELVEE------SKES-----------CYLDS-LAHTL-SNR-RSQL--
--------VWKTYVV----A-S-A----ATE---------LKAT---L-----ST-----
----------S----G--LK--------------------------------------A-
-----V-------R------A-----------SNKPRIAFIFTG--QGAQWAKMG--LGL
I---Q-YP-IFKASIVAADSYLKETL------GS--EWSVM--EE-L----------ER-
-E-------ET---------------------------N---------SNIH--LAKISQ
PICTILQVALVELL-RS-WGV----HPGGAVGHSSGEIAAAYASGAIS-RENAWAIAYWR
GKVC-SELHL-E---------A-P--HL-------K-A-----SMMAAG----LSSDEA-
QAY------I------------NT--V--T----------S---G----MIVVACINSPS
S-VTISGDEKGIDELQEKLK-V--D-------SVFCRKLKI-E-NAYHSH----------
-------HMELVAEKY-LQK-I-K-E--IRPDAP--------------------------
-------------SSK--------Y--S---PKMVSSVTGR-----VI-------S----
-H------------------A--DM-E-P--E-YWVRNLVSPVLFSAAVESLL---Q---
-DTS----R------R-R-RR------AP-----------T-------SV-SA-F-D---
FLLEIGPHSAL----------KGPLRQILQ------H--L----E--K-Q----------
------N-V---EY------QSLLLRGE--------------------------------
-----------
>exophiala_spinifera_gca_000836115__gene___PV08_09991
IAVI-------------------GLSCRFPGG-----------ASTTDK-----------
----FWNLLYNSE-------------------SAYT-E-VP-K-S-----R-FNVD-AFY
HA-----G----D--KLG----------------TL--------------RCR-GGHFLD
--GDISAFDAPFFN--ITAQ--DAKAMDPTARMLLEVTYEALE-----------------
--N------------AGLRLHD-----------------LAGSDTGCYIGCF----TR--
-------------------DWHE-----QQIK---------DSE---------T-APMY-
------------------AGTGT-----GFS--LLSNRVSWAYDLRGPSITLDTACSSSL
VGLHLACQSL---KSKE--SKLAIVCGANLIL---SPDL-AIF--LSNLH-ML-SKE---
-GL-SRSFAAG---T-SGYGRGEGIATLILKPLADAVRD-G---DPIRAVIRGTGVNQDG
H----TT--G--ITVPNSDAQADLILSTYSAAK--------L---DL-SE-----TAYFE
----------AH-----GTGTAVGDPLELAAVARTLGK--------------------A-
---------------------R-------------------------K--------Q---
------DNIVVGS---VKSN-----------------IG----------------HLEG-
-AAGLAGVIKCILMLERGTILPN-IHFD---QPNRRI---PFDD---WKITV-----P--
TSALPW-PQ----------H-L-----S-KRTS------VNS-----------F------
-----------------GYGGTNAHAIIDN---------AED-F-L----------R---
S-------Q-------------G-W-H--------E------------------------
------------------------------------------------------------
------------------------------------------------------------
------------------------------------------------------------
---------IS---Q-------------GS---G---------K---------E------
F--------P------R--K-RLFVVSAPT-DAGLDRLRKQFCEY-L--D----SI----
--------KAD-------------AEL-----------AYMTR-LAYTL-SHR-RTRF--
--------DWKAHVV----A-S-T----LKE---------LREQ---L-----SA-----
----------P----S--IS--------------------------------------A-
-----S-------R------SS----------ATPPALAFVFTG--QGAQWARMG--VEL
M---Q-LP-TFKASIFDAQAYLT-SI------GC--DWSLI--HE-L----------EQ-
-S-------QS---------------------------S---------SNIQ--LAKFSQ
PICTILQVALVDLL-RH-WGI----FPGVVLGHSSGEIAAAYAYGALT-CEDAWLISYWR
GKLC-SELSN-T---------A-P--EL-------K-G-----SMAAAG----LSQAEA-
LEH------I------------SR--I--D--------PAH---G----RLVVACINSPT
S-VTISGDESAMDVLGKKLK-E--A-------SIFFRKLKV-E-NAYHSH----------
-------HMQRIAAQY-LEK-I-S-G--LQPKST--------------------------
--------------PS--------Q--G---VTMASSVTGQ-----RV-------P----
-P------------------G--DL-G-P--E-YWVRNLVSPVLFLDAVQTLF---T---
-ASN----E------R-R-RR------AR----------TT-------HS-TN-I-N---
ITVEIGPHSAL----------KGPLRQILQ------A--Q----D--I-S----------
------G-V---DY------VSVLTRGD--------------------------------
-----------
>fonsecaea_multimorphosa_cbs_102226_gca_000836435__gene___Z520_08261
IAVV-------------------GLSCRFSGG-----------ATDPSK-----------
----FWDLLYERR-------------------SGYS-K-VP-S-D-----R-FNVD-AFH
HA----SG----E--KAH----------------TL--------------RTA-GGHFLQ
--CDPAEFDAPFFG--ITSN--EAKAIDPAARMLLEVTYEAFE-----------------
--N------------AGLPTES-----------------LKGSDTSCYVGCF----TR--
-------------------DFHE-----MQMR---------DAE---------A-SATY-
------------------AVTGT-----GFS--LLSNRVSWFFDLRGPSLTLDTACSSSL
VGLHLACQGL---RSRE--STVAVVSGTNLIL---SPDL-SIF--LGNLG-ML-SKD---
-GL-SRAFADG---T-TGYGRGEGIATLILKRVSDAVRD-G---DSIRAVIRGSGVNQDG
H----TK--G--ITVPNSEAQASLIRSTYQAAG--------L---DL-HE-----TGYFE
----------AH-----GTGTAVGDPLELAAVAKTVAG--------------------S-
---------------------R-------------------------R----------D-
------GKLYIGS---VKSN-----------------IG----------------HTEG-
-AAGIAGVIKSILMLEHDTILPN-IHFE---RPNPRI---PFDD---WNMVV-----P--
IQPIPW-PS----------G-S-----K-KRVS------VNS-----------F------
-----------------GYGGTNAHVIIDS---------AAE-Y-L----------S---
S-------R-------------G-I-T--------K---L--------------------
------------------------------------------------------------
------------------------------------------------------------
------------------------------------------------------------
----------------------------PS---L---------G---------N------
T--------R------K--Q-MLFLFSAQS-KPALERMQTVYQTY-L--A----TH----
--------PSQKN-QPI------KESS-----------EYLER-LAFTL-GGR-RSQF--
--------EWQAYAI----G-S-S----LEE---------VNEN---I-----GT-----
----------T----T--FM--------------------------------------P-
-----V-------H------A-----------SSKPQLNFIFTG--QGAQWARMG--IEL
L---R-YP-VFRDSAVAADRFMKDKL------GC--KWSVI--EE-M----------QR-
-D-------EL---------------------------T---------SKVS--FAEFSQ
PLCSVLQVALVDLL-AS-WGI----NPVGVVGHSSGEIGAAYACGALT-AQDAWTIAYFR
GQFC-SDMSR-D-----------L--KL-------R-G-----SMMAVG----CSRGAA-
EKY------V------------AK--V--T----------R---G----RLVVACVNSPE
S-MTISGDEPAIDEMLETLK-A--E-------SVFARKLKV-E-NAYHSH----------
-------HMELIASKY-LYS-I-S-H--IKPKNSAA------------------------
--------------AS--------D--Q---VVMASSVTGN-----II-------Q----
-H------------------A--DL-G-P--E-YWVKNLVSPVLFSDAVSVML---T---
-NVK----R--------R-RR------AQ-----------T-------AQ-PT-A-R---
FLLELGPHAAL----------QGPVRQILS------T--L----T--A-QV---------
K-----N-V---TY------KSVISRGK--------------------------------
-----------
>Fusarium_beomiforme__gene-FBEOM_167
IAVV-------------------GIGCRFPGN-----------SSNPEA-----------
----LWEVLSNAR-------------------SCYS-K-VP-P-D-----R-YNVD-SFR
HP----SN-------KLN----------------TT--------------IAE-GGHFLS
--ENIAAFDASFFN--IAPI--DAKSMDPQQRMLLEVVYEGLE-----------------
--S------------AGIRLKD-----------------TIGSDTSCYVGTF----TR--
-------------------DWSD-----MLMR---------DPE---------S-APKY-
------------------SGAGI-----GSG--MQANRVSWFFDWHGPSLTLDTACSSSL
VALHLACQSI---REGV--SKVAVAAGTTLML---NPDM-PMW--MSNMS-FL-SSD---
-GL-SKSFDAS---A-DGYGRGEGIAAVIVKSLDQAVRD-R---DPIRAIIRGTGINHDG
H----TP--G--ITLPSPSAQADLISSVYKKAG--------L---DY-DD-----TMYFE
----------AH-----GTGTSAGDSVELQAIGASVSR--------------------S-
---------------------R-------------------------D--------T-G-
------KILIVGS---VKSN-----------------IG----------------HTEG-
-AAGLAAFIKAVLVVEKGLIPPN-IHLN---NPNPKI---PFEK---LHIKV-----P--
TSQISW-PS----------S-G-----V-RRAS------VNS-----------F------
-----------------GYGGTNAHAILDD---------SSS-Y-F----------E---
H-------L-------------H-V-E--------G---S--------HTTA-TS-WNTG
-LGS--------------------------------------------------------
------------------------------------------------------------
------------------------------------------------------------
------------------------------------------------------------
--------------------------TASS-DAGVSADSGVLVD----------------
--------------------------C-----------ADTQG-LALTL-ATR-RSIL--
--------PWKSFIV----A-G-D----MDE---------LLVQ---L-----SS-----
----------S----E--FK--------------------------------------P-
-----V-------R------S-----------LNKPRLAFVFTG--QGAQWPGMG--REL
F---A-YP-VFRASIVAADHYLKHEL------GC--PWSAV--EE-F----------SR-
-S-------DS---------------------------A---------SHLN--QAKFAQ
PLSTILQVALVELL-KS-WGI----EPVAVIGHSSGEIAAAMCAGAIS-REVAWKVAYHR
GKLS-SEMAT-K---------Y-P--ML-------K-G-----SMLAAG----CSKSQA-
LDY------I------------AN--V--T----------A---G----TIRVACNNSPL
S-VTVSGDASAIDQLDDILR-A--E-------GIFSRKLKV-E-NAYHSH----------
-------HMSNIAESY-LES-I-A-D--CGSMV---------------------------
--------------EE--------P--T---IQMVSS-----------------------
-------------------------------------NLTCSVEFSDALTKLL---E---
-GDK----R------R-R-RR-------------------A-------GE-SS-V-D---
FLLEIGPHSAL----------QGPIRQVLA------A--G----G--V-K----------
------N-V---NY------RSVLTRNK--------------------------------
-----------
>fusarium_culmorum__gene___FCUL_03632.1
IAVV-------------------GIGCRFPGN-----------SSNPEA-----------
----LWKLLSDAR-------------------SCYS-K-VP-P-D-----R-YNVD-GFR
HP----GN-------KLN----------------TT--------------IAE-GAHFLS
--ENIAAFDAAFFN--IAPI--DAKSMDPQQRMLLEVVYEGLE-----------------
--S------------AGFRMED-----------------TTGSDTSCYVGTF----TR--
-------------------DWSD-----MLMR---------DPE---------T-ASKY-
------------------SGAGI-----GSG--MQANRVSWFFDWHGPSLTLDTACSSSL
VALHLACQSI---NEGV--SKVAVAAGTTLML---NPDM-PMW--MSNMS-FL-SGD---
-GL-SKSFDAS---A-DGYGRGEGIAAVILKSLDQAIRD-R---DPIRAVIRGTGINHDG
H----TP--G--ITLPSASAQADLISSVYKKSG--------L---DY-DD-----TMYFE
----------AH-----GTGTTAGDSVELRAIGASVTQ--------------------N-
---------------------R-------------------------D--------S-S-
------KTLMVGS---IKSN-----------------IG----------------HTEG-
-AAGLAAFIKAVLVVEKGLIPRN-IHLN---NPNPRI---PFDK---LKIQV-----P--
TVEIPW-PT----------P-G-----V-RRAS------VNS-----------F------
-----------------GYGGTNAHAILDD---------ASS-Y-L----------E---
Y-------W-------------H-E-R--------Q---S--------HQQN-SL-QMAE
-HSSSA----------------------SSDAGFSADSG---------------------
------------------------------------------------------------
---------------------------------------------VLVDFADKQ------
---------SL---P-------------SS---F---------K---------E------
T--------T------N--N-RLFVFSAHE-ESAVLNMKQRYATH-L--E----GE----
--------ASKAT---------STSIT-----------RYLDR-LAYTL-ATR-RSIL--
--------PWKSFIV----A-G-G----LDE---------LLRN---L-----AS-----
----------T----E--IK--------------------------------------P-
-----F-------R------S-----------LNKPRLAFVFTG--QGAQWAGMG--REL
F---V-YP-AFKDSVVAADNYLKREL------GS--SWSAL--EE-L----------SH-
-K-------EP---------------------------A---------SHLN--LAKFAQ
PLSTILQVALVELL-QS-WGI----EPIAVIGHSSGEIAAAMCAGAIS-REVAWKVSYYR
GKLS-SEMAD-N---------H-P--HL-------K-G-----SMLAVG----CSKTRA-
LDY------I------------GQ--I--T----------A---G----TVRVACNNSPL
S-VTVSGDASTIDQLDNVLK-A--E-------GVFSRKLKV-E-NAYHSH----------
-------HMAHIAEAY-LES-I-A-D--CNCGE---------------------------
--------------EE--------T--A---IKMVSSVTCN-----VV-------K----
-Q------------------R--DL-G-P--S-YWVQNLTSPVEFSDALTRLL---N---
-GDK----S------R-R-RR-------------------A-------GE-SA-V-D---
FLLEIGPHSAL----------QGPIRQVVA------A--G----G--F-K----------
------N-V---NY------GSVLTRNK--------------------------------
-----------
>fusarium_graminearum__gene___FGRAMPH1_01G08383
IAVV-------------------GIGCRFPGN-----------SSNPEA-----------
----LWKLLSDAR-------------------SCYS-K-VP-P-D-----R-YNVD-GFR
HP----SN-------KLN----------------TT--------------IAE-GAHFLS
--ENIAAFDAAFFN--IAPI--DAKSMDPQQRMLLEVVYEGLE-----------------
--S------------AGIKMED-----------------TTGSDTSCYVGTF----TR--
-------------------DWSD-----MLMR---------DPE---------T-APKY-
------------------SGAGI-----GSG--MQANRVSWFFDWHGPSLTLDTACSSSL
VALHLACQSI---NDGV--SKVAVAAGTTLML---NPDM-PMW--MSNMS-FL-SAD---
-GL-SKSFDAS---A-DGYGRGEGIAAVILKSLDQAVRD-R---DPIRAVIRGTGINHDG
H----TP--G--ITLPSASAQADLISSVYKKSG--------L---DY-DD-----TMYFE
----------AH-----GTGTAAGDSVELRAIGASVTK--------------------N-
---------------------R-------------------------D--------S-S-
------KTLVVGS---IKSN-----------------IG----------------HTEG-
-AAGLAAFIKAVLVVEKGLIPRN-IHLN---NPNPRI---PFEE---LKIQV-----P--
TVEIPW-PT----------P-G-----V-RRAS------VNS-----------F------
-----------------GYGGTNAHAILDD---------ASS-Y-L----------E---
Y-------W-------------H-E-R--------Q---I--------HQQN-SP-QMTE
-HSSSA----------------------SSDAGFSADSG---------------------
------------------------------------------------------------
---------------------------------------------VLVDFVDKQ------
---------SL---P-------------SS---F---------K---------E------
T--------T------N--K-RLFVFSAHE-ESAALNMKQRYATH-L--E----EE----
--------ASKAM---------STSIT-----------SYLDR-LAYTL-ATR-RSIL--
--------PWKTSIV----A-G-G----LDE---------LLRN---L-----AS-----
----------S----E--IK--------------------------------------P-
-----F-------R------S-----------LNKPRLAFVFTG--QGAQWAGMG--REL
F---V-YP-VFKDSVVAADNYLKREL------GS--SWSAL--EE-L----------SH-
-K-------EP---------------------------A---------SHLN--LAKFAQ
PLSTILQVALVELL-QS-WGI----EPIAVIGHSSGEIAAAMCAGAIS-REVAWKVSYYR
GKLS-SEMAD-N---------Y-P--HL-------K-G-----SMLAAG----CSKTRA-
LDY------M------------GQ--I--T----------A---G----TARVACNNSPL
S-VTVSGDATAIDQLDSILK-A--E-------GVFSRKLKV-E-NAYHSH----------
-------HMANIAEAY-LES-I-A-D--CNGRE---------------------------
--------------EE--------T--T---IKMMSSVTCN-----VV-------K----
-Q------------------R--DL-G-P--S-YWVQNLTSPVEFSDALTRLL---N---
-GDR----S------R-R-RR-------------------A-------GE-SA-V-D---
FLLEIGPHSAL----------QGPIRQVVA------A--G----G--F-K----------
------N-V---NY------GSVLTRNK--------------------------------
-----------
>BGC0002194__OSS48297.1
IAIV-------------------GIAGRFPGD-----------ASNPSR-----------
----LWDLIAERR-------------------SAMS-E-IP-K-D-----R-FTVD-TYY
HP----NN----A--RSN----------------SI--------------NTR-GAHFMQ
H-QDISSFDAPFFS--MTPS--EAKATDPQHRMALECTYEALE-----------------
--N------------AGLRLQD-----------------LRGTDASCYVGSF----TR--
-------------------DYAE-----LAGY---------DPE---------N-IPLH-
------------------HGTGS-----GDA--MLSNRLSWFFDLRGPSVTIDTACSSSM
VALHLGCQSL---RTGE--SKLSIVGGTNLMI---LPYI-MSA--MSKLH-FL-SPD---
-GR-SHSFDSR---A-NGYSRGEGVSFVVLKPLDLALRD-G---DMIRAVIRNTGSNQDG
N----TP--G--ITVPSAQSQKDLIELCYRNAG--------L---NP-AD-----TQYVE
----------AH-----GTGTQAGDPLEASALAQTFGA--------------------S-
---------------------R-------------------------P--------P-G-
------QPVYIGS---IKSN-----------------IG----------------HLEG-
-ASGLASLTKSVMALEKGLIPPN-IWFD---KANPRI---PMKE---WNLQV-----P--
TELQPW-PT----------Q-G-----Q-RRVS------VNS-----------F------
-----------------GYGGSNVHIIIDD---------AYH-Y-L----------K---
E-------R-------------G-L-K--------G---R--------HQTV-GD-WSSP
---------------------------------ASEDSG--L------------------
------------------------------------------------------------
-------DSDTA-------LGRSP---------------------------QLD------
---------SI---E-------------WS---D---------T---------D------
I--------Q------A--E-QVFVWSSSE-KAGLQRLATTYQRY-L--K----SS----
--------KQNLA---D------RAEA-----------RFLRQ-LSYTL-FSR-RTAH--
--------PWRSFAV----A-S-S----VKQ---------LLDT---L-----EY-----
----------SG---Q--ME--------------------------------------F-
-----A-------R------SS----------DATPVIVFVFTG--QGAQWFAMG--REL
M---S-NA-IYRATINEAEDYLK-SV------GC--EWSLL--EE-L----------ER-
-D-------HQ---------------------------T---------SLLK--QPHISQ
FACTALQVALVNLL-RE-WGV----APQAVVGHSSGEISAAYAAGYVT-SETAYCIAYHR
GRLS-SQLKD-K-----------S--QT-------P-G-----AMLATS----IDPTEV-
ESY------L------------AR--I--A----------T---G----KATVACINSPG
S-ITLSGDLNAIMELEKLLS-A--D-------GYFARRLQV-D-AAYHSH----------
-------HMQAIADEY-REC-L-K-D--IVPFA---------------------------
--------------EA--------V--P---VEMYSSLTGE-----LV-------D----
-T------------------A--GL-G-A--D-YWVANLTSMVNFNGAVQALT---K---
-SL----------------------------------------------N-RA-I-P---
VFVEIGPHAAL----------QGPLKQINK------K--L----N--I------------
------K-F---KY------TSALLRGS--------------------------------
-----------
>zopfia_rhizophila__estExt_Genewise1Plus.C_870143
IAIV-------------------GLAGRYPGD-----------ASNPER-----------
----LWDLIAEKR-------------------SAMT-E-VP-K-D-----R-FTID-SYY
HP----YH----E--RHN----------------SV--------------NVR-GAHFMQ
H-QDVSSFDAPFFS--INPN--EAKAMDPQQRMALECSYEALE-----------------
--N------------GGIRIED-----------------IVGSDTSCYVGSF----TR--
-------------------DYPE-----IAGN---------DAE---------N-VPSY-
------------------HGVGS-----GDA--ILSNRLSWFYDLRGPSISIDTACSSSL
VALHLGCQSL---RTGE--SKMSIVGGTNLIL---MSNI-MSA--MSNLH-FL-SPD---
-SK-SHSFDHR---A-NGYARGEGVSFVVLKPLELALRD-N---DMIRAVIRNTSVNQDG
N----TP--G--ITVPSAESQKNLIRQCYANAG--------L---DL-AS-----TQFVE
----------AH-----GTGTPTGDPLEASALAQTFGA--------------------A-
---------------------R-------------------------P--------A-G-
------QPLLIGS---VKSN-----------------IG----------------HLEG-
-ASGVAQVTKAIMALEKGMIPPN-IWFE---KANPRI---PMEE---WNLQV-----P--
TKLQEW-PT----------Q-G-----Q-RRIS------INS-----------F------
-----------------GYGGTNAHAILDD---------AYH-Y-L----------K---
A-------R-------------G-L-R--------G---R--------HQTT-GG-NETP
---------------------------------ASEDSG--I------------------
------------------------------------------------------------
-------DSGTA-------LGRSP---------------------------RLD------
---------SA---Q------------WPA---E---------E---------E------
S--------G------A--L-KLFTWSSSE-KPGLQRLADMYKRY-V--A----SK----
--------MTSLT---E------KDEA-----------QFLEQ-LSYTL-SSK-RSSL--
--------PWKSFVI----A-S-S----PKE---------LVRR---L-----ED-----
----------A----Q--IE--------------------------------------Q-
-----A-------R------SS----------DAIPKIAFVFTG--QGAQWHAMG--REL
L---S-NS-TFRSSITAADAYLQ-SI------GC--SWSLY--EE-L----------CQ-
-D-------EQ---------------------------N---------SQLQ--EPEISQ
PACTALQIALVDLL-RQ-WGI----LPQAVVGHSSGEIAAAYAAGGLT-REAAWCIAYHR
GRLS-SQLKK-S-----------S--MV-------P-G-----GMLATN----VGAVEA-
QAY------L------------NR--V--S----------E---G----QATVACINSPS
S-ITLSGDKSAILELERLLS-E--D-------GHFARRLKV-D-AAYHSH----------
-------HMQAIATEY-REA-L-Q-G--ITPAE---------------------------
--------------NT--------G--T---VQMFSSLQGE-----LV-------D----
-V------------------A--TL-G-A--D-YWVANLTGRVNFNGAVEQLC---Q---
-HS-----------------------------------------------------S---
LFVEIGPHAAL----------KGPLMQICK------Q--F----K--L-K----------
------N-V---NY------ASALIRGS--------------------------------
-----------
>Cenococcum_geophilum__gene9356
IAVI-------------------GLACRFPGD-----------ATSPEK-----------
----FWEFIVQGR-------------------NALS-E-FP-K-D-----R-FNVD-SYY
HP----AA----E--RAG----------------SI--------------NIR-GGYFLK
--DDVACFDAPFFS--ITPN--EAKAIDPQQRALLELAYESLE-----------------
--N------------AGIRMED-----------------FVGSKTSCYVGNF----TR--
-------------------DYGE-----LFDR---------DID---------Y-RPKY-
------------------AATGC-----GGA--MASNRVSWFFNLKGPSLTLDSACSSSL
VGVHLACQSL---QSGE--SKMALVGGVNLIL---NPDL-MAS--MTSLN-FL-SPD---
-AK-CQAFDHK---A-NGYARGEGFAVIALKPLDAAIRD-K---DVIRAVIRGSAFNQDG
H----TP--G--ITLPSTQAQVELIRTAYHAAG--------L---DL-AD-----TAYFE
----------AH-----GTGTAAGDPLEAGALGQTFAK--------------------T-
---------------------R-------------------------V--------D-R-
------DPLVVGS---VKTN-----------------IG----------------HLEG-
-AAGLAGLIKGIYILEKGVIPPH-LWFE---KANPKI---PMEE---WRIKI-----P--
TMLTPW-PT----------T-G-----L-RRVS------INS-----------F------
-----------------GYGGSNAHVILDD---------AYH-Y-L----------R---
S-------R-------------N-L-E--------A---N--------HNTI-PE-GIHA
--------------------------------SNSIVNG---------------------
------------------------------------------------------------
-------DAHTNGY------GNEP---------------------------PPT------
---------QN---G-------------NT---S---------L---------S------
F--------T------M--P-KLLVWSAHE-QAVIGRLGQSYAQY-L--K----EH----
--------YEG-------------FNS-----------NFLDR-LAFTL-ACR-RSVM--
--------AWKSFCV----A-S-S----ADG---------LRGA---L-----ER-----
----------G----F--GK--------------------------------------A-
-----Q-------R------S-----------SAVPSLGFVFTG--QGAQWNAMG--REL
L---P-YE-HFRASLQDADKYMR-SL------GC--PWSLL--DE-L----------NL-
-D-------EK---------------------------S---------SNVN--RTAYSQ
PMCTALQVALVDLL-RN-WNV----KPTAVVGHSSGEIAAAYCMGAIS-REDAWKIAYHR
GRLA-EDIRR-F---------A-P--NL-------H-G-----GMLAAG----LKEEQV-
PKY------L------------DQ--V--T----------D---G----RIVLACINSPS
S-VTISGDRSGIDQLHNLLV-A--D-------GVFSRKLQV-S-NAYHSH----------
-------HMKVIAQAY-LEC-L-A-G--TNPDTA--------------------------
--------------SV--------S--K---VKMFSSVTGR-----EI-------T----
-S------------------E--DL-D-P--Q-YWVENLTSPVRFSEAVARLL---D---
-YSP----N------T-K-KR------RR-----------E-------QK-PF-V-D---
VLVEIGPHAAL----------KGPLKQILE------A--S----Q--G-AA---------
T-----T-T---SY------LSLLQRGT--------------------------------
-----------
>Chlorociboria_aeruginascens__gene-B7494_g1069
IAIV-------------------GIGCRMPGD-----------ATSPDK-----------
----LWDFIAQGR-------------------NAYS-E-VP-R-D-----R-FNIN-AFY
HP----SP----E--RHG----------------TV--------------NAR-GGYYLK
--DPIDIFDAPFFS--ITPN--EAKSMDPQQRLLLEVTYESLE-----------------
--N------------AGIPMER-----------------VLGSQTSCFIGCF----TR--
-------------------DYAE-----LLDR---------DVD---------D-RTKY-
------------------AATGT-----GTS--IISNRVSWFYDFKGPSMTIDTACSSSL
VALHLACQSL---RTGE--SKMALVGGTNVIL---DVNT-GAK--LGSLN-FL-SPD---
-SK-CQSFDHK---A-NGYARGEGFACIVLKPLDFAIRD-N---DVIRAVIRGSAVNQDG
K----TP--G--ITLPSMQAQEELIKTAYLSAG--------L---SM-SD-----TAYFE
----------AH-----GTGTPAGDPLEAGALARTIAT--------------------T-
---------------------R-------------------------D--------K-D-
------KPLLIGS---IKSN-----------------IG----------------HTEG-
-ASGMAGLIKAIYILEKGLIPPN-LWFE---KANSRI---PMDE---WNIKV-----P--
TELTPY-PV----------D-G-----L-RRIS------VNS-----------F------
-----------------GYGGTNAHVIVDD---------AFH-Y-L----------K---
K-------R-------------G-L-H--------G---H--------HNVI-QN-KSLR
------------------------------TVTNEATNV--D------------------
------------------------------------------------------------
-------SANFN-------------------------------------LIQLA------
---------DN---N-------------GW---H---------D---------S------
P--------P------Q--P-KLFVWTAHE-QAGVERLGRTYADY-L--K----ER----
--------D--------------RFDG-----------QLLER-LAYTL-ASR-RSIL--
--------AWKSFCI----A-T-S----TDE---------LYNN---L-----SE-----
----------G----L--VA--------------------------------------I-
-----Q-------R------A-----------SHMPRLAFVFTG--QGAQWYAMG--REL
L---S-YQ-AFRSSLEDADVFFK-SL------GC--PWSLL--NE-L----------SS-
-N-------EI---------------------------S---------SNVN--RAAYSQ
PMCTALQIALIELL-RT-WGV----APVAVIGHSSGEIAAAFTKGSIS-RQSAWTIAFHR
GRLA-EELAV-L---------A-P--HL-------H-G-----SMLAAG----MDEVQA-
SDY------L------------QR--V--S----------E---G----QVLVACINSPS
S-VTISGDAAGIDQLHDLLK-A--D-------GIFSRKLKV-E-TAYHSH----------
-------HMKTVAELY-LTS-L-Q-H--VETLP---------------------------
--------------GN--------P--D---VIMFSSVTGN-----II-------G----
-S------------------R--DL-G-P--L-YWVDNMISPVKFYQATQSLF---N---
-YST----K------T-K-KR------RR-----------E-------AK-PF-A-D---
ILLEIGPHGAL----------QGPIKQIID------E--D----E--T-RR---------
T-----S-L---SY------LSLLRRGE--------------------------------
-----------
>dibaeis_baeomyces__gene_5150
IAVV-------------------GIACRFPGD-----------ASSPDK-----------
----FWELISQGK-------------------SALS-T-MP-K-H-----R-LNID-AFY
HP----QP----E--RHG----------------TF--------------NAR-GAHFMD
--GDIAAFDAPFFS--ITPS--EAKAMDPQQRILLEVAYESLE-----------------
--N------------AGMRMED-----------------IAGSQTSCYVGCF----SK--
-------------------DYSE-----MITR---------DPE---------N-GTMY-
------------------HATGN-----GAA--ILSNRLSWFFDLKGPSITLDTACSSSL
VSLHLACQSL---CTGE--SNMAIVGGTNLIL---NPDI-MIT--MTALH-FL-SPD---
-SK-CHTFDDR---A-NGYARGEGIAAVILKPLDAALRD-G---DVVRAVIRGTAVNQDG
K----TP--G--ITLPSVQAQEELIRAAYQSAG--------L---SM-AD-----TGYFE
----------AH-----GTGTPAGDPIEAEALASTFGS--------------------S-
---------------------R-------------------------T--------V-D-
------NPLLVGS---VKTN-----------------IG----------------HLEG-
-ASGLAGLIKSIYILERGMIPGN-LWFE---NANPRI---PMDE---WKITV-----P--
TQLTPW-PA----------T-G-----L-RRVS------VNS-----------F------
-----------------GFGGTNAHAIMDD---------AYH-Y-L----------K---
S-------R-------------G-I-K--------G---Y--------HNTQ-KI-ANDG
------------------------------SPNSEADSG--VR-----------------
------------------------------------------------------------
------LSPFIPD--------------------------------------IST------
---------RG---Y-------------LS---G---------D---------D------
I--------K------P--P-RLFVWSSQD-QSGIDRLRRSYATY-L--R----TK----
--------GKD------------SLEE-----------NILER-LAYTL-STR-RSVL--
--------AWRTFCV----A-S-S----VEE---------ICDA---L-----EC-----
----------S----M--PK--------------------------------------P-
-----V-------R------S-----------SGTPKIGFVFTG--QGAQYQAMG--RTL
M---S-YQ-VFRSSLRDAGAYLN-SI------GC--SWSLL--EE-I----------CR-
-E-------GE---------------------------S---------SKIN--LAAYSQ
PICTALQIALVDLV-DS-WGV----KPSAVVGHSSGEIAAAYCKGAIT-RESAWKIAYYR
GILS-GSLSS-P---------S-P--SL-------K-G-----GMMAIG----IGEHDA-
DKY------L------------QR--L--P----------N---S----GVVIACINSPS
S-VTLSGNVDGLDQVKALLD-A--D-------SIFARRLKV-E-TAYHSS----------
-------QMAVVSDAY-LRA-I-Q-D--VKTME---------------------------
--------------GD--------S--H---VRMFSSVTGR-----LM-------E----
-T------------------K--DL-G-P--H-YWIDNMVSTVKFSEAVGNLL---D---
-FST----A------K-R-KR------TR-----------S-------DK-SF-V-D---
ITIELGPHAAL----------EGPLKQIFT------T--R----K---------------
S-----N-V---HY------LSLLRRGQ--------------------------------
-----------
>trichoderma_guizhouense_gca_002022785__gene___A0O28_0066220
IAIV-------------------GMGGRFPGE-----------ATNPDK-----------
----LWDMVSKGR-------------------NALS-E-VP-K-D-----R-FNIE-AFY
HP----SA----E--RHG----------------SM--------------NVR-GGNFLK
--EDIARFDAPFFS--ITAK--EAHAMDPQQRLALELSYEGLE-----------------
--N------------AGISIEE-----------------IAGSNMSCYMASF----TK--
-------------------DYTG-----MRGH---------DAE---------D-IPLY-
------------------EGTGN-----GAA--LISNRVSWFLDIKGPSLSLDTACSSSL
VALHLACQSI---RAGE--STSAIVGGTNIIL---MPEM-QNA--MTSLH-FL-SPD---
-SK-SMSFDHK---A-NGYARGEGAAVVILKPLADALRD-G---NVIRAVIRGTGVNQDG
R----TP--G--ITVPSSKAQEELIRVTYASAG--------L---DF-KQ-----TGYFE
----------AH-----GTGTPVGDPLECAAIAATFGQ--------------------V-
---------------------R-------------------------P--------E-S-
------DPLLIGS---VKTN-----------------IG----------------HMEG-
-AAGLAGLVKAVYALERGQVPPN-LWFE---KANPRI---PLAK---WKLKV-----P--
TELTPW-PT----------A-G-----V-RRAS------VNS-----------F------
-----------------GYGGTNAHCIIDD---------AFH-Y-L----------D---
S-------R-------------G-L-K--------G---F--------HNTI-SE-TPSI
------------------------------------------------------------
------------------------------------------------------------
---------------------------------------------------PKA------
---------LP---S-------------TT---S---------V---------A------
D--------P------L--P-QLLVWSSPE-QKGADRTATSLASY-V--K----SL----
--------SVSP-----------TEES-----------ALLGR-LSFTL-SNK-RSKF--
--------PWKSFGI----A-S-T----LQE---------AIDA---F-----EQ-----
----------P-------RK--------------------------------------P-
-----E-------R------S-----------AEQPTVAFAFTG--QGAQWYAMG--RDL
F---K-YP-VFRGSIQAAASSLK-QL------GC--EWDLV--EE-L----------NA-
-T-------AE---------------------------K---------SRIN--DPALSQ
PACTALQVALVDLL-SS-WGV----KPSVVVGHSSGEIAAAYAKRAIS-RESAWKVAYFR
GLLS-STIKK-------------------------E-G-----AMLAAG----LGYEDA-
QAL------V------------DQ--V--T----------D---G----DLVVACINSPS
S-VTLSGDISAISQAQALLE-E--R-------KVFNRKLMV-K-TAYHSP----------
-------HMKTIEAKY-LAS-I-S-D--ISLAT---------------------------
--------------DD--------A--S---VRMFSSVTGE-----II-------E----
-A------------------A--ELAK-P--S-YWVSNLVNPVKFNQSLQAAI---K---
-HNP----T------K-R-RT------------------TK-------NT-GG-I-N---
LIVEVGPHAAL----------QGPIRQVLS------V--E----E--T-KK---------
L-----N-I---LY------VSLLKRDS--------------------------------
-----------
>aspergillus_clavatus__gene___ACLA_098370
IAVV-------------------GLSYRFPGG-----------ANSEEA-----------
----LWDMLANGR-------------------NAWS-E-VP-K-D-----R-MNAE-AFY
HP----DN----G--RKG----------------TF--------------YVR-GAHFLE
--EDIAAFDAPFFS--ISAN--EAKAMDPQQRMLLEATYEAYE-----------------
--N------------AGIRLED-----------------VVGSKTACFVGSL----SN--
-------------------DYGD-----NLHK---------DME---------F-STRY-
------------------HSTGS-----ITS--VLANRISWFFDLKGPSVMLDTACSSSL
VAFHLACQSL---RSGE--ATSAIVGGSAIIL---SPDF-FIL--LAGPG-FL-GPD---
-GK-CHSFDNK---A-NGYGRGEGVASLILKPLDAALRD-G---DPIRAIIRGTATNHDG
K----TP--G--IALPNQAAQEDLIHSAYRSAG--------L---SM-SQ-----TGYFE
----------AH-----GTGTQAGDPIETGAIGNTIGA--------------------T-
---------------------K-------------------------S--------P-G-
------DPLLIGS---VKSN-----------------IG----------------HLEG-
-ASGLAGIVKAILILEKGLIPAT-AGFE---SPNPKT---RLEE---QGLQV-----V--
SKLTPW-PH----------D-G-----L-RRIS------VNS-----------F------
-----------------GFGGANAHVILDD---------AYH-Y-L----------Q---
D-------R-------------N-R-R--------E---D--------AISD-LS-SNSD
-DEP---------------------------PRTVVSES---------------------
------------------------------------------------------------
--------------------------CSE----------------------STN------
---------IS---D-------------SQ---L---------L---------S------
S--------S------P--S-RLFVFSSHH-EQGCASIAQSLQQY-L--G----KK----
--------EEA------------ELNS-----------ELLDN-LSYTL-SER-RSKL--
--------MWKSFVV----A-S-S----ATE---------LSEA---L-----QT-----
----------V-------SP--------------------------------------P-
-----V-------K------S-----------ASVRSLAFVFSG--QGAQWATMG--REL
L---V-FH-SFRTSLESAAAYLK-SL------GC--EWDLI--EE-L----------VR-
-D-------SA---------------------------S---------SKIN--QSAFSQ
PICTTIQVALVELL-AH-LQV----RPTVVVGHSSGEIAAAYALGAVS-RESAWKIAYHR
GRLC-DKIGQ-T---------K-A--RT-------A-G-----AMMAAN----LSEQEA-
QEI------L------------EQ--N--P----------K---L----RVVVACINSPS
S-VTLSGDRDDFDALEAILA-E--K-------DVFARRLKV-E-HAYHSP----------
-------HMEIIAEEY-RDS-L-R-D--VEHLTPK-------------------------
--------------QD--------T--P---VRMFSSVTAS-----EI-------T----
-A------------------E--EL-T-P--D-YWVKNMVSPVRFSAAVQALL---R---
-PSG----K------K-A-RR-------------------G-------GR-SA-V-D---
VLLEVGPHSTL----------KGPLKQILD------H--E----K--L------------
------D-V---PY------FNVLTRGK--------------------------------
-----------
>oidiodendron_maius_zn_gca_000827325__gene___OIDMADRAFT_44032
IAVI-------------------GMACRFPGD-----------ATSPDK-----------
----LWDMLVNGR-------------------SAWS-E-FP-D-D-----R-INID-GFY
HP----SG----N--RAG----------------SI--------------CFK-GGHFLK
--DNIAAWDAPFFS--TTAH--EAAAMDPQQRILLEVSYEAFE-----------------
--N------------AGIPMET-----------------LPGSATAVYCGSF----VK--
-------------------DYEQ-----IVMR---------DPD---------D-TPQY-
------------------AATGN-----GIA--IMSNRISWFYDLRGPSMTLDTGCSASL
VGVHLACQSI---RAGE--STLAIAMGAGLIL---TPST-MLP--MTALN-FL-SPD---
[truncated: 1,383,394 more chars]
