# Supplementary material for: Rational deployment of molecular markers for the benzenediol lactones and related compounds biosynthesis in filamentous fungi
Source: PeerJ. 2025 Dec 19;13:e20472. doi: 10.7717/peerj.20472 (PMC12721105; doi:10.7717/peerj.20472)
Supplement: Supplemental Information 2 — Original alignment used to design primer sets (121 cDNAs), reference alignment and phylogenetic tree used in the placement pipeline, phylogenetic placement results summary for the complete set of KS-AT encoding genes across all reference genomes, as well as additional visualizations produced by the pipeline for amplicons (placements of all three experimental amplicon classes on non-collapsed reference tree clades) [file peerj-13-20472-s002.zip › Kawalilo_et_al2025_Supporting_Data/reference.nwk]

(((((sp|P9WQE2|PPSD_MYCTO:0.270445,(sp|P96202|PPSC_MYCTU:0.332763,(sp|P9WQE4|PPSB_MYCTO:0.133781,sp|P9WQE6|PPSA_MYCTO:0.277944)99:0.0657955)99:0.113033)100:0.341198,(sp|Q02251|MCAS_MYCBO:0.203142,(sp|A0A089QRB9|MSL3_MYCTU:0.232095,(sp|A0R1E8|PKS5_MYCS2:0.248132,(sp|A1KQG0|PHAS_MYCBP:0.206921,sp|O53901|PKS5_MYCTU:0.162865)100:0.0566436)97:0.0378356)97:0.0870712)100:0.526847)91:0.141097,(sp|I6X8D2|PKS13_MYCTU:0.932362,((sp|B4XYB8|AZIB_STREG:0.416662,sp|Q84HC6|NCSB_STRCZ:0.330695)100:0.302805,((BGC0000170__EHA22196.1:0.123616,BGC0002615__QBC75448.1:0.150131)100:0.460821,(sp|G1XU04|AR283_ARTOA:0.44871,(BGC0001275__AAX35547.1:0.426537,((BGC0001244__AIW00670.1:0.435856,(BGC0000160__EAU32819.1:0.217814,sp|B8NYX0|FLUP_ASPFN:0.503756)100:0.0543014)100:0.0574375,(BGC0001273__AAS98200.1:0.466569,(BGC0002229__OJJ97578.1:0.181998,(sp|A1CFL8|PATK_ASPCL:0.12852,(BGC0000120__AIG62146.1:0.0534839,sp|P22367|MSAS_PENPA:0.0476038)100:0.141179)100:0.076099)100:0.0775892)97:0.078035)97:0.0835113)97:0.0926878)94:0.0888102)100:0.33327)100:0.225496)95:0.0758083)91:0.205003,((sp|P9WQE0|PPSE_MYCTO:1.14955,sp|A0A1B3PEI6|PFA1_THRS2:1.65548)99:0.189917,(((BGC0002749__PLB34720.1:0.384214,BGC0002171__EHA27898.1:0.488071)100:0.136785,(BGC0001794__AQV04230.1:0.266742,(BGC0001793__AQV04224.1:0.128626,(BGC0002270__EFY95969.1:0.160127,sp|D4AU31|SWNK_ARTBC:0.252342)99:0.0380879)99:0.0568644)100:0.231979)100:0.327913,(BGC0001544__PKY07881.1:0.792749,(sp|Q9ZGI5|PIKA1_STRVZ__3:0.443116,((sp|I6XD69|PKS12_MYCTU__2:0.217208,(sp|B2HIL7|MSL7_MYCMM:0.128334,sp|Q7TXK8|MSL7_MYCBO:0.0927094)100:0.265391)97:0.10114,(sp|I6XD69|PKS12_MYCTU__1:0.280945,((sp|Q9ZGI5|PIKA1_STRVZ__1:0.411266,(sp|Q9ZGI5|PIKA1_STRVZ__2:0.070766,((sp|Q9ZGI2|PIKA4_STRVZ:0.206696,sp|Q9ZGI3|PIKA3_STRVZ:0.105653)98:0.0716609,(sp|Q9ZGI4|PIKA2_STRVZ__1:0.104161,sp|Q9ZGI4|PIKA2_STRVZ__2:0.079574)97:0.0312754)93:0.0438875)93:0.0496251)100:0.299672,((sp|Q07017|OL56_STRAT__1:0.0875513,sp|Q07017|OL56_STRAT__2:0.0704326)100:0.301583,(sp|Q03131|ERYA1_SACER__1:0.460084,((sp|Q03132|ERYA2_SACER__2:0.439115,sp|Q03133|ERYA3_SACER__1:0.365939)95:0.0742583,(sp|Q03132|ERYA2_SACER__1:0.407069,(sp|Q03131|ERYA1_SACER__2:0.255586,sp|Q03133|ERYA3_SACER__2:0.259243)100:0.314411)65:0.0694597)69:0.0497295)70:0.0410488)87:0.0498573)91:0.082471)88:0.174468)91:0.130625)91:0.103154)91:0.124024)100:0.276927)90:0.0938241)97:0.05512,((sp|A0A3G9K3K9|HIPS_NEONM:1.64692,(((sp|A0A8F4SKJ7|ATR1_STEAL:0.425475,(sp|P9WET2|PREU6_PREIS:0.590705,(BGC0001923__BBF25315.1:0.242943,(BGC0001390__BAV19379.1:0.0905326,BGC0001626__KFA69335.1:0.109747)100:0.191859)100:0.349265)74:0.0672006)100:0.253953,(((BGC0002734__EAU35431.1:0.528535,((BGC0002604__BBG67008.1:0.42128,(BGC0002603__BBG28471.1:0.406281,BGC0002614__BCP96883.1:0.408743)100:0.114418)100:0.180656,(sp|K2QVI8|DPMPA_MACPH:0.285768,((BGC0002427__EFY96950.1:0.0146051,sp|P9WEX6|DPMAA_METAN:0.00397822)100:0.354945,(sp|I1RL11|DPFGA_GIBZE:0.233407,(BGC0002429__OBR09781.1:0.295187,sp|P9WEX0|DPASA_ARTSH:0.387109)100:0.0580083)97:0.0260581)100:0.0884438)100:0.259589)100:0.0968543)100:0.0775829,(((BGC0000104__ADY00130.1:0.011077,BGC0002619__AJG44381.1:0.0106081)100:0.145138,(BGC0001360__CDM36726.1:0.0013242,BGC0001677__API82664.1:2.1501e-06)100:0.149145)100:0.210645,(((BGC0001508__ART41209.1:0.0750478,sp|B6HV32|ADRD_PENRW:0.086244)100:0.239315,(BGC0001708__PKX88487.1:0.181892,BGC0002537__BCD52390.1:0.276766)100:0.0928246)100:0.045529,(sp|A0A0U5GFS8|AUSA_ASPCI:0.287334,(sp|Q5ATJ7|AUSA_EMENI:0.16777,(BGC0000682__EAU29529.1:0.119327,(BGC0001729__BAV69313.1:0.019583,sp|A0A0F7U103|AUSA_PENBI:0.0224243)100:0.177634)100:0.100763)100:0.0664661)100:0.167749)100:0.115318)100:0.440156)100:0.088154,(((BGC0000037__CBF69451.1:0.460716,sp|P9WET6|PREU3_PREIS:0.551593)68:0.0748056,(BGC0002483__AUW31052.1:0.5075,BGC0002209__KIA75596.1:0.492513)69:0.0849685)100:0.0912373,(sp|Q5B7U4|PKIA_EMENI:0.564882,((sp|Q5BG07|PKDA_EMENI:0.505153,(BGC0002196__QBK15044.1:0.329644,(BGC0001338__ALI92655.1:0.242252,sp|A0A5C1RD96|ASC5_DIDFA:0.452253)91:0.0604004)100:0.0691971)100:0.0567228,((BGC0002190__KFH44362.1:0.149723,(BGC0001404__CAP95404.1:0.184068,sp|G0R6S9|SORB_HYPJQ:0.270487)92:0.0388392)100:0.330342,((((BGC0000027__AGN71604.1:0.209589,BGC0000099__ADH01663.1:0.238469)100:0.0399295,(BGC0001143__EHA28237.1:2.742e-06,sp|A2QTE9|EPAA_ASPNC:0.0183543)100:0.390213)100:0.0541251,(BGC0000154__EED18001.1:0.387366,(sp|Q5AUX7|DBAI_EMENI:0.212143,(BGC0001827__AWM95789.1:0.351991,BGC0001976__QCO93110.1:0.362956)100:0.171438)100:0.0856689)100:0.0762602)99:0.0323126,(sp|Q0CSA2|TAZA_ASPTN:0.458163,(sp|A0A084B9Z6|SAT8_STACB:0.48058,(BGC0001722__CBF83139.1:0.462285,(BGC0002255__AMJ52084.1:0.221353,((BGC0002206__OPB37950.1:0.195221,sp|Q5BBP8|PKHA_EMENI:0.312743)100:0.103981,((BGC0000022__EAA65602.1:0.13371,BGC0002267__EAU31923.1:0.0857207)100:0.144959,(BGC0001405__EAQ86392.1:0.00836938,sp|A0A0K0MCJ4|CAZM_CHAGB:2.0577e-06)100:0.108555)100:0.102252)100:0.127323)100:0.0782784)93:0.0515935)100:0.112681)99:0.0710678)99:0.0415397)100:0.0764652)100:0.108439)100:0.314496)98:0.0570919)100:0.196699)100:0.474045,(((sp|P9WES1|PKS1_CALOD:0.0388942,sp|P9WES2|PKS4_CALOD:0.0245876)100:1.39789,(BGC0002594__ESU09199.1:0.633844,(BGC0001720__EJP62792.1:0.613978,(BGC0002212__ESK96613.1:0.297069,(sp|A0A2H3CTK0|ARMB_ARMGA:0.00505265,(sp|A0A284RE13|ARMB_ARMOS:0.0129731,sp|I3ZNU9|ARMB_ARMME:0.0289966)100:0.00781936)100:0.299106)100:0.207762)100:0.101964)100:0.189104)86:0.0910608,(BGC0001281__XP_011392701.1:1.24761,(((BGC0000057__EAA59563.1:0.216332,BGC0002596__CCE33500.1:0.2682)100:0.569333,((BGC0001854__KKP00966.1:0.704866,(sp|A0A455LXK0|NTNG_NECSZ:0.163159,sp|A0A455M7S4|ATNG_ARTSZ:0.225634)100:0.530649)16:0.0757827,(sp|A0A125R003|CLA3_CLACD:0.364652,((BGC0000045__AGC95321.1:0.070696,sp|A0A0N7D745|DHC5_ALTCI:0.125344)100:0.214965,((sp|A0A098D6U0|ZEA1_GIBZE:0.243146,(BGC0000076__ACD39753.1:0.160631,BGC0001245__AHV78247.1:0.182086)100:0.0797566)92:0.0464073,(BGC0001246__AHV78253.1:0.309147,(sp|C5H882|RADS2_FLOCH:0.136255,(BGC0000134__ACD39770.1:0.0319201,BGC0002187__OAQ63055.1:0.0242767)100:0.215912)100:0.0466024)96:0.0397385)95:0.0666313)41:0.0771496)100:0.429203)100:0.0988516)100:0.108805,((BGC0001266__ADM79459.1:0.146323,sp|P9WES9|LECAS_PSEFF:0.152458)100:0.380943,((((BGC0000013__CBF79143.1:0.120205,BGC0002237__BAE62229.1:0.0629928)100:0.393594,(BGC0000168__ADI24926.1:0.29656,((BGC0000156__AEN83889.1:0.188747,BGC0000684__CBF70387.1:0.204211)100:0.0914148,((BGC0002646__KAF7597159.1:0.0933977,(sp|A1D8I9|NSCA_NEOFI:0.00959014,sp|Q4WA61|NSCA_ASPFU:0.0293512)100:0.0551914)100:0.0342202,(sp|C5FM57|NSCA_ARTOC:0.0143352,(sp|E4V2N2|NSCA_ARTGP:0.039385,(sp|F2T0M0|NSCA_TRIRC:0.0213071,((BGC0001144__EGD99348.1:0.00139818,sp|F2PWS5|NSCA_TRIEC:0.00385411)100:0.0214833,(sp|D4AWH3|NSCA_ARTBC:0.010874,sp|D4CZZ2|NSCA_TRIVH:0.00980422)95:0.00507062)95:0.00236212)100:0.0428851)100:0.0226051)100:0.0806305)100:0.0913296)80:0.0275891)98:0.113428)100:0.20552,(((BGC0000070__ADI24953.1:0.260077,BGC0001284__AKN45693.1:0.201487)100:0.380916,(BGC0002507__QNT61260.1:0.330831,(BGC0001118__EAL84397.1:0.243155,(sp|A0A0N9HNS9|DESS_ASPDE:0.245703,(BGC0001304__EED53479.1:0.218306,sp|A2QK66|KTNS_ASPNC:0.174344)100:0.0666364)100:0.221109)100:0.103274)100:0.128782)91:0.0379001,((BGC0001583__DAB41653.1:0.178538,(sp|P0CU67|CLAG_PASFU:0.202582,(BGC0001886__CCE31584.1:0.184638,sp|M3A326|PKS81_PSEFD:0.133106)80:0.0223075)97:0.0256921)100:0.172739,(BGC0002062__QBG38888.1:0.18811,(BGC0000121__AGO59040.1:0.175252,((sp|Q5BH30|MDPG_EMENI:0.150889,sp|A0A1L9WLD9|AACUL_ASPA1:0.268917)61:0.0384523,((BGC0002257__QLM00044.1:0.31581,(BGC0002244__KAF7526531.1:0.00897199,sp|A0A1P8NTI3|PKS8_PESMI:0.00610991)100:0.166917)100:0.108731,((BGC0001403__EAL89339.1:0.174364,BGC0002592__EAU31624.1:0.217602)98:0.0364427,(BGC0002726__QCF41201.1:0.318403,(BGC0001988__PKX92308.1:0.217438,(BGC0002063__QCL09091.1:0.151014,sp|P9WET1|PREU7_PREIS:0.140725)100:0.0221755)100:0.0220565)99:0.0439071)93:0.018743)60:0.0137007)39:0.0169892)40:0.0185326)48:0.0324988)100:0.152517)92:0.0506398)100:0.127986,(((BGC0000161__EAU38791.1:0.205058,BGC0001489__AUW31184.1:0.240767)100:0.193975,((sp|P9WET3|PREU8_PREIS:0.125781,(sp|A7UMW1|PKS1_ELSFA:0.140288,sp|F9XMW3|PKS1_ZYMTI:0.130861)100:0.0634049)100:0.21499,(BGC0001258__AAN59953.1:0.158193,(BGC0002154__EHA55627.1:0.108463,(BGC0002161__ETS82099.1:0.0572427,(BGC0001257__AAD38786.1:0.0342803,BGC0001906__gene6:0.029064)100:0.0438132)100:0.0605799)100:0.117656)100:0.217434)100:0.0846501)100:0.0552173,((sp|A0A142C799|PHNA_PENHR:0.393078,(sp|P9WET5|PREU4_PREIS:0.382089,(BGC0001578__EED21099.1:0.306174,BGC0002215__ERF77221.1:0.198572)98:0.0433169)92:0.0579036)100:0.20301,(((BGC0002177__KDB16994.1:0.17077,BGC0002301__QDK64760.1:0.164367)100:0.408986,(BGC0001446__EED57518.1:0.461189,(((BGC0000009__AAS90047.1:0.0297287,(BGC0000004__BAE71314.1:0.0145666,BGC0000007__AAS89999.1:0.0143206)100:0.00683074)100:0.157988,(BGC0000048__AAZ95017.1:0.182463,(BGC0000011__ACH72912.1:0.0879967,(BGC0000152__AAC49191.1:0.0213828,sp|Q12397|STCA_EMENI:1e-06)100:0.126233)100:0.127279)100:0.042448)100:0.359771,(BGC0001866__XP_028481820.1:0.42206,((BGC0002253__QKG86295.1:0.301749,(BGC0001242__CCE67070.1:0.277785,sp|A0A1W7M1U5|PGMA_ASPTN:0.242969)100:0.124509)99:0.0450284,(BGC0001865__XP_001798923.1:0.267055,(BGC0001541__PIB02405.1:0.070978,BGC0001542__ARU80380.1:0.0768032)100:0.287295)100:0.39573)53:0.0289603)97:0.0471466)85:0.0357184)100:0.08907)43:0.0430166,((BGC0000030__CCT67991.1:0.340404,BGC0002236__BAE65965.1:0.320784)100:0.219165,((sp|P9WET9|PKS24_BYSSP:0.160933,(sp|A0A0A2KT65|MELA_PENEN:0.196124,(BGC0000107__CBF74114.1:0.197346,(sp|Q4WZA8|ALB1_ASPFU:0.16531,(BGC0002175__BAE61567.1:0.093361,(sp|A0A1L9UCG2|ALBA_ASPBC:0.00903599,sp|A2QUI2|ALBA_ASPNC:0.0235367)100:0.11417)100:0.0339222)95:0.0237249)100:0.0561582)100:0.0419456)100:0.142188,((sp|A0A0B4H8J1|PKS2_METBS:0.00597755,((sp|A0A0B4FLB2|PKS2_METAF:0.0141822,sp|E9ET39|PKS2_METRA:0.0128173)100:0.00638484,(sp|E9EHG2|PKS2_METAQ:0.105995,(sp|A0A0B4I1L1|PKS2_METGA:0.0168681,sp|A0A0B4I1J8|PKS2_METMF:0.0369263)98:0.00251456)74:0.00792091)74:0.0133263)100:0.352276,(BGC0002709__ESU07748.1:0.233058,(sp|A0A2U8NET4|PKS1_METAS:0.126448,(sp|A0A2U8NEV6|PKS1_METAQ:0.043922,(sp|A0A0B4H4F0|PKS1_METMF:0.0115196,(sp|A0A0B4G9F9|PKS1_METGA:0.00849097,(sp|E9F646|PKS1_METRA:0.00789159,(sp|A0A0B4ESU9|PKS1_METBS:0.0121753,sp|A0A0B4FTU6|PKS1_METAF:0.00656736)100:0.00121344)99:0.00860733)99:0.00263689)99:0.0311453)99:0.0565571)100:0.30262)100:0.043802)100:0.11182)97:0.0490804)100:0.0714526)44:0.0420733)100:0.103191)100:0.0689364)100:0.165838)100:0.121063)100:0.226178)100:0.207866)90:0.0876586)100:0.318397)97:0.108929,((sp|Q54FI3|STLB_DICDI:1.20404,(sp|Q55E72|PKS1_DICDI:0.489548,((sp|Q869W9|PKS16_DICDI:0.00391341,sp|Q869X2|PKS17_DICDI:0.0223598)100:0.432165,(((sp|Q54QD1|PKS23_DICDI:0.0135737,sp|Q54QD3|PKS22_DICDI:0.0104298)100:0.288726,(sp|Q55DM7|PKS2_DICDI:0.270312,(sp|Q54B49|PKS45_DICDI:0.0280827,sp|Q54B51|PKS44_DICDI:0.0105299)100:0.275338)96:0.0574857)100:0.201839,((sp|Q54ED6|PKS41_DICDI:0.0352464,sp|Q54ED7|PKS40_DICDI:0.0354205)100:0.298493,((sp|Q54D44|PKS42_DICDI:0.326115,((sp|B0G170|PKS28_DICDI:0.0271045,sp|Q54G30|PKS27_DICDI:0.0211253)100:0.0889067,((sp|Q54FP8|PKS32_DICDI:0.0290125,(sp|Q54FQ2|PKS30_DICDI:0.0239429,sp|Q54FQ3|PKS29_DICDI:0.0183029)97:0.00519494)98:0.00805353,((sp|Q54FC8|PKS39_DICDI:0.00742941,sp|Q54FD2|PKS38_DICDI:0.012233)100:0.0355261,(sp|Q54FN7|PKS33_DICDI:0.0352836,(sp|Q54FN2|PKS34_DICDI:0.0200809,sp|Q54FQ1|PKS31_DICDI:0.0480722)77:0.00740736)78:0.00258579)97:0.0130445)100:0.0567418)100:0.167201)100:0.138653,((sp|Q54IX3|PKS26_DICDI:0.36789,(sp|B0G138|PKS21_DICDI:0.0116241,sp|Q54T36|PKS19_DICDI:0.0155971)100:0.318748)98:0.0767959,((sp|Q559A9|PKS13_DICDI:0.287726,(sp|B0G103|PKS10_DICDI:0.416036,(sp|Q558W4|PKS15_DICDI:0.181824,(sp|Q54TW0|PKS18_DICDI:0.209308,sp|Q558Y6|PKS14_DICDI:0.137796)100:0.0771892)100:0.0865891)91:0.0536528)94:0.0423823,((sp|Q55CN6|PKS3_DICDI:0.332533,(sp|Q54KU3|PKS25_DICDI:0.0384897,sp|Q54KU5|PKS24_DICDI:0.0323947)100:0.247084)65:0.0286874,(sp|Q86JI5|PKS5_DICDI:0.0573302,(sp|B0G100|PKS7_DICDI:0.023224,(sp|B0G101|PKS8_DICDI:0.0314334,(sp|B0G0Z9|PKS6_DICDI:0.0142403,sp|Q86AE3|PKS9_DICDI:0.0146326)100:0.0330291)99:0.0185992)99:0.037983)100:0.283141)31:0.0198269)54:0.0351419)79:0.037175)86:0.0458204)100:0.159466)100:0.261867)97:0.0717245)100:0.490061)100:0.304609,(((BGC0002214__KIJ60886.1:0.827935,(BGC0001909__ATV82110.1:0.523438,BGC0002213__EIN09536.1:0.524009)100:0.590144)100:0.505263,(sp|P12276|FAS_CHICK:0.203895,((sp|P12785|FAS_RAT:0.01409,sp|P19096|FAS_MOUSE:0.0314888)100:0.0382068,(sp|P49327|FAS_HUMAN:0.0753304,sp|Q71SP7|FAS_BOVIN:0.125129)97:0.0281778)97:0.164936)100:1.06373)47:0.125916,(((BGC0001187__AKL78824.1:0.393367,((sp|P9WEZ4|PYTA_ASPTE:0.0168867,sp|Q0CZH1|PYTA_ASPTN:0.025986)100:0.341344,(BGC0002210__FAA01291.1:0.340194,(BGC0001124__EHA19289.1:0.00278207,sp|A5ABG0|PYNA_ASPNC:0.00709872)100:0.263393)79:0.061264)79:0.0823949)100:0.409285,((BGC0002169__OJJ98486.1:0.261658,(BGC0001026__ACS68554.1:0.267377,(BGC0002261__BBQ09587.1:0.135521,(BGC0000064__AAT28740.1:0.0248428,BGC0001268__AFP73394.1:0.0336797)100:0.187349)100:0.0752436)100:0.165792)100:0.156835,(BGC0001892__ATZ45182.1:0.491887,(((sp|A0A2Z5TM64|HIMA_ASPJA:0.438251,(BGC0001037__EAL85113.2:0.55164,BGC0001122__EAU38971.1:0.328731)100:0.0895772)100:0.107925,(sp|V5Y0F7|AF161_ALTAL:0.673207,((BGC0000977__BAK26562.1:0.0424646,BGC0001874__AFA26384.1:0.024146)100:0.464447,(sp|M2YKT6|HPS1_DOTSN:0.634065,(BGC0002268__QNH68024.1:0.611772,((BGC0001445__EED49862.1:0.349675,BGC0001254__BAJ14522.1:0.392907)81:0.0482458,(BGC0002230__QPC57090.1:0.347559,((BGC0002066__KKP04599.1:0.273937,(BGC0000959__CBF80487.1:0.0513092,BGC0002067__EPS34234.1:0.0750656)100:0.298202)93:0.0493772,(sp|S7Z800|OPDA_PENO1:0.345747,(BGC0000968__CAO91861.1:0.376211,((BGC0002035__iliA:0.142153,BGC0002093__QBQ83704.1:0.164363)100:0.0341524,(sp|G0REX6|ILIA_HYPJQ:0.220622,(BGC0001218__AKC54422.1:0.215972,(BGC0001136__ADN43685.1:0.0184831,(BGC0001049__CAL69597.1:0.0209559,sp|J4KMC1|TENS_BEAB2:0.0168312)100:0.0423042)100:0.107764)100:0.18998)100:0.0407911)100:0.125536)100:0.0470863)100:0.112391)95:0.0492098)75:0.0223381)91:0.0423796)99:0.0619264)64:0.0561331)85:0.0855913)59:0.0269793)64:0.0375877,((Fusarium_mundagurra__gene-FMUND_9134:0.26514,(Lepidopterella_palustris__gene11136:0.264408,(BGC0001305__CCT72377.1:0.183641,(BGC0002185__BCA42568.1:0.108995,dissoconium_aciculare__e_gw1.2.293.1:0.296223)100:0.0377069)100:0.0678775)100:0.0484911)100:0.293752,((sp|G3JUI8|MILA_CORMM:0.54688,sp|P9WET7|PREU2_PREIS:0.671292)15:0.113213,(((BGC0002192__GAW21479.1:0.338884,(BGC0000039__BAC20564.1:0.147547,(BGC0000098__ABA02239.1:0.0878217,(sp|Q0C8M3|LOVB_ASPTN:0.00519622,sp|Q9Y8A5|LOVB_ASPTE:0.00618858)100:0.14452)100:0.0701713)100:0.1834)100:0.2592,((BGC0002238__BAE61265.1:0.478148,(BGC0000129__EAL89230.2:0.328073,sp|P9WEQ0|OLCA_PENCN:0.294495)100:0.0925796)100:0.0933394,((BGC0001998__XP_659388.1:0.337183,BGC0002258__BBI47418.1:0.400537)100:0.0832825,(BGC0002745__OQD69647.1:0.330472,(BGC0001400__EAU29808.1:0.364951,sp|A0A0M4L8I7|AURA_CALAK:0.31046)100:0.0670711)93:0.0412519)100:0.0928916)100:0.190778)77:0.0732828,(((BGC0001600__CEF75886.1:0.359709,BGC0002139__KAF5858310.1:0.330312)100:0.180838,(BGC0002197__QBK15049.1:0.381809,((BGC0001563__BAZ95823.1:0.0411804,BGC0002250__EDU47082.1:0.0683745)100:0.283037,(BGC0001741__ARP51711.1:0.276826,sp|A0A0G0AID6|THNA_TRIHA:0.223267)87:0.0441337)100:0.109365)100:0.157827)54:0.0318373,((BGC0001724__EPS29069.1:0.393038,((BGC0002239__QXF14600.1:0.167826,BGC0002505__QOJ72663.1:0.144322)100:0.250049,(BGC0002538__QJX57338.1:0.176727,sp|G2Q9A5|MYCA_MYCTT:0.121508)100:0.240762)100:0.108766)98:0.0425828,(((BGC0001857__QBE85649.1:0.455917,(BGC0001449__AEO57481.1:0.145903,sp|A0A411KUP8|UCSA_ACRSP:0.15499)100:0.326651)75:0.0591202,(BGC0000992__AAV66110.2:0.398834,((sp|A0A0F7GFS4|TASS_HAPIR:0.177814,sp|Q2HBN0|CGHG_CHAGB:0.183199)100:0.177494,((BGC0001738__BBC43184.1:0.203496,sp|A0A089FSA4|PRLS_FUNXX:0.136917)100:0.121901,(BGC0002304__AZZ09613.1:0.298597,(sp|S0DS59|EQXS_GIBF5:0.0970259,(BGC0001255__AGO86662.1:0.0258256,sp|A0A0E4AZP0|FSA1_FUSSF:0.00383037)100:0.0837275)100:0.114576)100:0.0621579)100:0.0653054)100:0.0925539)100:0.119606)66:0.0328623,((BGC0001954__QBC19710.1:0.542896,((BGC0001264__BAQ25466.1:0.184154,BGC0002165__EAT85332.2:0.113725)100:0.275216,(BGC0002168__QQW45467.1:0.0935849,sp|A0A1V6PAF7|CALA_PENDC:0.0628022)100:0.333803)100:0.126307)78:0.0510981,(((BGC0001182__XP_001220460.1:0.196409,BGC0002546__QHD43130.1:0.0105735)100:0.328756,(BGC0002235__EHA55860.1:0.232167,BGC0002539__QJY30853.1:0.28322)100:0.128328)100:0.153066,((BGC0002204__QOG08944.1:0.184809,BGC0002205__EAT91803.2:0.182715)100:0.1762,(BGC0002235__EHA55875.1:0.325782,(BGC0000983__EAW09117.1:0.23062,BGC0001881__QCS37521.1:0.325171)100:0.0433419)100:0.120454)100:0.0635508)100:0.0577463)64:0.0390438)76:0.0314381)86:0.0405106)58:0.0239903)13:0.0462413)100:0.0498515)70:0.0310748)71:0.0525136)80:0.054265)100:0.339819)100:0.0937749,((((BGC0001606__CCT75967.1:0.108385,BGC0002191__ESU09893.1:0.0912801)100:0.825968,(BGC0002196__QBK15047.1:0.488244,((BGC0002266__CEN60541.1:0.209082,BGC0002731__QGW49095.1:0.197899)100:0.430459,((BGC0002227__GAA85575.1:0.180225,BGC0002228__KZL86691.1:0.197478)100:0.336658,((BGC0001141__AIA58899.1:0.366242,sp|P0CU84|APMLA_ARTPE:0.516372)40:0.0807107,(BGC0002211__OAG05545.1:0.505019,(sp|A0A084R1H6|ATR6_STAC4:0.312155,(BGC0001067__EAL85129.1:1e-06,sp|Q4WAY3|FMAB_ASPFU:1e-06)100:0.293597)100:0.253565)98:0.0937004)40:0.0514744)99:0.0882171)100:0.0904961)100:0.338156)86:0.0604413,((((BGC0000046__ACZ57548.1:0.174996,sp|A0A0N0DCA3|DEP5_FUSLA:0.0746005)100:0.553129,(BGC0001892__ATZ45185.1:2.0109e-06,sp|G0LET7|BOA9_BOTFB:0.00117472)100:0.60207)90:0.119812,((sp|P9WET0|PREU9_PREIS:0.420652,(BGC0000146__BAJ09789.1:0.0208725,BGC0002515__KAF9708863.1:0.00666442)100:0.372783)100:0.354272,((BGC0001749__EHA52508.1:0.252488,BGC0002729__EAA36364.1:0.233748)100:0.25461,(BGC0002233__EHK18438.1:0.3767,BGC0002234__EYE95336.1:0.290813)100:0.288701)100:0.173362)75:0.0477799)100:0.18578,((BGC0001358__OAQ83760.1:0.314721,(BGC0000334__simG:0.0731853,BGC0001565__ATQ39432.1:0.0258584)100:0.460779)100:0.279388,((sp|A0A455LLX1|ATNH_ARTSZ:0.153147,sp|A0A455M2Y3|NTNH_NECSZ:0.160831)100:0.606888,(sp|P0DUK1|PSPA_PENSO:0.630858,((BGC0001358__OAQ83765.1:0.47936,(BGC0001035__EPE34340.1:0.266017,(sp|A0A3G9H990|ALT1_ALTAL:0.296108,(BGC0002502__AEA35016.1:0.0813554,(BGC0000062__AAD43562.2:0.0559895,BGC0000063__ACB12550.1:0.0266102)100:0.0381053)100:0.149635)100:0.252413)100:0.149361)100:0.066767,(BGC0002525__BBU37368.1:0.450107,((BGC0001907__gene4:0.551995,sp|Q4WKW9|FGNA_ASPFU:0.510334)100:0.176334,(BGC0001866__XP_028481819.1:0.576265,(BGC0001339__AMY15068.1:0.0323124,sp|A0A345BJN0|CLZ14_COCLU:0.0410728)100:0.634006)97:0.110826)98:0.0565304)88:0.0378449)89:0.0361745)89:0.0582316)95:0.0468759)100:0.262038)70:0.043998)100:0.13729,((helicocarpus_griseus_uamh5409_gca_002573585__gene___AJ79_09779:0.628384,(colletotrichum_nymphaeae_sa_01_gca_001563115__gene___CNYM01_01551:0.716436,(corynespora_cassiicola_philippines_gca_003016335__gene___BS50DRAFT_664736:0.686131,((BGC0002240__KFG78606.1:0.213278,daldinia_sp_ec12_gca_002120325__gene___K445DRAFT_27141:0.280525)100:0.463118,(BGC0000003__BAD97694.1:0.383273,(BGC0001373__BAV32159.1:0.243798,sp|A0A084API3|SAT13_STACB:0.33177)100:0.147149)100:0.166161)100:0.116453)73:0.0592037)90:0.0851057)100:0.135879,(((alternaria_alternata_gca_001642055__gene___CC77DRAFT_1036418:0.630063,(verruconis_gallopava_gca_000836295__gene___PV09_07240:0.259909,(pseudogymnoascus_sp_23342_1_i1_gca_001662575__gene___VE03_08387:0.060201,pseudogymnoascus_sp_vkm_f_4515_fw_2607_gca_000750805__gene___V496_04806:0.0686167)100:0.221729)100:0.218279)100:0.280932,((BGC0002186__ESU15174.1:0.494979,(aspergillus_udagawae_gca_001078395__gene___AUD_4948:0.289345,((BGC0001290__CBF87072.1:0.21678,chaetomium_globosum_cbs_148_51_gca_000143365__gene___CHGG_04475:0.29737)97:0.0382845,(BGC0002203__EJP62832.1:0.0741699,BGC0002259__EGX96624.1:0.0522486)100:0.300332)98:0.0558751)100:0.174303)98:0.0557712,(sp|A0A0S6XH49|FRBB_BLOB1:0.426943,(((penicillium_thymicola_daomc_180753__gene_9646:0.0595869,(aspergillus_avenaceus_ibt_18842__gene_2006:0.073291,trichoderma_hamatum_gd12__gene_4743:0.120668)89:0.02558)100:0.0764482,(verruculina_enalia_cbs_304.66__e_gw1.333.8.1:0.0469221,(macroventuria_anomochaeta_cbs_525.71__MIX7368_33_39:0.0249907,(BGC0001966__QCC63000.1:0.0524184,setomelanomma_holmii_cbs_110217__e_gw1.197.9.1:0.0212424)100:0.0324906)100:0.0618698)100:0.0355947)100:0.0519337,(Fusarium_sp._NRRL_66182__gene-F66182_4130:0.0282035,(Fusarium_longipes__gene-FLONG3_8182:0.0641991,((BGC0002188__EKJ70677.1:1e-06,fusarium_pseudograminearum__gene___FPSE_09187:1e-06)100:0.0171591,(Fusarium_sporotrichioides__gene-FSPOR_1014:0.0223132,(fusarium_poae_gca_001675295__gene___FPOA_01990:0.0101468,fusarium_venenatum_gca_900007375__gene___CEI65813:0.0178252)100:0.00438589)100:0.00568096)100:0.0181738)100:0.0100864)100:0.0756098)100:0.321325)98:0.0922248)100:0.310944)77:0.0766738,((amorphotheca_resinae_atcc_22711_gca_003019875__gene___M430DRAFT_109173:0.516692,(((Monosporascus_sp._CRB-8-3__gene-DL769_003988:0.166025,coniochaeta_sp._2t2.1__gene_5645:0.15516)100:0.338622,(rasamsonia_emersonii_cbs_393_64_gca_000968595__gene___T310_9851:0.360909,((aspergillus_albertensis__gene_12586:0.057559,aspergillus_leporis_cbs_151.66__gene_4507:0.0797527)100:0.0688732,(Fusarium_austroafricanum__gene-F53441_12378:0.0731838,(Fusarium_gaditjirri__gene-FGADI_9378:0.0377151,fusarium_oxysporum__gene___FOXG_02741:0.0132365)100:0.0482026)100:0.14696)100:0.275988)100:0.148287)97:0.0834696,((Aspergillus_ustus__gene-HK57_00585:0.489008,((((Colletotrichum_scovillei__gene-HER10_EVM0001067:0.0125452,colletotrichum_nymphaeae_sa_01_gca_001563115__gene___CNYM01_00149:0.0147595)100:0.384766,(Talaromyces_rugulosus__gene-TRUGW13939_08033:0.038439,talaromyces_islandicus_gca_000985935__gene___PISL3812_08020:0.0359511)100:0.429444)100:0.108777,(BGC0001899__CBX99534.1:0.551541,(myceliophthora_thermophila_sporotrichum_thermophile__gene_6662:0.281939,(Aspergillus_homomorphus__gene10428:0.0129805,(Aspergillus_fijiensis__gene3494:0.00771926,aspergillus_indologenus_cbs_114_80_gca_003184685__gene___BP00DRAFT_195398:0.00357555)100:0.0193256)100:0.264831)100:0.223633)100:0.176185)100:0.104787,(Lasiodiplodia_theobromae__gene-LTHEOB_11395:0.440925,(((sp|A0A1W5T1T1|POXF_PENOX:0.396217,pestalotiopsis_fici_w106_1_gca_000516985__gene___PFICI_15221:0.740155)91:0.12996,((sp|Q86ZD9|SQTKS_PHOSC:0.0566267,(BGC0001339__AMY15057.1:0.0428397,sp|A0A345BJP0|CLZ2_COCLU:0.0736974)100:0.0231603)100:0.411283,(Venustampulla_echinocandica__gene-BP5553_09895:0.371642,(BGC0001143__EHA28244.1:0.331709,(BGC0000039__BAC20566.1:0.219923,(BGC0000098__ABA02240.1:0.145356,(BGC0000088__AAD34559.1:0.0330816,sp|Q0C8L6|LOVF_ASPTN:0.0220443)100:0.173405)100:0.180446)100:0.224494)100:0.108384)100:0.101553)100:0.0687002)77:0.0435022,((BGC0002255__AMJ52080.1:0.317329,(sp|G0R6S8|SORA_HYPJQ:0.136758,(BGC0002190__KFH44396.1:0.136289,(BGC0001404__CAP95405.1:0.149423,colletotrichum_graminicola__gene___GLRG_09267:0.19662)100:0.0358958)100:0.0265152)100:0.170264)100:0.0646913,((BGC0001405__EAQ86385.1:0.218809,(BGC0000022__EAA65604.1:0.186801,BGC0002267__EAU31921.1:0.0950104)100:0.071639)100:0.129744,(BGC0002206__OPB37944.1:0.144693,(Xylaria_longipes__gene-CHU98_g8764:0.077636,(aspergillus_sclerotiicarbonarius_cbs_121057_gca_003184635__gene___BO78DRAFT_454181:0.0485417,(sp|Q5BBP5|PKHB_EMENI:0.0562164,(penicillium_coprophilum_gca_002072405__gene___PENCOP_c005G06101:0.0334427,((aspergillus_udagawae_gca_001078395__gene___AUD_0731:0.0273117,penicillium_italicum_gca_000769765__gene___PITC_005350:0.0185982)100:0.00494163,(penicillium_nordicum_gca_001278595__gene___ACN38_g6091:0.0126686,penicillium_thymicola_daomc_180753__gene_7312:0.0142287)100:0.0118627)100:0.004084)99:0.00706422)100:0.0780519)100:0.0555176)100:0.102754)100:0.208265)100:0.0552199)100:0.23602)77:0.0441616)99:0.0750395)100:0.103038)100:0.104939,((pseudogymnoascus_verrucosus_gca_001662655__gene___VE01_06685:0.366504,tirmania_nivea_g3__gene_9604:0.549913)100:0.0994982,((cadophora_sp_dse1049_gca_003073865__gene___DL98DRAFT_558525:0.490447,((talaromyces_stipitatus_atcc_10500_gca_000003125__gene___TSTA_125550:0.267005,(BGC0001913__BBG28498.1:0.183879,sp|N4WHE3|PKS1_COCH4:0.433909)100:0.156862)100:0.0784294,((BGC0001340__ANF07288.1:0.310924,(BGC0002222__BBU42026.1:0.12566,BGC0002223__QTE76000.1:0.0719871)100:0.13104)100:0.047828,((BGC0001436__ASK38717.1:0.256629,oidiodendron_maius_zn_gca_000827325__gene___OIDMADRAFT_157986:0.251209)100:0.0422592,(aspergillus_heteromorphus_cbs_117_55_gca_003184545__gene___BO70DRAFT_422207:0.252142,((Aspergillus_thermomutatus__gene1680:0.0324518,aspergillus_turcosus_gca_002234965__gene___CDV55_03573:0.0590525)100:0.0203225,(aspergillus_fumigatus__gene___AFUA_3G01410:0.0619325,neosartorya_fischeri__gene___NFIA_002360:0.0187524)100:0.014861)100:0.195322)100:0.202011)100:0.10848)100:0.0501287)100:0.208024)100:0.11162,(pseudomassariella_vexata_gca_002105095__gene___BCR38DRAFT_461375:0.570181,((sp|P9WEV0|VALA_ASPTE:0.622426,(sp|P9WET4|PREU5_PREIS:0.127373,(BGC0001252__BAN19720.1:0.384993,sp|E5AE40|PKS2_LEPMJ:0.151555)100:0.127101)100:0.354487)100:0.505881,(acremonium_chrysogenum_atcc_11550_gca_000769265__gene___ACRE_050740:0.376356,((aspergillus_bombycis_gca_001792695__gene___ABOM_001247:0.506711,(aspergillus_cristatus_gca_001717485__gene___SI65_09735:0.271615,(penicillium_freii_gca_001513925__gene___ACN42_g4747:0.0589147,penicillium_nalgiovense_gca_002072425__gene___PENNAL_c0003G00472:0.0524494)100:0.306523)100:0.241216)83:0.0677994,((sp|N4WHA7|PKS2_COCH4:0.953321,(aspergillus_eucalypticola_cbs_122712_gca_003184535__gene___BO83DRAFT_449894:0.341178,tolypocladium_capitatum_gca_002901185__gene___TCAP_03221:0.239161)100:0.205329)100:0.170997,(((Coleophoma_crateriformis__gene4908:0.144437,pseudogymnoascus_sp_vkm_f_4281_fw_2241_gca_000750745__gene___V493_03714:0.231011)98:0.0286188,(glarea_lozoyensis_atcc_20868_gca_000409485__gene___GLAREA_13029:0.213807,((chalara_longipes_bdj__estExt_fgenesh1_pg.C_15_t10313:0.0418274,meliniomyces_variabilis_f_gca_002865655__gene___L207DRAFT_498440:0.0470508)100:0.0743781,(marssonina_brunnea_f_sp_multigermtubi_mb_m1_gca_000298775__gene___MBM_09202:0.130201,(cadophora_sp_dse1049_gca_003073865__gene___DL98DRAFT_485729:0.0533713,rhynchosporium_agropyri_gca_900074905__gene___RAG0_06648:0.0726917)100:0.0390088)100:0.0506149)100:0.0330839)96:0.0270253)100:0.147096,(Coleophoma_cylindrospora__gene1252:0.220495,(((lentithecium_fluviatile__e_gw1.39.44.1:0.0993336,stagonospora_sp_src1lsm3a_gca_001644525__gene___IQ06DRAFT_245653:0.13473)100:0.0699141,(massariosphaeria_phaeospora_cbs_611.86__gene_4990:0.0704361,(Paraphaeosphaeria_minitans__gene-PMIN01_05069:0.0229944,karstenula_rhodostoma_cbs_690.94__e_gw1.4.740.1:0.0249781)100:0.119492)100:0.0249681)100:0.199789,((Colletotrichum_plurivorum__gene-CPLU01_12416:0.133524,(stachybotrys_chlorohalonata_ibt_40285_gca_000732775__gene___S40285_08766:0.236994,cryphonectria_parasitica_ep155__gene_3676:0.323226)100:0.0679896)100:0.0600479,(daldinia_sp_ec12_gca_002120325__gene___K445DRAFT_364072:0.189895,(Coniochaeta_pulveracea__gene6321:0.117985,Pyricularia_sp._CBS_133598__gene-PspLS_10834:0.300346)100:0.0416047)84:0.047041)100:0.0724925)100:0.0469214)100:0.162129)100:0.0945778)39:0.0517494)56:0.0456655)99:0.119478)100:0.11741)97:0.0573555)94:0.0450074)98:0.0457344)93:0.0417407)78:0.0269442)92:0.0344493,(((madurella_mycetomatis_gca_001275765__gene___MMYC01_203791:0.143829,neonectria_ditissima_gca_001306435__gene___AK830_g6894:0.158613)100:0.312029,(((byssothecium_circinans_cbs_675.92__estExt_fgenesh1_pm.C_320013:0.316034,(elaphomyces_granulatus_gca_002240705__gene___Egran_06595:0.225283,pseudogymnoascus_sp_vkm_f_103_gca_000750895__gene___V499_00041:0.206596)100:0.0597151)100:0.0861691,(exserohilum_turcica_et28a_gca_000359705__gene___SETTUDRAFT_185084:0.171594,((clathrospora_elynae_cbs_161.51__MIX19471_288_92:0.114565,cucurbitaria_berberidis_cbs_394.84__gm1.728_g:0.114151)94:0.0256698,(leptosphaeria_maculans__gene___LEMA_P082310.1:0.153938,phoma_tracheiphila_ipt5__estExt_Genemark1.C_380084:0.105083)100:0.103605)94:0.0477981)100:0.306651)100:0.0796067,(pseudogymnoascus_sp_vkm_f_4516_fw_969_gca_000750815__gene___V497_02706:0.121684,(pseudogymnoascus_sp_vkm_f_4281_fw_2241_gca_000750745__gene___V493_01598:0.0850774,(pseudogymnoascus_sp_vkm_f_4518_fw_2643_gca_000750925__gene___V500_07196:0.0530984,((pseudogymnoascus_sp_23342_1_i1_gca_001662575__gene___VE03_05116:0.0137147,pseudogymnoascus_sp_vkm_f_4517_fw_2822_gca_000750875__gene___V498_08637:0.0374292)99:0.0168965,(pseudogymnoascus_sp_05ny08_gca_001662605__gene___VF21_02795:0.00758458,(pseudogymnoascus_sp_03vt05_gca_001662645__gene___VE02_00378:0.0102012,(pseudogymnoascus_sp_vkm_f_103_gca_000750895__gene___V499_05344:0.0212385,(pseudogymnoascus_destructans_20631-21__gene_6803:0.0295333,pseudogymnoascus_sp_wsf_3629_gca_001662585__gene___VE00_08069:0.00865726)100:0.00650242)32:0.00531288)32:0.00364202)100:0.0221295)92:0.0150117)92:0.0287302)99:0.0505007)100:0.309824)100:0.109543)100:0.113073,((aspergillus_clavatus__gene___ACLA_098370:0.568879,((dibaeis_baeomyces__gene_5150:0.330794,(Cenococcum_geophilum__gene9356:0.28249,Chlorociboria_aeruginascens__gene-B7494_g1069:0.292918)100:0.116839)100:0.0841085,((trichoderma_guizhouense_gca_002022785__gene___A0O28_0066220:0.392568,(BGC0001190__EWG54266.1:0.00809728,(sp|A0A0D2YG10|FUB1_FUSO4:0.0111473,sp|S0DRI1|FUB1_GIBF5:0.0180332)100:0.0121164)100:0.589126)100:0.0886172,((BGC0002194__OSS48297.1:0.248211,zopfia_rhizophila__estExt_Genewise1Plus.C_870143:0.150928)100:0.262757,(sp|A0A0U5GK88|AUSV_ASPCI:0.300951,aspergillus_turcosus_gca_002234965__gene___CDV55_03836:0.230663)100:0.429302)100:0.0895095)95:0.0553825)95:0.0572487)71:0.0495584,((((diplodia_seriata_gca_001975905__gene___BK809_0007633:0.400114,trichoderma_brevicompactum_ibt40841__gene_3064:0.487456)100:0.133488,(((phyllosticta_citriasiana_cbs_120486__estExt_Genemark1.C_40430:0.00952257,phyllosticta_citricarpa_cbs_127454__gene_5227:0.0071404)100:0.0120656,(phyllosticta_citribraziliensis_cbs_100098__gene_7523:0.00793388,phyllosticta_citrichinaensis_cbs_130529__gene_1198:0.0146728)100:0.0329959)100:0.172624,((BGC0000012__BAD83684.1:0.100411,BGC0001858__EAT86855.2:0.105071)100:0.117945,((Colletotrichum_spinosum__gene-C8035_v001848:0.00478795,colletotrichum_orbiculare__gene___Cob_04200:0.00711892)100:0.0511567,(colletotrichum_gloeosporioides_cg-14__gene_3253:0.0649742,(Colletotrichum_musicola__gene-CMUS01_00567:0.00934844,Colletotrichum_sojae__gene-CSOJ01_06782:0.00351314)100:0.0444188)100:0.0206978)100:0.0571612)100:0.114408)100:0.307111)100:0.265353,((sp|Q0CS88|TAZB_ASPTN:0.726452,(BGC0001926__BBG28484.1:0.579375,((BGC0001030__AUS29495.1:0.0836701,BGC0002598__QTX15955.1:0.122929)100:0.0908658,(BGC0002605__AUS29485.1:0.0714433,BGC0002606__AUS29490.1:0.165339)100:0.133035)100:0.417542)100:0.271462)100:0.243788,((coniochaeta_sp._2t2.1__gene_3961:0.511049,(BGC0002155__EHA48594.1:0.274446,(colletotrichum_graminicola__gene___GLRG_01860:0.229625,diaporthe_helianthi_gca_001702395__gene___DHEL01_v203905:0.208959)100:0.153019)100:0.301353)100:0.119602,((sp|Q2ABP6|PKSF_ALTSO:0.82487,(Ophiocordyceps_sinensis__gene-G6O67_007912:0.44375,Pyrenophora_seminiperda__gene-GMOD_00000948:0.492474)100:0.0801385)98:0.0621832,(aspergillus_calidoustus_gca_001511075__gene___ASPCAL07647:0.472175,((talaromyces_islandicus_gca_000985935__gene___PISL3812_01117:0.543195,aspergillus_tubingensis_cbs_134_48_gca_001890745__gene___ASPTUDRAFT_927185:0.693283)100:0.103112,(aspergillus_uvarum_cbs_121591_gca_003184745__gene___BO82DRAFT_343463:0.274049,(aspergillus_brasiliensis_cbs_101740_gca_001889945__gene___ASPBRDRAFT_199676:0.0762205,(aspergillus_vadensis_cbs_113365_gca_003184925__gene___BO88DRAFT_454246:0.0471128,(Aspergillus_kawachii__gene9341:0.023235,aspergillus_piperis_cbs_112811_gca_003184755__gene___BO85DRAFT_363683:0.0201525)100:0.0265948)100:0.0487904)100:0.207631)100:0.354161)100:0.0589984)99:0.0810129)97:0.0566532)99:0.0671377)100:0.0790054)88:0.057584,((oidiodendron_maius_zn_gca_000827325__gene___OIDMADRAFT_44032:0.36245,trichoderma_longibrachiatum_atcc_18648_gca_003025155__gene___M440DRAFT_1102985:0.602199)100:0.272697,((microdochium_bolleyi_gca_001566295__gene___Micbo1qcDRAFT_223400:0.76744,((coniochaeta_ligniaria_nrrl_30616_gca_001879275__gene___CONLIGDRAFT_63350:0.434733,pezoloma_ericae_gca_002865625__gene___NA56DRAFT_668680:0.421941)100:0.132552,((BGC0002180__CBF82304.1:0.135304,aspergillus_sydowii_cbs_593_65_gca_001890705__gene___ASPSYDRAFT_62430:0.129914)100:0.319595,(lentithecium_fluviatile__estExt_Genewise1Plus.C_2_t10077:0.529683,(((BGC0001205__KGO40478.1:0.264177,penicilliopsis_zonata_cbs_506_65_gca_001890105__gene___ASPZODRAFT_2129214:0.287126)42:0.0535381,(aspergillus_heteromorphus_cbs_117_55_gca_003184545__gene___BO70DRAFT_415288:0.151647,(aspergillus_sclerotiicarbonarius_cbs_121057_gca_003184635__gene___BO78DRAFT_443021:0.166182,(aspergillus_aculeatinus_cbs_121060_gca_003184765__gene___BO66DRAFT_460892:0.00432843,(Aspergillus_fijiensis__gene649:0.0105675,aspergillus_brunneoviolaceus_cbs_621_78_gca_003184695__gene___BO95DRAFT_502534:0.00884745)100:0.00876463)100:0.152839)100:0.0996802)48:0.0283263)88:0.0662372,(penicillium_steckii_gca_002072375__gene___PENSTE_c011G09348:0.0820471,(aspergillus_wentii_dto_134e9_gca_001890725__gene___ASPWEDRAFT_294248:0.0735206,((penicillium_decumbens_gca_002072245__gene___PENDEC_c030G01352:0.0689055,(penicillium_brasilianum_gca_001048715__gene___PMG11_01358:0.0264231,penicillium_subrubescens_gca_001908125__gene___PENSUB_13914:0.024392)100:0.0912185)87:0.0181506,((penicillium_antarcticum_gca_002072345__gene___PENANT_c002G00548:0.0375479,penicillium_arizonense_gca_001773325__gene___PENARI_c003G11035:0.00754411)100:0.0443286,(penicillium_nordicum_gca_001278595__gene___ACN38_g5364:0.0210285,penicillium_solitum_gca_002072235__gene___PENSOL_c006G01744:0.00961194)100:0.0446647)90:0.0137662)77:0.0100828)86:0.0160895)100:0.187653)100:0.310947)88:0.0565044)100:0.199755)97:0.0623589)92:0.0843572,(((Fusarium_beomiforme__gene-FBEOM_167:0.119094,(fusarium_culmorum__gene___FCUL_03632.1:0.0248529,fusarium_graminearum__gene___FGRAMPH1_01G08383:0.0195319)100:0.0883795)100:0.411265,((sp|P9WET8|PREU1_PREIS:0.381781,fonsecaea_multimorphosa_cbs_102226_gca_000836435__gene___Z520_08261:0.381845)43:0.0444595,((chalara_longipes_bdj__estExt_Genewise1Plus.C_2_t40471:0.234285,(Talaromyces_cellulolyticus__gene6687:0.299165,polytolypa_hystricis_uamh7299_gca_002573605__gene___AJ80_01317:0.251089)99:0.0318742)86:0.0313478,((capronia_epimyces_cbs_606_96_gca_000585565__gene___A1O3_01335:0.188774,exophiala_spinifera_gca_000836115__gene___PV08_09991:0.333061)100:0.0612866,(lophium_mytilinum_cbs_269.34__estExt_Genemark1.C_15_t20065:0.046115,mytilinidion_resinicola_cbs_304.34__estExt_Genewise1.C_7_t10491:0.0425489)100:0.156455)85:0.0384645)99:0.0611071)100:0.161897)100:0.094762,((((trichoderma_atroviride_imi_206040_gca_000171015__gene___TRIATDRAFT_289254:0.242395,(Venustampulla_echinocandica__gene-BP5553_00895:0.0283292,talaromyces_stipitatus_atcc_10500_gca_000003125__gene___TSTA_008130:0.02344)100:0.34592)100:0.176085,(Monosporascus_sp._mg162__gene-DL768_009426:0.232432,(marssonina_brunnea_f_sp_multigermtubi_mb_m1_gca_000298775__gene___MBM_06724:0.119966,(diplocarpon_rosae_gca_002317995__gene___BUE80_DR002972:0.0236634,diplocarpon_rosae_gca_002317995__gene___BUE80_DR002999:0.0194122)100:0.102097)100:0.128143)100:0.320011)100:0.143392,(((cladonia_grayi_cgr_da2myc_ss__CLAGR_011106-RA:0.30876,dibaeis_baeomyces__gene_2764:0.471575)99:0.106657,((Scytalidium_lignicola__gene7897:0.141709,chalara_longipes_bdj__estExt_Genewise1.C_9_t30459:0.141132)100:0.181144,(phaeomoniella_chlamydospora_gca_001006345__gene___UCRPC4_g04266:0.22573,(exophiala_spinifera_gca_000836115__gene___PV08_09493:0.110514,exophiala_xenobiotica_gca_000835505__gene___PV05_00911:0.131392)100:0.291445)100:0.0951399)100:0.0719618)98:0.041888,(((Talaromyces_rugulosus__gene-TRUGW13939_10272:0.0443175,talaromyces_islandicus_gca_000985935__gene___PISL3812_09737:0.0504882)100:0.262966,(rasamsonia_emersonii_cbs_393_64_gca_000968595__gene___T310_4323:0.254283,(ophiocordyceps_australis_gca_002591415__gene___CDD81_5803:0.327718,(drechmeria_coniospora_gca_001625195__gene___DCS_02241:0.171692,((tolypocladium_inflatum_nrrl_8044__gene_7737:0.0457859,metarhizium_rileyi_rcef_4871_gca_001636745__gene___NOR_08112:0.0779829)97:0.0170719,((Metarhizium_robertsii__gene6697:0.00404669,metarhizium_anisopliae_brip_53293_gca_000426965__gene___H634G_09892:0.0124129)100:0.00744954,(metarhizium_guizhouense_arsef_977_gca_000814955__gene___MGU_08703:0.0039378,metarhizium_majus_arsef_297_gca_000814945__gene___MAJ_06593:0.0124519)92:0.00250914)100:0.0400807)97:0.0454406)100:0.0747655)100:0.153133)100:0.0825702)100:0.14023,(cladonia_grayi_cgr_da2myc_ss__CLAGR_002268-RA:0.351531,((talaromyces_marneffei_atcc_18224_gca_000001985__gene___PMAA_061670:0.357563,(BGC0001854__KKP00963.1:0.0789171,trichoderma_virens__gene___TRIVIDRAFT_64883:0.068312)100:0.324371)100:0.13482,(Talaromyces_amestolkiae__gene-BHQ10_003266:0.229848,((BGC0002063__QCL09089.1:0.205961,stachybotrys_chartarum_ibt_40293_gca_000732565__gene___S40293_05963:0.322864)100:0.125858,((massarina_eburnea_cbs_473.64__estExt_Genemark1.C_110277:0.0538638,periconia_macrospinosa_gca_003073855__gene___DM02DRAFT_674315:0.0790915)100:0.0645146,(massariosphaeria_phaeospora_cbs_611.86__gene_497:0.100295,(mytilinidion_resinicola_cbs_304.34__estExt_Genemark1.C_160005:0.0667294,verruculina_enalia_cbs_304.66__estExt_Genemark1.C_2470001:0.0454376)100:0.0849354)99:0.0240277)100:0.0812889)100:0.0805604)100:0.0473404)97:0.0338489)100:0.115291)100:0.124754)94:0.0385788)68:0.0344966,((Pyricularia_sp._CBS_133598__gene-PspLS_09761:0.603083,Colletotrichum_truncatum__gene-CTRU02_06154:0.607037)95:0.121684,((Aspergillus_ustus__gene-HK57_00634:0.0976696,(talaromyces_marneffei_atcc_18224_gca_000001985__gene___PMAA_066720:0.0375039,(Penicillium_sp._occitanis__gene-PENO1_048790:0.0259091,Talaromyces_amestolkiae__gene-BHQ10_002203:0.0282602)100:0.030793)100:0.0555799)100:0.312978,(((colletotrichum_graminicola__gene___GLRG_11770:0.167154,(Pyricularia_pennisetigena__gene-PpBr36_10848:0.259361,colletotrichum_orchidophilum_gca_001831195__gene___CORC01_04726:0.116478)100:0.0325665)100:0.290154,(Colletotrichum_higginsianum__gene14347:0.347937,((Colletotrichum_spinosum__gene-C8035_v012482:0.018109,colletotrichum_orbiculare__gene___Cob_08302:0.0147275)100:0.218524,(corynespora_cassiicola_philippines_gca_003016335__gene___BS50DRAFT_612336:0.203214,exserohilum_turcica_et28a_gca_000359705__gene___SETTUDRAFT_161586:0.142739)100:0.11694)100:0.0460322)100:0.113814)100:0.161587,((valsa_mali_gca_000818155__gene___VM1G_04801:0.0528311,(coniella_lustricola_gca_003019895__gene___BD289DRAFT_486199:0.0159552,cryphonectria_parasitica_ep155__gene_2023:0.0234459)100:0.0890595)100:0.27356,(((colletotrichum_sublineola_gca_000696135__gene___CSUB01_11971:0.127773,(Pyricularia_sp._CBS_133598__gene-PspLS_00334:0.082488,magnaporthe_oryzae__gene___MGG_08285:0.0987339)100:0.0823733)100:0.30446,((Colletotrichum_higginsianum__gene3558:0.0535311,colletotrichum_chlorophyti_gca_001937105__gene___CCHL11_09181:0.04334)97:0.00779645,(Colletotrichum_truncatum__gene-CTRU02_06372:0.0556382,(Colletotrichum_sidae__gene-C8034_v004182:0.109105,colletotrichum_gloeosporioides__gene___CGGC5_9075:0.0754143)93:0.0153257)93:0.00729911)100:0.321712)100:0.0755698,((sp|A0A0Y0M151|CLA2_CLACD:0.0878715,penicillium_antarcticum_gca_002072345__gene___PENANT_c037G01503:0.0458542)100:0.18384,((Colletotrichum_musicola__gene-CMUS01_08067:0.105737,(Pyricularia_sp._CBS_133598__gene-PspLS_11646:0.183092,(colletotrichum_fioriniae_pj7_gca_000582985__gene___CFIO01_00012:0.0158268,colletotrichum_salicis_gca_001563125__gene___CSAL01_02111:0.0143913)100:0.0465316)100:0.0547004)100:0.137956,((((Talaromyces_amestolkiae__gene-BHQ10_006989:0.195442,oidiodendron_maius_zn_gca_000827325__gene___OIDMADRAFT_106798:0.0151007)100:0.0183081,(corynespora_cassiicola_philippines_gca_003016335__gene___BS50DRAFT_676138:0.0995675,diaporthe_ampelina_gca_001006365__gene___UCDDA912_g09061:0.0600146)100:0.0233518)100:0.148297,(lentithecium_fluviatile__gm1.12967_g:0.124087,((Talaromyces_rugulosus__gene-TRUGW13939_09516:0.135935,acephala_macrosclerotiorum_ew76-utf0540__estExt_fgenesh1_pg.C_2000019:0.0441287)100:0.0260291,((BGC0000045__AGC95324.1:0.0775005,aspergillus_novofumigatus_ibt_16806_gca_002847465__gene___P174DRAFT_515935:0.0627352)100:0.0565687,(sp|A0A0N7D4P6|DHC3_ALTCI:0.0688049,pyrenophora_tritici_repentis_gca_003231325__gene___A1F94_gene7632:0.0339019)100:0.0908901)100:0.061358)100:0.021866)100:0.0355118)100:0.132589,(((Fusarium_sp._FIESC_12__gene-FIE12Z_1730:0.0441047,(Fusarium_sporotrichioides__gene-FSPOR_4539:0.0212697,(sp|A0A098D8A0|ZEA2_GIBZE:2.9813e-06,fusarium_graminearum__gene___FGRAMPH1_01G05751:2.0791e-06)100:0.00890939)100:0.0243921)100:0.210189,((rhizodiscina_lignyota_cbs_133067__gm1.8630_g:0.0695465,(BGC0000076__ACD39758.1:0.123977,endocarpon_pallidulum_enpa__gene_6282:0.0700616)79:0.0136368)86:0.0211523,(sporothrix_insectorum_rcef_264_gca_001636815__gene___SPI_05655:0.193413,(westerdykella_ornata_cbs_379.55__MIX8527_328471_62:0.152236,(aplosporella_prunicola_cbs_121.167__estExt_Genemark1.C_70005:0.106696,(BGC0001245__AHV78245.1:0.0277246,Lasiodiplodia_theobromae__gene-LTHEOB_4575:0.0178744)100:0.102012)100:0.0338577)93:0.0215863)83:0.0182754)100:0.0674993)100:0.0217294,(((byssothecium_circinans_cbs_675.92__fgenesh1_pg.3___363:0.276744,(penicillium_rubens_wisconsin_54_1255_gca_000226395__gene___PCH_Pc21g12440:0.14493,(BGC0001246__AHV78252.1:0.275351,aspergillus_coremiiformis_cbs_553.77__gene_8345:0.11664)100:0.0308482)100:0.0247021)100:0.0218636,(glarea_lozoyensis_atcc_20868_gca_000409485__gene___GLAREA_11274:0.211934,(graphis_scripta_cbs_132367__gene_10048:0.2315,(rhytidhysteron_rufulum__NODE_30_length_25625_cov_23.41.g279.t1:0.0874893,(corynespora_cassiicola_philippines_gca_003016335__gene___BS50DRAFT_676305:0.16902,(cladophialophora_immunda_gca_000835495__gene___PV07_04200:0.0254463,fonsecaea_multimorphosa_cbs_102226_gca_000836435__gene___Z520_02945:0.0221986)100:0.206807)100:0.0475696)100:0.0262531)95:0.0218185)100:0.0360656)100:0.0672832,(verruculina_enalia_cbs_304.66__MIX8071_26_26:0.218127,((sp|C5H885|RADS1_FLOCH:0.081336,(BGC0000134__ACD39774.1:0.0176924,(BGC0002187__OAQ63050.2:1e-06,Pochonia_chlamydosporia__gene10585:1e-06)100:0.0161285)100:0.228304)94:0.0368814,(tolypocladium_capitatum_gca_002901185__gene___TCAP_01809:0.123681,(zopfia_rhizophila__estExt_Genewise1.C_47_t10447:0.242455,(ilyonectria_sp.__estExt_Genewise1.C_7_t50272:0.0401662,(colletotrichum_graminicola__gene___GLRG_11840:0.0567811,colletotrichum_sublineola_gca_000696135__gene___CSUB01_08249:0.0341584)100:0.0606582)100:0.0941672)100:0.0517394)85:0.0108698)100:0.106536)100:0.0269756)100:0.0573819)99:0.0244306)99:0.0310515)99:0.0442419)100:0.0728953)100:0.103066)100:0.141668)100:0.266795)43:0.0580656)42:0.0484063)100:0.129975)100:0.10379)81:0.0232456)79:0.0240418)52:0.0303511)100:0.0734539)100:0.0476465)98:0.0760951)75:0.0663319)99:0.0962796)96:0.0421465)100:0.235948)39:0.0664313)100:0.126541)97:0.05512);
